# Supplementary material for: The C9orf72-interacting protein Smcr8 is a negative regulator of autoimmunity and lysosomal exocytosis
Source: Genes Dev. 2018 Jul 1;32(13-14):929–43. doi: 10.1101/gad.313932.118 (PMC6075033; doi:10.1101/gad.313932.118)
Supplement: Supplemental Material [file supp_gad.313932.118_Supplemental_Table_S1.xlsx]

## Sheet: ALL_Expts_2peps2ratios
groupNum	subgroupNum	entry_name	geneSymbol	Expt01 log2_TMT_128_126_median (C9orf72 isoB/parental) Nomalized	Expt02 log2_TMT_127_126_median (C9orf72 isoA/parental) Nomalized	Expt02 log2_TMT_128_126_median (C9orf72 isoB/parental) Nomalized	Expt01 log2_TMT_130_129_median (C9orf72 isoA/parental) Nomalized	Expt01 log2_TMT_131_129_median (C9orf72 isoB/parental) Nomalized	Expt02 log2_TMT_131_129_median (C9orf72 isoA/parental) Nomalized	Expt02 log2_TMT_130_129_median (C9orf72 isoB/parental) Nomalized	Average Expt01 Reps (C9orf72 isoA/parental) Nomalized	Average Expt02 Reps (C9orf72 isoA/parental) Nomalized	(C9orf72 isoA/parental) adj.P.Val	(C9orf72 isoA/parental) significant	Average Expt01 (C9orf72 isoB/parental) Nomalized	Average Expt02 (C9orf72 isoB/parental) Nomalized	(C9orf72 isoB/parental) adj.P.Val	(C9orf72 isoB/parental) significant	Expt01 numSpectra	Expt01 meanIntensity	Expt01 totalIntensity	Expt01 unique_peptides	Expt01 TMT_126_total	Expt01 TMT_127_total	Expt01 TMT_128_total	Expt01 TMT_129_total	Expt01 TMT_130_total	Expt01 TMT_131_total	Expt02 numSpectra	Expt02 meanIntensity	Expt02 totalIntensity	Expt02 unique_peptides	Expt02 TMT_126_total	Expt02 TMT_127_total	Expt02 TMT_128_total	Expt02 TMT_129_total	Expt02 TMT_130_total	Expt02 TMT_131_total	protein_mw	species	accession_number	accession_numbers	percentCoverage	numPepsUnique	scoreUnique
1	1.1	Plectin	PLEC	-0.092	0.097	-0.001	0.1295	-0.039	-0.015	-0.023	0.10225	0.041	0.717665	FALSE	-0.0655	-0.012	0.936708	FALSE	169	1480000000	251000000000	130	176454228	126947336	161219874	137264680	100400991	149578092	174	1480000000	257000000000	135	199982987	130560787	171535226	158905780	134717134	176062866	533778	HUMAN	Q15149	Q15149|Q15149-2|Q15149-3|Q15149-6|Q15149-5|Q15149-4|Q15149-9|Q15149-7	41	159	1921.6
1	1.2	Isoform 8 of Plectin	PLEC	-0.092	0.098	-0.001	0.1295	-0.039	-0.013	-0.023	0.10225	0.0425	0.717098	FALSE	-0.0655	-0.012	0.936708	FALSE	169	1480000000	251000000000	130	176454228	126947336	161219874	137264680	100400991	149578092	174	1420000000	247000000000	135	191703390	125408017	162538929	150129373	126031817	167419473	515637	HUMAN	Q15149-8	Q15149-8	42.6	159	1919.97
1	1.3	Epiplakin	EPPK1	-0.049	-0.164	-0.123	0.0605	-0.025	0.002	0.128	-0.01775	-0.081	0.810541	FALSE	-0.037	0.0025	0.976633	FALSE	13	912000000	11900000000	13	11918698	8065179	11111404	8655269	6094870	9312006	10	803000000	8030000000	10	12648728	6858507	9667326	8233555	6976594	9195522	558007	HUMAN	P58107	P58107|A0A075B730	5.8	16	245.36
2	2.1	Isoform 2 of Nuclear mitotic apparatus protein 1	NUMA1	-0.013	0.312	0.112	0.3435	0.016	-0.014	0.22	0.24175	0.149	0.535658	FALSE	0.0015	0.166	0.626142	FALSE	181	2710000000	490000000000	119	178392183	137310294	177292512	211944139	188172055	236183741	200	2880000000	576000000000	130	221093444	167851136	206024834	267222641	261175695	301294401	237595	HUMAN	Q14980-2	Q14980-2|Q14980|Q14980-3|Q14980-4|Q14980-5	67.2	140	1916.57
3	3.1	Isoform 4 of Tyrosine-protein phosphatase non-receptor type 13	PTPN13	0.014	-0.052	-0.023	0.1535	0.075	-0.137	0.08	0.11525	-0.0945	0.980829	FALSE	0.0445	0.0285	0.936708	FALSE	196	3980000000	780000000000	125	281292590	211531111	281015971	245835652	172682834	278660520	193	4340000000	837000000000	117	287570186	164717743	237966078	252901139	235804885	259953442	279614	HUMAN	Q12923-4	Q12923-4|Q12923|Q12923-3|Q12923-2|D6R9M4	48	134	1809.33
4	4.1	Isoform 3 of Hyaluronan mediated motility receptor	HMMR	0.029	-0.024	-0.083	0.0695	0.09	-0.131	0.079	0.12075	-0.0775	0.949344	FALSE	0.0595	-0.002	0.962231	FALSE	197	9090000000	1790000000000	101	646231225	537640969	650247342	763819013	540614817	896528423	180	9720000000	1750000000000	99	613252868	353035244	473424019	725831495	675951369	759960386	84626.5	HUMAN	O75330-3	O75330-3|O75330|O75330-2|O75330-4	91.3	112	1571.37
5	5.1	Telomere-associated protein RIF1	RIF1	0.144	0.222	0.114	0.3375	0.102	-0.012	0.184	0.30725	0.105	0.542887	FALSE	0.123	0.149	0.191333	FALSE	163	4310000000	703000000000	96	223797803	194601265	253904339	256275588	231769637	304367781	163	4460000000	728000000000	92	232069315	166347574	217348888	264787879	260601973	307325530	276629	HUMAN	Q5UIP0	Q5UIP0|Q5UIP0-2	46	107	1564.52
6	6.1	Microtubule-actin cross-linking factor 1, isoforms 1/2/3/5	MACF1	-0.027	0.116	0.026	0.1095	0.006	0.017	-0.022	0.13775	0.0665	0.606305	FALSE	-0.0105	0.002	0.990514	FALSE	129	774000000	99900000000	99	79779118	59649590	73835966	69837936	51050149	76992285	134	846000000	113000000000	106	92918001	62766523	82110443	81679060	70360195	92815972	866540	HUMAN	H3BQK9	H3BQK9|H3BPE1|E9PLY0	19.6	122	1503.19
6	6.2	Isoform 2 of Microtubule-actin cross-linking factor 1, isoforms 1/2/3/5	MACF1	-0.027	0.118	0.027	0.1095	0.006	0.017	-0.016	0.13775	0.0675	0.606305	FALSE	-0.0105	0.0055	0.993754	FALSE	129	774000000	99900000000	99	79779118	59649590	73835966	69837936	51050149	76992285	134	845000000	113000000000	106	88493328	60350654	78559087	78648431	68027581	89192401	624002	HUMAN	Q9UPN3-2	Q9UPN3-2|Q9UPN3-3|Q9UPN3|Q9UPN3-4	27.3	120	1487.83
6	6.3	Dystonin	DST	0.003	0.163	-0.014	0.0435	-0.077	0.037	-0.017	0.08375	0.1	0.629052	FALSE	-0.037	-0.0155	0.965994	FALSE	55	683000000	37600000000	50	33296532	23337720	30209488	29760614	19233201	31258117	52	607000000	31600000000	47	32233183	21859057	26609650	28274596	22604117	31459145	885905	HUMAN	E9PEB9	E9PEB9|Q03001-11	10.6	63	709.74
6	6.4	Isoform 2 of Dystonin	DST	-0.007	0.163	-0.014	-0.0165	-0.048	0.035	0.013	0.02475	0.099	0.766808	FALSE	-0.0275	-0.0005	0.97897	FALSE	39	806000000	31400000000	35	29438694	20101034	26245994	26319273	16513435	27546927	39	689000000	26900000000	35	28053977	18963885	22995678	24762021	19451051	27501131	594163	HUMAN	Q03001-8	Q03001-8	10.4	43	474.1
7	7.1	Isoform 3 of Zinc finger protein 462	ZNF462	-0.051	0.031	-0.044	0.0265	-0.006	-0.03	0.022	0.02025	0.0005	0.973144	FALSE	-0.0285	-0.011	0.976633	FALSE	162	2870000000	466000000000	109	222993188	148416841	209076833	235123820	163653037	255610789	165	3100000000	511000000000	103	221869404	134542949	185427628	224426617	200589491	254727060	296247	HUMAN	Q96JM2-3	Q96JM2-3|Q96JM2	44.1	120	1490.88
7	7.2	Isoform 2 of Zinc finger protein 462	ZNF462	-0.077	0.013	-0.09	-0.0155	-0.039	-0.064	0.01	-0.04425	-0.0255	0.870425	FALSE	-0.058	-0.04	0.900538	FALSE	76	2160000000	164000000000	57	84786611	55244426	73719579	107596358	72795836	115432778	83	2340000000	194000000000	56	107486481	68075487	88739682	131135139	117258631	144251794	164836	HUMAN	Q96JM2-2	Q96JM2-2	44.6	66	793.24
8	8.1	Microtubule cross-linking factor 1	MTCL1	0.002	0.053	0.02	0.1905	0.094	-0.117	0.169	0.15675	-0.032	0.805958	FALSE	0.048	0.0945	0.777221	FALSE	138	2670000000	368000000000	100	183337189	136094993	179320054	159139827	123263546	183745017	135	2850000000	384000000000	93	192554354	121938506	169275059	174672082	174209223	183109601	210778	HUMAN	Q9Y4B5	Q9Y4B5|Q9Y4B5-3|Q9Y4B5-2|J3QL92|Q5TF21|E9PJP2	58.3	109	1352.5
8	8.2	Isoform 2 of Protein SOGA1	SOGA1	-0.009	0.059	0.048	0.0725	0.017	-0.188	0.08	0.04525	-0.0645	0.977273	FALSE	0.004	0.064	0.946023	FALSE	89	2100000000	187000000000	68	92199466	65369538	87798139	84800348	61043733	93404503	80	2720000000	217000000000	61	80488647	53019587	70933383	76825218	72831903	73400289	185623	HUMAN	O94964-2	O94964-2|O94964|O94964-4|X6R3R3|O94964-3|Q9NR09|Q9Y3R5|Q9Y3R5-2|O94874|O94874-2|O94874-3|P57071|Q9H5U6|Q9H5U6-3|O00221|K9M1U5|K9M1U5-2|K9M1U5-3|K9M1U5-4	43.2	72	921.93
8	8.3	Isoform 4 of Microtubule cross-linking factor 1	MTCL1	-0.025	0.067	-0.017	0.1455	0.107	-0.136	0.185	0.13925	-0.0345	0.831646	FALSE	0.041	0.084	0.817609	FALSE	59	1700000000	100000000000	45	61846806	45021445	58707299	55165926	40818011	63790712	56	1900000000	107000000000	41	70247147	42558758	61571195	66872636	67158810	69311182	109675	HUMAN	Q9Y4B5-4	Q9Y4B5-4	49.7	49	598.73
9	9.1	Centrosomal protein of 170 kDa	CEP170	-0.043	0.037	-0.054	0.2095	0.083	-0.073	0.178	0.16875	-0.018	0.761073	FALSE	0.02	0.062	0.931188	FALSE	162	4340000000	704000000000	89	285684541	219370430	271452565	278310548	233726239	327215184	173	4070000000	705000000000	94	287290959	181459927	231357072	286328359	285886244	304671663	175689	HUMAN	Q5SW79	Q5SW79	60.6	101	1320.1
9	9.2	Isoform 2 of Centrosomal protein of 170 kDa	CEP170	-0.04	0.044	-0.047	0.2115	0.087	-0.071	0.187	0.16975	-0.0135	0.747513	FALSE	0.0235	0.07	0.910274	FALSE	151	4360000000	659000000000	80	276564937	215549355	264486050	268024376	229172728	317735987	162	4000000000	649000000000	87	264777915	169184376	213961599	266869894	267254025	280991292	161804	HUMAN	Q5SW79-2	Q5SW79-2|E7EMW0	60.8	92	1215.34
9	9.3	Centrosomal protein of 170 kDa protein B	CEP170B	-0.06	0.097	-0.009	0.1905	0.066	-0.079	0.144	0.11025	0.009	0.777875	FALSE	0.003	0.0675	0.945226	FALSE	105	2910000000	306000000000	71	115823253	87353250	109599292	107195561	84472957	123954206	113	2800000000	316000000000	75	107620081	70261000	89513852	106505605	101164359	112723848	172327	HUMAN	J3KQR7	J3KQR7|Q9Y4F5|Q9Y4F5-2|Q9Y4F5-3	55.4	80	1040.43
9	9.4	Centrosomal protein of 170 kDa	CEP170	-0.041	-0.049	-0.077	0.0405	0.031	-0.059	0.136	0.05975	-0.054	0.99548	FALSE	-0.005	0.0295	0.97897	FALSE	46	4140000000	190000000000	21	85517888	68213693	81707460	76258413	63684743	88609567	54	4130000000	223000000000	25	94718906	60992380	75465273	94996582	93168093	95700194	32715.9	HUMAN	E7EWM2	E7EWM2|Q96L14	59.7	25	317.64
10	10.1	Peroxidasin homolog	PXDN	0.103	-0.205	-0.012	0.0035	0.038	0.054	-0.077	0.03625	-0.0755	0.943371	FALSE	0.0705	-0.0445	0.97897	FALSE	193	6870000000	1330000000000	82	508660729	363634103	537882804	290962217	189298611	318848506	184	5930000000	1090000000000	81	465043285	237852859	402555744	246512092	213402487	306045046	167896	HUMAN	Q92626	Q92626|Q92626-2	62.3	89	1280.49
11	11.1	Polyadenylate-binding protein 1	PABPC1	-0.058	-0.148	-0.109	-0.1035	0.158	-0.363	-0.132	-0.02025	-0.2555	0.606005	FALSE	0.05	-0.1205	0.945226	FALSE	193	20600000000	3980000000000	79	1190860657	962949605	1204471077	1414285829	880549952	1788250389	194	20400000000	3950000000000	83	1473796945	782065106	1162087225	1833576950	1514777500	1476349752	70897.8	HUMAN	P11940	P11940|E7EQV3|P11940-2|E7ERJ7|Q9H361|Q96DU9-2	78.6	86	1255.06
11	11.2	Isoform 3 of Polyadenylate-binding protein 4	PABPC4	-0.005	-0.101	-0.079	-0.0165	0.199	-0.331	-0.118	0.08375	-0.216	0.834063	FALSE	0.097	-0.0985	0.996327	FALSE	122	14200000000	1730000000000	57	519255452	422686829	528300228	621591223	414444035	818106330	123	14900000000	1830000000000	60	570758080	309587852	452518049	752285093	632125925	607223522	72731.7	HUMAN	Q13310-3	Q13310-3|Q13310|Q13310-2|B1ANR0|P0CB38	71.2	62	870.22
11	11.3	Polyadenylate-binding protein 1-like	PABPC1L	-0.09	-0.225	-0.071	-0.0115	0.089	-0.359	-0.202	0.02575	-0.292	0.675583	FALSE	-0.0005	-0.1365	0.800172	FALSE	27	26700000000	722000000000	13	221604945	196996085	224273847	267151140	178686212	358761191	24	31000000000	745000000000	12	253360622	141364102	214333025	337615548	274202764	238996290	69018.7	HUMAN	Q4VXU2	Q4VXU2|Q4VY17	20.3	14	182.69
11	11.4	Polyadenylate-binding protein 5	PABPC5	-0.169	0.499	0.31	0.4085	0.585	-1.237	-0.456	0.59325	-0.369	0.896454	FALSE	0.208	-0.073	0.807146	FALSE	8	13200000000	106000000000	5	41376716	56469999	35944412	54503459	43659839	90964635	6	13900000000	83500000000	3	28030815	26923878	34656574	71604864	44779163	23995238	43672.2	HUMAN	Q96DU9	Q96DU9	8.9	5	63.24
12	12.1	DNA-directed RNA polymerase II subunit RPB1	POLR2A	-0.014	0.008	0	-0.0225	0.058	-0.033	0.108	-0.01375	-0.0125	0.961182	FALSE	0.022	0.054	0.936708	FALSE	125	2380000000	297000000000	80	130777811	89152048	125367121	129735659	87065391	148998704	131	2380000000	312000000000	81	125439444	76773196	107811158	111974768	103142278	126200751	218542	HUMAN	P24928	P24928|P24928-2|Q5S007|E9PC85	46.4	87	1242.9
13	13.1	DNA-directed RNA polymerase II subunit RPB2	POLR2B	-0.055	-0.179	-0.111	-0.1015	0.01	0.107	0.057	-0.09725	-0.036	0.739588	FALSE	-0.0225	-0.027	0.965994	FALSE	151	5580000000	842000000000	75	280779136	183224238	260887820	268884303	175378572	305635352	142	5820000000	827000000000	75	327920930	177599402	253858589	287236172	268533601	351130397	135321	HUMAN	P30876	P30876|C9J2Y9|C9J4M6	65.6	83	1170.49
14	14.1	Sickle tail protein homolog	KIAA1217	0.015	-0.037	-0.036	0.0815	0.04	-0.193	0.126	0.10325	-0.115	0.990224	FALSE	0.0275	0.045	0.938204	FALSE	106	2650000000	281000000000	77	134604144	102195034	135064425	100636832	72003416	114091028	110	2270000000	250000000000	82	177579732	103533226	153152079	134043109	124742845	132173097	214740	HUMAN	Q5T5P2	Q5T5P2|Q5T5P2-3|Q5T5P2-10|Q5T5P2-7|Q5T5P2-2|Q5T5P2-9|Q5T5P2-6|Q5T5P2-8|Q5T5P2-4|F5H1Q3	50.3	93	1158.88
15	15.1	Desmoplakin	DSP	0.026	-0.106	0.042	-0.0625	-0.001	-0.077	0.058	-0.09425	-0.0915	0.627407	FALSE	0.0125	0.05	0.956665	FALSE	107	1160000000	124000000000	82	129134480	80745326	129235529	109818115	70979062	116572800	107	1270000000	136000000000	81	145915116	80958766	129137308	112077881	100916465	120757334	334221	HUMAN	P15924	P15924|P15924-3|P15924-2	35.9	96	1134.55
16	16.1	Protein PRRC2C	PRRC2C	-0.059	0.191	-0.015	0.1895	0.1	-0.164	0.151	0.14125	0.0135	0.719527	FALSE	0.0205	0.068	0.91578	FALSE	108	2470000000	266000000000	76	137310065	104963624	129555125	148152160	116632251	173426120	109	2720000000	296000000000	76	146415552	103752856	125261271	156513938	151887280	157352964	309342	HUMAN	E7EPN9	E7EPN9|Q9Y520-4|Q9Y520-7|Q9Y520|Q9Y520-5|Q9Y520-3|Q9Y520-6|Q9Y520-2	31.6	88	1032.55
16	16.2	Protein PRRC2A	PRRC2A	-0.003	0.225	0.035	0.2375	0.061	-0.066	0.177	0.18275	0.0795	0.573639	FALSE	0.029	0.106	0.807146	FALSE	114	2820000000	322000000000	71	115393158	89069322	110633653	128748756	102407549	146434651	117	2710000000	317000000000	73	122849024	89677007	109833583	132160533	131222315	139707927	229315	HUMAN	P48634	P48634|P48634-3|P48634-2|P48634-4	45.5	83	1066.85
16	16.3	Protein PRRC2B	PRRC2B	-0.068	0.111	-0.052	0.1215	0.011	-0.045	0.147	0.09925	0.033	0.74197	FALSE	-0.0285	0.0475	0.984101	FALSE	29	1130000000	32900000000	23	25519008	18461955	22770239	24898819	18187435	26971181	30	1000000000	30100000000	24	23238663	16204686	19750290	20724303	20294470	22372714	244103	HUMAN	Q5JSZ5	Q5JSZ5|Q5JSZ5-5|Q5JSZ5-3|Q5JSZ5-2|Q5JSZ5-4	18.2	29	333.35
17	17.1	Insulin-like growth factor 2 mRNA-binding protein 1	IGF2BP1	-0.012	-0.165	-0.079	-0.1505	-0.016	-0.214	-0.089	-0.14225	-0.1895	0.540927	FALSE	-0.014	-0.084	0.900538	FALSE	167	16300000000	2730000000000	69	876705086	560367837	860432476	865067542	499158586	945552212	156	16400000000	2560000000000	68	804938570	439843113	648759888	723726420	570448485	689495532	63821.8	HUMAN	Q9NZI8	Q9NZI8|Q9NZI8-2	70.8	72	1063.49
17	17.2	Insulin-like growth factor 2 mRNA-binding protein 3	IGF2BP3	-0.007	-0.197	-0.098	-0.1205	0.043	-0.214	-0.063	-0.10625	-0.2055	0.549291	FALSE	0.018	-0.0805	0.956665	FALSE	143	14000000000	2000000000000	59	598021964	396037348	597595689	526493252	331797777	616652581	140	13300000000	1860000000000	57	563606659	309740592	466263396	489632412	397669733	450271834	64046.2	HUMAN	O00425	O00425|O00425-2|F8WD15	70.9	64	997.53
17	17.3	Insulin-like growth factor 2 mRNA-binding protein 2	IGF2BP2	0.041	-0.243	-0.057	-0.1275	0.035	-0.19	-0.104	-0.15175	-0.2165	0.535658	FALSE	0.038	-0.0805	0.975796	FALSE	63	9760000000	615000000000	31	246859815	149980045	251854195	218554296	125721153	248499040	59	9180000000	542000000000	31	198016073	101559214	163922978	170181668	126671235	152651862	66899.1	HUMAN	F8W930	F8W930|Q9Y6M1|Q9Y6M1-1|Q9Y6M1-4|Q9Y6M1-3|Q9Y6M1-6|Q9Y6M1-5	47.9	35	485.45
18	18.1	ARF GTPase-activating protein GIT1	GIT1	0.085	-0.057	-0.018	0.1415	0.08	-0.206	0.144	0.13675	-0.1315	0.995783	FALSE	0.0825	0.063	0.774288	FALSE	128	6320000000	809000000000	61	314190734	255546944	333602491	246428471	188157915	281952523	131	6160000000	808000000000	62	347250612	193389738	279330429	299716033	253247260	274790551	85081.2	HUMAN	Q9Y2X7	Q9Y2X7|J3QRU8|Q9Y2X7-2	79.1	67	1045.97
18	18.2	Isoform 3 of ARF GTPase-activating protein GIT1	GIT1	0.078	-0.057	-0.033	0.1205	0.071	-0.196	0.131	0.12425	-0.1265	0.996576	FALSE	0.0745	0.049	0.817609	FALSE	122	6500000000	793000000000	60	312025655	252683220	330142571	244853252	186384172	279844902	126	6270000000	790000000000	62	344210272	191412817	276663785	296055102	250003438	271810738	86243.5	HUMAN	Q9Y2X7-3	Q9Y2X7-3	76.6	66	1026.28
18	18.3	Isoform 5 of ARF GTPase-activating protein GIT2	GIT2	0.066	-0.182	-0.054	0.0135	0.096	-0.164	0.029	0.05875	-0.173	0.835031	FALSE	0.081	-0.0125	0.945447	FALSE	65	4810000000	312000000000	42	139769765	109313046	145491471	116277751	80800848	132994575	61	4570000000	279000000000	40	140729094	76055518	114277161	131441873	107007715	125788069	81948.4	HUMAN	Q14161-5	Q14161-5|Q14161-3|Q14161-6|Q14161-7|Q14161-11|Q14161-8|Q14161-4|Q14161-9|Q14161-10|F8WAK2|Q14161-2|F8W822	56.1	43	644.49
18	18.4	ARF GTPase-activating protein GIT2	GIT2	0.019	-0.208	-0.054	-0.0095	0.096	-0.156	-0.025	0.04725	-0.182	0.805958	FALSE	0.0575	-0.0395	0.984101	FALSE	57	4680000000	267000000000	36	125105362	97416799	130078408	102009168	69648610	116422416	51	4730000000	241000000000	32	118170245	63048494	96589557	112036394	88445025	106066502	79493.4	HUMAN	F8VXI9	F8VXI9	53.8	38	564.02
19	19.1	Probable ATP-dependent RNA helicase DDX5	DDX5	0.126	-0.141	-0.115	-0.3375	-0.059	0.131	-0.041	-0.24675	-0.005	0.638433	FALSE	0.0335	-0.078	0.975796	FALSE	157	11900000000	1870000000000	70	582343624	412028145	633562752	601286819	393443339	632050018	148	10900000000	1620000000000	64	647351442	377384343	503467027	565876539	507403579	686879037	69660.3	HUMAN	P17844	P17844|J3KTA4|P17844-2|J3QR02|X6RLV5	71.4	72	1044.22
19	19.2	Probable ATP-dependent RNA helicase DDX17	DDX17	0.103	-0.159	-0.054	-0.2765	-0.034	0.022	-0.07	-0.20075	-0.0685	0.573639	FALSE	0.0345	-0.062	0.97897	FALSE	131	8690000000	1140000000000	62	364965759	240811564	394966138	389064241	219045141	401206942	116	7530000000	874000000000	56	381840180	204962330	306433003	331756972	281651522	387043055	81122.9	HUMAN	H3BLZ8	H3BLZ8|Q92841|Q92841-3|Q92841-1|Q92841-2	62.1	64	922.83
19	19.3	ATP-dependent RNA helicase DDX3X	DDX3X	-0.035	-0.113	-0.044	-0.0205	-0.028	0.092	0.002	-0.02975	-0.0105	0.936945	FALSE	-0.0315	-0.021	0.965994	FALSE	169	16800000000	2840000000000	58	724684809	482326038	715390659	692201301	437225638	750881216	155	17200000000	2670000000000	59	887094065	482392475	703298290	738157796	640040474	914549262	73641.5	HUMAN	O00571	O00571|O00571-2|B4DLA0|Q9NQI0|Q9NQI0-4|Q9NQI0-2|Q9NQI0-3	82.4	63	948.09
19	19.4	ATP-dependent RNA helicase DDX3Y	DDX3Y	-0.03	-0.084	-0.061	-0.0615	-0.028	0.084	0.013	-0.05175	0	0.915234	FALSE	-0.029	-0.024	0.965994	FALSE	137	16200000000	2220000000000	48	605203320	400767334	599246724	597529311	372459513	642099131	132	15200000000	2010000000000	52	733525872	398332022	581062076	623811020	535172106	784005109	73608.7	HUMAN	O15523	O15523|O15523-2|O15523-3	74.6	54	812.15
20	20.1	Clathrin heavy chain 1	CLTC	-0.13	-0.708	-0.214	-0.3935	-0.072	-0.055	-0.308	-0.37375	-0.3815	0.229545	FALSE	-0.101	-0.261	0.0331626	FALSE	107	2810000000	300000000000	70	150775136	69753333	118990979	102448334	45241005	103642235	98	3050000000	299000000000	66	167074470	57919739	118024795	106739360	70549434	118064929	193380	HUMAN	Q00610	Q00610|Q00610-2|J3KS13|P53675|P53675-2|J3QL20	50.5	80	1012.28
21	21.1	LINE-1 type transposase domain-containing protein 1	L1TD1	0.019	-0.032	0.007	0.2085	-0.078	-0.142	-0.07	0.09375	-0.087	0.995418	FALSE	-0.0295	-0.0315	0.959601	FALSE	127	5380000000	683000000000	72	223093241	157227161	227252456	362086824	309795190	386071501	120	5020000000	603000000000	69	225405611	135328388	197799902	383660649	315436657	375425276	99304.2	HUMAN	Q5T7N2	Q5T7N2	65.7	80	964.21
22	22.1	Rho guanine nucleotide exchange factor 40	ARHGEF40	-0.007	-0.049	-0.047	-0.0495	-0.008	-0.013	0.071	-0.03425	-0.031	0.878615	FALSE	-0.0075	0.012	0.993754	FALSE	111	4050000000	449000000000	61	116198712	84812040	111127829	107253264	70655313	116365185	114	3710000000	423000000000	63	189762913	109799439	158750700	165986821	150787989	176894527	166366	HUMAN	Q8TER5	Q8TER5|Q8TER5-3|Q8TER5-2|G3V5C1|G3V485	50.5	67	962.75
22	22.2	Isoform 4 of Rho guanine nucleotide exchange factor 40	ARHGEF40	-0.007	-0.055	-0.048	-0.0885	-0.01	-0.011	0.067	-0.05875	-0.033	0.817204	FALSE	-0.0085	0.0095	0.996604	FALSE	110	4070000000	448000000000	60	115111695	83633045	109731081	106234451	69492914	114862947	114	3700000000	421000000000	63	188496098	108994373	157651404	164520059	149173164	175689859	161350	HUMAN	Q8TER5-4	Q8TER5-4	51.1	67	957.16
23	23.1	Large subunit GTPase 1 homolog	LSG1	0.007	-0.007	-0.011	0.0525	0.024	0.034	0.024	0.05125	0.0135	0.88181	FALSE	0.0155	0.0065	0.984101	FALSE	117	8330000000	975000000000	57	303947767	236306823	308623169	253279461	179430340	273696649	112	7760000000	869000000000	58	353314327	216559131	287834950	270603803	234118409	313463810	75908.7	HUMAN	Q9H089	Q9H089|F8WFC6	73.2	64	949.96
24	24.1	Disks large homolog 5	DLG5	0.031	0.102	0.012	0.0725	0.079	-0.174	0.137	0.10375	-0.036	0.888859	FALSE	0.055	0.0745	0.817609	FALSE	85	1640000000	139000000000	74	96667280	74198987	94218129	120796460	87724843	138900760	94	1570000000	148000000000	73	109052519	71002815	93389038	140699065	135355011	140205720	215575	HUMAN	Q8TDM6	Q8TDM6|Q8TDM6-4|Q8TDM6-2|Q8TDM6-5|Q8TDM6-3	44.7	88	932.38
25	25.1	Isoform 3 of Kinesin-like protein KIF20B	KIF20B	0.025	0.236	-0.009	0.2785	0.075	0.052	0.118	0.26375	0.144	0.535658	FALSE	0.05	0.0545	0.876171	FALSE	90	1560000000	140000000000	60	86464566	67463057	82289592	83150898	69103306	95125855	92	1850000000	170000000000	64	97676865	72496977	85536997	95658756	91685188	112910344	207501	HUMAN	Q96Q89-3	Q96Q89-3|Q96Q89-2|Q96Q89|Q96Q89-4|Q96Q89-5	44.6	74	922.84
26	26.1	Fragile X mental retardation syndrome-related protein 1	FXR1	-0.024	-0.037	0.044	-0.0675	0.004	-0.12	-0.026	-0.06625	-0.0785	0.713048	FALSE	-0.01	0.009	0.996604	FALSE	145	10300000000	1490000000000	59	464763615	315550263	495268223	464700932	284665693	485775905	137	12400000000	1700000000000	51	458205877	267386076	412939327	446185005	370068520	446677883	70061.9	HUMAN	P51114	P51114|B4DXZ6|P51114-3	73.4	60	918.81
26	26.2	Isoform 2 of Fragile X mental retardation syndrome-related protein 1	FXR1	-0.023	-0.055	0.015	-0.1065	-0.011	-0.126	-0.037	-0.08575	-0.0905	0.646164	FALSE	-0.017	-0.011	0.97897	FALSE	134	10700000000	1440000000000	53	449079115	303404496	479126104	450971338	271970972	467541895	125	13100000000	1640000000000	46	446247459	258789137	401535617	433961307	357114087	434398824	61190.3	HUMAN	P51114-2	P51114-2|E9PFF5|E7EU85	79	54	838.76
26	26.3	Fragile X mental retardation syndrome-related protein 2	FXR2	-0.026	-0.103	-0.019	-0.0705	-0.028	-0.17	-0.113	-0.09375	-0.1365	0.574703	FALSE	-0.027	-0.066	0.91124	FALSE	48	9390000000	451000000000	29	168648583	101837684	176588686	170050053	96822959	175588005	48	10500000000	502000000000	29	165034469	92644104	150107030	169787072	138290847	168855719	74564.3	HUMAN	P51116	P51116	57.2	32	444.81
26	26.4	Isoform 5 of Fragile X mental retardation protein 1	FMR1	0.082	0.011	-0.003	-0.0305	0.115	-0.19	0.032	-0.03025	-0.0895	0.76897	FALSE	0.0985	0.0145	0.851451	FALSE	40	6800000000	272000000000	26	109981493	70535703	118628143	112226158	69951343	124660525	36	7490000000	270000000000	23	113898455	66612471	107411065	121472944	103644222	115971478	66743.6	HUMAN	Q06787-6	Q06787-6|Q06787-7|Q06787-4	52.2	26	371.36
26	26.5	Isoform 8 of Fragile X mental retardation protein 1	FMR1	0.065	-0.02	-0.006	-0.0095	0.076	-0.189	-0.021	-0.02075	-0.1045	0.766808	FALSE	0.0705	-0.0135	0.962231	FALSE	37	7400000000	274000000000	26	109284212	69841628	117782128	111447651	69499896	123415868	33	8210000000	271000000000	23	115457784	67306513	108534887	122214851	103996752	116147013	66587.4	HUMAN	Q06787-8	Q06787-8|Q06787-9	49.8	26	349.82
27	27.1	Non-POU domain-containing octamer-binding protein	NONO	-0.042	-0.088	-0.138	-0.2015	0.044	-0.218	-0.105	-0.14125	-0.153	0.542955	FALSE	0.001	-0.1215	0.832933	FALSE	167	16800000000	2810000000000	60	850126671	561601833	841438754	1256514354	727920478	1404703320	167	15200000000	2530000000000	65	896557664	508673338	671645738	1297530069	1023472724	1181902183	54344.7	HUMAN	Q15233	Q15233|Q15233-2	79.4	66	900.61
27	27.2	Splicing factor, proline- and glutamine-rich	SFPQ	-0.045	-0.108	-0.124	-0.2755	-0.026	-0.236	-0.056	-0.16625	-0.172	0.536035	FALSE	-0.0355	-0.09	0.817609	FALSE	142	19700000000	2800000000000	60	813257906	486004593	773720781	1267312043	615849870	1294265064	138	18400000000	2540000000000	57	654144021	369466412	490746957	938676459	740778650	863771175	76262.2	HUMAN	P23246	P23246|P23246-2	60.5	66	836.28
28	28.1	Isoform 5 of Rho guanine nucleotide exchange factor 7	ARHGEF7	0.105	-0.181	-0.078	0.0515	0.068	-0.172	0.082	0.04025	-0.1765	0.795085	FALSE	0.0865	0.002	0.91578	FALSE	105	8060000000	847000000000	55	336535219	284887041	382862555	266395294	207637788	329391983	104	7700000000	801000000000	54	418131228	227424739	330270617	360503514	347492231	330704506	83311.3	HUMAN	Q14155-5	Q14155-5|E9PDQ5|B7Z6D9	59.3	58	891.68
28	28.2	Isoform 1 of Rho guanine nucleotide exchange factor 7	ARHGEF7	0.105	-0.184	-0.081	0.0395	0.064	-0.172	0.085	0.03275	-0.178	0.777875	FALSE	0.0845	0.002	0.921847	FALSE	105	8080000000	848000000000	55	336163997	284548934	382391232	266114287	207418139	329021404	104	7720000000	803000000000	54	417566519	227079191	329716183	360017361	347087711	330225080	73709.5	HUMAN	Q14155-1	Q14155-1|B1ALK7|Q14155-6|E7EU80	64	57	888.56
28	28.3	Rho guanine nucleotide exchange factor 7	ARHGEF7	0.12	-0.273	-0.134	0.0125	0.106	-0.172	0.038	0.06025	-0.2225	0.788907	FALSE	0.113	-0.048	0.95536	FALSE	75	8220000000	616000000000	39	251978793	213390711	293680125	197774683	150685720	250124521	74	7920000000	586000000000	37	287560497	147272020	219661067	245094877	226152558	227982183	90923.3	HUMAN	Q14155	Q14155|Q14155-3|Q14155-2	45.3	41	639.29
28	28.4	Isoform 2 of Rho guanine nucleotide exchange factor 6	ARHGEF6	0.084	-0.105	-0.064	0.2035	0.068	-0.169	0.037	0.21625	-0.137	0.926183	FALSE	0.076	-0.0135	0.956665	FALSE	27	9340000000	252000000000	18	77734742	62704670	79613776	63226380	48989437	71155585	25	8000000000	200000000000	17	86564568	48685606	71960703	71990943	62978473	71181797	71702.5	HUMAN	Q15052-2	Q15052-2|Q15052	31.9	20	277.09
29	29.1	La-related protein 1	LARP1	0.009	0.091	0.008	0.0545	0.044	-0.247	0.062	0.07325	-0.078	0.995783	FALSE	0.0265	0.035	0.958003	FALSE	103	4910000000	505000000000	62	145300819	111464669	140067491	170035694	116435187	193539893	100	4810000000	481000000000	64	120397002	79098337	104387056	141691410	127832856	138589198	123907	HUMAN	Q6PKG0	Q6PKG0|Q6PKG0-3|Q659C4-6|Q659C4-7	62.1	69	881.26
29	29.2	La-related protein 1B	LARP1B	0.104	-0.245	-0.278	-0.1415	0.061	-0.094	-0.222	-0.06025	-0.1695	0.598712	FALSE	0.0825	-0.25	0.626142	FALSE	8	3040000000	24300000000	7	6776096	4333032	5864435	6094490	3548127	6590466	8	1800000000	14400000000	6	2203725	1163776	1579187	1834223	1407419	2055752	105834	HUMAN	Q659C4	Q659C4|Q659C4-9|Q659C4-2|D6R9W6|G3V0E9|Q659C4-4|Q659C4-5	13.5	9	92.47
29	29.3	Isoform 3 of La-related protein 1B	LARP1B	0.176	-0.003	-0.145	0.1735	0.087	0.134	-0.026	0.20225	0.0655	0.573639	FALSE	0.1315	-0.0855	0.975796	FALSE	4	373000000	1490000000	4	376480	319644	416627	350527	283163	418453	5	343000000	1720000000	5	1503611	861840	1206427	1234534	1032861	1584693	38930.5	HUMAN	Q659C4-3	Q659C4-3	34.3	7	88.27
30	30.1	Protein furry homolog-like	FRYL	-0.048	-0.002	-0.037	0.0025	-0.004	-0.158	-0.047	0.07125	-0.08	0.991381	FALSE	-0.026	-0.042	0.946023	FALSE	83	1500000000	124000000000	64	84816280	67242933	79954769	80081333	54868859	87673004	79	1600000000	127000000000	59	76238806	47363879	65640712	79067846	63425065	79471040	342387	HUMAN	O94915	O94915|F2Z2S2|D6RJI4|Q5TBA9	23.6	69	848.3
30	30.2	Isoform 2 of Protein furry homolog-like	FRYL	0.159	0.23	0.156	0.0985	0.063	-0.215	-0.009	0.19675	0.0075	0.676829	FALSE	0.111	0.0735	0.532065	FALSE	4	1840000000	7350000000	3	823965	680506	786771	720053	535771	867957	8	1030000000	8270000000	5	2819247	2106190	2611713	3129004	2817021	2845519	46167.2	HUMAN	O94915-2	O94915-2	17.6	5	86.73
31	31.1	Midasin	MDN1	0.003	0.114	0.006	0.0405	-0.012	0.14	-0.037	0.07325	0.127	0.606305	FALSE	-0.0045	-0.0155	0.984101	FALSE	64	476000000	30500000000	53	24175797	18350224	23383533	20789393	15326523	23254385	65	1090000000	70900000000	58	29046941	19439740	26061769	23888129	21065390	29120747	638400	HUMAN	Q9NU22	Q9NU22|O95263|O95263-4|O95263-6|O95263-3	15.8	69	848.06
31	31.2	Centrosomal protein of 131 kDa	CEP131	0.001	0.015	0.032	0.1765	0.063	-0.091	0.113	0.08075	-0.038	0.936945	FALSE	0.032	0.0725	0.876171	FALSE	55	1040000000	57400000000	46	60124933	44021959	61102381	44487417	37173972	51385589	56	1500000000	83900000000	45	75409149	48326927	66992459	58496895	52985447	60019841	122603	HUMAN	Q9UPN4	Q9UPN4|Q9UPN4-2|I3L2J8|Q9UPN4-3	49.6	53	654.49
32	32.1	THO complex subunit 2	THOC2	0.042	0.023	0.022	-0.0145	0.012	-0.183	-0.117	0.02575	-0.08	0.915234	FALSE	0.027	-0.0475	0.984101	FALSE	88	2850000000	251000000000	55	116132532	83726786	116455442	106429984	71694205	116537418	94	2950000000	278000000000	59	131762044	82855443	117744838	114407817	91775658	119254846	184654	HUMAN	Q8NI27	Q8NI27|Q8NI27-2|F2Z2V2	37.9	67	847.09
33	33.1	Thyroid hormone receptor-associated protein 3	THRAP3	-0.043	0.175	0.069	0.1435	0.132	-0.333	-0.035	0.09225	-0.079	0.989726	FALSE	0.0445	0.017	0.958003	FALSE	123	9300000000	1140000000000	66	363862458	275149787	351796133	422583181	318303518	513092137	123	10100000000	1240000000000	65	410487711	294684261	365573160	494730431	424508081	439773429	108721	HUMAN	Q9Y2W1	Q9Y2W1	49.5	73	845.75
33	33.2	Bcl-2-associated transcription factor 1	BCLAF1	-0.152	0.136	0.053	-0.0485	0.035	-0.18	0.032	-0.05925	-0.022	0.837361	FALSE	-0.0585	0.0425	0.985328	FALSE	91	5860000000	533000000000	52	234138386	160778174	208996022	289402946	196485878	332421018	91	6270000000	570000000000	52	180280234	125693214	160631563	232504460	206029307	220828575	100518	HUMAN	E9PK91	E9PK91|Q9NYF8-3|E9PKI6|E9PQN2	49.9	60	716.13
33	33.3	Isoform 4 of Bcl-2-associated transcription factor 1	BCLAF1	-0.091	0.072	0.039	-0.1005	0.03	-0.16	-0.03	-0.08175	-0.044	0.749071	FALSE	-0.0305	0.0045	0.97897	FALSE	66	6110000000	403000000000	36	172265544	117890031	159480457	211976135	136560925	239713301	65	6560000000	426000000000	36	128459302	86463830	114107340	156121210	133296757	151587471	86049.9	HUMAN	Q9NYF8-4	Q9NYF8-4|E9PJA7	38.9	40	498.2
34	34.1	Isoform 4 of Pleckstrin homology domain-containing family A member 5	PLEKHA5	-0.019	0.161	0.03	0.2355	0.06	-0.063	0.157	0.17325	0.049	0.606305	FALSE	0.0205	0.0935	0.847577	FALSE	90	4850000000	437000000000	57	141439040	111549556	137246377	125614711	105256089	145240439	87	4880000000	424000000000	52	157146510	112699330	139165845	140165335	140605024	157255866	135332	HUMAN	Q9HAU0-4	Q9HAU0-4|Q9HAU0-6|Q9HAU0-8|Q9HAU0-5|E7EME8|Q9HAU0-3|Q9HAU0-7	57.1	59	816.38
34	34.2	Pleckstrin homology domain-containing family A member 5	PLEKHA5	-0.02	0.163	0.024	0.2455	0.069	-0.074	0.174	0.17825	0.0445	0.606305	FALSE	0.0245	0.099	0.817609	FALSE	91	4870000000	443000000000	57	146441256	114890015	141500351	129279719	108946609	149976908	86	4990000000	429000000000	51	169948977	122608114	150452506	151107747	151717730	169823850	128089	HUMAN	Q9HAU0	Q9HAU0|Q9HAU0-2|A0JP02	57.9	58	796.43
35	35.1	Phosphatidylinositol 4-phosphate 3-kinase C2 domain-containing subunit alpha	PIK3C2A	-0.037	-0.029	-0.034	0.0335	0.179	-0.121	-0.01	-0.01975	-0.075	0.814964	FALSE	0.071	-0.022	0.96766	FALSE	69	1360000000	93700000000	52	74135204	47684456	67579296	52997123	37049037	64951236	79	1600000000	127000000000	60	89864179	56068203	75365274	65952050	58288965	70951505	192274	HUMAN	O00443	O00443|O00443-2	41.9	64	800.17
36	36.1	U5 small nuclear ribonucleoprotein 200 kDa helicase	SNRNP200	0.021	-0.031	0.054	-0.0815	0.051	-0.095	-0.073	-0.06975	-0.063	0.734528	FALSE	0.036	-0.0095	0.97897	FALSE	74	2550000000	189000000000	54	71822395	43240114	65443609	56051213	33495747	63578699	67	1990000000	133000000000	52	52188563	31817195	45815832	40496951	33393762	42552306	246158	HUMAN	O75643	O75643|O75643-2|B4E0P5	35.5	59	799.01
37	37.1	Nucleolar GTP-binding protein 2	GNL2	-0.016	0.14	0.02	0.2215	0.073	0.13	0.102	0.13825	0.135	0.556946	FALSE	0.0285	0.061	0.914549	FALSE	95	6620000000	629000000000	49	227034504	160749061	212386341	236408516	180696360	248766170	93	6240000000	581000000000	52	254818715	168972673	215506584	231421344	211390086	294845050	83881.6	HUMAN	Q13823	Q13823	53.8	59	787.19
38	38.1	Isoform 3 of Breast cancer anti-estrogen resistance protein 1	BCAR1	-0.021	-0.03	-0.09	0.1285	0.113	-0.04	0.072	0.13275	-0.035	0.836423	FALSE	0.046	-0.009	0.976633	FALSE	98	7790000000	764000000000	50	234173000	180611074	219366126	243779465	175868323	271143824	101	8060000000	814000000000	48	222973787	132854896	182506945	262901049	229100746	283664442	95737.8	HUMAN	P56945-3	P56945-3|P56945|P56945-6|P56945-2|P56945-7|P56945-5|F5H855|P56945-4	63.6	52	784.37
38	38.2	Isoform 8 of Breast cancer anti-estrogen resistance protein 1	BCAR1	-0.043	-0.046	-0.09	0.1215	0.082	-0.034	0.087	0.12075	-0.04	0.875108	FALSE	0.0195	-0.0015	0.984101	FALSE	100	7670000000	767000000000	50	233404925	179899214	218312437	243590423	173968552	269868577	100	8180000000	818000000000	48	221338711	131069336	179675177	259485131	225904129	280917583	93517.3	HUMAN	P56945-8	P56945-8	64.9	52	780
39	39.1	Heat shock 70 kDa protein 1A/1B	HSPA1A	-0.012	-0.042	0.081	0.0185	0.022	0.186	-0.013	0.01275	0.072	0.835031	FALSE	0.005	0.034	0.976633	FALSE	89	5460000000	486000000000	48	206346269	148674910	206072880	186410100	135271620	211225635	86	5070000000	436000000000	47	191422907	116828989	169689004	164609042	143675343	209747986	70336.2	HUMAN	P08107	P08107|P08107-2|V9GZ37|P48741	76.7	50	781.86
39	39.2	Heat shock cognate 71 kDa protein	HSPA8	0.137	0.127	0.087	0.3235	0.23	0.012	0.213	0.29025	0.0695	0.556946	FALSE	0.1835	0.15	0.0580392	FALSE	73	7450000000	544000000000	38	221238792	185463565	236943601	227399295	188294740	287708393	73	8950000000	653000000000	42	190984962	130822601	172847896	205953255	201382704	230277351	71125	HUMAN	P11142	P11142|E9PKE3|P11142-2|E9PNE6|A8K7Q2	62.3	44	645.8
39	39.3	78 kDa glucose-regulated protein	HSPA5	0.026	0.153	0.073	0.1335	0.055	-0.102	0.099	0.12325	0.0255	0.719303	FALSE	0.0405	0.086	0.817609	FALSE	48	4700000000	225000000000	28	103543011	81987723	107791464	108427217	84425615	129041639	45	5000000000	225000000000	27	89856240	60598008	75070367	97284700	86633011	103761986	72445.7	HUMAN	P11021	P11021	41.8	28	420.52
39	39.4	Heat shock-related 70 kDa protein 2	HSPA2	0.119	0.118	0.078	0.3125	0.244	0.036	0.164	0.28425	0.077	0.556946	FALSE	0.1815	0.121	0.107807	FALSE	27	9100000000	246000000000	15	110696650	93359984	123052196	110189739	93943450	145682050	30	10300000000	308000000000	16	108403986	71373854	94839914	115106114	108842585	130330773	70305	HUMAN	P54652	P54652	23.7	17	225.3
40	40.1	Kinesin-like protein KIF14	KIF14	-0.072	0.123	-0.028	0.0995	-0.023	-0.058	0.055	0.11725	0.0325	0.716358	FALSE	-0.0475	0.0135	0.976633	FALSE	81	1660000000	135000000000	56	95920651	74104678	87865482	100016438	72336899	106097982	83	1680000000	140000000000	61	84121496	59512766	71255503	82426061	77256403	91828594	187858	HUMAN	Q15058	Q15058	41.3	66	780.26
41	41.1	pre-rRNA processing protein FTSJ3	FTSJ3	0.071	0.13	0.046	0.1505	-0.056	-0.018	0.051	0.12075	0.056	0.660723	FALSE	0.0075	0.0485	0.962231	FALSE	90	6260000000	563000000000	44	222550682	177681341	243994490	214238136	162360114	217594833	103	7070000000	728000000000	46	288291142	197823409	269482504	259735360	232762466	292251712	96956.1	HUMAN	Q8IY81	Q8IY81	52	49	769.21
42	42.1	ATP-dependent RNA helicase DDX1	DDX1	0.066	-0.085	-0.053	-0.1065	0.088	-0.133	-0.015	-0.05925	-0.109	0.671861	FALSE	0.077	-0.034	0.975796	FALSE	80	3290000000	263000000000	50	152777990	109287166	150212983	131136768	92549145	156097118	75	3360000000	252000000000	48	145990977	90559852	124447827	128666589	114973746	131243768	83400.6	HUMAN	Q92499	Q92499|Q92499-2|Q92499-3	60.2	56	760.13
43	43.1	Rho GTPase-activating protein 32	ARHGAP32	0.026	-0.116	-0.069	-0.0545	0.015	-0.056	0.034	-0.02575	-0.086	0.781858	FALSE	0.0205	-0.0175	0.993754	FALSE	63	1690000000	106000000000	43	61721834	44834643	61712835	59348614	39674826	66289198	72	1390000000	100000000000	54	76766850	44208517	62837014	71804657	65578117	76794171	232236	HUMAN	A7KAX9	A7KAX9|A7KAX9-2|G3V174|A7KAX9-3|O14559|O14559-11|O14559-10|Q7Z6I6|Q7Z6I6-2|Q7Z6I6-4|Q2M1Z3|Q7Z6I6-3	34.8	60	758.64
44	44.1	Cleavage and polyadenylation specificity factor subunit 1	CPSF1	0.067	-0.107	0.029	-0.0995	-0.074	-0.097	-0.14	-0.04775	-0.102	0.708347	FALSE	-0.0035	-0.0555	0.962231	FALSE	69	1730000000	119000000000	53	72762270	49875761	74566708	75661149	45480021	79212831	71	1730000000	122000000000	50	81280647	46126900	70270354	79053773	60477855	81811555	162136	HUMAN	Q10570	Q10570|E9PIM1	39.7	56	758.04
45	45.1	Pericentriolar material 1 protein	PCM1	0.001	-0.035	0.044	0.1755	0.035	-0.168	0.094	0.04125	-0.1015	0.908769	FALSE	0.018	0.069	0.917168	FALSE	76	2220000000	169000000000	53	116902322	78140516	114908460	67292089	53755341	78108355	80	2520000000	201000000000	49	139981750	84000844	123847577	86879366	78113707	88759906	229382	HUMAN	E7ETA6	E7ETA6|E9PGW9|Q15154-3	29.7	57	752.27
45	45.2	Pericentriolar material 1 protein	PCM1	0.018	-0.035	0.033	0.1755	0.035	-0.164	0.088	0.04375	-0.0995	0.917119	FALSE	0.0265	0.0605	0.917168	FALSE	74	2290000000	169000000000	52	115560538	77266944	113751768	66472016	53077745	77201262	78	2590000000	202000000000	48	138280467	82952834	122322782	85601388	76825061	87493141	230184	HUMAN	Q15154	Q15154|Q15154-2|A6NNN6	29.4	56	750.37
46	46.1	Isoform 4 of La-related protein 4	LARP4	-0.051	-0.13	-0.139	0.0235	0.052	-0.079	0.022	0.10775	-0.1045	0.995783	FALSE	0.0005	-0.0585	0.962231	FALSE	119	20900000000	2490000000000	49	707926557	537264911	677818092	850365140	577061458	921099741	124	19100000000	2360000000000	49	718353400	365707117	546334753	816175816	722259251	936967569	81926.9	HUMAN	Q71RC2-4	Q71RC2-4|Q71RC2|Q71RC2-6|Q71RC2-7|Q96J85	56.5	51	746.42
46	46.2	Isoform 3 of La-related protein 4	LARP4	0	-0.128	-0.13	0.0405	0.077	-0.082	0.018	0.12025	-0.105	0.989726	FALSE	0.0385	-0.056	0.984101	FALSE	110	22200000000	2450000000000	49	698686426	530950798	670879299	826260107	562440601	898167814	113	20400000000	2300000000000	48	707639656	359435402	538924002	793979353	700530117	910418719	81151.1	HUMAN	Q71RC2-3	Q71RC2-3|Q71RC2-2	56.9	51	732.65
46	46.3	Isoform 5 of La-related protein 4	LARP4	-0.051	-0.126	-0.126	0.0325	0.08	-0.087	0.047	0.13025	-0.1065	0.977273	FALSE	0.0145	-0.0395	0.97897	FALSE	110	17900000000	1970000000000	46	490049276	367439725	460582515	587680103	408273046	657504823	114	16400000000	1870000000000	46	496009346	268184463	391282584	588011190	514749860	655032038	73083.1	HUMAN	Q71RC2-5	Q71RC2-5	64.3	48	711.69
47	47.1	Heterogeneous nuclear ribonucleoprotein M	HNRNPM	0.036	-0.015	-0.022	-0.0625	-0.018	-0.16	-0.128	-0.03825	-0.0875	0.752291	FALSE	0.009	-0.075	0.954155	FALSE	109	5600000000	611000000000	56	282606030	200887499	291772231	302031843	205532432	323122890	107	5460000000	585000000000	55	259242426	161998476	223898392	257627293	201315538	258620630	77799.7	HUMAN	P52272	P52272|P52272-2|M0R0Y6	71.5	62	738.21
48	48.1	Kinesin-like protein KIF23	KIF23	0.055	0.085	-0.008	0.1035	0.06	0.043	0.122	0.12375	0.064	0.629052	FALSE	0.0575	0.057	0.84707	FALSE	82	2620000000	215000000000	51	114822518	93625808	116946467	117499144	97168896	131863519	82	2640000000	216000000000	52	134418552	90892371	115984986	130904716	125631295	151741131	111084	HUMAN	Q02241	Q02241|H7BYN4|Q02241-2|B4E1K0|H0YME6|H0YMJ4	62.6	58	730.88
49	49.1	Ataxin-2-like protein	ATXN2L	-0.025	0.138	-0.007	0.0415	0.105	-0.339	0.135	0.04225	-0.1005	0.915234	FALSE	0.04	0.064	0.876171	FALSE	79	5260000000	415000000000	48	128963929	103259991	128764961	227002238	180593740	279727545	78	5870000000	458000000000	46	105845378	75149926	92010263	206125689	202533589	173321070	113657	HUMAN	Q8WWM7	Q8WWM7|Q8WWM7-3|Q8WWM7-9|Q8WWM7-2|Q8WWM7-4|Q8WWM7-5|Q8WWM7-8|Q8WWM7-6|H3BUF6|Q8WWM7-7	41.5	52	725.52
50	50.1	Rho guanine nucleotide exchange factor 2	ARHGEF2	0	0.062	0.031	0.0445	0.03	0.063	0.029	0.00875	0.0625	0.870425	FALSE	0.015	0.03	0.975796	FALSE	73	3450000000	252000000000	49	90261060	61884573	87692008	64443054	44450537	70159651	78	3140000000	245000000000	51	114469096	74214438	99617814	73331877	63901361	88362379	117096	HUMAN	V9GYM8	V9GYM8|Q5VY93|Q92974|Q92974-2|Q92974-3	59.8	53	721.55
51	51.1	AP-2 complex subunit alpha-1	AP2A1	0.11	-0.267	-0.103	-0.2635	-0.093	-0.092	-0.223	-0.16475	-0.1795	0.536035	FALSE	0.0085	-0.163	0.709973	FALSE	70	2110000000	147000000000	46	64969051	45319770	68654311	78922541	44584661	83402554	75	1700000000	127000000000	44	58727880	29409043	47990879	60841754	47516331	61876259	108628	HUMAN	O95782	O95782|O95782-2	50	49	710.94
51	51.2	AP-2 complex subunit alpha-2	AP2A2	0.147	-0.317	-0.009	-0.2405	-0.081	-0.142	-0.242	-0.17225	-0.2295	0.5095	FALSE	0.033	-0.1255	0.91124	FALSE	39	1810000000	70700000000	30	39188427	27822648	41071262	44512821	29131591	50205752	35	1900000000	66500000000	26	32144686	16981602	26966427	32755201	27546701	31185658	104871	HUMAN	O94973	O94973|O94973-2|O94973-3|E9PR62	39.9	31	403.94
52	52.1	DNA replication licensing factor MCM5	MCM5	-0.025	0.019	-0.069	-0.0985	-0.067	0.104	-0.111	-0.07675	0.0615	0.987141	FALSE	-0.046	-0.09	0.801307	FALSE	79	3890000000	308000000000	50	168978219	114809291	155748903	139217418	91090319	143044793	76	3790000000	288000000000	48	179679653	111846862	146807679	125835387	100538246	155824891	83082.8	HUMAN	P33992	P33992|B1AHB1	68.9	56	707.85
53	53.1	Isoform 2 of Regulator of nonsense transcripts 1	UPF1	-0.048	-0.113	-0.085	-0.3105	-0.019	-0.255	-0.223	-0.16525	-0.184	0.536035	FALSE	-0.0335	-0.154	0.529337	FALSE	69	2840000000	196000000000	47	79896152	56207926	75431880	98947439	52988430	103262086	66	2540000000	168000000000	46	65450516	36012767	52896468	74319035	54201908	67617086	124346	HUMAN	Q92900-2	Q92900-2|Q92900	50.8	52	700.95
54	54.1	Plakophilin-4	PKP4	-0.054	-0.089	-0.046	-0.0455	-0.017	-0.019	0.043	-0.07175	-0.054	0.747513	FALSE	-0.0355	-0.0015	0.976633	FALSE	72	2870000000	207000000000	50	74513860	49365291	70761234	59365085	38365811	65353761	66	2630000000	174000000000	46	77025007	41468717	63504763	57714170	50826668	64075563	132665	HUMAN	Q99569	Q99569|Q99569-2|Q9UQB3|Q9UQB3-2|E9PHB5|E7EST6|E7EPC8|B4DRK2|D6R9A8|E7EMY7|E7EP40|E9PHJ1|D6RHE9	55	54	699.58
55	55.1	Serine/threonine-protein kinase PAK 1	PAK1	0.057	-0.524	-0.126	-0.1885	0.022	-0.201	-0.232	-0.08775	-0.3625	0.542955	FALSE	0.0395	-0.179	0.790208	FALSE	84	4720000000	397000000000	39	176273075	123001691	177508735	130523887	70880613	138539160	79	4820000000	381000000000	40	187010053	73808502	145361755	145133895	105180903	138213958	60931.1	HUMAN	Q13153	Q13153|Q13153-2|B3KNX7|E9PM17|O75914-3|O75914|O75914-2|Q13177|E9PKH9	66.9	43	697.62
55	55.2	Isoform 4 of Serine/threonine-protein kinase PAK 3	PAK3	0.052	-0.559	-0.09	-0.2085	-0.079	-0.161	-0.174	-0.11275	-0.36	0.536035	FALSE	-0.0135	-0.132	0.774288	FALSE	24	5120000000	123000000000	10	53819224	40818935	58371656	39568162	23629728	42467353	26	4090000000	106000000000	14	57582566	22094645	43198868	44543637	34021897	39804234	63197.4	HUMAN	O75914-4	O75914-4	20	14	192.34
56	56.1	Pre-mRNA-processing-splicing factor 8	PRPF8	-0.001	-0.072	0.026	-0.1555	-0.006	-0.01	-0.083	-0.13425	-0.041	0.674737	FALSE	-0.0035	-0.0285	0.978515	FALSE	64	1510000000	96900000000	50	53073600	34288796	50987023	44466206	26000535	47325770	58	1190000000	68800000000	48	39607324	24028393	34569031	28784866	24041338	33115639	274908	HUMAN	Q6P2Q9	Q6P2Q9|Q8NCM2|O95259|O95259-2|Q8NCM2-3|Q8NCM2-2	27.7	58	691.09
57	57.1	DNA replication licensing factor MCM3	MCM3	-0.057	0.062	-0.005	0.0195	-0.01	0.09	0.02	0.00175	0.076	0.858762	FALSE	-0.0335	0.0075	0.97897	FALSE	77	3870000000	298000000000	48	155163740	103085965	139280928	114346140	74232294	118104825	73	3520000000	257000000000	44	114476053	73101133	92673833	75675508	64801691	92681299	91606.8	HUMAN	P25205	P25205|B4DWW4|J3KQ69	59.6	50	690.44
58	58.1	Guanine nucleotide-binding protein-like 3	GNL3	-0.047	0.102	0.01	0.0665	-0.041	0.082	0.1	0.02575	0.092	0.771287	FALSE	-0.044	0.055	0.987184	FALSE	89	5900000000	525000000000	40	159746473	118086424	157214938	153862696	114694914	163207146	92	6030000000	555000000000	44	205009911	133819907	172563966	169691979	152057864	215866445	62505.6	HUMAN	Q9BVP2	Q9BVP2|Q9BVP2-2|B4DMU5	63.5	45	679.68
59	59.1	Isoform C1 of Tight junction protein ZO-2	TJP2	0.028	0.063	0.15	0.1005	0.065	-0.284	0.082	0.06275	-0.1105	0.936945	FALSE	0.0465	0.116	0.664	FALSE	63	2060000000	130000000000	45	60949032	45596750	64480393	52498740	39767841	62660440	66	2990000000	197000000000	47	72236417	49036147	69827916	67370455	65948436	63714171	131594	HUMAN	Q9UDY2-3	Q9UDY2-3|Q9UDY2-7|Q9UDY2|Q9UDY2-6|Q9UDY2-4|Q9UDY2-2|Q9UDY2-5|B1AN85	44	54	675.65
60	60.1	Catenin alpha-1	CTNNA1	0.035	-0.053	0.032	0.0845	0.063	-0.026	-0.05	0.04975	-0.0395	0.990224	FALSE	0.049	-0.009	0.976633	FALSE	55	1510000000	83100000000	38	51599444	36760153	50403554	37290012	27950647	41585300	61	1280000000	77900000000	40	49827526	28627482	43567781	36708667	30581288	40385215	100754	HUMAN	P35221	P35221|P35221-2|G3XAM7|P35221-3|P26232|P26232-5|P26232-2|P26232-3|P26232-6|P26232-4|E5RIT8|E5RJZ2|Q9UI47	60	44	664.7
61	61.1	Isoform 3 of Protein scribble homolog	SCRIB	0.026	-0.023	-0.014	0.0285	0.004	-0.159	0.056	0.03675	-0.091	0.917119	FALSE	0.015	0.021	0.976633	FALSE	60	1280000000	76500000000	44	47008084	35818159	46732486	44072033	29332433	47306174	61	1190000000	72500000000	47	51480734	31890064	43886884	47608965	44326791	46612442	178661	HUMAN	Q14160-3	Q14160-3|Q14160|Q14160-2	42	53	661.55
61	61.2	Leucine-rich repeat-containing protein 1	LRRC1	-0.007	-0.102	0.04	-0.0865	-0.056	-0.083	-0.001	-0.06575	-0.0925	0.6904	FALSE	-0.0315	0.0195	0.985956	FALSE	8	1220000000	9780000000	7	3449171	2703247	3612144	3296498	2263903	3589145	6	1720000000	10300000000	5	2696777	1604627	2440468	2461886	2195435	2391208	59982.4	HUMAN	Q9BTT6	Q9BTT6|Q9BTT6-2|Q5T0G3	24	8	94.51
62	62.1	Apoptotic chromatin condensation inducer in the nucleus	ACIN1	-0.106	0.026	-0.01	-0.0325	-0.051	-0.077	-0.038	-0.09725	-0.0255	0.768056	FALSE	-0.0785	-0.024	0.882627	FALSE	61	3760000000	229000000000	39	99486865	61341215	90814227	78572967	50691735	83418691	67	4040000000	271000000000	46	124323161	75160702	103578877	93621094	77911745	103463992	145839	HUMAN	S4R3H4	S4R3H4|Q9UKV3|E7EQT4|Q9UKV3-5|Q9UKV3-2|Q9UKV3-3|G3V3B0	31.8	47	661.43
63	63.1	Isoform 3 of Mitotic checkpoint serine/threonine-protein kinase BUB1 beta	BUB1B	0.019	0.278	0.105	0.2215	0.07	-0.169	0.123	0.22875	0.0545	0.573639	FALSE	0.0445	0.114	0.693199	FALSE	57	1740000000	99000000000	38	50183170	42895382	51578645	55406736	43736445	61115665	63	1560000000	98000000000	40	48409150	37306868	44104595	54757000	52311765	56422445	122696	HUMAN	O60566-3	O60566-3|O60566|O60566-2|H0YN44	47	47	655.87
64	64.1	THO complex subunit 1	THOC1	0.056	0.125	0.123	0.0625	0.045	-0.184	0.066	0.05925	-0.0295	0.961182	FALSE	0.0505	0.0945	0.775013	FALSE	66	4020000000	265000000000	40	98202298	71218761	98145933	80392158	58157292	91671336	57	3840000000	219000000000	37	70743705	48647060	66757416	62417472	56793310	63087750	76406.7	HUMAN	Q96FV9	Q96FV9|Q96FV9-2|J3KT14|J3QQZ3|J3KRD7	64.6	43	653.48
65	65.1	Heterogeneous nuclear ribonucleoprotein U	HNRNPU	-0.03	-0.073	-0.085	-0.0945	-0.057	-0.158	-0.147	-0.06675	-0.1155	0.640705	FALSE	-0.0435	-0.116	0.686765	FALSE	88	8450000000	743000000000	44	186654697	123017655	180129337	178036834	105634735	186841317	79	9870000000	780000000000	43	262272018	159785480	219891498	230778901	179309895	244370959	91324.5	HUMAN	Q00839	Q00839|Q00839-2	46	49	643.48
66	66.1	Ensconsin	MAP7	-0.112	-0.013	-0.115	0.1305	0.074	0.109	0.161	0.03925	0.048	0.827659	FALSE	-0.019	0.023	0.993754	FALSE	101	9350000000	944000000000	52	314760939	220814656	300513605	303546709	219615687	322111525	91	9140000000	832000000000	48	316808536	178063677	220927122	247541506	245622202	320926612	84164.4	HUMAN	Q14244	Q14244|Q14244-3|Q14244-7|Q14244-6|Q14244-2|Q14244-4|Q14244-5	53.9	54	640.23
67	67.1	Isoform 2 of Putative ATP-dependent RNA helicase DHX30	DHX30	0.076	-0.113	-0.041	-0.0995	-0.001	-0.21	-0.074	-0.05675	-0.1615	0.604403	FALSE	0.0375	-0.0575	0.984101	FALSE	63	1710000000	108000000000	44	54927899	38387255	55825960	56375740	36771543	62067365	67	1690000000	113000000000	45	67246910	39723634	57442926	69908751	56252877	67734045	137140	HUMAN	Q7L2E3-2	Q7L2E3-2|Q7L2E3|H7BXY3|Q7L2E3-3	44.5	53	636.04
68	68.1	Isoform 2 of Kinesin-like protein KIF2A	KIF2A	-0.037	0.048	0.005	0.1395	0.089	0.098	0.106	0.10875	0.073	0.638099	FALSE	0.026	0.0555	0.932215	FALSE	65	5360000000	348000000000	42	170463198	129913538	172776467	155052749	116265678	172814833	69	4880000000	337000000000	45	185332365	109417154	154200152	150644934	137086160	187814031	75726.3	HUMAN	O00139-2	O00139-2|O00139-4|O00139|O00139-5|O00139-1	60.9	48	620.45
68	68.2	Kinesin-like protein KIF2C	KIF2C	0.015	0.137	0	0.2445	0.091	-0.09	0.043	0.17525	0.0235	0.660723	FALSE	0.053	0.0215	0.936708	FALSE	29	3510000000	102000000000	22	63645433	45459584	61427436	57858503	41905304	64303719	30	2690000000	80700000000	24	68296901	44506783	57147636	56775057	49711073	71243259	82224.4	HUMAN	Q99661	Q99661|Q99661-2	42.4	25	354.58
69	69.1	ATP-dependent RNA helicase A	DHX9	0.043	-0.116	-0.006	-0.2975	-0.023	-0.187	-0.239	-0.16175	-0.1515	0.542955	FALSE	0.01	-0.1225	0.853102	FALSE	57	2550000000	145000000000	41	66202133	46207753	64874347	74242229	43202188	81457140	53	2450000000	130000000000	40	55595129	31061195	47667438	54236651	40392851	53606031	142268	HUMAN	Q08211	Q08211|Q08211-2	38.4	47	612.23
70	70.1	E3 ubiquitin-protein ligase UBR5	UBR5	0.007	0.007	0.077	-0.1955	-0.064	-0.088	-0.087	-0.10825	-0.0405	0.713048	FALSE	-0.0285	-0.005	0.976633	FALSE	57	747000000	42600000000	43	41544553	29112805	40287678	34088245	20396520	35635933	57	949000000	54100000000	42	43214756	27457896	40053495	32149873	26747316	35057626	312542	HUMAN	O95071	O95071|O95071-2|E7EMW7|E7ET84	24	51	608.29
71	71.1	RRP12-like protein	RRP12	-0.138	-0.062	-0.099	-0.0305	-0.149	0.221	-0.042	-0.01275	0.0795	0.883586	FALSE	-0.1435	-0.0705	0.418325	FALSE	67	3790000000	254000000000	41	105021973	76988595	99245814	95570882	66115060	96233842	64	4390000000	281000000000	42	108910612	67733082	89527810	87897955	76828960	112481907	145126	HUMAN	Q5JTH9	Q5JTH9|Q5JTH9-3|Q5JTH9-2|F5H456	34.7	46	600.92
72	72.1	Actin, cytoplasmic 2	ACTG1	0.5	-0.577	0.361	-0.1785	-0.099	-0.241	-0.386	-0.35225	-0.409	0.229545	FALSE	0.2005	-0.0125	0.527978	FALSE	102	10800000000	1100000000000	34	342344045	157550129	514139355	349792913	209846028	369631258	100	14800000000	1480000000000	31	361425825	126192880	441328843	440984444	255636867	393025740	42134.4	HUMAN	P63261	P63261|Q5T8M7|J3KT65|P63267-2|Q6S8J3|A5A3E0|P0CG38|P0CG39|Q9BYX7|F8WCH0	77	36	599.77
72	72.2	Actin, cytoplasmic 1	ACTB	0.524	-0.584	0.377	-0.2035	-0.089	-0.244	-0.419	-0.37375	-0.414	0.229545	FALSE	0.2175	-0.021	0.477613	FALSE	100	11200000000	1120000000000	33	350848285	161055213	526299742	355992952	213938730	377675620	99	15200000000	1500000000000	31	367393502	126980084	449215792	447164724	259167200	399883939	42078.3	HUMAN	P60709	P60709|G5E9R0	77	35	578.98
72	72.3	Actin, alpha skeletal muscle	ACTA1	0.584	-0.655	0.386	-0.2645	-0.114	-0.154	-0.477	-0.43625	-0.4045	0.229545	FALSE	0.235	-0.0455	0.526011	FALSE	61	12300000000	750000000000	21	243027466	106169568	380053719	251674576	152793989	267106936	63	16500000000	1040000000000	21	293241799	103438108	351905594	353519710	206097046	315665703	42392.6	HUMAN	P68133	P68133|P68032|P62736|P63267|A6NL76|Q5T8M8|B8ZZJ2|F8WB63	34.7	22	325.42
72	72.4	Beta-actin-like protein 2	ACTBL2	0.616	-0.661	0.396	-0.2495	-0.058	-0.244	-0.516	-0.39175	-0.4525	0.229545	FALSE	0.279	-0.06	0.392527	FALSE	32	8300000000	266000000000	11	117358019	53928286	199213758	122334154	74069976	135056096	33	11600000000	384000000000	10	180950152	63877740	222898926	227054668	127577166	191062344	42344.8	HUMAN	Q562R1	Q562R1	21.2	11	133.88
73	73.1	Eukaryotic initiation factor 4A-III	EIF4A3	-0.001	-0.144	0.044	-0.2815	-0.017	-0.127	-0.204	-0.18925	-0.1355	0.542887	FALSE	-0.009	-0.08	0.915741	FALSE	80	8370000000	670000000000	36	232234323	149575730	226833416	191539156	108596169	213619751	90	7580000000	683000000000	38	311897309	166967135	273436280	238380066	172757958	245674599	47155.5	HUMAN	P38919	P38919|F8WE11|E9PBH4|J3QQP0	75.4	38	590.91
73	73.2	Eukaryotic initiation factor 4A-I	EIF4A1	-0.007	-0.144	0.003	-0.2925	-0.012	-0.162	-0.206	-0.18225	-0.153	0.536035	FALSE	-0.0095	-0.1015	0.853102	FALSE	24	10000000000	241000000000	10	65023647	42655297	63448691	55093426	33634036	62176414	19	8970000000	171000000000	9	67018194	38123390	60021247	54311195	43693838	55407439	46381.4	HUMAN	P60842	P60842|P60842-2|J3KT12	30	11	143.45
73	73.3	Isoform 2 of Eukaryotic initiation factor 4A-II	EIF4A2	-0.003	-0.144	0.031	-0.2675	-0.004	-0.169	-0.122	-0.18425	-0.1565	0.536035	FALSE	-0.0035	-0.0455	0.96766	FALSE	17	13800000000	235000000000	7	59639027	38900943	58135922	50113265	30352341	56736742	13	12800000000	166000000000	6	64938499	36805935	58159560	52203922	42041709	53273455	46716.7	HUMAN	Q14240-2	Q14240-2|Q14240|E7EQG2	16.4	7	86.45
74	74.1	Isoform 4 of Myotubularin-related protein 5	SBF1	0.014	-0.06	-0.02	0.0835	-0.009	0.039	0.022	0.06575	-0.0105	0.907223	FALSE	0.0025	0.001	0.993754	FALSE	56	1500000000	84000000000	39	51658521	35989759	49447704	41425458	29653228	50085981	54	1490000000	80700000000	40	43604632	25854247	36913450	32575402	28760949	44209663	213156	HUMAN	O95248-4	O95248-4|G5E933|O95248	30.9	45	589.68
74	74.2	Myotubularin-related protein 13	SBF2	-0.174	-0.025	-0.155	0.2355	-0.005	0.087	0.034	0.24475	0.031	0.598895	FALSE	-0.0895	-0.0605	0.739663	FALSE	4	435000000	1740000000	4	615347	435044	539260	504710	340545	567442	8	572000000	4580000000	8	5562650	3033733	4051048	3480696	3114264	4618145	210514	HUMAN	Q86WG5	Q86WG5|Q86WG5-3	6.1	8	87.93
75	75.1	Isoform 4 of Citron Rho-interacting kinase	CIT	-0.007	-0.01	-0.035	0.0625	-0.046	-0.057	0.066	0.06075	-0.0335	0.964134	FALSE	-0.0265	0.0155	0.987184	FALSE	50	868000000	43400000000	41	32663424	24041538	31463246	28828246	21301645	32337267	46	1320000000	60500000000	39	35817255	22638385	30404254	31871950	28379791	34773368	238657	HUMAN	O14578-4	O14578-4|O14578|O14578-3|O14578-2	28.4	51	587.85
76	76.1	Vimentin	VIM	0.027	0.262	0.046	0.4805	-0.082	0.172	-0.045	0.23575	0.217	0.47686	FALSE	-0.0275	0.0005	0.97897	FALSE	70	4390000000	307000000000	41	173802797	126444991	174891839	131238286	136655392	142674373	72	4980000000	359000000000	40	161889085	118895364	152548485	133083270	109966897	167261915	53707.8	HUMAN	P08670	P08670|B0YJC4|B0YJC5|P17661|P41219-2|P41219|P12036|P12036-2|P07197|E7ESP9|E7EMV2|P07196|P07197-2|Q16352	74.2	41	582.03
77	77.1	40S ribosomal protein S18	RPS18	-0.12	-0.426	-0.175	-0.2175	-0.056	0.423	-0.128	-0.21125	-0.0015	0.676829	FALSE	-0.088	-0.1515	0.31254	FALSE	165	164000000000	27100000000000	38	6487913994	3738166578	5554838720	6299551041	3244345736	5935353706	144	155000000000	22300000000000	39	7344188265	3142837746	5023373163	4866700817	3954205698	8169736412	17718.4	HUMAN	P62269	P62269|J3JS69	81.5	39	574.35
78	78.1	40S ribosomal protein S3a	RPS3A	0.006	0.123	0.051	0.0795	0.046	0.003	0.023	0.06325	0.063	0.745389	FALSE	0.026	0.037	0.956665	FALSE	75	12000000000	898000000000	37	346452400	267076825	362544616	282030373	218928287	334970281	79	11300000000	892000000000	39	341222461	249369366	318308540	289362391	276209190	313850116	30172.6	HUMAN	P61247	P61247|D6RAT0|E9PFI5|D6R9B6|D6RI02	71.5	40	564.53
79	79.1	RNA-binding motif protein, X chromosome	RBMX	-0.021	0.104	0.035	0.2095	0.144	-0.249	0.163	0.09375	-0.0725	0.977273	FALSE	0.0615	0.099	0.68039	FALSE	80	7470000000	597000000000	45	205306607	162445649	219764638	223133302	194428973	283832512	73	7940000000	579000000000	44	157954747	113184704	140268387	191901882	181819001	167740881	42331.1	HUMAN	P38159	P38159|P38159-2|H3BT71|H3BUY5|P38159-3|H3BR27|H3BNC1|O75526|Q8N7X1	70.5	50	563.69
79	79.2	RNA binding motif protein, X-linked-like-1	RBMXL1	-0.081	0.1	0.061	0.2175	0.158	-0.103	0.166	0.06525	-0.0015	0.886731	FALSE	0.0385	0.1135	0.7297	FALSE	48	6200000000	298000000000	30	110758125	87784908	116948308	121576165	101358013	148525860	46	7710000000	355000000000	28	94903197	68689044	86906510	120538012	115810422	105018304	42197.9	HUMAN	Q96E39	Q96E39	53.8	35	358.36
80	80.1	40S ribosomal protein S3	RPS3	-0.085	-0.044	-0.038	-0.0835	-0.099	0.177	-0.099	-0.08275	0.0665	0.987141	FALSE	-0.092	-0.0685	0.68039	FALSE	115	24600000000	2830000000000	37	858398582	625660503	834344024	874095881	590344056	907366856	116	24500000000	2840000000000	35	829394621	525459414	721678788	775428774	663957330	969000120	26859	HUMAN	P23396	P23396|P23396-2|E9PL09|E9PPU1|F2Z2S8|E9PJH4|E9PQ96|E9PSF4|E9PQX2	93	37	561.71
81	81.1	Eukaryotic translation initiation factor 3 subunit A	EIF3A	-0.046	0.025	-0.027	-0.1555	-0.083	-0.049	-0.092	-0.12075	-0.012	0.758197	FALSE	-0.0645	-0.0595	0.817609	FALSE	55	1230000000	67600000000	49	52178096	34441172	50593430	46959476	29546117	49371736	54	1250000000	67700000000	44	51490022	35113048	42796267	42135798	36666218	47588000	166966	HUMAN	Q14152	Q14152|Q14152-2	38.4	55	559.54
82	82.1	Isoform 4 of Double-stranded RNA-specific adenosine deaminase	ADAR	0.002	-0.005	-0.002	-0.0185	0.023	-0.082	-0.015	-0.07725	-0.0435	0.762267	FALSE	0.0125	-0.0085	0.993754	FALSE	49	2300000000	113000000000	36	65492001	41089728	63744891	70071030	49430585	77292771	51	2090000000	107000000000	39	59689361	37529089	51804040	59168504	53343504	63884511	142148	HUMAN	P55265-4	P55265-4|P55265|P55265-2|P55265-3|P55265-5	36	45	559.09
83	83.1	Polymerase delta-interacting protein 3	POLDIP3	-0.057	0.128	-0.022	0.1425	0.025	-0.121	0.073	0.09525	0.0035	0.814964	FALSE	-0.016	0.0255	0.989913	FALSE	55	6760000000	372000000000	34	128404587	94323321	120718958	110509211	83566472	124783349	53	7190000000	381000000000	33	120710536	82791830	102030620	102605794	93711248	109463289	46316.7	HUMAN	Q9BY77	Q9BY77|B4DMM2|F8WCX5|Q6R954	76.7	39	555.12
83	83.2	Isoform 2 of Polymerase delta-interacting protein 3	POLDIP3	-0.075	0.143	-0.022	0.1425	0.025	-0.047	0.081	0.09125	0.048	0.719527	FALSE	-0.025	0.0295	0.993754	FALSE	50	6480000000	324000000000	31	108526277	80118944	101571420	92097156	70142495	104980539	46	7200000000	331000000000	30	106485926	73392665	90104332	88967896	81323131	95355158	43122	HUMAN	Q9BY77-2	Q9BY77-2|F8WEE2	75	36	511.22
84	84.1	Pinin	PNN	-0.116	0.068	0.044	0.0035	0.032	-0.052	0.013	-0.08425	0.008	0.867523	FALSE	-0.042	0.0285	0.985332	FALSE	55	2770000000	152000000000	39	100557869	60708880	87596826	75827303	52620169	86411962	58	2750000000	159000000000	40	123470906	79405122	108380808	93129057	81041270	101226774	81726.4	HUMAN	Q9H307	Q9H307|Q9H307-2|G3V579|G3V5F0	48.2	44	552.86
85	85.1	Telomerase-binding protein EST1A	SMG6	-0.029	0.058	0.052	0.0065	-0.023	-0.11	-0.012	0.01375	-0.026	0.989256	FALSE	-0.026	0.02	0.993754	FALSE	46	1190000000	54600000000	37	31983403	23373362	30432833	31968421	22422114	35264409	43	1170000000	50100000000	34	34339188	22195475	31209857	34669334	30913225	38973234	161600	HUMAN	Q86US8	Q86US8|Q86US8-3|Q86US8-2	32.7	42	548.93
86	86.1	Regulator of nonsense transcripts 2	UPF2	0.026	0.123	-0.025	0.0725	0.039	-0.108	-0.002	0.07775	0.0075	0.835031	FALSE	0.0325	-0.0135	0.984101	FALSE	53	1580000000	83800000000	38	58115907	42820422	59192219	54299740	35950626	57169483	56	1800000000	101000000000	38	50238032	32393805	41893420	41492718	36505767	44430741	149063	HUMAN	Q9HAU5	Q9HAU5|Q9HAU5-2	32.6	44	547.53
87	87.1	40S ribosomal protein S6	RPS6	-0.09	-0.004	0.036	-0.0365	-0.036	0.244	0.086	-0.07475	0.12	0.943738	FALSE	-0.063	0.061	0.9949	FALSE	164	51100000000	8380000000000	36	2216297632	1481839281	2072927797	1865719559	1339931526	2090170327	156	58900000000	9180000000000	36	2414938443	1587965590	2212846854	1966681671	1940038749	2596361222	28851.3	HUMAN	P62753	P62753|A2A3R5|A2A3R7	69.8	38	547.22
88	88.1	Pre-rRNA-processing protein TSR1 homolog	TSR1	-0.073	0.063	0.021	-0.1145	-0.03	0.192	0.046	-0.09775	0.1275	0.971301	FALSE	-0.0515	0.0335	0.984101	FALSE	66	4700000000	310000000000	36	108376527	71263483	99706174	89121272	59077915	96173318	64	4890000000	313000000000	33	100584560	61794064	86595874	68333245	61272254	95961566	92207.8	HUMAN	Q2NL82	Q2NL82|I3L1Q5	40	36	541.97
89	89.1	Ubiquitin carboxyl-terminal hydrolase 10	USP10	-0.014	-0.016	0.017	-0.1525	-0.021	-0.254	-0.055	-0.09125	-0.135	0.574703	FALSE	-0.0175	-0.019	0.976633	FALSE	55	4020000000	221000000000	36	54223181	38243932	53131728	57026719	34515537	61840879	49	4730000000	232000000000	29	44768303	27098586	37597168	46330222	37889956	41360700	87759.8	HUMAN	Q14694	Q14694|Q14694-2|Q14694-3|Q68D90|H3BNL0	50.8	36	541.29
90	90.1	Integrator complex subunit 6	INTS6	-0.008	-0.024	-0.008	-0.0385	-0.013	0.06	0.021	0.01075	0.018	0.960947	FALSE	-0.0105	0.0065	0.993754	FALSE	52	2150000000	112000000000	37	49093686	36120179	48395456	55355576	36370311	59876757	54	2220000000	120000000000	36	55941473	32202221	46403785	55281594	49020341	65707203	101016	HUMAN	Q9UL03	Q9UL03|Q9UL03-3|B3KQH5|G5E9X1|F8WAV7|Q5JSJ4|Q9UL03-2|Q5JSJ4-4	57.2	39	538.42
91	91.1	Obscurin-like protein 1	OBSL1	0.009	-0.044	-0.017	-0.0875	0.065	-0.126	-0.006	-0.03525	-0.085	0.768056	FALSE	0.037	-0.0115	0.97897	FALSE	49	1620000000	79600000000	35	46877325	33835333	45670089	50991109	33462515	57388826	53	1470000000	77800000000	39	43928563	26127455	36441231	49106558	43804278	50160861	210024	HUMAN	O75147	O75147|A6NN50|O75147-4|O75147-1|O75147-2|A8MSZ8	26.4	43	538.28
92	92.1	Spindle and centriole-associated protein 1	SPICE1	-0.005	0.012	0.02	0.1695	0.051	-0.094	0.126	0.14175	-0.041	0.836423	FALSE	0.023	0.073	0.907315	FALSE	50	1690000000	84500000000	38	36902392	29646064	37906509	36064073	28622814	43267473	46	2240000000	103000000000	34	34827538	21861563	31701694	33902653	33067415	36124427	96605.1	HUMAN	Q8N0Z3	Q8N0Z3	50.9	41	537.07
93	93.1	A-kinase anchor protein 9	AKAP9	-0.016	0.237	0.087	0.1615	0.005	-0.056	0.085	0.11425	0.0905	0.60397	FALSE	-0.0055	0.086	0.932215	FALSE	36	461000000	16600000000	34	20327035	15206626	19707073	15885328	12400668	17406108	44	634000000	27900000000	37	23266863	16364119	21437994	18093435	16559804	19432960	455998	HUMAN	Q99996	Q99996|Q99996-2|Q99996-5|Q99996-6|Q99996-3|Q99996-4|Q6PJH3	15.1	47	535.48
94	94.1	Cleavage and polyadenylation specificity factor subunit 2	CPSF2	-0.021	-0.008	0.059	-0.0685	0.015	-0.15	-0.049	-0.00825	-0.079	0.834063	FALSE	-0.003	0.005	0.9949	FALSE	49	3680000000	180000000000	31	64852047	46492710	61295046	66730903	44176326	70313077	61	3030000000	185000000000	36	84025055	53034004	73166071	86221059	74396051	88295137	89341	HUMAN	Q9P2I0	Q9P2I0|G3V5T3	52	37	535.24
95	95.1	Heat shock protein HSP 90-beta	HSP90AB1	0.164	0.042	0.115	0.1275	-0.041	0.151	-0.077	0.16725	0.0965	0.565856	FALSE	0.0615	0.019	0.932215	FALSE	63	2050000000	129000000000	38	64067051	50727492	68941221	61027674	43430594	63823828	56	2490000000	139000000000	37	71336779	47439602	67841386	65376685	54069484	79022353	83605	HUMAN	P08238	P08238|Q58FF7|Q58FF8|Q14568|Q58FG1|I3L0K7	55.2	41	531.91
95	95.2	Isoform 2 of Heat shock protein HSP 90-alpha	HSP90AA1	0.134	0.017	0.087	0.1025	0	0.139	-0.057	0.12525	0.078	0.605643	FALSE	0.067	0.015	0.931188	FALSE	49	1640000000	80600000000	31	46478550	35824862	49412276	43549789	31965865	46123983	46	1920000000	88100000000	32	47632670	32069568	44943379	43994646	37621666	53067723	98729.9	HUMAN	P07900-2	P07900-2|P07900|Q58FG0	46.2	36	459.8
95	95.3	Endoplasmin	HSP90B1	0.161	0.015	0.101	0.1575	-0.14	0.097	-0.115	0.16525	0.056	0.604403	FALSE	0.0105	-0.007	0.993754	FALSE	10	1400000000	14000000000	9	7259483	6295433	8463912	7609808	5345660	7390855	8	3270000000	26100000000	7	8493162	5440058	8812973	7971650	6300867	9348421	92752.5	HUMAN	P14625	P14625|Q58FF3	12.9	10	122.79
95	95.4	Putative heat shock protein HSP 90-beta 4	HSP90AB4P	0.235	0.056	0.136	0.2055	0.055	0.103	-0.037	0.20725	0.0795	0.565856	FALSE	0.145	0.0495	0.486714	FALSE	4	952000000	3810000000	3	3959856	3325572	4721896	3696432	2965869	4492066	3	1930000000	5800000000	2	1978422	1288708	1831521	1876777	1561748	2353130	58890.9	HUMAN	Q58FF6	Q58FF6	7.1	3	45.77
95	95.5	Heat shock protein 75 kDa, mitochondrial	TRAP1	0.099	-0.141	0.19	-0.1355	-0.286	0.061	-0.068	-0.04225	-0.04	0.835031	FALSE	-0.0935	0.061	0.977575	FALSE	3	2270000000	6820000000	2	2636228	1849608	2638129	2963207	1689972	2483573	4	3400000000	13600000000	2	2999540	1767498	3018387	2913356	2452941	3423831	80393.8	HUMAN	Q12931	Q12931|Q12931-2|I3L3L4|I3L4L7	3.8	2	21.13
96	96.1	tRNA-splicing ligase RtcB homolog	RTCB	0.004	-0.217	-0.065	-0.2985	0.005	0.079	0.005	-0.19425	-0.069	0.573639	FALSE	0.0045	-0.03	0.97897	FALSE	70	5780000000	405000000000	33	154602914	101677698	150494909	139615537	79822925	158276940	61	4680000000	285000000000	32	163737257	85166319	128763616	119552940	102463834	150226302	55722.8	HUMAN	Q9Y3I0	Q9Y3I0	70	37	531.66
98	98.1	E3 SUMO-protein ligase RanBP2	RANBP2	-0.033	0.248	0.155	0.2645	0.029	0.102	0.06	0.12575	0.175	0.542955	FALSE	-0.002	0.1075	0.876171	FALSE	33	516000000	17000000000	29	15622005	11266694	14837042	11569586	9765176	13389489	46	791000000	36400000000	43	40157356	31919572	38040962	28581628	26391509	35208104	362586	HUMAN	P49792	P49792|F8WBP7	17	47	525.63
98	98.2	RanBP2-like and GRIP domain-containing protein 3	RGPD3	0.019	0.109	0.113	0.2245	0.062	0.027	0.047	0.10275	0.068	0.660723	FALSE	0.0405	0.08	0.832933	FALSE	15	465000000	6970000000	12	7597589	5755030	7610386	5544785	4695145	6410563	18	693000000	12500000000	16	11143629	8207394	10197513	8073497	7654196	9458421	199760	HUMAN	J3KNE0	J3KNE0|A6NKT7|Q7Z3J3|O14715|Q99666|J3KQ37|F8W705|Q99666-2|Q7Z3J3-2	11.9	18	195.2
99	99.1	Transcription intermediary factor 1-beta	TRIM28	0.01	0.029	0.111	0.1115	0.101	-0.049	0.063	0.11225	-0.01	0.81665	FALSE	0.0555	0.087	0.777221	FALSE	43	2140000000	92000000000	31	45451475	33387318	44170348	42398028	31339657	49953482	43	2440000000	105000000000	33	54304931	35673373	49418197	51796951	46584491	58668019	90316.8	HUMAN	Q13263	Q13263|Q13263-2	57.1	37	521.84
100	100.1	ATP-dependent DNA helicase Q4	RECQL4	-0.035	-0.099	0.004	-0.0515	-0.023	0.065	0.015	-0.02425	-0.017	0.935984	FALSE	-0.029	0.0095	0.984101	FALSE	43	2200000000	94500000000	34	41458625	29919439	38403625	39369394	28643169	44084589	46	2120000000	97500000000	36	46221946	27520044	39180992	41786922	36916786	52896086	135072	HUMAN	O94761	O94761	39.8	37	518.01
101	101.1	Bifunctional lysine-specific demethylase and histidyl-hydroxylase NO66	NO66	-0.009	0.089	0.041	0.0795	-0.051	-0.042	-0.02	0.06325	0.0235	0.831646	FALSE	-0.03	0.0105	0.984101	FALSE	68	5570000000	379000000000	29	127892115	93255843	126752357	108647960	79437155	114783865	68	5190000000	353000000000	30	118044268	81112163	107851076	100908453	87544582	113077506	71426.7	HUMAN	Q9H6W3	Q9H6W3|Q9H6W3-2	59.1	32	514.71
102	102.1	Tubulin alpha-1B chain	TUBA1B	0.075	0.128	0.107	0.1415	0.108	0.193	0.028	0.17225	0.1605	0.536035	FALSE	0.0915	0.0675	0.690939	FALSE	75	8700000000	653000000000	28	167771951	145538923	187011432	144572674	118978485	189974091	81	7900000000	640000000000	30	164200599	112365826	155343922	151490064	141440297	189754416	50835.4	HUMAN	P68363	P68363|P68363-2|P68366|P68366-2|F8VS66|A6NHL2|A6NHL2-2|F8W0F6|Q9H853	68.5	32	513.59
102	102.2	Tubulin alpha-1A chain	TUBA1A	0.082	0.128	0.107	0.1575	0.121	0.175	0.046	0.18575	0.1515	0.536035	FALSE	0.1015	0.0765	0.566345	FALSE	78	8270000000	645000000000	28	173037138	151407168	193745490	149205055	123916324	196403160	82	7610000000	624000000000	29	169909669	116259487	160484304	156627463	146554421	195576872	50819.4	HUMAN	Q71U36	Q71U36|Q71U36-2|Q13748|Q13748-2|Q6PEY2|Q9NY65|Q9NY65-2	68.5	31	504.67
102	102.3	Tubulin alpha-1C chain	TUBA1C	0.082	0.109	0.093	0.1435	0.183	0.147	0.028	0.16925	0.128	0.542955	FALSE	0.1325	0.0605	0.495972	FALSE	72	8540000000	615000000000	28	170963337	149462576	191356231	147256918	122632618	194420351	76	7810000000	594000000000	29	166232475	113641671	156931278	153575281	143077719	191136088	58642	HUMAN	F5H5D3	F5H5D3|Q9BQE3	59.5	31	502.26
103	103.1	Ninein-like protein	NINL	0.025	-0.05	0.015	0.1065	0.013	-0.196	0.085	0.09725	-0.123	0.976591	FALSE	0.019	0.05	0.945447	FALSE	43	1090000000	46700000000	36	32497830	24290255	31789173	23254993	18073581	26285666	45	1130000000	51100000000	39	49815397	28721976	41557354	35927648	32362407	36891083	157539	HUMAN	Q9Y2I6	Q9Y2I6|Q9Y2I6-2	34.6	43	510.08
104	104.1	Isoform 2 of ATP-dependent RNA helicase DDX54	DDX54	0.012	0.005	-0.001	-0.0805	-0.11	0.026	-0.041	-0.04925	0.0155	0.951716	FALSE	-0.049	-0.021	0.945447	FALSE	53	2150000000	114000000000	37	101082229	70749522	99266926	94212791	58960746	94669366	52	2450000000	127000000000	33	85040302	53185539	76755333	69173473	58706939	78905023	98949.4	HUMAN	Q8TDD1-2	Q8TDD1-2	51	41	508.88
104	104.2	ATP-dependent RNA helicase DDX54	DDX54	0.012	0.005	-0.001	-0.1065	-0.117	0.026	-0.041	-0.06225	0.0155	0.926851	FALSE	-0.0525	-0.021	0.936708	FALSE	51	2240000000	114000000000	36	101091182	70750629	99274857	94226849	58966140	94680653	51	2490000000	127000000000	33	85040302	53185539	76755333	69173473	58706939	78905023	98878.3	HUMAN	Q8TDD1	Q8TDD1	50.7	40	502.19
105	105.1	Cell division cycle 5-like protein	CDC5L	-0.063	0.154	0.094	0.1405	0.024	-0.002	0.102	0.06375	0.076	0.717396	FALSE	-0.0195	0.098	0.936708	FALSE	43	1450000000	62600000000	31	40133903	28293982	39399974	31996440	23107106	36158536	44	1480000000	65100000000	33	38323343	25243149	34481949	26981627	25556431	32174268	92477.2	HUMAN	Q99459	Q99459	48.6	37	507.01
106	106.1	Isoform 19 of Protein kinase C-binding protein 1	ZMYND8	-0.01	-0.012	0	0.1695	0.121	0.051	0.179	0.06575	0.0195	0.834063	FALSE	0.0555	0.0895	0.775013	FALSE	41	1500000000	61400000000	33	32179974	22717611	31748526	54657435	47322355	67744277	42	1540000000	64800000000	33	23355325	14375333	20349914	37404707	38756099	46984367	139739	HUMAN	Q9ULU4-19	Q9ULU4-19|Q9ULU4-7|Q9ULU4-11|Q9ULU4-10|Q9ULU4-8|Q9ULU4|Q9ULU4-20|Q9ULU4-5|Q9ULU4-17|Q9ULU4-18	38.6	40	501.42
106	106.2	Isoform 13 of Protein kinase C-binding protein 1	ZMYND8	-0.005	0.074	0.02	0.1695	0.129	0.044	0.185	0.07225	0.059	0.736222	FALSE	0.062	0.1025	0.651669	FALSE	42	1620000000	68200000000	33	33279126	23648091	32858552	56561091	48974080	69792539	42	1690000000	71200000000	32	25507066	16451500	22847651	41306386	43291470	51485145	133233	HUMAN	Q9ULU4-13	Q9ULU4-13|Q9ULU4-9|Q9ULU4-12|Q9ULU4-16|Q9ULU4-22|Q9ULU4-14|Q9ULU4-21|Q9ULU4-23|Q9ULU4-6|Q9ULU4-15|Q9ULU4-3|Q9ULU4-4|Q9ULU4-2	40.2	39	506.29
107	107.1	116 kDa U5 small nuclear ribonucleoprotein component	EFTUD2	0.076	-0.095	0.005	-0.0935	0.004	-0.112	-0.196	-0.05225	-0.1035	0.701807	FALSE	0.04	-0.0955	0.962231	FALSE	46	1100000000	50700000000	34	23290448	16478298	24082973	18822828	12912756	21641711	39	1210000000	47300000000	30	20010981	11601255	17592696	16720987	13344692	17265308	110404	HUMAN	Q15029	Q15029|Q15029-2|Q15029-3	48.1	38	505.27
107	107.2	Elongation factor 2	EEF2	0.008	-0.032	0.038	-0.0285	-0.082	0.191	-0.11	-0.02375	0.0795	0.912109	FALSE	-0.037	-0.036	0.936708	FALSE	32	1350000000	43300000000	23	27576303	19528135	26890186	25737079	18157800	28406894	38	1300000000	49200000000	29	28675875	17770094	25432063	25100962	21301112	31148312	96306.4	HUMAN	P13639	P13639	48.4	32	416.93
108	108.1	40S ribosomal protein S5	RPS5	-0.121	-0.224	-0.173	-0.2735	-0.08	0.355	-0.098	-0.20725	0.0655	0.810541	FALSE	-0.1005	-0.1355	0.324258	FALSE	127	81400000000	10300000000000	28	1841610265	1077141293	1573645772	2029824802	1020085534	2059343066	130	73600000000	9570000000000	28	1897094396	913674356	1360693563	1492089991	1218680440	2370875194	23047.2	HUMAN	P46782	P46782|M0R0R2|M0QZN2	80.8	30	505.12
109	109.1	E3 ubiquitin-protein ligase TRIM71	TRIM71	0.022	-0.127	-0.023	-0.1705	-0.039	-0.071	-0.1	-0.10175	-0.099	0.604403	FALSE	-0.0085	-0.0615	0.945447	FALSE	52	2760000000	144000000000	30	75119142	49699755	74942299	63502127	37203205	68809120	50	2560000000	128000000000	31	73865107	38384738	60725096	55046221	43515281	57976174	94866.6	HUMAN	Q2Q1W2	Q2Q1W2	53.6	34	501.49
110	110.1	Programmed cell death protein 4	PDCD4	0.023	-0.275	-0.053	-0.1255	-0.046	-0.004	0.045	-0.11125	-0.1395	0.573639	FALSE	-0.0115	-0.004	0.985328	FALSE	66	13200000000	871000000000	29	419283265	282643655	443823682	195363803	133930030	217762521	56	12400000000	694000000000	25	341686571	162646831	289731865	158569468	140758033	181084095	52133.7	HUMAN	Q53EL6	Q53EL6|Q53EL6-2	56.5	29	500.96
111	111.1	BRCA1-A complex subunit RAP80	UIMC1	-0.029	0.114	0.067	0.1995	0.083	-0.184	0.189	0.17525	-0.035	0.788907	FALSE	0.027	0.128	0.709473	FALSE	47	3540000000	167000000000	30	53028275	40283880	49034235	47955691	38073006	56416538	52	3510000000	182000000000	32	40529367	29531211	37223914	39771436	39358867	41495903	80924.2	HUMAN	Q96RL1	Q96RL1|Q96RL1-3|Q96RL1-2|Q96RL1-4|D6RCF3|D6RCQ3|Q96RL1-5	61	37	499.34
112	112.1	Isoform 2 of ATPase family AAA domain-containing protein 3A	ATAD3A	-0.072	0.222	0.07	0.1445	0.022	-0.028	0.056	0.10975	0.097	0.598895	FALSE	-0.025	0.063	0.976633	FALSE	53	2900000000	154000000000	38	100066839	71340027	91870000	90398489	65205637	93054564	55	3610000000	198000000000	36	105460659	78195438	95589407	90192624	79509142	103166792	66331.2	HUMAN	Q9NVI7-2	Q9NVI7-2|Q9NVI7|Q9NVI7-3|Q5T9A4-2	65.5	43	498.26
112	112.2	ATPase family AAA domain-containing protein 3B	ATAD3B	-0.034	0.27	0.093	0.1745	0.027	-0.031	0.027	0.14325	0.1195	0.556946	FALSE	-0.0035	0.06	0.962231	FALSE	35	3220000000	113000000000	28	75914284	52364715	68246369	67151767	49008009	68820359	35	4370000000	153000000000	25	92698824	69755312	84209427	80371424	70476422	91361330	73142.2	HUMAN	Q5T9A4	Q5T9A4|Q5T9A4-3	44.4	32	325.27
113	113.1	E3 ubiquitin-protein ligase HERC2	HERC2	0.008	-0.046	-0.082	-0.0675	0.001	-0.108	-0.036	0.02575	-0.077	0.91901	FALSE	0.0045	-0.059	0.965994	FALSE	35	675000000	23600000000	33	16958234	13092043	16149143	15157083	10031344	16796174	39	477000000	18600000000	37	21981247	13322054	18108128	19300679	16701596	20628501	533837	HUMAN	O95714	O95714|Q9BVR0	13.1	49	495.57
114	114.1	Caprin-1	CAPRIN1	0.176	0.027	-0.049	-0.0475	0.018	-0.319	-0.072	0.08575	-0.146	0.928459	FALSE	0.097	-0.0605	0.976633	FALSE	65	11800000000	768000000000	34	201870493	174557235	241959011	228366303	188906141	285326332	52	11200000000	580000000000	27	167518345	117607834	139627821	214351822	186727662	172437296	78536	HUMAN	Q14444	Q14444|Q14444-2|G3V153|E9PP31	33.8	34	495.04
115	115.1	Syntaxin-binding protein 4	STXBP4	0.014	0.073	-0.006	0.2605	0.103	-0.162	0.116	0.19525	-0.0445	0.784302	FALSE	0.0585	0.055	0.850915	FALSE	46	2590000000	119000000000	31	65161643	53345588	62690479	47103353	41502541	56416110	55	2460000000	135000000000	35	60522780	38564703	51497589	49930727	49959124	51652419	62174.2	HUMAN	Q6ZWJ1	Q6ZWJ1|E7EPP7|B5MCT9|Q6ZWJ1-2	57.8	37	492.94
116	116.1	Isoform 2 of Zinc finger CCCH domain-containing protein 14	ZC3H14	-0.084	0.159	0.083	0.1415	0.043	-0.134	0.034	0.05375	0.0125	0.878615	FALSE	-0.0205	0.0585	0.976633	FALSE	49	2270000000	111000000000	31	66026598	43498445	59945113	53307166	36693312	55184452	51	2760000000	141000000000	32	60831735	40564867	52527172	45924183	40010408	51372962	83773.1	HUMAN	Q6PJT7-2	Q6PJT7-2|Q6PJT7-9|Q6PJT7-3|G3V5I6|G3V2X4	54.4	34	489.27
116	116.2	Zinc finger CCCH domain-containing protein 14	ZC3H14	-0.09	0.161	0.084	0.1415	0.041	-0.134	0.034	0.04825	0.0135	0.886731	FALSE	-0.0245	0.059	0.976633	FALSE	49	2290000000	112000000000	31	64991884	42692002	58705408	52421149	35991620	54060368	51	2760000000	141000000000	32	61450087	41135360	53212622	46467476	40409321	52026395	83844.1	HUMAN	Q6PJT7	Q6PJT7|Q6PJT7-5|Q6PJT7-10|G3V411|Q6PJT7-8	54.4	34	486.97
116	116.3	Zinc finger CCCH domain-containing protein 14	ZC3H14	-0.087	0.161	0.083	0.1715	0.053	-0.134	0.034	0.04275	0.0135	0.896454	FALSE	-0.017	0.0585	0.975907	FALSE	38	2570000000	97600000000	24	58384683	38090412	52774144	46545970	31950084	47993358	42	3010000000	126000000000	26	54420330	36507524	47318358	41069066	35800994	45546188	69261.9	HUMAN	G3V256	G3V256|Q6PJT7-4	52.7	27	383.89
117	117.1	Tubulin beta chain	TUBB	-0.001	0.092	0.08	0.1415	0.069	0.237	0.024	0.14625	0.1645	0.542955	FALSE	0.034	0.052	0.921956	FALSE	87	9530000000	830000000000	27	211958846	172496408	221662170	185998814	143439559	223308024	84	8790000000	738000000000	29	242123875	159742701	214607093	207485900	191875865	281919424	50126.4	HUMAN	P07437	P07437|Q5JP53|Q5ST81|Q9H4B7|G3V2N6|G3V3R4|G3V2R8|G3V5W4|M0R2T4|G3V3W7|G3V3J6|G3V4U2	75.4	30	484.39
117	117.2	Tubulin beta-4B chain	TUBB4B	0.008	0.078	0.043	0.1415	0.056	0.251	0.049	0.13375	0.1645	0.542955	FALSE	0.032	0.046	0.936708	FALSE	88	7180000000	632000000000	28	174309062	142923180	179791551	153121026	116456842	183316703	84	7060000000	593000000000	30	213830766	141286253	191740247	186608539	171931657	251983431	50286.6	HUMAN	P68371	P68371|P04350|M0QX14|M0QY37|M0R0X0|A0A075B724	75.2	30	477.07
117	117.3	Tubulin beta-2B chain	TUBB2B	0.026	0.165	0.054	0.2625	0.079	0.21	0.106	0.22575	0.1875	0.5095	FALSE	0.0525	0.08	0.808828	FALSE	80	8360000000	669000000000	24	173649829	145738693	181643368	153202275	120843306	185352380	76	7850000000	596000000000	27	175656415	122470501	158992166	157955688	150452293	210713036	50408.6	HUMAN	Q9BVA1	Q9BVA1	69.2	28	434.42
117	117.4	Tubulin beta-2A chain	TUBB2A	0.019	0.175	0.065	0.2585	0.074	0.223	0.087	0.21975	0.199	0.507491	FALSE	0.0465	0.076	0.823997	FALSE	77	8550000000	658000000000	23	169292469	142490076	177379914	148345765	116938282	179952011	74	7970000000	590000000000	26	175641441	122798861	159415640	157932482	150160684	210664124	50305.5	HUMAN	Q13885	Q13885	69.2	27	425.94
117	117.5	Tubulin beta-3 chain	TUBB3	0.048	0.07	0.102	0.1175	0.067	0.142	0.018	0.14525	0.106	0.573639	FALSE	0.0575	0.06	0.832933	FALSE	49	7700000000	377000000000	15	101754179	88202762	111877267	97324131	70300313	111316034	46	6610000000	304000000000	15	121552585	80827471	109392406	112172012	101047238	146281724	50888.2	HUMAN	Q13509	Q13509|Q13509-2	35.1	16	238.29
117	117.6	Tubulin beta-6 chain	TUBB6	0.114	0.04	-0.054	0.1155	0.116	0.188	0.027	0.14025	0.114	0.565856	FALSE	0.115	-0.0135	0.886968	FALSE	32	5340000000	171000000000	12	43834506	40855468	49986791	37941498	33348317	48989737	30	5020000000	151000000000	12	73044819	49566201	63040300	66299057	60030082	82421619	50312.7	HUMAN	Q9BUF5	Q9BUF5|K7EN98	30.7	12	162.28
117	117.7	Tubulin beta-8 chain	TUBB8	0	0.133	0.023	0.1335	0.085	0.283	0.047	0.13625	0.208	0.537437	FALSE	0.0425	0.035	0.936708	FALSE	31	5710000000	177000000000	10	60805869	46998572	58694257	52089654	37888885	63195819	29	5660000000	164000000000	10	77863593	53135179	67261231	63564321	60423880	85451362	50288.6	HUMAN	Q3ZCM7	Q3ZCM7|A6NNZ2|A0A075B736|I3L2F9|Q5SQY0	28.3	11	139.58
118	118.1	N-acetyltransferase 10	NAT10	0.038	0.077	0.073	0.0165	-0.015	0.011	-0.079	0.05025	0.044	0.810541	FALSE	0.0115	-0.003	0.990514	FALSE	42	4490000000	189000000000	31	33038727	23490409	32116223	28357775	19633473	30590222	41	1190000000	48800000000	29	37012733	24691155	33896010	32423830	25748152	37114674	116641	HUMAN	Q9H0A0	Q9H0A0|Q9H0A0-2|E9PMU0	44.2	35	481.48
119	119.1	pre-mRNA 3' end processing protein WDR33	WDR33	0.061	0.1	0.036	0.1505	0.132	-0.158	0.06	0.11025	-0.029	0.868867	FALSE	0.0965	0.048	0.775493	FALSE	42	1370000000	57600000000	28	34683442	27579239	37327275	34340419	26637254	42660116	42	1620000000	68000000000	31	31722835	21202013	27947515	33974363	31127155	33885993	146288	HUMAN	Q9C0J8	Q9C0J8|Q9C0J8-3|Q9C0J8-2	32.3	36	480.04
120	120.1	RNA-binding protein 6	RBM6	-0.092	0.145	0.006	0.1055	0.049	-0.089	0.164	0.05975	0.028	0.827659	FALSE	-0.0215	0.085	0.956665	FALSE	52	1720000000	89600000000	42	53554761	37122123	49455159	52754772	39072720	60281264	54	2360000000	127000000000	40	58815660	40328523	50122870	60154377	57344553	64565714	129269	HUMAN	P78332	P78332|E9PGM9|F8WCA5|P78332-2|B4E0G6|F8WF63|C9J250|F8WCT0	41.7	45	479.68
121	121.1	Putative pre-mRNA-splicing factor ATP-dependent RNA helicase DHX15	DHX15	-0.036	-0.116	-0.024	-0.1845	0.017	-0.031	-0.105	-0.12175	-0.0735	0.618446	FALSE	-0.0095	-0.0645	0.936708	FALSE	41	1620000000	66300000000	36	46473139	30510734	44688824	37123847	22452961	41403806	44	1830000000	80500000000	35	49996164	28513384	41554237	36882840	27704624	40987735	91730	HUMAN	O43143	O43143	41.6	40	478.09
122	122.1	RNA-binding protein 14	RBM14	-0.047	0.013	-0.06	0.0445	-0.013	-0.172	-0.075	-0.00575	-0.0795	0.835031	FALSE	-0.03	-0.0675	0.900538	FALSE	62	6150000000	381000000000	32	170891051	115135097	159091470	168287468	112238040	189447753	62	6440000000	399000000000	33	143568805	84552762	122055985	150212414	124365798	148141790	69661.6	HUMAN	Q96PK6	Q96PK6|Q96PK6-2|B8ZZ74|F8WDX3|Q96PK6-4|Q96PK6-3	51.7	35	477.3
122	122.2	Isoform 5 of RNA-binding protein 14	RBM14	-0.047	-0.089	-0.135	-0.1645	0.034	-0.156	-0.187	-0.11025	-0.1225	0.573639	FALSE	-0.0065	-0.161	0.626142	FALSE	18	6180000000	111000000000	10	35873533	22961048	32286235	35595136	19314782	39634189	14	7420000000	104000000000	9	24692216	14439231	20021278	28008460	20514934	28333170	37433.2	HUMAN	Q96PK6-5	Q96PK6-5|Q9BWF3|Q9BQ04	38.6	11	141.47
123	123.1	Zinc finger protein 532	ZNF532	0.046	-0.02	0.025	0.2235	0.141	0.048	0.16	0.14075	0.014	0.719527	FALSE	0.0935	0.0925	0.532065	FALSE	43	1360000000	58500000000	33	26411014	18220207	25303531	43437865	34427979	51914539	45	1580000000	71000000000	33	30289947	17744477	25541669	45586229	44727161	56959837	144090	HUMAN	Q9HCE3	Q9HCE3	35.4	37	476.03
123	123.2	Zinc finger protein 687	ZNF687	0.068	0.009	0.041	0.1975	0.153	0.007	0.135	0.13675	0.008	0.739839	FALSE	0.1105	0.088	0.472198	FALSE	48	1110000000	53500000000	30	17564243	12833386	17397936	20702451	16843581	26957494	37	1170000000	43200000000	24	21270024	12937056	18650277	25231714	24413011	30107181	131980	HUMAN	Q8N1G0	Q8N1G0|Q8N1G0-2|F8WCX2	31.9	31	428.42
124	124.1	Zinc finger protein 219	ZNF219	-0.004	-0.142	-0.087	-0.0315	0.04	-0.086	0.135	-0.02925	-0.114	0.723564	FALSE	0.018	0.024	0.975796	FALSE	54	3520000000	190000000000	27	77515875	53667009	77460955	70000162	47007939	88864071	57	3690000000	210000000000	29	73257125	39641547	58250199	68504587	65061166	74189162	77959.9	HUMAN	Q9P2Y4	Q9P2Y4|Q96PQ6|Q96PQ6-2|Q96PQ6-4|Q96PQ6-3|Q8TAU3|M0R230|Q96HQ0-5|Q96HQ0|Q96HQ0-4|Q96HQ0-3|Q96HQ0-2|Q96HQ0-6|Q8TAU3-2|P17097-2|P17097|F5H290|Q15928|Q9C0F3|Q16600	60.5	30	473.86
124	124.2	Zinc finger protein 256	ZNF256	-0.863	-0.266	-0.264	-0.1035	0.112	0.402	0.187	-0.46625	0.068	0.665602	FALSE	-0.3755	-0.0385	0.00923588	TRUE	3	357000000	1070000000	3	1990201	694559	1136110	1647898	673020	2066403	5	247000000	1230000000	4	1716940	913125	1146421	1424702	1364661	1942872	74037.7	HUMAN	Q9Y2P7	Q9Y2P7|Q8NEK5-2|Q8NEK5|Q9Y2P7-2|Q6PK81|Q6PK81-2|Q13106	6.2	4	25.55
124	124.3	Zinc finger protein 587	ZNF587	-0.627	-0.521	-0.326	-0.9145	0.073	0.018	0.249	-0.88675	-0.2515	0.508863	FALSE	-0.277	-0.0385	0.0838941	FALSE	2	320000000	640000000	2	1252179	410690	696932	1172473	337908	1410799	3	223000000	669000000	3	974672	473969	685547	803038	844108	1059366	67731.9	HUMAN	Q96SQ5	Q96SQ5|Q96SQ5-2|E7EP41|Q3KQV3|S4R3B8|Q3SY52|F5H435|Q3SY52-2|Q3SY52-3	5.2	3	19.13
124	124.4	Zinc finger protein 419	ZNF419	-0.413	-0.339	-0.309	-0.7025	0.08	0.301	0.287	-0.66975	-0.019	0.573639	FALSE	-0.1665	-0.011	0.568079	FALSE	2	1410000000	2820000000	2	3005468	1602862	2482250	2176072	1071657	2574501	2	131000000	261000000	2	881127	433247	620483	708379	768429	950856	51980	HUMAN	A6NNZ3	A6NNZ3	7	3	14.52
125	125.1	Uncharacterized protein C6orf132	C6orf132	-0.105	0.269	-0.024	0.2115	0.063	-0.093	0.212	0.16375	0.088	0.573639	FALSE	-0.021	0.094	0.936708	FALSE	47	2700000000	127000000000	36	61683534	45194191	57778675	70430919	52419828	78571775	49	2450000000	120000000000	37	74727070	53365828	61911300	80401055	82776448	87841527	124488	HUMAN	Q5T0Z8	Q5T0Z8|Q5T0Z8-4|Q5T0Z8-2	39.5	43	471.71
126	126.1	CLIP-associating protein 2	CLASP2	-0.034	-0.06	-0.028	-0.1765	-0.038	-0.061	-0.016	-0.09975	-0.0605	0.686974	FALSE	-0.036	-0.022	0.962231	FALSE	34	916000000	31200000000	29	23647780	16461555	23113822	22302938	15144458	24004497	47	1200000000	56500000000	34	32911768	19862556	28517780	29575609	25506097	32358836	165812	HUMAN	F5H604	F5H604|E3W994|O75122|J3KR49|E7EW49|E7ERI8|E7ENG2|B3KR06|O75122-2	32.4	39	466.86
126	126.2	Isoform 4 of CLIP-associating protein 1	CLASP1	-0.074	-0.174	-0.032	-0.0425	0.001	-0.004	0.044	-0.10575	-0.089	0.607786	FALSE	-0.0365	0.006	0.97897	FALSE	21	693000000	14500000000	18	10337037	6931203	9732178	8748892	6325971	10433623	24	1010000000	24200000000	18	13104542	7423933	11371926	10765067	9851125	11916259	164028	HUMAN	Q7Z460-4	Q7Z460-4|Q7Z460-3|F5GWS0|Q7Z460-2|Q7Z460|F8WA11	18.4	21	270.68
127	127.1	FH1/FH2 domain-containing protein 1	FHOD1	0.036	0.063	0	0.0635	-0.057	0.032	0.017	0.05825	0.0475	0.788907	FALSE	-0.0105	0.0085	0.9949	FALSE	41	1220000000	50200000000	30	30184614	22428444	28994396	24189695	17453994	25446879	44	1270000000	55700000000	29	27184904	18602989	23295720	20764784	18637268	22629858	127405	HUMAN	Q9Y613	Q9Y613|H3BVE7	33.9	34	464
128	128.1	Nucleolar protein 6	NOL6	-0.03	-0.053	-0.06	-0.0315	-0.033	0.066	-0.016	0.02925	0.0065	0.943371	FALSE	-0.0315	-0.038	0.945447	FALSE	44	3520000000	155000000000	29	53275801	39559533	48855337	53845195	34186944	56860068	52	2590000000	135000000000	31	55704496	33423117	46124754	49956778	43892180	61942992	128446	HUMAN	Q9H6R4	Q9H6R4|Q9H6R4-4|Q9H6R4-2|Q9H6R4-3	35.2	34	463.93
129	129.1	Pleckstrin homology-like domain family B member 2	PHLDB2	0.055	0.225	-0.006	0.1465	0.048	-0.25	0.103	0.17175	-0.0125	0.743215	FALSE	0.0515	0.0485	0.896114	FALSE	37	1380000000	51000000000	29	30971807	24329864	30753191	34354370	26096711	40641142	43	1100000000	47200000000	33	33638393	23653075	28872894	38764002	36707682	37305917	142897	HUMAN	Q86SQ0	Q86SQ0|Q86SQ0-3|Q86SQ0-2|E9PGF6|G5E9V3|E9PDY7	34.8	38	463.56
130	130.1	Heterogeneous nuclear ribonucleoprotein H	HNRNPH1	-0.005	0.002	0.05	0.0155	0.056	-0.296	-0.173	0.01175	-0.147	0.771287	FALSE	0.0255	-0.0615	0.976633	FALSE	51	8560000000	437000000000	28	233773347	172058721	238260094	207496334	132265493	273437607	57	8410000000	479000000000	31	229313192	128601171	193379564	233495839	163338547	194289596	51514.2	HUMAN	G8JLB6	G8JLB6|P31943|E9PCY7|D6RIH9|D6R9D3	58.6	31	458.54
130	130.2	Heterogeneous nuclear ribonucleoprotein H2	HNRNPH2	0.032	0.07	-0.009	-0.0155	0.105	-0.313	-0.192	0.01025	-0.1215	0.805958	FALSE	0.0685	-0.1005	0.978515	FALSE	34	9790000000	333000000000	22	208866710	148629501	209185255	188971947	111190708	241261637	40	8330000000	333000000000	22	199112344	107981720	163777303	193818139	133036557	163346253	49548	HUMAN	P55795	P55795	54.5	24	321.67
130	130.3	Heterogeneous nuclear ribonucleoprotein F	HNRNPF	0.192	0.111	0.02	-0.1605	-0.099	-0.281	-0.193	0.02125	-0.085	0.889713	FALSE	0.0465	-0.0865	0.976633	FALSE	29	4430000000	128000000000	17	43370584	34613468	43343080	40044925	33331076	48201826	31	4070000000	126000000000	16	41345123	30096256	35949004	46444650	40064983	37078651	46013.4	HUMAN	P52597	P52597	52.7	19	261.78
131	131.1	Zinc finger protein 423	ZNF423	-0.052	-0.02	-0.02	-0.2475	0.037	-0.031	0.085	-0.19175	-0.0255	0.638099	FALSE	-0.0075	0.0325	0.97897	FALSE	46	1520000000	69900000000	35	49067889	32234624	47739307	35041409	21793629	38361439	41	1520000000	62200000000	34	52642310	29977136	42185196	33556394	29479104	36602385	148882	HUMAN	Q2M1K9	Q2M1K9|F5H7S1	32.2	40	458.39
131	131.2	Zinc finger protein 521	ZNF521	-0.009	-0.056	0.089	-0.2005	0.063	-0.049	0.155	-0.25125	-0.0525	0.573639	FALSE	0.027	0.122	0.744733	FALSE	28	948000000	26500000000	24	33884138	19922908	34621418	21960532	14161483	25121406	19	1320000000	25000000000	18	29725704	16594040	25001922	16804300	15416134	18358720	152371	HUMAN	Q96K83	Q96K83|H7BYU6|J3KTI4	20.9	27	271.17
132	132.1	Isoform 3 of Scaffold attachment factor B1	SAFB	-0.067	0.209	0.07	0.0865	0.012	-0.135	0	0.03075	0.037	0.875108	FALSE	-0.0275	0.035	0.993191	FALSE	51	3790000000	194000000000	36	93296861	62842329	86282694	89054269	63732570	93801638	55	3670000000	202000000000	36	97102239	66448007	82118931	88116756	78252952	96446687	103310	HUMAN	Q15424-3	Q15424-3|Q15424-4|Q15424|Q15424-2|K7ES42	40.1	42	456.78
132	132.2	Scaffold attachment factor B2	SAFB2	-0.142	0.196	0.045	-0.0525	-0.051	-0.046	-0.019	-0.04775	0.075	0.967434	FALSE	-0.0965	0.013	0.929478	FALSE	38	3910000000	148000000000	26	56402748	36744107	50853767	54578762	35893980	56258760	37	4710000000	174000000000	28	48502392	34537538	41355490	42761012	36203147	46879546	107985	HUMAN	Q14151	Q14151|Q14151-2	32.1	33	346.91
133	133.1	Isoform 4 of Protein regulator of cytokinesis 1	PRC1	0.013	-0.087	-0.101	-0.0025	-0.093	0.019	-0.034	-0.03475	-0.034	0.872783	FALSE	-0.04	-0.0675	0.872122	FALSE	41	2140000000	87900000000	32	54462929	35506542	51829024	50494664	30445396	51866061	49	2050000000	101000000000	33	74633686	40742224	58064335	61542257	52839535	74397389	70874.5	HUMAN	O43663-4	O43663-4|O43663|O43663-2	58.9	37	455.93
133	133.2	Isoform 3 of Protein regulator of cytokinesis 1	PRC1	0.002	-0.099	-0.099	0.0095	-0.049	0.025	-0.034	-0.02225	-0.037	0.888859	FALSE	-0.0235	-0.0665	0.912192	FALSE	38	2270000000	86300000000	29	52559850	33933143	49787437	48982298	29125778	50536997	47	2150000000	101000000000	31	73192394	40016066	57157496	60241607	51873819	73278983	61957.7	HUMAN	O43663-3	O43663-3	56	33	408.91
134	134.1	U3 small nucleolar RNA-associated protein 14 homolog A	UTP14A	-0.003	0.106	-0.054	0.1695	0.005	0.056	0.172	0.09675	0.081	0.644524	FALSE	0.001	0.059	0.960976	FALSE	33	1390000000	46000000000	25	20488929	14595610	19444195	21679546	17169343	24398765	44	1120000000	49400000000	33	26753970	17458720	22336737	27349697	26913462	32699262	88147.4	HUMAN	Q9BVJ6	Q9BVJ6|Q9BVJ6-3|Q9BVJ6-2|Q5TAP6	51.4	34	454.92
135	135.1	Heterogeneous nuclear ribonucleoprotein Q	SYNCRIP	0.019	-0.344	-0.11	-0.2975	-0.158	-0.153	-0.339	-0.24075	-0.2485	0.47686	FALSE	-0.0695	-0.2245	0.127879	FALSE	44	3140000000	138000000000	26	62921803	36954162	61436536	67472814	30489403	56790873	47	2770000000	130000000000	28	73535441	37679529	57265005	63458031	41749765	63868767	69829.6	HUMAN	O60506	O60506|O60506-3|O60506-5	47.1	31	452.35
135	135.2	Isoform 2 of Heterogeneous nuclear ribonucleoprotein Q	SYNCRIP	0.008	-0.341	-0.127	-0.2935	-0.17	-0.153	-0.273	-0.22225	-0.247	0.47686	FALSE	-0.081	-0.2	0.161052	FALSE	40	3440000000	137000000000	25	64015716	37747633	62531017	69069156	31344978	58199269	41	2950000000	121000000000	25	66914687	34944296	53139485	58682945	39389566	58831486	65909.1	HUMAN	O60506-2	O60506-2|O60506-4	45.4	29	406.9
135	135.3	Isoform 2 of Heterogeneous nuclear ribonucleoprotein R	HNRNPR	0.049	-0.115	-0.093	-0.2735	-0.082	-0.144	-0.248	-0.20375	-0.1295	0.542887	FALSE	-0.0165	-0.1705	0.532065	FALSE	27	3970000000	107000000000	18	53142487	33808279	53981036	56717854	28038218	53091694	31	3770000000	117000000000	20	64365518	34099307	48758351	55985755	40102752	55941565	71498.4	HUMAN	O43390-2	O43390-2|O43390|O43390-4|O43390-3|B4DT28	39.4	22	290.06
136	136.1	Bloom syndrome protein	BLM	-0.017	-0.018	-0.036	0.1035	-0.061	0.066	-0.03	0.06575	0.024	0.823157	FALSE	-0.039	-0.033	0.938708	FALSE	41	1090000000	44600000000	32	21892565	15917767	20366697	22287930	16506244	25765538	41	1180000000	48500000000	31	23431679	14586537	19341402	23867463	21698208	27057304	160709	HUMAN	P54132	P54132|H0YNU5|H0YLV8	29.7	36	447.87
137	137.1	Splicing factor 3B subunit 2	SF3B2	-0.001	0.125	0.09	0.0465	0.096	-0.093	-0.049	-0.01375	0.016	0.995783	FALSE	0.0475	0.0205	0.946023	FALSE	32	1460000000	46600000000	26	23078518	14384782	21637579	17981638	12027971	19886715	39	1380000000	53900000000	30	34287199	23116115	31306504	26144053	21518544	26723681	100340	HUMAN	Q13435	Q13435|E9PPJ0	42.1	33	445.02
138	138.1	Tight junction protein 1 (Zona occludens 1), isoform CRA_e	TJP1	0.255	-0.033	0.23	0.2715	0.055	-0.232	-0.127	0.13575	-0.1325	0.995783	FALSE	0.155	0.0515	0.436813	FALSE	37	946000000	35000000000	31	23436340	16839350	27821771	20601683	17605235	24637399	35	966000000	33800000000	30	26762272	16911560	27942511	25661897	22534788	26000604	190072	HUMAN	G5E9E7	G5E9E7|Q07157-2|G3V1L9|Q07157|H0YKB1	26.3	36	441.48
139	139.1	Protein FAM83D	FAM83D	0.065	0.029	-0.071	0.0935	0.076	-0.073	0.185	0.13475	-0.022	0.810541	FALSE	0.0705	0.057	0.817609	FALSE	57	5830000000	332000000000	27	87040344	76029085	94662994	94087140	72736630	105984128	57	5740000000	327000000000	27	122209126	73686472	97863121	123007077	113679823	140033436	64879.8	HUMAN	Q9H4H8	Q9H4H8|Q9H4H8-2	49.9	29	439.58
140	140.1	Isoform 1 of Plakophilin-2	PKP2	-0.075	0.203	0.016	0.2805	-0.007	0.206	0.045	0.21725	0.2045	0.507491	FALSE	-0.041	0.0305	0.988703	FALSE	37	1290000000	47600000000	31	21415893	16905394	19767669	20666922	17982471	24049768	33	1410000000	46600000000	30	18567780	13808889	15770835	19642464	17627644	24703148	93210.6	HUMAN	Q99959-2	Q99959-2|Q99959	54.5	33	437.58
141	141.1	Mirror-image polydactyly gene 1 protein	MIPOL1	0.019	0	-0.03	0.2155	0.058	-0.132	0.19	0.21275	-0.066	0.808133	FALSE	0.0385	0.08	0.832933	FALSE	35	3550000000	124000000000	27	43730800	34591954	41740830	33633711	27551037	37273384	38	2760000000	105000000000	28	51475820	30600712	41511596	40408147	40124579	44880540	51878.6	HUMAN	Q8TD10	Q8TD10|G5EA54|Q49AL5|Q8TD10-2|Q8TD10-3|G3V5R6	74.2	33	436.23
142	142.1	Splicing factor 3B subunit 1	SF3B1	0.053	0.133	0.091	-0.0015	0.087	-0.18	-0.088	0.02575	-0.0235	0.995783	FALSE	0.07	0.0015	0.941211	FALSE	27	1140000000	30700000000	23	25483013	18397932	27784114	21689455	14576078	24604433	29	1040000000	30300000000	26	19607734	13007574	18469415	16784008	13365114	17340713	146570	HUMAN	O75533	O75533|B4DGZ4|O75533-2|F8WC19	33.1	33	436.15
143	143.1	SNW domain-containing protein 1	SNW1	-0.055	0.224	0.06	0.0875	-0.016	-0.071	0.151	0.03125	0.0765	0.788907	FALSE	-0.0355	0.1055	0.945447	FALSE	55	4110000000	226000000000	31	132539803	92212101	122982557	107441794	80959926	122550244	57	4290000000	245000000000	30	112492074	78559776	101228213	88204297	85859457	100870291	61550.4	HUMAN	Q13573	Q13573|G3V3A4|G3V4X8	67.7	33	435.73
144	144.1	Isoform 7 of Interleukin enhancer-binding factor 3	ILF3	0.067	-0.14	0.01	-0.2025	0.03	-0.182	-0.162	-0.11275	-0.161	0.556946	FALSE	0.0485	-0.076	0.97897	FALSE	50	4600000000	230000000000	30	89407354	62081515	94160096	85868322	53793889	101402304	49	5010000000	246000000000	29	95985633	54221012	82245764	84353236	68760834	81206450	96205.6	HUMAN	Q12906-7	Q12906-7|Q12906|Q12906-3|Q12906-6|Q12906-2|Q12906-4|Q12906-5|K7ENK6	34.7	32	432.18
144	144.2	Spermatid perinuclear RNA-binding protein	STRBP	0.175	-0.528	-0.299	-0.5065	-0.145	-0.118	-0.322	-0.38225	-0.323	0.259314	FALSE	0.015	-0.3105	0.124009	FALSE	9	421000000	3790000000	4	4920876	2588696	4895019	4566332	2767698	5156696	5	664000000	3320000000	4	5059284	2223396	4222743	4317917	3083081	4872497	74335.9	HUMAN	Q96SI9	Q96SI9|Q96SI9-2	5.9	4	46.67
145	145.1	Membrane-associated guanylate kinase, WW and PDZ domain-containing protein 1	MAGI1	-0.034	0.135	0.037	0.2135	0.048	-0.221	0.162	0.18175	-0.043	0.795085	FALSE	0.007	0.0995	0.876171	FALSE	37	1590000000	58900000000	26	30330629	23415208	28479821	32599817	25719553	38901518	44	1550000000	68400000000	33	34361041	24569544	30061802	40913588	42732659	37427012	165548	HUMAN	Q96QZ7	Q96QZ7|Q96QZ7-2|Q96QZ7-6|Q96QZ7-5|Q96QZ7-3|Q96QZ7-7|Q96QZ7-4	28.8	37	431.27
146	146.1	Matrin-3	MATR3	0.092	-0.019	-0.056	-0.0685	-0.023	-0.268	-0.129	-0.00225	-0.1435	0.745389	FALSE	0.0345	-0.0925	0.962231	FALSE	62	3320000000	206000000000	35	85750478	65699848	91469143	82285737	52600329	96257146	60	3820000000	229000000000	33	89246202	51485227	75258206	81025366	60161174	76347961	100479	HUMAN	A8MXP9	A8MXP9|P43243|D6REM6|P43243-2|B3KM87	35.8	37	430.84
147	147.1	Nucleolin	NCL	0.032	-0.349	-0.046	-0.4645	-0.089	-0.295	-0.468	-0.27575	-0.322	0.370062	FALSE	-0.0285	-0.257	0.151512	FALSE	42	2160000000	90700000000	27	76696394	47228027	73943264	65797739	30689644	66459911	41	1870000000	76600000000	26	72120356	33284245	60333258	60518519	37124848	55671425	76670.1	HUMAN	P19338	P19338	39.1	29	430.31
148	148.1	60S ribosomal protein L10	RPL10	-0.164	-0.067	-0.125	-0.3285	-0.086	0.349	0.004	-0.29175	0.141	0.858762	FALSE	-0.125	-0.0605	0.532065	FALSE	93	26600000000	2470000000000	32	803550363	476397720	698327886	975802697	492571859	920425687	87	20900000000	1820000000000	29	789209010	423861503	577309053	628040574	542383771	1007130797	25059.9	HUMAN	P27635	P27635|F8W7C6|Q96L21	79.9	33	428.86
149	149.1	Protein virilizer homolog	KIAA1429	0.127	-0.004	0.108	-0.0645	-0.03	-0.178	-0.227	0.10325	-0.091	0.990224	FALSE	0.0485	-0.0595	0.987184	FALSE	38	1290000000	48900000000	27	23652154	21632712	27624450	26681425	17042239	31698758	43	1530000000	66000000000	29	29349546	17340297	28020736	33886540	21940693	34653221	203676	HUMAN	Q69YN4	Q69YN4|Q69YN4-3|Q69YN4-2|Q69YN4-4	23.2	32	425.6
150	150.1	Cytoplasmic dynein 1 heavy chain 1	DYNC1H1	-0.039	-0.123	-0.089	-0.0915	-0.06	0.117	-0.06	-0.10975	-0.003	0.792602	FALSE	-0.0495	-0.0745	0.817609	FALSE	29	364000000	10600000000	27	13384790	8859192	12979159	10251328	6741269	10921236	25	342000000	8550000000	23	10500324	5728927	8543408	7900680	6405346	9466053	535137	HUMAN	Q14204	Q14204	10	31	425.38
151	151.1	Tripartite motif-containing protein 3	TRIM3	-0.026	-0.124	-0.072	-0.1265	-0.114	0.291	-0.03	-0.05525	0.0835	0.966616	FALSE	-0.07	-0.051	0.832933	FALSE	31	2410000000	74600000000	20	32825950	23428678	31136397	27872755	17491259	28050918	36	2180000000	78400000000	24	35647848	20413327	30125371	26878350	22179922	34186712	81912.1	HUMAN	O75382	O75382|O75382-2|O75382-4|O75382-3	42.7	26	425.05
151	151.2	Isoform 2 of Tripartite motif-containing protein 2	TRIM2	0.155	-0.065	0.176	0.0265	0.019	-0.095	-0.084	0.07325	-0.08	0.994063	FALSE	0.087	0.046	0.808575	FALSE	7	3910000000	27400000000	5	3067394	2809285	3334446	2678735	2175805	2920980	10	2510000000	25100000000	8	4288616	2538145	3758413	3311091	2761365	3508232	85627.1	HUMAN	Q9C040-2	Q9C040-2|Q9C040	16.9	9	106.96
152	152.1	ATP-dependent RNA helicase DHX36	DHX36	0.058	0.091	-0.039	0.0075	0.103	-0.302	0.027	0.03825	-0.1055	0.890744	FALSE	0.0805	-0.006	0.936708	FALSE	44	1420000000	62400000000	31	40794213	29223122	39012869	38367057	25040775	44447492	36	1600000000	57400000000	26	30329326	20126340	25210209	32534759	27543154	29619773	115671	HUMAN	Q9H2U1	Q9H2U1|Q9H2U1-2|Q9H2U1-3	35.1	31	423.25
153	153.1	40S ribosomal protein S11	RPS11	-0.137	-0.049	-0.117	-0.1325	-0.091	0.27	-0.076	-0.18775	0.1105	0.915234	FALSE	-0.114	-0.0965	0.427686	FALSE	91	78100000000	7110000000000	28	3279833910	1851717524	2866499915	2416900254	1431344309	2391471235	83	82900000000	6880000000000	27	3215665869	1746020165	2414804824	1802806930	1532918224	2813053392	18601.6	HUMAN	P62280	P62280|M0QZC5|M0R1H5|M0R1H6	91.1	30	419.7
155	155.1	Choline-phosphate cytidylyltransferase A	PCYT1A	-0.091	0.071	-0.002	0.1865	0.026	-0.052	0.11	0.15225	0.0095	0.717396	FALSE	-0.0325	0.054	0.984101	FALSE	44	3620000000	159000000000	28	65765492	49133636	59864231	58724164	38256351	62657167	39	3240000000	126000000000	25	78799068	47684689	68459271	64160720	54481503	80842827	42072.6	HUMAN	P49585	P49585|C9JEJ2|F8WAZ5|Q9Y5K3|Q9Y5K3-4|Q9Y5K3-3|Q9Y5K3-2|F8WBU2|F2Z2B1	80.3	30	418.43
156	156.1	Isoform C1 of Heterogeneous nuclear ribonucleoproteins C1/C2	HNRNPC	0.226	-0.22	-0.038	0.0675	0.245	-0.145	-0.166	0.05325	-0.1825	0.811924	FALSE	0.2355	-0.102	0.808575	FALSE	51	11500000000	588000000000	26	208604701	157304676	256524771	156454290	114770083	226544478	61	9130000000	557000000000	27	266657841	142274610	224858944	201917103	153546781	185957517	32394	HUMAN	P07910-2	P07910-2|B4DY08|G3V4C1|P07910-4|P07910|G3V2Q1|G3V576|P07910-3|O60812|B4DSU6	64.5	29	415.25
157	157.1	Nuclear fragile X mental retardation-interacting protein 2	NUFIP2	-0.022	0.16	0.011	0.1785	0.209	-0.387	0.242	0.13225	-0.1135	0.987141	FALSE	0.0935	0.1265	0.387985	FALSE	46	5020000000	231000000000	27	76254198	58588365	72765859	123104994	95234768	148965190	51	4750000000	242000000000	27	88739248	60616734	78251549	158927895	167236582	134607918	76176.8	HUMAN	Q7Z417	Q7Z417|Q7Z417-2	44	27	415.05
158	158.1	40S ribosomal protein S2	RPS2	0.067	-0.024	0	-0.1615	-0.005	-0.033	-0.13	-0.08275	-0.0285	0.781858	FALSE	0.031	-0.065	0.976633	FALSE	56	17600000000	987000000000	29	390350017	281891060	400539539	357724319	232512175	404394079	61	17600000000	1070000000000	28	396046633	231535270	349277287	358174927	287077123	380721225	31609.1	HUMAN	P15880	P15880|E9PQD7|E9PPT0|E9PM36	71.3	29	415.03
159	159.1	40S ribosomal protein S4, X isoform	RPS4X	0.125	0.169	0.199	0.2745	0.122	-0.077	-0.054	0.28375	0.046	0.573639	FALSE	0.1235	0.0725	0.477613	FALSE	77	23100000000	1780000000000	31	521984098	449933227	564466825	459912043	371864950	521098641	73	22200000000	1620000000000	28	602224373	438943074	581781651	538872872	432721045	641475864	29825.4	HUMAN	P62701	P62701|A6NH36	76	32	410.22
159	159.2	40S ribosomal protein S4, Y isoform 1	RPS4Y1	0.029	0.038	0.154	0.1415	0.014	-0.011	-0.063	0.14425	0.0135	0.717665	FALSE	0.0215	0.0455	0.950679	FALSE	55	16800000000	924000000000	28	260708241	220739707	281202412	224054995	186811639	252079229	48	17700000000	848000000000	25	302968738	218373363	297854482	271199757	208750252	323471623	29683.3	HUMAN	P22090	P22090	80.9	29	333.75
160	160.1	DNA (cytosine-5)-methyltransferase 3B	DNMT3B	0.055	0.042	0.054	0.0995	-0.014	0.22	-0.125	0.08775	0.131	0.578807	FALSE	0.0205	-0.0355	0.985328	FALSE	42	1860000000	78000000000	26	24260363	19080464	25053613	22781619	17020378	24518917	36	1750000000	63200000000	25	31514693	19909188	26831509	28219855	22779750	37335264	97175.7	HUMAN	Q9UBC3	Q9UBC3|Q9UBC3-6|Q9UBC3-2|Q9UBC3-5|Q9UBC3-3|Q9UBC3-8|Q9UBC3-7|Q9UBC3-4	37.7	29	409.78
160	160.2	DNA (cytosine-5)-methyltransferase 3A	DNMT3A	-0.133	-0.209	-0.2	-0.0315	-0.025	0.434	-0.108	-0.15975	0.1125	0.954115	FALSE	-0.079	-0.154	0.334935	FALSE	6	722000000	4330000000	6	2456134	1449424	2030846	2023067	1379802	2173901	5	14700000000	73400000000	4	10231017	5681329	7699076	7103460	5686229	9974136	103454	HUMAN	Q9Y6K1	Q9Y6K1|Q9Y6K1-2|F8WE91	8	7	45
161	161.1	Cytoskeleton-associated protein 4	CKAP4	0.027	0.308	0.075	0.2105	0.024	-0.079	0.144	0.19625	0.1145	0.542955	FALSE	0.0255	0.1095	0.807146	FALSE	39	1420000000	55500000000	27	33253740	26277164	31959263	27752792	22583605	31141824	43	1790000000	77000000000	29	41830807	31053268	38313168	35812262	33351837	39023179	66135.4	HUMAN	Q07065	Q07065	57.6	33	409.16
162	162.1	Zinc finger CCCH domain-containing protein 13	ZC3H13	-0.052	0.224	0.061	0.1095	0.054	0.027	0.21	0.06675	0.1255	0.624372	FALSE	0.001	0.1355	0.800172	FALSE	44	1610000000	70700000000	33	49553322	38130868	47206317	59203400	44308805	66971028	45	1430000000	64300000000	33	56738077	40579613	53445224	61243137	58576123	70582187	197317	HUMAN	Q5T200	Q5T200|Q5T200-2	22.4	38	408.2
163	163.1	Poly [ADP-ribose] polymerase 1	PARP1	0.154	-0.024	0.088	-0.0095	-0.157	0.28	-0.223	-0.00125	0.128	0.773289	FALSE	-0.0015	-0.0675	0.945447	FALSE	36	2870000000	103000000000	28	54810293	37452848	59301519	50853794	35978569	48177071	35	1870000000	65500000000	27	56406815	35003051	51525064	46403015	34342611	64833166	113880	HUMAN	P09874	P09874|Q5VX85|Q5VX84	34.2	33	407.23
164	164.1	Serine/arginine repetitive matrix protein 2	SRRM2	-0.028	0.083	0.064	-0.0075	0.035	-0.163	0.078	-0.03125	-0.04	0.867644	FALSE	0.0035	0.071	0.936708	FALSE	38	1120000000	42700000000	29	25373398	16536126	23679666	24575504	17077037	27704839	39	1320000000	51600000000	29	29244457	19803883	26378497	28780835	25151012	29186895	300352	HUMAN	Q9UQ35	Q9UQ35|Q9UQ35-2|Q9UQ35-3|Q96RG2-2|Q96RG2|B5MDN3|Q96RG2-4|F5GYW7|Q9P121-4|B7Z1Z5|Q14982-4|B7Z1I4|Q9P121|Q14982|Q9P121-2|Q14982-2|Q9P121-3|Q14982-3	18.4	36	404.21
164	164.2	Isoform 6 of Ankyrin repeat and KH domain-containing protein 1	ANKHD1	0.185	0.345	0.118	0.3395	0.337	0.005	0.144	0.23425	0.175	0.5095	FALSE	0.261	0.131	0.014705	TRUE	4	149000000	597000000	4	1094119	864755	1249656	1008529	703622	1281510	5	124000000	619000000	5	520611	374871	484594	497437	483136	565977	279224	HUMAN	Q8IWZ3-6	Q8IWZ3-6|Q8IWZ3|Q8IWZ3-4|O75179|O75179-2|O75179-7|O75179-6|Q8IWZ3-2|Q8IWZ3-5|O75179-4|O75179-3|O75179-5|Q8IWZ3-3	3.5	7	63.75
165	165.1	Isoform 9 of Eukaryotic translation initiation factor 4 gamma 1	EIF4G1	-0.044	-0.113	-0.09	-0.3485	-0.133	-0.266	-0.264	-0.23375	-0.1895	0.507491	FALSE	-0.0885	-0.177	0.210093	FALSE	42	1530000000	64100000000	30	35616275	22255013	33328136	39286023	20362481	39685719	37	1650000000	61000000000	29	37588596	21934686	29994860	38390840	30028933	37552022	176975	HUMAN	Q04637-9	Q04637-9|Q04637-8|Q04637|E7EUU4|Q04637-3|E9PGM1|Q04637-4|E7EX73|Q04637-5|Q04637-7|Q04637-6|F8WCF2	28.5	33	402.84
165	165.2	Isoform 3 of Eukaryotic translation initiation factor 4 gamma 3	EIF4G3	-0.095	-0.264	-0.098	-0.4325	-0.098	-0.152	-0.225	-0.30325	-0.208	0.47686	FALSE	-0.0965	-0.1615	0.23146	FALSE	17	703000000	12000000000	15	16723412	10291785	16237085	16474274	8356060	17044516	15	716000000	10700000000	13	9144855	4599424	6663767	8176419	5419923	7936185	178418	HUMAN	O43432-3	O43432-3|O43432|O43432-4|O43432-2	12.7	18	185.05
166	166.1	Protein C9orf72	C9orf72	0.661708	1.33	0.32492	2.7765	3.33481	2.597	2.99725	2.32575	1.9635	0.00552742	TRUE	1.99826	1.66108	1.5706e-190	TRUE	52	2970000000	154000000000	21	29438541	111278183	35618667	30331844	157166708	52823570	54	3440000000	186000000000	24	31932246	72856781	33121879	25223613	40991351	309139927	54840.2	HUMAN	Q96LT7	Q96LT7|Q96LT7-2	46.1	24	401.74
167	167.1	Band 4.1-like protein 5	EPB41L5	0.124	-0.296	-0.037	-0.1745	-0.021	0.075	-0.091	-0.16375	-0.1105	0.556946	FALSE	0.0515	-0.064	0.985956	FALSE	38	2250000000	85500000000	23	36996024	22550560	35522807	38443843	20649594	40592124	37	1920000000	71200000000	23	59172345	28057155	44891684	42729129	37519377	55017115	82425.3	HUMAN	Q9HCM4	Q9HCM4|Q9HCM4-4	50.2	28	401.01
167	167.2	Isoform 3 of Band 4.1-like protein 5	EPB41L5	0.089	-0.329	-0.08	-0.1885	-0.022	0.088	-0.094	-0.15475	-0.1205	0.556946	FALSE	0.0335	-0.087	0.965994	FALSE	37	2270000000	83800000000	23	36473813	22191596	34928643	38025398	20287616	40111947	36	1920000000	69100000000	23	58745245	27776568	44527413	42353802	37076823	54656662	82297.1	HUMAN	Q9HCM4-3	Q9HCM4-3	50.1	28	399.71
167	167.3	Isoform 2 of Band 4.1-like protein 5	EPB41L5	0.023	-0.283	-0.037	-0.1745	-0.024	0.176	-0.015	-0.12975	-0.0535	0.647258	FALSE	-0.0005	-0.026	0.97897	FALSE	39	2950000000	115000000000	20	50025584	31477170	45904422	50564110	28750640	53698292	38	3150000000	120000000000	20	69067595	34324721	54610944	53313264	47213490	66794696	58341.1	HUMAN	Q9HCM4-2	Q9HCM4-2	47.5	22	310.6
167	167.4	Isoform 2 of Band 4.1-like protein 4B	EPB41L4B	-0.008	-0.182	-0.094	-0.1065	-0.106	0.05	0.028	-0.07075	-0.066	0.721584	FALSE	-0.057	-0.033	0.912192	FALSE	13	2430000000	31600000000	9	18925312	13878667	18226313	19417093	13818773	20996103	15	2530000000	37900000000	10	21792484	12927583	17997168	18922396	17212337	22421836	59078.9	HUMAN	Q9H329-2	Q9H329-2|Q9H329	23.5	10	140.65
168	168.1	THO complex subunit 5 homolog	THOC5	0.005	0.022	0.009	-0.0545	-0.01	-0.142	0.045	0.00875	-0.06	0.915234	FALSE	-0.0025	0.027	0.97897	FALSE	42	2550000000	107000000000	27	68801627	47203850	65807989	57143400	39641731	64530821	44	2250000000	98800000000	26	58115518	39300988	51490717	47205383	44141043	50738916	79248.1	HUMAN	Q13769	Q13769|F8WCP5|F5GZF3	43.1	30	399.63
169	169.1	Probable ATP-dependent RNA helicase DDX28	DDX28	-0.082	-0.148	-0.187	-0.0385	0.054	0.188	0.076	-0.05125	0.02	0.956285	FALSE	-0.014	-0.0555	0.945447	FALSE	47	2850000000	134000000000	27	48530358	32847383	45996434	48804619	32127945	52661051	53	2850000000	151000000000	29	57137743	33063543	46472399	51648370	45321638	61933185	59808.3	HUMAN	Q9NUL7	Q9NUL7	63.8	30	399.36
170	170.1	Heterogeneous nuclear ribonucleoprotein A1	HNRNPA1	0.097	-0.222	-0.057	-0.1395	0.038	-0.408	-0.09	-0.08475	-0.315	0.543485	FALSE	0.0675	-0.0735	0.993754	FALSE	49	7090000000	348000000000	24	84749207	64601812	91473201	108894144	65705073	121291890	47	8450000000	397000000000	27	93735609	53773509	82000567	119207671	88239240	88164481	38860.1	HUMAN	P09651	P09651|P09651-2|F8W6I7|P09651-3|Q32P51	58.6	28	395.14
170	170.2	Heterogeneous nuclear ribonucleoproteins A2/B1	HNRNPA2B1	0.064	0.049	0.097	-0.0125	0.069	-0.415	-0.131	-0.01425	-0.183	0.675712	FALSE	0.0665	-0.017	0.965994	FALSE	43	4560000000	196000000000	21	58252603	41721509	61090052	62376028	41526297	72065883	40	7250000000	290000000000	21	68107984	45851812	62970247	83358697	58692622	65066103	37486.1	HUMAN	P22626	P22626|P22626-2	70.8	24	329.33
171	171.1	40S ribosomal protein S23	RPS23	-0.2	-0.2	-0.167	-0.2255	-0.065	0.369	0.011	-0.23425	0.0845	0.81665	FALSE	-0.1325	-0.078	0.427686	FALSE	162	44800000000	7250000000000	23	1600986548	913717617	1427717124	1822681223	891497759	1953177891	151	47200000000	7130000000000	25	1723332868	800455166	1174794077	1295251565	1127860140	2119483202	15978.4	HUMAN	P62266	P62266|D6RD47|D6R9I7|D6RIX0|D6RDJ2	79.7	25	394.59
172	172.1	Putative oxidoreductase GLYR1	GLYR1	0.089	0.141	0.088	0.1985	-0.005	-0.017	-0.028	0.19225	0.062	0.574703	FALSE	0.042	0.03	0.938708	FALSE	48	3640000000	175000000000	25	51897289	44936137	57124390	48925420	39102632	57018696	42	3820000000	161000000000	22	62499504	43398950	55593285	57842571	49439238	67078966	61125.9	HUMAN	Q49A26	Q49A26|Q49A26-2|Q49A26-4|Q49A26-3|K7ELL0	50.6	26	392.46
172	172.2	Isoform 5 of Putative oxidoreductase GLYR1	GLYR1	0.099	0.141	0.094	0.1985	0.018	-0.016	-0.028	0.19525	0.0625	0.574703	FALSE	0.0585	0.033	0.912192	FALSE	44	3210000000	141000000000	23	34906116	32037532	40022666	33180552	26637701	40197769	40	3560000000	142000000000	21	43301553	31597522	42069020	44550783	37888477	48889655	52078.1	HUMAN	Q49A26-5	Q49A26-5	58.4	24	375.95
173	173.1	UPF0568 protein C14orf166	C14orf166	0.101	-0.192	-0.063	-0.4035	-0.142	-0.102	-0.16	-0.19575	-0.147	0.536035	FALSE	-0.0205	-0.1115	0.808828	FALSE	47	1600000000	75000000000	25	30172013	22116833	31932125	32584992	17798245	33802877	37	1640000000	60600000000	22	36900521	19440089	29938720	34021500	26764374	34150940	28181.7	HUMAN	Q9Y224	Q9Y224|G3V4C6|G3V4E7	86.4	27	392.42
174	174.1	Disabled homolog 2-interacting protein	DAB2IP	-0.004	0.023	0.061	-0.0545	-0.027	-0.025	0.026	-0.02625	-0.001	0.961182	FALSE	-0.0155	0.0435	0.97897	FALSE	41	1150000000	47000000000	32	34342673	24502819	33794813	28379577	20810248	31220424	37	1500000000	55600000000	28	21215940	13341726	19414664	18032889	16652108	20091730	132593	HUMAN	Q5VWQ8	Q5VWQ8|Q5VWQ8-5|Q5VWQ8-2|Q5VWQ8-4|Q5VWQ8-3	36.1	37	392.11
174	174.2	Isoform 2 of Ras GTPase-activating protein nGAP	RASAL2	-0.02	0.18	0.046	0.1305	-0.034	-0.039	0.173	0.13975	0.0705	0.604403	FALSE	-0.027	0.1095	0.931188	FALSE	30	658000000	19700000000	27	18432390	14063428	17447890	17525570	14597066	18923588	37	1170000000	43400000000	32	30134760	19900997	25454590	29041763	25857216	32557392	145266	HUMAN	Q9UJF2-2	Q9UJF2-2|Q9UJF2	31.4	36	373.5
175	175.1	General transcription factor II-I	GTF2I	0.092	-0.001	0.067	-0.0155	0.033	-0.111	-0.121	0.00525	-0.056	0.915234	FALSE	0.0625	-0.027	0.976633	FALSE	28	1180000000	32900000000	23	18066855	13195627	18588971	12417013	9371906	15315145	29	1440000000	41600000000	25	22223102	13592289	20164974	15584422	12318198	16041581	112928	HUMAN	P78347	P78347|P78347-3|P78347-4|P78347-2|P78347-5	33.5	30	390.34
176	176.1	Isoform 2 of Heterogeneous nuclear ribonucleoprotein K	HNRNPK	0.07	0.026	0.107	-0.0335	0.044	-0.258	-0.193	-0.00775	-0.116	0.771287	FALSE	0.057	-0.043	0.985332	FALSE	52	6620000000	344000000000	27	136993770	103280645	156805461	103259458	70148854	120914809	48	6360000000	305000000000	24	107419048	59819523	94942118	91319886	67098984	81037308	51312.6	HUMAN	P61978-2	P61978-2|P61978-3|P61978|Q5T6W5|Q5T6W1|S4R457	54.7	27	387.97
177	177.1	N-acylneuraminate cytidylyltransferase	CMAS	0.013	-0.022	0.005	0.0595	-0.016	0.061	-0.013	0.05775	0.0195	0.851213	FALSE	-0.0015	-0.004	0.993754	FALSE	46	4540000000	209000000000	27	131675607	100238334	135949982	104685283	76215255	112472349	49	4310000000	211000000000	28	115256060	69312229	96879117	88076584	72551361	103871661	49063	HUMAN	Q8NFW8	Q8NFW8|Q8NFW8-2|F5H296	60.8	29	386.41
178	178.1	Pre-mRNA-splicing regulator WTAP	WTAP	0.048	0.375	0.134	0.1705	0.069	-0.254	0.115	0.16175	0.0605	0.598895	FALSE	0.0585	0.1245	0.538605	FALSE	37	2510000000	92800000000	24	54813053	44398932	55603312	65071833	53432027	72942847	37	3160000000	117000000000	23	50712410	41176880	50097386	64353797	60661659	59949277	44414	HUMAN	Q15007	Q15007|Q15007-2	60.1	25	386.01
180	180.1	Isoform 3 of Tudor domain-containing protein 3	TDRD3	-0.007	0.067	0.023	0.0835	0.077	-0.158	0.116	0.04625	-0.0455	0.996576	FALSE	0.035	0.0695	0.876171	FALSE	36	1000000000	36000000000	28	22680007	15622302	21924775	22278145	16305853	26054516	30	886000000	26600000000	27	23063180	15238664	20861573	23810869	21810505	23345825	83500.9	HUMAN	Q9H7E2-3	Q9H7E2-3|Q9H7E2|Q9H7E2-2|F2Z2Y2	46.7	30	381.65
181	181.1	Isoform 3 of 60S ribosomal protein L17	RPL17	-0.012	-0.172	-0.072	-0.2085	-0.097	0.395	-0.071	-0.15775	0.1115	0.954128	FALSE	-0.0545	-0.0715	0.817609	FALSE	77	35900000000	2760000000000	25	938237184	561153154	853499917	938652849	539786223	952725498	70	35300000000	2470000000000	23	968001502	510162956	773650657	728393862	596930548	1147613475	26714.6	HUMAN	P18621-3	P18621-3|P18621|J3QLC8|P18621-2	60.9	25	381.24
182	182.1	60S ribosomal protein L4	RPL4	0.113	-0.117	-0.008	-0.0625	0.059	-0.036	-0.025	-0.00875	-0.0765	0.835031	FALSE	0.086	-0.0165	0.945447	FALSE	41	2720000000	111000000000	27	70668666	49184953	71259398	71143020	44304852	74969212	42	2590000000	109000000000	28	66589200	38469823	56501343	57998602	50401110	68691542	47981.8	HUMAN	P36578	P36578|H3BM89	52.2	33	380.99
183	183.1	Cell division cycle-associated protein 2	CDCA2	0.025	0.177	0.036	0.4075	0.116	-0.029	0.225	0.27325	0.074	0.556946	FALSE	0.0705	0.1305	0.458672	FALSE	26	436000000	11300000000	23	15650579	11551954	14478424	18436042	15307864	21796005	27	460000000	12400000000	21	14051988	10035567	12369265	16190805	17103000	18447030	114215	HUMAN	Q69YH5	Q69YH5|E9PEI0|Q69YH5-2	36.5	27	377.87
184	184.1	60S ribosomal protein L23	RPL23	-0.045	-0.162	-0.035	-0.0745	0	0.387	0.073	-0.08675	0.1125	0.974434	FALSE	-0.0225	0.019	0.993754	FALSE	121	51100000000	6180000000000	20	1578573957	1068597759	1562121397	1461458107	938291897	1613526941	113	50100000000	5660000000000	21	1262487600	676915247	1027030335	931556424	851645103	1450945165	14979.3	HUMAN	P62829	P62829|J3KT29|J3KTJ3|B9ZVP7	86.4	21	374.9
185	185.1	Heterogeneous nuclear ribonucleoprotein L	HNRNPL	0.031	-0.152	-0.022	0.0025	0.18	-0.285	-0.108	0.01725	-0.2185	0.709666	FALSE	0.1055	-0.065	0.976633	FALSE	51	3410000000	174000000000	23	62578789	45763586	69416610	61435915	45195130	79112787	49	3100000000	152000000000	24	78941961	46848335	68643395	85386176	67861644	76762275	64759.2	HUMAN	P14866	P14866|P14866-2|B4DVF8	46.8	24	373.52
186	186.1	AP-2 complex subunit mu	AP2M1	0.121	-0.201	-0.044	-0.3865	-0.116	-0.191	-0.316	-0.19325	-0.196	0.5095	FALSE	0.0025	-0.18	0.568079	FALSE	36	3870000000	139000000000	24	77877396	50863018	77955033	91335900	44107681	94956009	38	3960000000	150000000000	29	91184962	47779309	76468335	90573644	62545115	89575440	49996.1	HUMAN	Q96CW1	Q96CW1|Q96CW1-2|E9PFW3	60.9	30	371.75
187	187.1	Isoform 3 of Polypyrimidine tract-binding protein 1	PTBP1	0.129	-0.466	-0.13	-0.0225	0.133	-0.189	-0.4	0.01625	-0.3275	0.635882	FALSE	0.131	-0.265	0.808575	FALSE	36	3530000000	127000000000	22	42793078	31801967	50212116	41640049	19001662	43391660	34	3990000000	136000000000	18	43819411	20267436	33282730	34919903	23891699	34252325	59803.1	HUMAN	P26599-3	P26599-3|P26599-2|P26599|A6NLN1	48.1	24	371.54
187	187.2	Isoform 4 of Polypyrimidine tract-binding protein 3	PTBP3	0.063	0.023	-0.032	0.1725	0.258	-0.252	-0.14	0.14975	-0.1145	0.968313	FALSE	0.1605	-0.086	0.936708	FALSE	15	1420000000	21400000000	10	11462151	8504803	13011035	8335541	6260263	12244815	16	1260000000	20100000000	11	15544771	8964722	12097999	14104978	11017519	12971927	60701.5	HUMAN	O95758-4	O95758-4|O95758-5|O95758|O95758-2|O95758-6|O95758-1|O95758-7	20.4	11	148.39
188	188.1	Serine/threonine-protein kinase RIO2	RIOK2	-0.038	0.06	-0.061	0.1975	0.063	-0.024	0.114	0.14075	0.018	0.715028	FALSE	0.0125	0.0265	0.976633	FALSE	39	3110000000	121000000000	27	45821081	31982278	41242892	45275906	31968624	48661960	39	3410000000	133000000000	23	51372354	31963989	42846503	42531777	39202773	56325056	63738.3	HUMAN	Q9BVS4	Q9BVS4|Q9BVS4-2	58.3	30	371.34
189	189.1	Breast cancer anti-estrogen resistance protein 3	BCAR3	-0.072	-0.218	-0.038	-0.0945	0.009	-0.092	0.065	-0.07525	-0.155	0.574703	FALSE	-0.0315	0.0135	0.984101	FALSE	36	2080000000	74900000000	26	29569093	20917724	28026552	25739539	17152772	29118632	38	2690000000	102000000000	26	28327054	15847582	23530136	25001210	24420663	27074684	93533.8	HUMAN	O75815	O75815|O75815-3|O75815-2	47.8	30	369.15
190	190.1	Lethal(2) giant larvae protein homolog 2	LLGL2	0.074	-0.061	-0.036	0.0265	0.003	0.038	0.03	0.00375	-0.0115	0.991381	FALSE	0.0385	-0.003	0.976633	FALSE	32	2950000000	94500000000	25	37380970	26088715	36869816	28806119	19388110	32259982	30	3050000000	91600000000	24	35322878	21357948	29885893	24707776	21571278	30559241	114416	HUMAN	Q6P1M3	Q6P1M3|Q6P1M3-2|Q6P1M3-3	33.3	28	369.15
190	190.2	Spermatogenesis-associated serine-rich protein 2	SPATS2	0.072	-0.071	-0.047	0.0375	-0.003	0.061	0.033	0.01375	-0.005	0.990224	FALSE	0.0345	-0.007	0.97897	FALSE	33	2860000000	94500000000	26	37797891	26436740	37223867	29205130	19701588	32693542	29	3160000000	91600000000	23	34992703	21130453	29571215	24396410	21292983	30237265	114345	HUMAN	J3QRV5	J3QRV5	33.2	28	367.31
191	191.1	Protein Wiz	WIZ	-0.088	0.015	-0.017	-0.0485	-0.014	-0.085	0.019	-0.08475	-0.035	0.768903	FALSE	-0.051	0.001	0.965994	FALSE	32	862000000	27600000000	24	15988995	9331992	13902918	19243917	11701904	20502427	29	1170000000	33800000000	23	19881615	10707235	15219273	21848386	18540238	23276624	104190	HUMAN	M0QXA7	M0QXA7|O95785-3|B3KVH1|O95785|O95785-2	36	28	367.15
192	192.1	U4/U6.U5 tri-snRNP-associated protein 1	SART1	0.01	0.255	0.018	0.1795	-0.025	-0.078	0.074	0.13125	0.0885	0.574703	FALSE	-0.0075	0.046	0.976633	FALSE	29	961000000	27900000000	23	22752568	17052254	22403007	20388555	16404509	23108116	31	1060000000	33000000000	26	25508582	19417346	22866146	22637530	21260663	24032528	90424.4	HUMAN	O43290	O43290|E9PQI8	42.1	29	367.05
193	193.1	Nucleolar GTP-binding protein 1	GTPBP4	-0.105	-0.089	0.041	-0.0335	-0.057	0.185	0.043	-0.06175	0.048	0.987862	FALSE	-0.081	0.042	0.976633	FALSE	33	1510000000	49800000000	26	24448564	15824534	21581811	20480752	12873720	22125680	32	1590000000	51000000000	25	27211945	16700277	23223498	20108997	17770990	25356094	74362.6	HUMAN	Q9BZE4	Q9BZE4|Q9BZE4-2|Q9BZE4-3	48.7	29	367.05
194	194.1	ATP-dependent zinc metalloprotease YME1L1	YME1L1	-0.008	0.15	-0.023	0.1805	0.033	0.04	0.009	0.09475	0.095	0.622205	FALSE	0.0125	-0.007	0.993754	FALSE	34	2780000000	94400000000	23	29967487	21231331	28772013	28655019	22552575	32377243	37	2720000000	101000000000	24	39024617	26660417	34450083	37388890	32428764	44327196	86739	HUMAN	Q96TA2	Q96TA2|Q96TA2-2|Q96TA2-3	37.9	28	366.18
195	195.1	Protein RCC2	RCC2	-0.037	-0.046	-0.06	-0.1725	-0.031	0.107	-0.138	-0.12175	0.0305	0.845584	FALSE	-0.034	-0.099	0.808575	FALSE	38	3300000000	126000000000	24	65183428	42044000	62133074	49439114	28035808	53538222	35	3170000000	111000000000	23	59866261	33136452	49485569	40598668	32111222	49037113	56825.2	HUMAN	Q9P258	Q9P258	62.8	27	365.65
196	196.1	Isoform 2 of Cullin-7	CUL7	0.006	-0.201	-0.05	-0.1565	0	-0.306	-0.013	-0.09275	-0.2535	0.548392	FALSE	0.003	-0.0315	0.97897	FALSE	31	775000000	24000000000	27	14126983	9973585	13871578	16887654	10717983	18559699	30	728000000	21800000000	23	11904759	6732614	9878192	15143076	12272654	13991003	201629	HUMAN	Q14999-2	Q14999-2|Q14999|Q8IWT3|E9PEZ1|Q8IWT3-3	20.9	29	365.01
197	197.1	40S ribosomal protein S7	RPS7	-0.001	0.089	0.028	-0.1585	-0.097	0.092	0.036	-0.09375	0.0905	0.995783	FALSE	-0.049	0.032	0.984101	FALSE	57	14900000000	852000000000	25	225673334	151031699	225054818	230313396	140892872	238014080	55	18700000000	1030000000000	24	329038776	205650212	280206872	272033993	237948947	332952493	22126.4	HUMAN	P62081	P62081|B5MCP9	62.3	25	361.85
198	198.1	40S ribosomal protein S16	RPS16	-0.179	-0.124	-0.161	-0.0765	-0.099	0.439	-0.016	-0.13375	0.1575	0.980919	FALSE	-0.139	-0.0885	0.364405	FALSE	86	64500000000	5550000000000	28	1601760512	974683328	1306148822	1810058417	1045024428	1764210904	69	76700000000	5300000000000	26	1612645216	955700032	1298721583	1334786687	1130301090	2344848736	16559.1	HUMAN	P62249	P62249|M0R210|M0R3H0|Q6IPX4	84.2	29	360.36
199	199.1	Kinesin-like protein KIF7	KIF7	-0.018	0.083	0.043	0.1785	0.057	-0.157	0.156	0.11825	-0.037	0.872783	FALSE	0.0195	0.0995	0.832933	FALSE	26	798000000	20800000000	24	14818737	11235220	14814914	13948385	10491377	15486517	27	790000000	21300000000	24	19245662	12343698	16764949	17671806	17068020	18546735	151497	HUMAN	Q2M1P5	Q2M1P5|Q86VH2|Q86VH2-2|Q86VH2-3	27.1	27	360.27
199	199.2	Kinesin-like protein KIF21B	KIF21B	-0.193	0.185	-0.057	-0.2865	0.023	0.127	-0.033	-0.31425	0.156	0.864274	FALSE	-0.085	-0.045	0.816575	FALSE	4	7350000000	29400000000	4	4793964	2868174	4172597	4849544	3467068	5506451	4	1190000000	4780000000	4	4268248	3088631	3725344	4955590	4702391	4729986	184427	HUMAN	O75037	O75037|O75037-2|O75037-4|O75037-3|Q7Z4S6-4|Q7Z4S6|Q7Z4S6-2|Q7Z4S6-5|Q7Z4S6-3|Q7Z4S6-6	2.3	6	41.22
200	200.1	Isoform D of Protein SON	SON	0.043	0.236	0.079	0.1405	-0.014	-0.059	0.061	0.09575	0.0885	0.628501	FALSE	0.0145	0.07	0.9269	FALSE	36	1280000000	46100000000	26	41644058	29772278	41230977	32820887	25236650	35461241	36	1360000000	49000000000	28	45694814	34827392	42036536	34580272	30687942	37701390	267430	HUMAN	P18583-5	P18583-5|P18583-2|P18583-9|P18583|P18583-7|P18583-4|P18583-10|P18583-3|P18583-6|J3QSZ5|P18583-8	13.5	29	354.17
201	201.1	Serine/threonine-protein kinase MARK2	MARK2	0.061	-0.123	-0.06	-0.1895	-0.035	-0.001	-0.033	-0.04725	-0.062	0.780707	FALSE	0.013	-0.0465	0.976633	FALSE	35	2090000000	73100000000	28	77129226	49527960	70532800	82144347	42463437	82334821	34	1800000000	61300000000	26	72990654	36243185	56071852	60215361	46451279	75416106	87089.2	HUMAN	E9PC69	E9PC69|Q7KZI7-14|Q7KZI7|Q7KZI7-8|Q7KZI7-16|Q7KZI7-6|Q7KZI7-3|Q7KZI7-11|E7ETY4|Q7KZI7-13|Q7KZI7-15|Q7KZI7-12|Q7KZI7-9|Q7KZI7-4|Q7KZI7-2|Q7KZI7-7|Q7KZI7-5|Q7KZI7-10	44.2	30	353
201	201.2	MAP/microtubule affinity-regulating kinase 3	MARK3	0.026	-0.154	-0.065	-0.1575	0.012	-0.067	0.039	-0.10125	-0.1105	0.594669	FALSE	0.019	-0.013	0.993754	FALSE	32	1400000000	44700000000	25	61710731	38486911	56052203	66399690	33229298	66942263	31	1650000000	51000000000	25	66143850	32702105	50109218	55406980	44330003	67097345	85000.6	HUMAN	P27448	P27448|P27448-4|P27448-3|J3KNR0|P27448-2|P27448-8|P27448-6|P27448-7	40.5	29	349.11
201	201.3	Serine/threonine-protein kinase MARK1	MARK1	0.142	-0.226	-0.05	-0.2675	-0.008	-0.015	-0.249	-0.16825	-0.1205	0.556946	FALSE	0.067	-0.1495	0.931188	FALSE	24	1610000000	38600000000	18	51449075	31054035	45523352	55828688	26016503	54810934	20	1690000000	33700000000	16	51712833	25424576	39183769	41330191	30654949	53175886	89514.5	HUMAN	Q9P0L2	Q9P0L2|Q9P0L2-3|Q9P0L2-2	27.5	19	219.87
201	201.4	MAP/microtubule affinity-regulating kinase 4	MARK4	-0.124	-0.375	-0.057	-0.2245	-0.062	0.133	-0.221	-0.14875	-0.121	0.556946	FALSE	-0.093	-0.139	0.340688	FALSE	9	1770000000	16000000000	8	33529414	18727482	24828371	37762140	15348341	34432760	8	1960000000	15700000000	7	32575769	15846245	23610616	23890993	17151677	34285941	83317	HUMAN	Q96L34	Q96L34|Q96L34-2	13.5	9	80.79
202	202.1	Plakophilin-3	PKP3	-0.382	0.036	-0.266	0.1605	-0.37	0.039	-0.3	0.12625	0.0375	0.695259	FALSE	-0.376	-0.283	2.87226e-07	TRUE	31	1050000000	32500000000	21	27242298	20492126	21819696	30543970	22775810	27321799	32	1090000000	34800000000	21	19718057	13952795	14505267	20772209	15025175	23021171	87537	HUMAN	Q9Y446	Q9Y446|Q9Y446-2	37.8	23	349.6
203	203.1	40S ribosomal protein S17-like	RPS17L	-0.131	0.05	0.019	0.0525	-0.005	0.256	0.131	-0.03125	0.153	0.808133	FALSE	-0.068	0.075	0.993191	FALSE	82	30000000000	2460000000000	20	625756700	430531493	566859637	567162885	366200164	571299388	88	27600000000	2430000000000	18	572216111	354222778	560327897	448054573	412797862	646471024	15606.9	HUMAN	P0CW22	P0CW22|A0A075B716|H0YN88	79.2	20	348.71
204	204.1	40S ribosomal protein S9	RPS9	0.153	-0.022	0.102	0.0765	0.082	-0.113	-0.149	0.12425	-0.0675	0.926422	FALSE	0.1175	-0.0235	0.910274	FALSE	50	11400000000	568000000000	27	163044780	128544362	169752375	162146835	121864470	184193170	50	12300000000	617000000000	28	208947528	131767861	202707811	237068445	183264679	237676003	22648.1	HUMAN	P46781	P46781|C9JM19|B5MCT8|A8MXK4|F2Z3C0	75.7	30	347.94
205	205.1	Rac GTPase-activating protein 1	RACGAP1	-0.001	-0.081	-0.031	-0.0115	0.024	-0.038	-0.034	0.02325	-0.0595	0.94595	FALSE	0.0115	-0.0325	0.984101	FALSE	35	3010000000	105000000000	22	35738847	26165015	34509676	34107435	22836187	36413882	39	2880000000	112000000000	23	41319826	22039896	32191644	36250021	31230748	41224430	71709.9	HUMAN	Q9H0H5	Q9H0H5|F8VZ41	41.9	25	347.78
206	206.1	Isoform B of Ras GTPase-activating protein-binding protein 2	G3BP2	-0.053	-0.012	-0.097	-0.2265	-0.012	-0.283	-0.051	-0.12025	-0.1475	0.556946	FALSE	-0.0325	-0.074	0.876171	FALSE	42	6070000000	255000000000	21	74123406	52504853	70625939	96963110	59155485	104002100	41	4590000000	188000000000	21	71031337	45089508	56810480	83005564	69216951	70777493	50873.6	HUMAN	Q9UN86-2	Q9UN86-2|Q9UN86	44.3	22	347.6
207	207.1	ADP/ATP translocase 2	SLC25A5	0.07	0.153	0.038	0.1635	0.066	-0.017	-0.104	0.18775	0.068	0.573639	FALSE	0.068	-0.033	0.976633	FALSE	45	4330000000	195000000000	23	121767173	100193513	121852181	105789465	84489094	128282907	39	5240000000	205000000000	22	108323173	79612023	98943750	106361035	90737262	115967192	33079.8	HUMAN	P05141	P05141|Q9H0C2	69.1	26	347.17
207	207.2	ADP/ATP translocase 3	SLC25A6	0.125	0.139	0.057	0.2765	0.125	-0.034	-0.109	0.33225	0.0525	0.565856	FALSE	0.125	-0.026	0.900517	FALSE	37	3980000000	147000000000	20	79660752	67260912	83041596	71156621	59427818	87777108	39	4160000000	162000000000	23	89375432	64011506	81952368	90532798	73557026	94646633	33093.9	HUMAN	P12236	P12236	66.7	23	338.18
207	207.3	ADP/ATP translocase 1	SLC25A4	0.125	0.224	0.129	0.2765	0.184	-0.157	-0.087	0.31225	0.0335	0.574703	FALSE	0.1545	0.021	0.580677	FALSE	23	3420000000	78600000000	13	26068605	22488577	26903840	22055849	18747956	28950619	24	4210000000	101000000000	15	42941791	31863777	39914167	41909283	34985507	45163037	33292.1	HUMAN	P12235	P12235|V9GYG0	53.3	16	221.48
208	208.1	Splicing factor 3B subunit 3	SF3B3	0.115	-0.196	0.01	-0.2455	-0.03	-0.12	-0.186	-0.14725	-0.158	0.542955	FALSE	0.0425	-0.088	0.975796	FALSE	39	982000000	38300000000	25	28490617	18539242	28741551	22466820	13104783	24952067	37	1110000000	41000000000	24	35139402	17831454	29035048	26739081	19397885	27197682	136659	HUMAN	Q15393	Q15393|Q15393-3|Q15393-2	26.7	27	347.11
209	209.1	Putative elongation factor 1-alpha-like 3	EEF1A1P5	0.091	0.171	0.151	0.1215	0.023	0.086	-0.005	0.14225	0.1285	0.556946	FALSE	0.057	0.073	0.816575	FALSE	52	8440000000	439000000000	25	159678613	129154308	157842279	144490268	102753988	150458073	49	10000000000	491000000000	22	119652411	85721437	113683243	104417639	88555238	126614889	50526.4	HUMAN	Q5VTE0	Q5VTE0|P68104|Q05639	54.3	25	345.95
210	210.1	60S ribosomal protein L23a	RPL23A	-0.061	0.132	0.016	0.1345	0.005	0.256	0.006	0.09125	0.194	0.556946	FALSE	-0.028	0.011	0.984101	FALSE	75	44900000000	3370000000000	24	642035120	480749217	608685951	557926801	454798407	624695204	71	42500000000	3020000000000	20	867199156	665271823	731061915	663109388	637757609	946024113	17694.7	HUMAN	P62750	P62750|K7EMA7	71.7	26	343.2
210	210.2	60S ribosomal protein L23a	RPL23A	-0.036	0.13	0.018	0.1405	0.005	0.252	-0.012	0.09425	0.191	0.556946	FALSE	-0.0155	0.003	0.985956	FALSE	68	46300000000	3150000000000	22	539831636	411274111	523084765	477337440	383261864	527177788	66	43300000000	2860000000000	17	749475437	575121017	628979551	580158408	550021380	825238698	22029.9	HUMAN	A8MUS3	A8MUS3	61.8	23	301.75
211	211.1	Nucleolar RNA helicase 2	DDX21	0.135	-0.092	0.025	-0.1035	-0.062	-0.019	-0.154	-0.06925	-0.0555	0.749071	FALSE	0.0365	-0.0645	0.97897	FALSE	32	1710000000	54700000000	23	40735452	27954036	42116194	37835560	22472181	38548505	31	1880000000	58200000000	23	30297929	17467224	26712070	25314427	19862784	27635678	87856.3	HUMAN	Q9NR30	Q9NR30|Q9NR30-2	40.3	27	343.04
211	211.2	ATP-dependent RNA helicase DDX50	DDX50	0.048	0.058	0.068	-0.0395	0.007	-0.098	-0.035	-0.04025	-0.02	0.88768	FALSE	0.0275	0.0165	0.975796	FALSE	23	2050000000	47100000000	16	34360008	22424492	34665770	30239028	17735249	30356502	28	2000000000	56100000000	17	36254074	24815581	34012317	27726436	23752476	31293572	83134.1	HUMAN	Q9BQ39	Q9BQ39	31.6	20	268.84
212	212.1	40S ribosomal protein S19	RPS19	-0.261	-0.201	-0.237	-0.3305	-0.059	0.481	0.06	-0.39775	0.14	0.788747	FALSE	-0.16	-0.0885	0.265956	FALSE	55	15700000000	861000000000	23	423807311	252078825	400189343	407117529	233457029	419493630	47	18500000000	869000000000	23	454251241	252205319	333838843	300817607	271992539	451223618	16060.2	HUMAN	P39019	P39019|A0A075B6E2	75.8	24	340.06
213	213.1	Histone-lysine N-methyltransferase EHMT1	EHMT1	0.032	0.12	0.009	0.3175	0.074	-0.184	0.115	0.21925	-0.032	0.736222	FALSE	0.053	0.062	0.843746	FALSE	26	816000000	21200000000	21	12557965	9442297	11638962	17005063	12876791	18133592	29	869000000	25200000000	23	19935016	13547423	17387966	24911226	23200226	24326037	144088	HUMAN	Q9H9B1	Q9H9B1|Q9H9B1-3|Q9H9B1-4	27.7	26	339.62
214	214.1	Partitioning defective 3 homolog	PARD3	-0.131	0.12	-0.031	0.1245	0.083	-0.041	0.175	0.04675	0.0395	0.831646	FALSE	-0.024	0.072	0.96935	FALSE	25	1030000000	25700000000	20	15472967	10520500	14140577	13092306	10067843	16155761	32	618000000	19800000000	25	21787928	14341035	18085257	19137145	19460717	20541445	151934	HUMAN	Q8TEW0	Q8TEW0|Q8TEW0-2|Q8TEW0-11|Q8TEW0-4|Q5VWV2|Q8TEW0-6|Q8TEW0-5|Q8TEW0-3|Q8TEW0-7|Q8TEW0-8|Q5VWU8|Q8TEW0-10|Q8TEW0-9|F5GZI3|B1AP52	22.6	27	339.46
215	215.1	Heterogeneous nuclear ribonucleoprotein U-like protein 2	HNRNPUL2	-0.012	0.145	0.107	0.1555	0.014	-0.015	0.024	0.09625	0.065	0.680011	FALSE	0.001	0.0655	0.950679	FALSE	34	1470000000	50100000000	22	28413756	21280846	27908100	25593712	19486701	27782665	34	1530000000	51900000000	24	32067767	22195746	30043533	27430886	24230589	31409895	85673.7	HUMAN	Q1KMD3	Q1KMD3|H3BQZ7	42.7	26	338.86
216	216.1	Histone-lysine N-methyltransferase EHMT2	EHMT2	0.012	-0.014	0.016	0.0615	-0.011	-0.135	0.023	0.08275	-0.0745	0.992116	FALSE	0.0005	0.0195	0.984101	FALSE	29	1740000000	50500000000	22	23194701	16638545	22053014	29473624	20018144	30443073	32	1570000000	50300000000	22	19127989	12147055	17209878	22591160	20062665	23289468	134764	HUMAN	Q96KQ7	Q96KQ7|Q96KQ7-2|A2ABF9|A2ABF8|Q96KQ7-3	27.7	28	337.92
217	217.1	Kinesin-like protein KIF1C	KIF1C	0.012	0.188	0.031	0.2075	0.04	0.042	0.099	0.14225	0.115	0.565856	FALSE	0.026	0.065	0.912192	FALSE	31	806000000	25000000000	22	24112893	19152143	23646970	20893043	16431059	23398408	30	932000000	28000000000	21	21313182	14672784	19131290	17744325	16362430	20600900	123800	HUMAN	O43896	O43896|Q9NQT8|E7ERX9	25.9	24	337.28
217	217.2	Isoform 3 of Kinesin-like protein KIF1B	KIF1B	-0.01	0.095	0.031	0.1025	-0.086	0.032	0.023	0.09425	0.0635	0.691724	FALSE	-0.048	0.027	0.984101	FALSE	23	1080000000	24900000000	18	18232735	14090186	18637330	15731028	11675484	17039663	21	1160000000	24300000000	18	16518155	9846548	13956909	12621828	11489167	14355801	131388	HUMAN	O60333-3	O60333-3|O60333-4|O60333|O60333-2	22	20	258.68
217	217.3	Isoform 2 of Kinesin-like protein KIF1A	KIF1A	0.042	0.1	0.031	0.1225	-0.096	0.042	0.027	0.09375	0.071	0.674435	FALSE	-0.027	0.029	0.9949	FALSE	13	1250000000	16200000000	9	9970691	7495120	9839989	8846875	6544188	9546970	9	1830000000	16500000000	7	9354156	5868291	8156743	7425000	6709424	8523443	204667	HUMAN	Q12756-2	Q12756-2|Q12756-3|Q12756	6.5	9	128.08
218	218.1	Zinc finger CCCH domain-containing protein 11A	ZC3H11A	0.073	0.138	0.087	0.0915	0.037	-0.164	0.053	0.06075	-0.013	0.923385	FALSE	0.055	0.07	0.817609	FALSE	33	1530000000	50400000000	26	41963398	30572240	41220616	30687956	24145997	35871272	35	1240000000	43300000000	26	56112150	38460690	51481082	40139252	37767578	41325660	89985.3	HUMAN	O75152	O75152|E9PQ61	37.9	28	335.97
219	219.1	tRNA (cytosine(34)-C(5))-methyltransferase	NSUN2	-0.061	-0.038	-0.035	-0.1305	-0.145	0.183	-0.021	-0.11025	0.0725	0.956285	FALSE	-0.103	-0.028	0.808828	FALSE	28	616000000	17200000000	22	15094868	10254849	14180171	12689644	8288563	12938825	22	3150000000	69400000000	18	10520294	6625636	8866934	7610250	6594918	9699258	87267.9	HUMAN	Q08J23	Q08J23|Q08J23-2|Q08J23-3	43.6	26	333.81
220	220.1	Guanine nucleotide-binding protein-like 3-like protein	GNL3L	-0.019	0.007	-0.111	-0.0005	-0.062	0.078	0.004	0.02025	0.0425	0.883586	FALSE	-0.0405	-0.0535	0.910274	FALSE	33	1470000000	48500000000	25	26678917	17246023	24896684	25296619	16372480	27193437	33	1320000000	43600000000	26	25565524	16594407	20405925	21457821	18891665	25641985	66256.7	HUMAN	Q9NVN8	Q9NVN8	47.2	29	332.35
221	221.1	Liprin-beta-1	PPFIBP1	0.062	0.065	0.007	0.0535	0.025	-0.017	-0.008	0.11725	0.024	0.736156	FALSE	0.0435	-0.0005	0.975796	FALSE	26	1100000000	28700000000	21	13999091	10921208	14420218	15437622	10452824	17157050	32	729000000	23300000000	25	17713063	12003953	14991791	18337417	16229124	20323933	114593	HUMAN	Q86W92	Q86W92|Q86W92-2|Q86W92-4|Q86W92-3|Q86W92-5|F5H0E0|Q8ND30|Q8ND30-2|Q8ND30-3|E9PP16	35.6	27	331.07
222	222.1	Putative helicase MOV-10	MOV10	-0.016	-0.323	-0.14	-0.2655	-0.079	-0.183	-0.19	-0.14575	-0.253	0.535658	FALSE	-0.0475	-0.165	0.423689	FALSE	33	1750000000	57600000000	25	38002306	24988224	37013486	34619315	19972377	36148949	37	1210000000	44800000000	27	37210642	18718548	28499082	29918452	22260223	29937616	114582	HUMAN	Q9HCE1	Q9HCE1|Q5JR04|Q9HCE1-2	27.4	29	330.73
223	223.1	DDB1- and CUL4-associated factor 13	DCAF13	0.042	0.018	-0.017	0.0705	-0.002	0.039	-0.053	0.11225	0.0285	0.731865	FALSE	0.02	-0.035	0.985328	FALSE	28	2750000000	76900000000	22	46783031	33500234	43436315	40697618	26941832	43536364	32	2660000000	85000000000	24	46083952	29171777	38505175	37998401	31418928	44326110	52028.9	HUMAN	Q9NV06	Q9NV06|E7EVM5|E5RHM4|Q9NV06-2	57.9	27	329.49
224	224.1	Probable ATP-dependent RNA helicase DDX41	DDX41	0.06	0.076	0.04	0.0385	0.003	0.045	0.021	0.03125	0.0605	0.817537	FALSE	0.0315	0.0305	0.95733	FALSE	27	1300000000	35000000000	21	29249043	21129736	29554583	26481618	18584576	29606701	25	1080000000	27000000000	19	28483503	18941692	25182217	22869763	20792759	26666113	70521.1	HUMAN	Q9UJV9	Q9UJV9|D6RGI7	49.1	26	327.34
225	225.1	Guanine nucleotide-binding protein subunit beta-2-like 1	GNB2L1	-0.006	-0.263	-0.035	-0.1755	0.058	-0.054	-0.279	-0.03125	-0.1585	0.662337	FALSE	0.026	-0.157	0.808828	FALSE	35	3360000000	118000000000	21	54905076	40978023	54240890	59622519	34126050	61608595	33	3180000000	105000000000	21	55251252	27797468	44640108	62264782	44210739	68245863	35532.5	HUMAN	P63244	P63244|J3KPE3|D6RAC2|D6RHH4|E9PD14|D6RAU2|D6RF23|D6RHJ5|D6R909|D6RGK8|D6RDI0	71.6	23	326.91
226	226.1	Serine/threonine-protein phosphatase PGAM5, mitochondrial	PGAM5	0.061	-0.059	0.028	-0.1995	0.003	-0.024	-0.058	-0.12525	-0.0415	0.688882	FALSE	0.032	-0.015	0.984101	FALSE	37	9310000000	344000000000	21	121962594	85454807	122256282	105595794	56611521	121083005	42	9580000000	402000000000	24	126320105	73808899	110899246	105667431	81952943	106843453	32232.1	HUMAN	Q96HS1	Q96HS1|Q96HS1-2|F5GXG4	84	24	326.67
227	227.1	Eukaryotic translation initiation factor 3 subunit D	EIF3D	-0.087	-0.044	-0.022	-0.0115	-0.009	-0.042	-0.095	-0.05075	-0.043	0.810691	FALSE	-0.048	-0.0585	0.876171	FALSE	31	2000000000	61900000000	20	34979474	23264113	31757503	25376243	15895426	26989420	34	1760000000	59700000000	20	41121483	25597301	35281629	29972197	24994864	31326200	64599.2	HUMAN	O15371	O15371|O15371-3|O15371-2	50.1	22	326.65
228	228.1	Leucine-rich repeat-containing protein 16A	LRRC16A	-0.068	0.134	0.065	-0.1295	-0.026	-0.124	-0.072	0.02525	0.005	0.956285	FALSE	-0.047	-0.0035	0.965994	FALSE	24	487000000	11700000000	23	10704836	8055027	10871464	7877640	5505366	8874593	25	513000000	12800000000	19	12355033	8332483	10965026	9865431	8852425	10674389	152809	HUMAN	Q5VZK9	Q5VZK9|Q5VZK9-2|Q5VZK9-3|Q5VZK9-4	21.8	25	326.64
229	229.1	Nestin	NES	0.055	0.159	0.029	0.3775	-0.01	0.028	0.058	0.26375	0.0935	0.542955	FALSE	0.0225	0.0435	0.954155	FALSE	29	842000000	24400000000	26	19615725	14789218	19393428	17259036	16038421	18726876	28	964000000	27000000000	25	18124035	13282265	15871878	15657949	14560143	18348809	177892	HUMAN	P48681	P48681	23.5	32	326.27
230	230.1	Nucleolar protein 16	NOP16	-0.136	0.063	-0.07	-0.0175	-0.015	0.278	0.127	-0.04375	0.1705	0.810541	FALSE	-0.0755	0.0285	0.974311	FALSE	45	7420000000	334000000000	24	130363786	91319987	117714895	126954492	85155072	138151478	47	8010000000	376000000000	22	128142947	83474110	103176085	110785195	102613940	147604684	21245	HUMAN	Q9Y3C1	Q9Y3C1|Q9Y3C1-2|D6RIC3|D6RC60	76.4	24	326.27
231	231.1	Uveal autoantigen with coiled-coil domains and ankyrin repeats	UACA	-0.054	-0.204	-0.082	-0.2035	-0.1	-0.412	-0.055	-0.28725	-0.308	0.370062	FALSE	-0.077	-0.0685	0.774288	FALSE	24	997000000	23900000000	22	32052801	18176540	28538069	25095893	15561830	26339944	30	957000000	28700000000	26	39293747	21012014	32215522	32181112	26724782	27299540	163644	HUMAN	Q9BZF9	Q9BZF9|Q9BZF9-2|H0YNH8|F5H2B9	25.8	31	326.07
232	232.1	DnaJ homolog subfamily C member 13	DNAJC13	0.002	-0.363	-0.23	-0.3545	-0.02	-0.129	-0.403	-0.26275	-0.246	0.47686	FALSE	-0.009	-0.3165	0.0657418	FALSE	32	575000000	18400000000	25	13734700	9161937	12873019	16694119	8713567	17851649	23	584000000	13400000000	19	10463067	5367642	8060673	11657948	8344532	12462873	256692	HUMAN	O75165	O75165	15.1	29	326.02
233	233.1	Filamin-A	FLNA	0.196	-0.012	0.186	0.2145	0.023	0.009	-0.036	0.07125	-0.0015	0.875108	FALSE	0.1095	0.075	0.532065	FALSE	21	610000000	12800000000	17	17280775	11349849	18165351	15568448	12990389	17997161	28	470000000	13200000000	23	12818923	7852616	12542301	12782050	11286969	14772358	283472	HUMAN	P21333	P21333|P21333-2|Q5HY54|E9PHF0	15.5	27	325.73
234	234.1	Cleavage stimulation factor subunit 3	CSTF3	-0.016	-0.181	0.004	-0.2155	-0.043	-0.026	-0.145	-0.14575	-0.1035	0.573639	FALSE	-0.0295	-0.0705	0.896114	FALSE	23	1580000000	36400000000	18	20285274	13329210	19916462	19217484	11868550	20985455	26	1400000000	36300000000	20	19185723	11229777	16990709	17360599	14081229	18686609	83376.5	HUMAN	Q12996	Q12996|Q12996-2|Q12996-3|E9PLP8	40.1	22	325.19
235	235.1	40S ribosomal protein S13	RPS13	-0.187	-0.162	-0.149	-0.1815	0.012	0.189	-0.222	-0.21725	0.0135	0.708258	FALSE	-0.0875	-0.1855	0.189867	FALSE	48	35700000000	1710000000000	23	416036496	239047709	380043135	320402042	200829106	359485155	45	34800000000	1560000000000	20	460859995	256184518	363752199	299224112	255148069	435004191	17222	HUMAN	P62277	P62277|J3KMX5	72.8	23	323.68
236	236.1	Double-stranded RNA-binding protein Staufen homolog 2	STAU2	-0.007	-0.027	-0.01	0.0635	0.187	-0.175	-0.048	0.03975	-0.101	0.907223	FALSE	0.09	-0.029	0.959601	FALSE	32	958000000	30600000000	25	43130590	30792095	42806176	42892825	28947111	52566327	27	1320000000	35600000000	19	32501075	20313980	28605768	32672443	28941309	33420656	62867.6	HUMAN	Q9NUL3	Q9NUL3|Q9NUL3-2|E9PH62|E7EVJ4|E7EPX0|Q9NUL3-3|F8VPI7|Q9NUL3-8|Q9NUL3-7|Q9NUL3-6|Q9NUL3-4|E7EVI1|G5EA18|E5RGT3|Q9NUL3-5	52.2	26	322.8
236	236.2	Isoform 3 of Double-stranded RNA-binding protein Staufen homolog 1	STAU1	0.07	0.119	0.086	0.0895	0.123	-0.112	0.049	0.09175	0.0035	0.818719	FALSE	0.0965	0.0675	0.653783	FALSE	18	1570000000	28200000000	15	22398417	16560029	22688319	23302585	16717017	28723721	15	1730000000	26000000000	12	14188062	9321927	12820691	14287499	13747391	15421635	55862.1	HUMAN	O95793-3	O95793-3	42	18	193.36
236	236.3	Double-stranded RNA-binding protein Staufen homolog 1	STAU1	0.07	0.119	0.086	0.0745	0.107	-0.112	0.049	0.07825	0.0035	0.844671	FALSE	0.0885	0.0675	0.704744	FALSE	18	1740000000	31200000000	15	24392537	17825044	24641378	25078725	17727111	30485206	15	1730000000	26000000000	12	14188062	9321927	12820691	14287499	13747391	15421635	63466.4	HUMAN	O95793	O95793|O95793-2|Q5JW30	35.5	18	193.05
237	237.1	MAP7 domain-containing protein 3	MAP7D3	-0.034	0.121	-0.089	0.1945	-0.033	-0.044	0.217	0.11475	0.0385	0.708347	FALSE	-0.0335	0.064	0.97897	FALSE	31	1820000000	56400000000	24	46011688	35196487	43554844	46239262	37142234	52482974	37	2270000000	83900000000	28	34393434	22752106	27493269	34148481	33407403	37406879	98769.9	HUMAN	Q8IWC1	Q8IWC1|Q8IWC1-2|Q8IWC1-4|Q8IWC1-3	32.1	30	322.73
238	238.1	Ataxin-2	ATXN2	-0.1	0.088	-0.042	0.0675	0.005	-0.121	0.093	0.09975	-0.0165	0.854787	FALSE	-0.0475	0.0255	0.984101	FALSE	31	1660000000	51500000000	22	25183511	20261943	24141112	29468613	20166412	32637756	34	4360000000	148000000000	25	27654324	17846012	23543617	33489471	31070173	32181441	140908	HUMAN	Q99700	Q99700|Q99700-4|V9GY86|Q99700-2|F8VQP2|Q24JQ7	20.5	26	321.32
238	238.2	Ataxin-2	ATXN2	-0.124	0.046	-0.048	0.0735	0.031	-0.136	0.109	0.09475	-0.045	0.929749	FALSE	-0.0465	0.0305	0.985328	FALSE	28	1820000000	50900000000	20	25302018	19608250	24247770	28647793	19798870	32374940	31	4750000000	147000000000	23	27128412	17512868	23199629	32996537	30761816	31396802	114337	HUMAN	F8WB06	F8WB06	23.9	24	279.42
239	239.1	Isoform 2 of Heterogeneous nuclear ribonucleoprotein A3	HNRNPA3	0.139	-0.011	0.031	-0.0125	0.069	-0.268	-0.013	0.00575	-0.1395	0.76897	FALSE	0.104	0.009	0.851451	FALSE	28	3170000000	88700000000	19	33204462	25937062	39421008	39391595	24917555	44997929	32	3200000000	102000000000	25	60344552	39677076	53217138	70571910	50467671	54615449	37256.6	HUMAN	P51991-2	P51991-2	50.8	25	320.41
239	239.2	Heterogeneous nuclear ribonucleoprotein A3	HNRNPA3	0.131	-0.006	0.039	-0.0195	0.073	-0.27	-0.028	-0.00975	-0.138	0.736222	FALSE	0.102	0.0055	0.872122	FALSE	29	3100000000	89900000000	19	34706767	26872437	40845739	40678561	25766305	46517712	31	3330000000	103000000000	24	58600559	38758704	51773427	68937281	48878574	52695558	39822.5	HUMAN	P51991	P51991	48.6	24	311.02
240	240.1	TRIO and F-actin-binding protein	TRIOBP	-0.101	-0.128	-0.112	-0.2565	-0.211	-0.317	-0.049	-0.31325	-0.2225	0.47686	FALSE	-0.156	-0.0805	0.322535	FALSE	22	1050000000	23200000000	19	19847503	10619071	16733906	15832865	9327859	15298643	28	1180000000	33000000000	26	27209767	14501638	21486482	22125762	18119049	20019365	264281	HUMAN	Q9H2D6	Q9H2D6|Q9H2D6-2|Q9H2D6-3|Q9H2D6-7|Q9H2D6-5|Q9H2D6-6|Q9H2D6-4	12.6	28	317.61
241	241.1	RAS protein activator like-3	RASAL3	0.017	-0.051	-0.098	0.0255	-0.054	-0.006	-0.103	0.06825	-0.0285	0.938879	FALSE	-0.0185	-0.1005	0.832933	FALSE	32	1170000000	37400000000	24	24626652	19165607	24184346	21393941	14877627	24054590	31	1170000000	36100000000	23	27414518	16176640	21950594	23196532	19148866	25649119	112809	HUMAN	Q86YV0	Q86YV0|Q86YV0-2	28.5	26	315.92
242	242.1	5'-3' exoribonuclease 2	XRN2	0.015	0.132	-0.003	0.0455	-0.006	-0.07	-0.024	0.02425	0.031	0.896993	FALSE	0.0045	-0.0135	0.990514	FALSE	30	1340000000	40200000000	22	30210983	21698800	29873520	26055273	20759826	30620291	31	1210000000	37400000000	23	20401225	14155545	19376496	18485402	15993802	20672719	109493	HUMAN	Q9H0D6	Q9H0D6|Q9H0D6-2	34.9	28	315.25
243	243.1	SAFB-like transcription modulator	SLTM	-0.099	0.165	0.048	0.0595	-0.036	0.039	0.019	0.04075	0.102	0.719062	FALSE	-0.0675	0.0335	0.976633	FALSE	32	1760000000	56500000000	27	42591695	30242394	38594344	43360608	29080945	46982640	30	1450000000	43500000000	24	43213645	27743712	36791784	38560413	30824334	47478080	117432	HUMAN	Q9NWH9	Q9NWH9|Q9NWH9-3|H0YMR6|H0YMW8|H0YLW7	26.4	33	314.44
244	244.1	Putative RNA-binding protein 15	RBM15	0.032	-0.019	0.02	0.0705	0.033	-0.066	-0.013	0.02575	-0.0425	0.980156	FALSE	0.0325	0.0035	0.976633	FALSE	28	2430000000	68200000000	23	24344734	17059580	23818006	26196557	19343779	30447726	30	2640000000	79200000000	25	21979882	14335082	18992634	24178801	20800762	26618172	107415	HUMAN	Q96T37	Q96T37|Q96T37-3|Q96T37-2|Q96T37-4	32.7	28	313.81
244	244.2	Putative RNA-binding protein 15B	RBM15B	0.06	-0.051	-0.017	0.0425	0.018	-0.108	-0.075	0.04575	-0.0795	0.956285	FALSE	0.039	-0.046	0.993191	FALSE	13	1050000000	13700000000	10	13412565	9363197	13276329	16665173	11675858	19017029	11	1580000000	17400000000	8	15286141	10632094	12829119	17938144	15105052	18864586	97489	HUMAN	Q8NDT2	Q8NDT2|Q8NDT2-2	15.2	11	114.02
245	245.1	E3 ubiquitin-protein ligase TRIM21	TRIM21	-0.068	-0.6	-0.123	-0.2415	-0.027	0.169	0.023	-0.24925	-0.2155	0.47686	FALSE	-0.0475	-0.05	0.900538	FALSE	42	3210000000	135000000000	25	100261352	58487842	96701219	78111727	45366646	85572772	38	3670000000	139000000000	20	72124710	30027304	57709198	50254449	43471469	65076970	55195.7	HUMAN	P19474	P19474|P19474-2	49.2	25	313.42
246	246.1	Isoform 2 of Heterogeneous nuclear ribonucleoprotein D-like	HNRNPDL	0.164	-0.017	-0.042	0.0355	0.165	-0.463	-0.151	0.10225	-0.24	0.837361	FALSE	0.1645	-0.0965	0.946023	FALSE	37	4170000000	154000000000	22	62200235	48634362	73675063	76983412	54684672	97692842	38	4140000000	157000000000	21	84457494	47328250	70887026	113237922	89009037	84163949	33759.4	HUMAN	O14979-2	O14979-2|O14979-3|O14979	48.1	23	312.71
246	246.2	Heterogeneous nuclear ribonucleoprotein D0	HNRNPD	0.161	-0.359	-0.09	-0.1455	0.083	-0.36	-0.128	-0.05775	-0.3595	0.556946	FALSE	0.122	-0.109	0.985332	FALSE	46	5720000000	263000000000	22	79016669	61213616	95807725	83609629	51367398	101937746	47	4090000000	192000000000	19	115861530	58820637	92493141	124766114	95846344	101229108	38604.6	HUMAN	Q14103	Q14103|Q14103-3|Q14103-2|Q14103-4	41.6	23	295.05
246	246.3	Isoform 2 of Heterogeneous nuclear ribonucleoprotein A/B	HNRNPAB	0.052	-0.228	-0.093	-0.1305	0.026	-0.279	-0.336	-0.07325	-0.2535	0.556946	FALSE	0.039	-0.2145	0.580677	FALSE	31	1900000000	58800000000	16	34616883	23402126	34353661	35289016	21590776	40825017	26	2240000000	58200000000	16	40854255	21988800	33961621	43816637	32214287	38748539	36081	HUMAN	Q99729-2	Q99729-2|D6RBZ0|Q99729-3|D6RD18|D6R9P3|Q99729|Q99729-4	41.2	17	237.67
247	247.1	Serine/threonine-protein kinase N3	PKN3	-0.005	-0.022	-0.055	-0.0495	-0.059	-0.018	-0.043	-0.04825	-0.02	0.875108	FALSE	-0.032	-0.049	0.932215	FALSE	25	1360000000	34100000000	20	13324084	9823915	13074748	11246468	7310503	12115585	29	1510000000	43800000000	22	14691547	9012666	12100485	11989544	9892844	13158673	100503	HUMAN	Q6P5Z2	Q6P5Z2	37.7	26	310.77
248	248.1	DNA-directed RNA polymerase II subunit RPB3	POLR2C	0.052	-0.345	-0.174	-0.0905	0.12	0.039	-0.015	-0.05675	-0.153	0.606305	FALSE	0.086	-0.0945	0.990514	FALSE	29	2640000000	76500000000	17	24414756	17676065	26423554	24836983	15802826	27245844	29	3140000000	91000000000	18	31370465	17097043	24046036	26134507	23426879	30812340	31782.9	HUMAN	P19387	P19387|H3BRR2	79.2	20	310.45
249	249.1	60S ribosomal protein L13	RPL13	-0.019	0.015	-0.076	-0.1805	0.04	0.168	0.075	-0.13175	0.0915	0.956609	FALSE	0.0105	-0.0005	0.989007	FALSE	49	13500000000	661000000000	23	201147746	122495271	185151594	196321657	122189576	223134632	45	11800000000	530000000000	22	193010349	111879519	148085864	167033663	148786224	233753086	24318.1	HUMAN	P26373	P26373|P26373-2|H3BTH3	66.3	25	310.36
250	250.1	Isoform 4 of Neuropathy target esterase	PNPLA6	-0.037	0.126	-0.004	-0.0055	-0.042	-0.026	0.016	-0.02225	0.05	0.961182	FALSE	-0.0395	0.006	0.976633	FALSE	26	763000000	19800000000	22	10751860	7667906	10172589	7994853	5628127	9076371	22	588000000	12900000000	20	12829267	8614724	11386152	10003847	8586645	11188471	152435	HUMAN	Q8IY17-4	Q8IY17-4|Q8IY17|Q8IY17-3|Q8IY17-2|Q8IY17-5	26.4	26	310.08
251	251.1	DNA replication licensing factor MCM7	MCM7	-0.096	-0.124	-0.091	-0.1345	-0.11	0.12	-0.145	-0.10525	-0.002	0.805958	FALSE	-0.103	-0.118	0.387655	FALSE	27	680000000	18300000000	24	14916120	9655641	13105519	12971824	8139880	13400376	26	832000000	21600000000	21	17002179	10023551	13969338	13590094	10506190	17004759	81934.1	HUMAN	P33993	P33993|P33993-3|P33993-2	44.6	26	310.04
252	252.1	60S ribosomal protein L35	RPL35	-0.042	-0.081	-0.004	0.1225	0.021	0.228	-0.009	0.08975	0.0735	0.675583	FALSE	-0.0105	-0.0065	0.984101	FALSE	73	86000000000	6280000000000	26	1862211314	1448634324	1872728618	1585121050	1212261220	1734731119	68	74500000000	5070000000000	22	1465028315	880873028	1377912627	1207373958	1043599955	1524310966	14551.2	HUMAN	P42766	P42766|F2Z388	69.1	27	309.69
253	253.1	60S ribosomal protein L9	RPL9	0.063	0.247	0.099	0.1505	0.009	0.068	0.122	0.18425	0.1575	0.536035	FALSE	0.036	0.1105	0.767131	FALSE	45	7540000000	339000000000	19	174290434	138727756	176376210	147483157	122541661	168747326	42	9150000000	384000000000	17	179688221	127058890	174293647	145486524	142477993	185263605	21977.1	HUMAN	P32969	P32969	82.8	19	309.37
254	254.1	Heterogeneous nuclear ribonucleoprotein U-like protein 1	HNRNPUL1	-0.088	-0.027	-0.088	-0.2205	-0.002	-0.132	-0.032	-0.16875	-0.0795	0.573639	FALSE	-0.045	-0.06	0.876171	FALSE	22	775000000	17000000000	17	13562260	9838356	14264126	12416187	8393519	16378002	23	782000000	18000000000	20	13571160	8014080	11400713	14298116	11577036	14074689	96307.3	HUMAN	Q9BUJ2	Q9BUJ2|Q9BUJ2-2|B7Z4B8|Q9BUJ2-4|Q9BUJ2-3|Q9BUJ2-5	31.8	25	309.34
255	255.1	Serine/threonine-protein kinase PLK1	PLK1	0.123	-0.033	-0.04	0.0095	-0.103	-0.042	-0.085	0.04375	-0.0375	0.993715	FALSE	0.01	-0.0625	0.965994	FALSE	30	1560000000	46800000000	19	30881328	22403276	31417905	25599241	17966455	27775371	32	1890000000	60400000000	21	39294379	23347238	33723557	29567555	25059322	34520892	68995.2	HUMAN	P53350	P53350|I3L387	47.7	23	308.64
256	256.1	Serine/threonine-protein phosphatase 2A 65 kDa regulatory subunit A alpha isoform	PPP2R1A	0.03	-0.222	-0.078	-0.1745	-0.041	-0.053	-0.121	-0.08675	-0.1375	0.574703	FALSE	-0.0055	-0.0995	0.876171	FALSE	23	1510000000	34700000000	20	19331608	13113269	18594145	16050278	9499020	17468503	23	902000000	20700000000	20	16280492	9112707	14063383	12976556	10377098	14181898	66106.2	HUMAN	P30153	P30153|B3KQV6|E9PHZ6|M0R0K6|M0QXG4	41.7	22	307.92
256	256.2	Isoform 2 of Serine/threonine-protein phosphatase 2A 65 kDa regulatory subunit A beta isoform	PPP2R1B	-0.052	-0.222	-0.078	-0.1565	-0.1	-0.093	-0.117	-0.08375	-0.1575	0.573639	FALSE	-0.076	-0.0975	0.586289	FALSE	6	3020000000	18100000000	6	6570492	4006522	5402006	5536302	2985127	5680077	6	480000000	2880000000	6	3043908	1773761	2633425	2733553	2260607	2793383	74211	HUMAN	P30154-2	P30154-2|P30154|P30154-4|P30154-5|P30154-3	10.7	7	100.49
257	257.1	Isoform 4 of YLP motif-containing protein 1	YLPM1	0.018	0.124	0.162	-0.0135	0.052	-0.143	-0.01	0.00225	-0.0095	0.992011	FALSE	0.035	0.076	0.853102	FALSE	26	728000000	18900000000	19	15161928	11244693	15527748	16095959	11678714	18913003	26	672000000	17500000000	21	15244873	10472553	14272404	16015616	14342274	16010286	241869	HUMAN	P49750-4	P49750-4|P49750|P49750-3|F8VU51	15.5	25	306.09
258	258.1	Isoform 2 of AP-2 complex subunit beta	AP2B1	0.109	-0.474	-0.079	-0.3355	-0.108	-0.126	-0.315	-0.15075	-0.3	0.5095	FALSE	0.0005	-0.197	0.477613	FALSE	27	2250000000	60800000000	18	29853526	21215066	31792337	33580665	19213295	35982481	35	1980000000	69300000000	28	43338889	21325611	35580005	44026272	33300342	44001684	106603	HUMAN	P63010-2	P63010-2|P63010|P63010-3|K7EKZ5	29.4	30	305.69
258	258.2	AP-1 complex subunit beta-1	AP1B1	-0.001	-0.372	-0.067	-0.2675	-0.002	-0.054	-0.313	-0.11275	-0.213	0.542955	FALSE	-0.0015	-0.19	0.509231	FALSE	10	2400000000	24000000000	9	13969354	9122042	13767178	14097310	8611006	16504464	14	2290000000	32000000000	13	20627722	10010379	17040388	22005488	17340494	21922246	105548	HUMAN	Q10567	Q10567|Q10567-2|Q10567-3|Q10567-4	12.4	15	111.22
259	259.1	ELAV-like protein 1	ELAVL1	0.098	0.234	0.121	0.0885	0.199	-0.595	-0.147	0.22975	-0.1805	0.964502	FALSE	0.1485	-0.013	0.805984	FALSE	35	3220000000	113000000000	22	52456460	52623395	53930506	55112493	47127925	72446177	28	3820000000	107000000000	16	51224929	39376580	49724617	70165360	50911687	47179013	36262.4	HUMAN	Q15717	Q15717|Q15717-2|M0QZR9	58.5	24	303.58
259	259.2	ELAV-like protein 2	ELAVL2	-0.09	0.457	0.163	-0.1915	0.151	-0.824	-0.358	-0.12125	-0.1835	0.542955	FALSE	0.0305	-0.0975	0.950679	FALSE	2	5720000000	11400000000	2	19680983	19153723	19503311	18455543	15115760	23740722	2	4690000000	9390000000	2	12471932	10982383	11663942	17516752	12158226	9194461	42758.9	HUMAN	B1AM49	B1AM49|Q12926|Q12926-2|P26378-3|B1APY8|P26378|B1APY9|P26378-5|P26378-4|P26378-2	6.7	3	20.67
260	260.1	Isoform 3 of Cyclin-dependent kinase 18	CDK18	-0.063	0.007	-0.002	0.0365	-0.07	0.105	-0.033	-0.00275	0.056	0.909745	FALSE	-0.0665	-0.0175	0.928185	FALSE	23	1940000000	44600000000	19	22664599	15746045	20511053	18310302	12563396	19628334	26	2350000000	61000000000	22	33707542	21863509	28696017	25719128	21599228	27939569	57975.4	HUMAN	Q07002-3	Q07002-3|Q07002-2|Q07002|D6R9X1	50.5	25	303.48
260	260.2	Isoform 2 of Cyclin-dependent kinase 17	CDK17	0.068	0.084	0.016	-0.0325	0.08	-0.074	0.038	-0.03425	0.005	0.960708	FALSE	0.074	0.027	0.887861	FALSE	15	1190000000	17800000000	14	14998074	10328698	14758272	11024151	7269069	12445522	15	1450000000	21800000000	15	26702859	16503631	22616815	19609554	15948523	21125618	59872.4	HUMAN	Q00537-2	Q00537-2|Q00537|F5H6Z0	34.7	16	165.73
261	261.1	Isoform 2 of Probable 28S rRNA (cytosine-C(5))-methyltransferase	NSUN5	-0.013	-0.003	0.006	-0.0445	0.058	0.006	-0.094	0.01125	0.0015	0.98742	FALSE	0.0225	-0.044	0.984101	FALSE	26	1170000000	30300000000	21	18542360	13349487	17931651	17068194	11706156	19810977	25	1080000000	26900000000	20	23237518	15292022	20359977	20677409	18093048	23305275	51151.8	HUMAN	Q96P11-2	Q96P11-2|Q96P11-4|Q96P11|Q96P11-5|Q63ZY6|Q96P11-3|Q63ZY6-5|Q3KNT7-3|Q63ZY6-4|Q3KNT7|Q3KNT7-2|Q63ZY6-6|Q63ZY6-2	64.1	25	303.37
262	262.1	Alpha-enolase	ENO1	0.025	0	0.06	0.1245	-0.012	0.137	0.044	0.03875	0.0685	0.788907	FALSE	0.0065	0.052	0.962231	FALSE	25	1370000000	34300000000	17	24911814	17090792	24223129	19938829	15781585	24318141	28	1280000000	35700000000	19	27462879	17884148	24445837	22665269	21620075	28867645	47510.4	HUMAN	P06733	P06733|P06733-2|P13929|P13929-2|P13929-3|P09104|P09104-2|F5H0C8	65.6	22	303.32
263	263.1	Isoform 3 of Pre-mRNA 3'-end-processing factor FIP1	FIP1L1	0.081	0.059	-0.033	0.1325	0.112	-0.191	0.104	0.07775	-0.066	0.990224	FALSE	0.0965	0.0355	0.808828	FALSE	36	3560000000	128000000000	17	31938880	23914928	33032583	33500068	27328166	40027586	32	3620000000	116000000000	17	27805009	17511242	23909698	29656084	28741850	30025120	58431.5	HUMAN	Q6UN15-3	Q6UN15-3|Q6UN15|Q6UN15-5|Q6UN15-4	40.5	18	303.22
264	264.1	Tyrosine-protein phosphatase non-receptor type 14	PTPN14	-0.026	0.16	0.01	0.2645	0.016	-0.08	0.067	0.16475	0.04	0.629052	FALSE	-0.005	0.0385	0.976633	FALSE	25	3530000000	88200000000	21	20954248	15971816	20627621	20456096	16905877	23489869	25	3900000000	97600000000	21	15753739	10597071	13426527	16137065	14815585	17456169	136114	HUMAN	Q15678	Q15678	25.3	24	301.34
265	265.1	60S ribosomal protein L24	RPL24	-0.182	-0.215	-0.132	-0.3265	-0.093	0.313	-0.04	-0.31625	0.049	0.708258	FALSE	-0.1375	-0.086	0.380983	FALSE	61	23100000000	1410000000000	24	641310349	356241937	556828587	630334122	307973002	641244152	49	18800000000	921000000000	22	557682246	286210830	448247970	410384806	325794739	638440653	17892.7	HUMAN	P83731	P83731|C9JNW5|C9JXB8	76.4	25	301.27
266	266.1	Cleavage and polyadenylation specificity factor subunit 3	CPSF3	0	0.07	0.094	0.0785	0.013	-0.127	0.024	0.08375	-0.0285	0.915234	FALSE	0.0065	0.059	0.95536	FALSE	25	2380000000	59500000000	21	32363787	22938238	31473315	29406521	20289656	33286005	23	2510000000	57700000000	18	33704622	21185204	31094455	34927917	29803529	34222952	78169.3	HUMAN	Q9UKF6	Q9UKF6|G5E9W3	42.2	23	300.89
267	267.1	Nuclear RNA export factor 1	NXF1	0.088	0.09	0.097	0.0345	0.113	0.016	0.026	0.08875	0.053	0.717396	FALSE	0.1005	0.0615	0.66807	FALSE	27	1070000000	29000000000	21	19204307	13610584	19866254	15556531	10424752	17901146	24	1230000000	29500000000	19	26757350	16478714	23768533	21364986	19627891	24331762	70694.6	HUMAN	Q9UBU9	Q9UBU9|Q9UBU9-2|B4E227	36.1	23	300.71
268	268.1	ATP-dependent RNA helicase DDX18	DDX18	0.031	-0.054	0.097	-0.0435	0.007	0.02	-0.073	-0.02425	-0.017	0.935984	FALSE	0.019	0.012	0.97897	FALSE	31	993000000	30800000000	19	27070654	18312701	24249442	21180633	15541998	23794469	28	1110000000	31100000000	19	22702406	12688901	20077092	16130512	13135694	17815427	75747.7	HUMAN	Q9NVP1	Q9NVP1	39.7	21	300.65
269	269.1	Chromobox protein homolog 2	CBX2	0.091	0.043	0.016	0.0205	0.042	-0.01	0.179	0.01625	0.0165	0.951716	FALSE	0.0665	0.0975	0.653783	FALSE	30	1170000000	35100000000	21	21317576	15916644	21607764	22018675	17569873	28054246	29	1490000000	43300000000	22	15648310	10145689	13559944	16750790	16195698	18091147	56422	HUMAN	Q14781	Q14781|Q14781-2	56.2	27	300.63
270	270.1	Transcriptional repressor NF-X1	NFX1	0.03	0.021	0.036	0.0895	0.084	-0.021	0.153	0.06225	1.38778e-17	0.887028	FALSE	0.057	0.0945	0.732168	FALSE	26	662000000	17200000000	24	17759526	12753752	17837121	18289930	13466971	22066578	23	1000000000	23000000000	21	21036090	12986793	18060879	20894847	20206364	23578776	130098	HUMAN	Q12986	Q12986|Q12986-2|Q12986-3	28.3	27	299.47
271	271.1	RNA-binding protein NOB1	NOB1	-0.036	0.107	0.05	-0.0055	-0.068	0.106	0.044	0.01525	0.1065	0.771287	FALSE	-0.052	0.047	0.993754	FALSE	35	8980000000	314000000000	20	118419677	81239403	108181067	107074432	72176080	111788461	30	10200000000	305000000000	18	128512204	82963979	104267234	98330489	86360155	118670188	47073.5	HUMAN	Q9ULX3	Q9ULX3|H3BUR4	52.6	21	299.18
272	272.1	Centromere protein V	CENPV	-0.01	-0.167	-0.079	-0.0465	0.068	-0.083	0.216	-0.00525	-0.125	0.76897	FALSE	0.029	0.0685	0.900538	FALSE	55	16700000000	919000000000	21	316551205	223899395	328110133	235045545	150972926	268266921	50	16000000000	802000000000	20	297494158	151963940	242605155	215964212	208507853	240874990	30401.8	HUMAN	Q7Z7K6	Q7Z7K6|Q7Z7K6-2	64.7	21	298.62
272	272.2	Isoform 3 of Centromere protein V	CENPV	-0.021	-0.191	-0.092	-0.0355	0.068	-0.085	0.195	-0.00225	-0.138	0.753666	FALSE	0.0235	0.0515	0.936708	FALSE	54	17300000000	933000000000	21	318160202	224652390	329596834	236232097	150256697	268673911	48	17000000000	817000000000	20	305491662	155767019	248190271	222048897	212623766	248379288	30186.6	HUMAN	Q7Z7K6-3	Q7Z7K6-3	64.3	21	298.02
273	273.1	40S ribosomal protein S8	RPS8	-0.056	-0.049	-0.09	-0.1875	-0.102	0.142	0.025	-0.18775	0.0465	0.795085	FALSE	-0.079	-0.0325	0.853102	FALSE	41	21600000000	887000000000	19	254945318	160542541	236572608	239178703	136054824	246589188	35	21300000000	745000000000	18	234043322	134056377	188370779	165300773	151520086	231559140	24490	HUMAN	P62241	P62241|Q5JR95	62	19	296.06
274	274.1	OTU domain-containing protein 4	OTUD4	-0.02	0.061	-0.048	0.1145	-0.043	0.062	0.148	0.12075	0.0615	0.644524	FALSE	-0.0315	0.05	0.984101	FALSE	28	2360000000	66000000000	21	30990662	23236903	29546525	26734681	20958951	29513089	28	2610000000	73100000000	22	46500137	29451614	36591840	36043097	35102540	45064738	124898	HUMAN	Q01804	Q01804|Q01804-3|Q01804-5|Q01804-4	23.1	27	295.74
275	275.1	28S ribosomal protein S9, mitochondrial	MRPS9	0.002	0.024	-0.012	0.0015	-0.039	0.051	0.007	0.04025	0.0375	0.845584	FALSE	-0.0185	-0.0025	0.984101	FALSE	33	1910000000	63200000000	20	28769532	21268432	28710401	23940744	18109160	27381807	25	1600000000	39900000000	17	18488474	11455889	15822211	14862711	12677112	17481713	46062.2	HUMAN	P82933	P82933	56.5	21	293.23
276	276.1	40S ribosomal protein S10	RPS10	-0.02	-0.059	-0.009	-0.1405	0.034	0.04	0.064	-0.14875	-0.0095	0.719527	FALSE	0.007	0.0275	0.976633	FALSE	40	15900000000	636000000000	19	171614092	121429211	179263651	127420321	105983841	143758872	53	21000000000	1110000000000	22	179321023	125098498	169921340	134821373	131166037	157073130	18897.4	HUMAN	P46783	P46783|F6U211|Q9NQ39	81.2	22	292.1
277	277.1	Ras GTPase-activating protein-binding protein 1	G3BP1	0.111	0.041	-0.067	-0.1235	0.032	-0.216	-0.056	-0.04825	-0.0875	0.729021	FALSE	0.0715	-0.0615	0.989007	FALSE	37	7860000000	291000000000	18	91424741	62443292	90497031	92487813	59303664	103395427	38	7850000000	298000000000	17	87963226	54084308	70860805	90903913	75714357	82156068	52220.4	HUMAN	Q13283	Q13283|E5RJU8|Q13283-2|E5RH00	38.6	18	291.8
278	278.1	Zinc finger protein 318	ZNF318	-0.024	0.225	0.047	0.2965	0.059	-0.137	0.114	0.23325	0.044	0.574703	FALSE	0.0175	0.0805	0.900538	FALSE	26	408000000	10600000000	23	10851096	8424052	9787524	9892511	8057334	11739799	27	518000000	14000000000	24	12265525	8817643	10687116	11395872	10596820	12176124	252762	HUMAN	Q5VUA4	Q5VUA4|Q5VUA4-2	15	29	291.53
279	279.1	40S ribosomal protein S24	RPS24	-0.061	-0.056	0.034	-0.0035	0.011	0.297	-0.021	-0.03475	0.1205	0.865831	FALSE	-0.025	0.0065	0.984101	FALSE	66	24600000000	1630000000000	19	493348454	332360247	465126727	391104641	268639731	426913517	69	24000000000	1650000000000	18	432202171	266834106	409135186	311010529	276715790	441288742	15422.9	HUMAN	P62847	P62847|P62847-4|P62847-3|E7ETK0|P62847-2	72.1	20	291.25
280	280.1	Ubiquitin-like modifier-activating enzyme 1	UBA1	-0.031	-0.105	0.017	-0.1575	-0.068	0.252	-0.008	-0.08925	0.0735	0.987141	FALSE	-0.0495	0.0045	0.975796	FALSE	26	2570000000	66900000000	19	18414630	11820243	17297556	16351319	10686288	17940808	29	2220000000	64500000000	23	12896258	7453313	11297402	10309447	8570973	14433351	118931	HUMAN	P22314	P22314|P22314-2|Q5JRR6	29.4	25	290.55
281	281.1	Glioma tumor suppressor candidate region gene 2 protein	GLTSCR2	-0.038	0.004	-0.078	-0.0065	-0.078	0.123	0.126	-0.05075	0.0635	0.989256	FALSE	-0.058	0.024	0.976633	FALSE	32	3910000000	125000000000	21	47761468	30864630	44104818	63561742	47397651	67052263	34	3250000000	111000000000	22	57901273	35401404	45920039	66426561	63916691	84413387	54502.3	HUMAN	Q9NZM5	Q9NZM5	37.6	22	288.93
282	282.1	PHD and RING finger domain-containing protein 1	PHRF1	0.01	0.038	0.059	0.1315	0.187	-0.068	0.189	0.07425	-0.015	0.896454	FALSE	0.0985	0.124	0.381062	FALSE	23	1080000000	24900000000	18	18335238	13763181	18103472	21025137	16350533	26620394	29	943000000	27300000000	22	18921947	12262652	16746574	20627822	20995173	22308896	180375	HUMAN	Q9P1Y6	Q9P1Y6|Q9P1Y6-3|F8WEF5|E9PJ24|Q9P1Y6-2	21.7	25	288.65
283	283.1	Signal-induced proliferation-associated 1-like protein 1	SIPA1L1	0.054	0.061	-0.002	0.1175	0.087	-0.079	0.101	0.06925	-0.009	0.892674	FALSE	0.0705	0.0495	0.832933	FALSE	27	500000000	13500000000	22	10554324	7454628	10638267	8713517	6802368	10294503	19	561000000	10700000000	17	14304786	8852173	12409061	11481608	10576138	12866204	201223	HUMAN	O43166	O43166|O43166-2|O43166-3|F5GYF8	20.6	26	286.15
285	285.1	Versican core protein	VCAN	-0.085	-0.098	-0.055	0.2005	0.112	0.114	0.03	0.07975	0.008	0.833544	FALSE	0.0135	-0.0125	0.996604	FALSE	24	1870000000	44900000000	20	44706233	29300814	40983346	30988447	21746613	37050249	23	1610000000	37100000000	19	22317240	14144765	18205664	15406127	14371641	19852838	374810	HUMAN	P13611	P13611|P13611-2|P13611-5|P13611-3|E9PF17|P13611-4|Q86W61	9	24	284.47
286	286.1	Leucine zipper protein 1	LUZP1	0.034	0.236	0.173	0.3865	0.087	0.003	0.123	0.20075	0.1195	0.542955	FALSE	0.0605	0.148	0.434058	FALSE	20	998000000	20000000000	20	15251544	11009502	15262758	18795292	16029662	21508016	30	983000000	29500000000	25	19105258	13295501	18014574	23325641	22722949	28147516	120843	HUMAN	Q86V48	Q86V48|Q86V48-3|Q86V48-2	28.3	26	283.76
287	287.1	THO complex subunit 6 homolog	THOC6	0.111	0.042	0.09	-0.0035	0.038	-0.206	0.073	0.09675	-0.082	0.989256	FALSE	0.0745	0.0815	0.704744	FALSE	30	3420000000	102000000000	15	32715717	24979023	34932092	29577766	18731214	31878866	31	3700000000	115000000000	18	49474258	32943735	45489704	41770673	39189069	41239404	38104.8	HUMAN	Q86W42	Q86W42|Q86W42-2|Q86W42-3	75	19	283.19
288	288.1	Isoform 7 of Breast cancer type 1 susceptibility protein	BRCA1	0.018	0.077	0.03	0.1505	0.047	-0.041	0.038	0.14175	0.018	0.713048	FALSE	0.0325	0.034	0.950679	FALSE	26	575000000	15000000000	19	16780599	13340636	16775889	16413331	12686438	18018963	30	634000000	19000000000	22	18095303	11639234	15931257	18449258	17297513	20178564	212772	HUMAN	P38398-7	P38398-7|P38398|F8W8H7|P38398-4|E9PFZ0|P38398-3|P38398-5|P38398-6|P38398-2|E9PC22|K7EPC7	17.6	25	282.57
289	289.1	DNA ligase 3	LIG3	0.204	0.138	0.182	0.2145	-0.137	0.07	-0.099	0.14825	0.104	0.573639	FALSE	0.0335	0.0415	0.936708	FALSE	20	695000000	13900000000	18	14880627	11337026	16769933	14079842	11150794	14771754	21	566000000	11900000000	20	13957926	10040135	13642269	13120322	10965061	15197886	114388	HUMAN	P49916	P49916|P49916-2	26.1	23	282.35
290	290.1	DNA replication licensing factor MCM4	MCM4	-0.085	0.05	-0.004	-0.0465	-0.025	0.14	-0.039	-0.07275	0.095	0.977273	FALSE	-0.055	-0.0215	0.936708	FALSE	19	998000000	19000000000	15	9387937	6184259	8414555	8271977	5316874	9432678	28	689000000	19300000000	23	17649042	11628308	16050662	15235092	12771680	18662677	97126.8	HUMAN	P33991	P33991	35.5	24	281.19
291	291.2	Ig gamma-3 chain C region	IGHG3	0.096	0.132	0.061	0.1515	-0.025	0.086	-0.053	0.15575	0.109	0.556946	FALSE	0.0355	0.004	0.976633	FALSE	8	96900000000	775000000000	4	350628917	292501260	383974362	309498814	259078701	346110866	8	107000000000	856000000000	4	392053141	269520341	365103694	332960421	283784546	396156526	42313.2	HUMAN	P01860	P01860	10.3	4	45.95
292	292.1	Neuron navigator 1	NAV1	-0.056	0.209	0.065	-0.0105	0	-0.048	0.019	0.01925	0.0805	0.808834	FALSE	-0.028	0.042	0.985332	FALSE	19	257000000	4890000000	15	4959057	3324756	4525556	4521611	3018867	5123776	22	221000000	4870000000	18	7631230	5341502	6854176	6824201	6476023	7633757	203210	HUMAN	Q8NEY1	Q8NEY1|Q8NEY1-3|Q8NEY1-2|Q8NEY1-4|Q8NEY1-7|Q8NEY1-5|Q8NEY1-6	18.5	22	279.5
293	293.1	Importin subunit alpha-1	KPNA2	0.029	0.101	0.124	-0.0325	-0.005	-0.038	-0.242	0.07575	0.0315	0.788907	FALSE	0.012	-0.059	0.974311	FALSE	37	5340000000	198000000000	15	61850509	46757766	59940427	63031520	39193405	62679256	31	5270000000	163000000000	13	50060311	32900474	48223433	49212802	34479709	59251103	58203.2	HUMAN	P52292	P52292|A9QM74	46.8	15	277.46
294	294.1	60S ribosomal protein L28	RPL28	-0.207	-0.129	-0.099	-0.0815	0.105	0.326	0.057	-0.14125	0.0985	0.956285	FALSE	-0.051	-0.021	0.938708	FALSE	36	9950000000	358000000000	20	118093030	75556227	102113882	150469859	93240312	166950750	40	11300000000	451000000000	22	188651540	112968977	147129696	199841962	167725281	273555379	15804.3	HUMAN	P46779	P46779|P46779-3|H0YKD8|P46779-2|H0YMF4|P46779-5|P46779-4|H0YLP6	75.9	22	277.31
295	295.1	40S ribosomal protein SA	RPSA	-0.015	-0.028	0.007	0.0085	-0.023	0.091	-0.106	0.03375	0.0315	0.878615	FALSE	-0.019	-0.0495	0.945447	FALSE	33	5540000000	183000000000	18	66183162	47904358	64092030	50182978	32622962	55505350	36	6580000000	237000000000	19	73272905	44834727	65884292	51095047	42474383	62395191	32967.6	HUMAN	P08865	P08865|A6NE09	64.4	19	276.47
296	296.1	Protein argonaute-2	AGO2	-0.042	-0.183	-0.107	-0.2255	-0.008	-0.111	-0.065	-0.20725	-0.147	0.536035	FALSE	-0.025	-0.086	0.853102	FALSE	23	1640000000	37800000000	17	19792589	12325510	17728524	19388002	10746308	21086101	24	1360000000	32500000000	19	34574444	18887252	27757746	29958019	27325939	31358747	98461.6	HUMAN	Q9UKV8	Q9UKV8|Q9UKV8-2	29.9	21	275.59
296	296.2	Protein argonaute-1	AGO1	-0.181	-0.193	-0.078	-0.2265	0.097	-0.104	0.026	-0.15025	-0.1485	0.542955	FALSE	-0.042	-0.026	0.946023	FALSE	12	1250000000	15000000000	10	9916530	6459763	8648266	9303321	5625290	11131724	12	1040000000	12500000000	9	15293639	8581650	11789620	13979188	13653142	14492190	98353.6	HUMAN	Q9UL18	Q9UL18|Q5TA58|Q9HCK5	15.2	10	147.55
296	296.3	Protein argonaute-3	AGO3	-0.015	-0.233	-0.126	-0.1475	0.012	-0.191	-0.057	-0.12875	-0.212	0.542887	FALSE	-0.0015	-0.0915	0.91124	FALSE	7	1640000000	11500000000	7	6619058	4231936	6086858	5776956	3609560	6990453	6	1670000000	10000000000	5	6780995	3703483	5114501	5931498	4901853	5638770	98556.6	HUMAN	Q9H9G7	Q9H9G7|Q9H9G7-2	10.4	7	101.09
297	297.1	Isoform 2 of Kinesin-like protein KIF18B	KIF18B	-0.045	-0.004	-0.026	0.0905	0.086	0.068	0.12	0.06975	0.032	0.80275	FALSE	0.0205	0.047	0.950473	FALSE	23	1110000000	25500000000	16	18723726	13482445	17797324	24615279	17571756	28938353	25	1030000000	25700000000	17	17641230	10938142	15088179	23533345	21756260	28081315	92819.6	HUMAN	Q86Y91-2	Q86Y91-2|Q86Y91-4|Q86Y91-3|Q86Y91	35.1	20	274.85
297	297.2	Kinesin-like protein KIF18A	KIF18A	0.056	-0.018	-0.043	-0.1135	0.005	0.057	-0.012	-0.05275	0.0195	0.953958	FALSE	0.0305	-0.0275	0.993754	FALSE	10	724000000	7240000000	9	8900879	6209583	8588350	10678311	6894660	11691705	8	724000000	5790000000	7	6597909	3910034	5292106	7092621	6483786	8525036	103477	HUMAN	Q8NI77	Q8NI77	13.6	9	119.2
298	298.1	Nuclear receptor corepressor 1	NCOR1	-0.046	0.072	-0.05	0.0545	-0.04	-0.089	0.022	0.06375	-0.0085	0.907223	FALSE	-0.043	-0.014	0.962231	FALSE	20	492000000	9840000000	18	8156854	5885962	7596357	8163007	5855905	8911681	23	737000000	17000000000	18	11306834	7529772	9581860	11050986	9827982	12108562	271118	HUMAN	O75376	O75376|O75376-2|B4DJ25|O75376-3|E7EW50	14.7	26	274.43
298	298.2	Nuclear receptor corepressor 2	NCOR2	-0.037	0.237	0.005	0.3595	0.075	-0.063	0.021	0.30275	0.087	0.542955	FALSE	0.019	0.013	0.978515	FALSE	15	312000000	4690000000	13	3966355	2803795	3335508	3408770	2975515	4031835	19	635000000	12100000000	17	7135105	5108808	6288445	7099144	6400265	7683232	275541	HUMAN	Q9Y618	Q9Y618|Q9Y618-3|C9JFD3|Q9Y618-4|C9J0Q5|Q9Y618-5|C9JE98|C9J7T7|Q9Y618-2	11.8	22	222.48
299	299.1	Protein phosphatase 1 regulatory subunit 12A	PPP1R12A	0.052	0.073	0.136	0.2865	0.061	-0.227	-0.02	0.10775	-0.077	0.966616	FALSE	0.0565	0.058	0.84707	FALSE	24	854000000	20500000000	19	32194013	22351007	35256290	29187380	23554863	31137504	27	1030000000	27900000000	19	28821849	18574004	27324519	26193439	21740379	25367945	115678	HUMAN	O14974	O14974|O14974-2|O14974-4|O14974-3|O14974-5|O60237|O60237-4	29.1	23	273.99
300	300.1	Isoform 5 of Aurora kinase B	AURKB	0.024	-0.031	0.016	-0.0495	-0.061	0.016	-0.014	-0.03225	-0.0075	0.936945	FALSE	-0.0185	0.001	0.984101	FALSE	27	1340000000	36300000000	20	20664415	14712966	21169822	18868550	12538029	20456174	29	1400000000	40600000000	20	16612925	9966366	14382383	15263607	13406445	17534533	39751.3	HUMAN	Q96GD4-5	Q96GD4-5|Q96GD4|Q96GD4-2|Q96GD4-4|Q96GD4-3|J3KRF8	66.9	22	271.09
300	300.2	Aurora kinase A	AURKA	0.098	0.061	-0.015	-0.0075	-0.013	0.13	0.096	0.01325	0.0955	0.792699	FALSE	0.0425	0.0405	0.931188	FALSE	11	469000000	5160000000	9	3388451	2476039	3421142	3237018	2241853	3672657	11	752000000	8280000000	9	3639772	2367731	3145476	3319649	3089173	4351897	46207.9	HUMAN	O14965	O14965|A3KFJ0	31.7	12	117.89
300	300.3	Aurora kinase C	AURKC	0.153	-0.123	0.061	-0.1215	-0.066	0.284	0.134	-0.03025	0.0805	0.923385	FALSE	0.0435	0.0975	0.783646	FALSE	6	628000000	3770000000	5	2659856	2036095	2838347	2471348	1652948	2679252	5	624000000	3120000000	5	2140211	1308424	1931949	1892881	1808880	2409009	35875.9	HUMAN	Q9UQB9	Q9UQB9|Q5Y191|Q9UQB9-3|Q9UQB9-2|B4DXA6	13.9	6	69.39
301	301.1	Stress-70 protein, mitochondrial	HSPA9	-0.064	-0.131	-0.043	-0.0395	-0.013	-0.084	-0.152	-0.02775	-0.1075	0.739588	FALSE	-0.0385	-0.0975	0.801307	FALSE	30	1470000000	44200000000	20	22124494	16839051	20532894	19479670	14268176	23619699	31	1540000000	47600000000	19	23273484	13232637	19923647	22708573	18767348	23710182	73964.5	HUMAN	P38646	P38646	42.5	23	271.08
302	302.1	E3 ubiquitin-protein ligase RBBP6	RBBP6	-0.048	0.159	0.019	0.1255	0.082	-0.152	0.112	0.03475	0.0035	0.936945	FALSE	0.017	0.0655	0.931188	FALSE	26	1250000000	32500000000	23	25196994	16947755	23725331	26540726	20094191	30217246	24	1180000000	28200000000	19	17833204	12032877	15748209	18501921	17572533	18996128	202474	HUMAN	Q7Z6E9	Q7Z6E9|Q7Z6E9-2|Q7Z6E9-4|Q7Z6E9-3	16	25	270.45
303	303.1	NEDD4-binding protein 2	N4BP2	0.049	0.078	-0.021	-0.0835	0	-0.104	-0.042	0.00925	-0.013	0.995783	FALSE	0.0245	-0.0315	0.993191	FALSE	20	941000000	18800000000	18	18908006	13525736	19323858	15094881	10307084	16867873	23	972000000	22400000000	20	29034573	18317783	24113021	20585527	17111838	22780379	200566	HUMAN	Q86UW6	Q86UW6|Q86UW6-2|D6RC09	16.7	24	270.43
304	304.1	Protein FAM111B	FAM111B	-0.015	-0.084	-0.004	-0.0065	0.019	0.027	0.013	-0.00725	-0.0285	0.943371	FALSE	0.002	0.0045	0.993754	FALSE	23	1790000000	41200000000	18	17778071	13324001	17766987	17765200	13379845	21299193	27	1210000000	32700000000	19	14266395	8637994	11909022	14043460	13329574	15887298	85871	HUMAN	Q6SJ93	Q6SJ93|Q6SJ93-2	33.9	21	269.8
305	305.1	TFIIH basal transcription factor complex helicase XPB subunit	ERCC3	0.032	0.17	0.099	0.1925	-0.037	0.004	0.057	0.15075	0.087	0.573639	FALSE	-0.0025	0.078	0.936708	FALSE	19	892000000	17000000000	16	14672250	11623672	15316170	12464276	9631045	13884902	24	801000000	19200000000	20	13988967	10300435	12761360	11544131	10456727	13190992	90074.9	HUMAN	P19447	P19447	35.4	21	268.82
306	306.1	Isoform 4 of MAP7 domain-containing protein 1	MAP7D1	-0.036	0.092	-0.016	0.0635	0.066	-0.009	0.208	0.00925	0.0415	0.915234	FALSE	0.015	0.096	0.853102	FALSE	25	1860000000	46600000000	19	26231707	20162887	26382972	22406819	18471027	25593880	29	2870000000	83100000000	19	27620420	18144484	23512300	23975302	23985672	25979429	89750.9	HUMAN	Q3KQU3-4	Q3KQU3-4|Q3KQU3-3	26.3	22	268.78
306	306.2	MAP7 domain-containing protein 1	MAP7D1	-0.034	0.103	-0.014	0.0625	0.077	-0.017	0.22	0.00975	0.043	0.908769	FALSE	0.0215	0.103	0.817609	FALSE	25	1900000000	47600000000	19	25779305	19935124	26025392	22063275	18222211	25193969	29	2880000000	83600000000	19	26752312	17623648	22778735	23428771	23467919	25210779	93160.6	HUMAN	Q3KQU3	Q3KQU3|Q3KQU3-2	25.3	22	265.69
307	307.1	Kinesin-1 heavy chain	KIF5B	0.034	-0.035	-0.074	0.1035	-0.006	0.038	0.122	0.10175	0.0015	0.810541	FALSE	0.014	0.024	0.976633	FALSE	27	2930000000	79200000000	19	11448003	8275230	11428041	11008204	7663393	12465724	24	3440000000	82500000000	17	10416085	5924014	8530756	8929141	8653618	10945867	110425	HUMAN	P33176	P33176	26	20	268.68
307	307.2	Kinesin heavy chain isoform 5C	KIF5C	0.102	-0.024	-0.109	0.1355	0.076	-0.012	0.114	0.14275	-0.018	0.791134	FALSE	0.089	0.0025	0.912192	FALSE	22	998000000	21900000000	16	9890312	7540437	10018404	9455604	6955008	11503720	21	971000000	20400000000	16	13981460	8290324	11666683	12225300	11773404	14354964	110064	HUMAN	O60282	O60282|O60282-2	26.2	20	233.68
307	307.3	Kinesin heavy chain isoform 5A	KIF5A	0.152	-0.032	-0.133	0.1455	0.035	0.014	0.104	0.17725	-0.009	0.729021	FALSE	0.0935	-0.0145	0.933897	FALSE	15	1250000000	18800000000	11	7133714	5402755	7414504	7139026	4990574	8261232	15	1050000000	15800000000	10	7863791	4553784	6360807	6789360	6611946	8305794	118232	HUMAN	Q12840	Q12840|J3KNA1	12.5	12	155.28
308	308.1	Centrosome-associated protein 350	CEP350	0.023	0.027	0.091	0.1015	0.107	-0.05	0.126	0.04325	-0.0115	0.954852	FALSE	0.065	0.1085	0.586289	FALSE	23	522000000	12000000000	19	15110649	10668902	14884601	11527595	9243101	14010196	21	392000000	8240000000	18	12300235	8291202	11294883	10249809	9708664	10982967	352521	HUMAN	Q5VT06	Q5VT06	11.5	25	268.68
309	309.1	Polyhomeotic-like protein 1	PHC1	0.036	0.014	0.005	0.0625	0.041	-0.008	0.051	0.07675	0.003	0.851213	FALSE	0.0385	0.028	0.950679	FALSE	26	2300000000	59800000000	18	39179314	28254621	38989580	42077546	30573308	44625669	24	2370000000	57000000000	17	20406701	12880311	17875867	20681160	18944119	24534314	106159	HUMAN	P78364	P78364|J3KQH6|F5GX30|F5GZP4	28.5	20	267.74
310	310.1	Alpha-centractin	ACTR1A	0.09	-0.065	0.082	0.1325	0.147	-0.001	0.027	0.05525	-0.033	0.972897	FALSE	0.1185	0.0545	0.586289	FALSE	32	3180000000	102000000000	18	49739300	30966129	53293640	30921897	22430663	37237350	34	3060000000	104000000000	17	57502907	31728137	54471174	42136375	32804540	41512442	42727.1	HUMAN	P61163	P61163|R4GMT0|P42025	68.6	20	267.28
312	312.1	Rho GTPase-activating protein 23	ARHGAP23	-0.084	0.111	-0.043	-0.0005	-0.028	0.039	0.084	0.02225	0.075	0.810541	FALSE	-0.056	0.0205	0.976633	FALSE	24	661000000	15900000000	20	14933770	11351968	14892274	14329632	10458069	16077104	27	1520000000	40900000000	21	15444566	10335068	12844360	13366732	12522854	15360458	163444	HUMAN	Q9P227	Q9P227|Q9P227-2	20.8	25	266.81
312	312.2	Rho GTPase-activating protein 21	ARHGAP21	0.062	-0.006	-0.024	0.0765	-0.008	-0.053	0.117	-0.00875	-0.0295	0.936945	FALSE	0.027	0.0465	0.936708	FALSE	12	340000000	4070000000	10	4849913	3716026	5009526	4909147	3530646	5392821	13	434000000	5650000000	11	3707677	2346124	3253612	3608294	3612820	3765824	218696	HUMAN	Q5T5U3	Q5T5U3|Q5T5U3-3	7.1	13	132.02
313	313.1	Isoform 2 of RNA-binding protein 39	RBM39	0.087	-0.004	0.018	-0.0365	-0.028	0.032	-0.051	-0.01275	0.014	0.996576	FALSE	0.0295	-0.0165	0.985332	FALSE	30	3500000000	105000000000	18	48193269	35467391	50364028	43383359	32257881	46511979	31	3320000000	103000000000	18	43868468	27763756	38314550	35177057	31989971	40314159	58941	HUMAN	Q14498-2	Q14498-2|G3XAC6|Q14498|Q14498-3|A8MYG5|F8WF73|F2Z2Z5|F2Z3E6|F8WF24	40.8	19	266.11
313	313.2	Probable RNA-binding protein 23	RBM23	0.26	-0.247	0.009	-0.1365	-0.084	-0.076	-0.25	-0.02525	-0.1615	0.675074	FALSE	0.088	-0.1205	0.977575	FALSE	4	2000000000	8010000000	2	6421443	4432257	6428210	5649481	3218976	5755724	3	1980000000	5930000000	2	5503181	2927340	5106611	4098716	3139118	4982741	49015.1	HUMAN	Q86U06	Q86U06|Q86U06-2|Q86U06-5|Q86U06-4|Q86U06-3|G3XAP0	4.7	2	24.35
314	314.1	Vertnin	VRTN	0.071	-0.12	-0.085	0.0395	-0.053	0.129	-0.093	0.06425	0.0045	0.875108	FALSE	0.009	-0.089	0.932215	FALSE	25	1830000000	45700000000	17	24495041	17903275	25505589	21003642	13740432	24023950	27	1980000000	53500000000	18	25033692	13169246	20348549	18617394	15064371	23408395	78943.3	HUMAN	Q9H8Y1	Q9H8Y1	34	19	265.3
315	315.1	Isoform I of Kinesin light chain 1	KLC1	0.058	0.018	-0.078	0.1525	-0.025	0.03	0.067	0.14025	0.024	0.708258	FALSE	0.0165	-0.0055	0.987184	FALSE	24	871000000	20900000000	17	24359320	18669849	23607187	23999922	17931833	26375221	25	809000000	20200000000	19	31649245	19889450	25561918	28744741	26475437	34150350	72909.8	HUMAN	Q07866-9	Q07866-9|G3V5R9|Q07866-5|Q07866|Q07866-3|Q07866-4|Q07866-6|Q07866-7|E7EVH7|Q07866-10|G3V3H3|F8W6L3|Q07866-2|Q07866-8|G3V2E7|G5E9S8|Q9H0B6|Q9H0B6-2|A8MZ87|Q9NSK0-3|Q9NSK0|B4DME9|A8MX29|Q6P597-3|Q6P597|Q6P597-2|Q9NSK0-4	33.8	21	265.1
316	316.1	Coiled-coil domain-containing protein 177	CCDC177	0.068	-0.191	0.129	-0.1445	0.136	-0.214	0.358	-0.16325	-0.2025	0.535658	FALSE	0.102	0.2435	0.04574	FALSE	24	2340000000	56200000000	19	36944972	23073746	38249644	38099927	22904957	48932480	27	1820000000	49200000000	18	30577030	15925345	28598135	29225509	32380990	28658648	80193.9	HUMAN	Q9NQR7	Q9NQR7	31.9	23	264.41
317	317.1	60S ribosomal protein L7a	RPL7A	0.018	-0.136	-0.082	-0.0815	0.101	0.044	-0.049	-0.03575	-0.046	0.835031	FALSE	0.0595	-0.0655	0.993754	FALSE	30	3700000000	111000000000	21	42289351	29428789	44659380	40560614	27112413	48260297	26	4570000000	119000000000	17	59886343	34174706	48440818	50717575	44276618	59389549	30166.2	HUMAN	P62424	P62424|Q5T8U2	65	22	263.24
318	318.1	Catenin beta-1	CTNNB1	-0.1	-0.18	-0.031	-0.0475	-0.023	0.053	-0.11	-0.10925	-0.0635	0.660723	FALSE	-0.0615	-0.0705	0.808828	FALSE	26	1200000000	31300000000	19	15799346	9965498	14764196	12362697	8068927	13117828	24	1120000000	26800000000	19	14855917	8515275	12857160	11640881	9748178	13314598	86122.7	HUMAN	P35222	P35222|B4DGU4|P35222-2	32.9	20	262.16
319	319.1	ATP-dependent DNA helicase Q5	RECQL5	-0.028	-0.007	-0.055	-0.0355	0.11	-0.093	0.056	-0.00275	-0.05	0.909745	FALSE	0.041	0.0005	0.975907	FALSE	24	553000000	13300000000	18	16164467	11155015	15356941	17096288	10122256	19989542	20	838000000	16800000000	17	16689004	9884434	14087895	17150510	15192623	18173560	110568	HUMAN	O94762	O94762|Q6P4G0|O94762-3|O94762-2	31	20	260.42
320	320.1	Far upstream element-binding protein 3	FUBP3	0.048	0.099	-0.047	0.0075	0.014	-0.075	0.035	-0.00575	0.012	0.993135	FALSE	0.031	-0.006	0.97897	FALSE	23	2300000000	52900000000	20	33250154	22519663	30370647	33365201	20994044	36378853	22	2490000000	54800000000	21	40960360	26734342	36550752	38927370	33542820	42224658	61981.6	HUMAN	Q96I24	Q96I24|Q96I24-2|E9PEB5|Q96AE4-2|Q96AE4	48	22	260.28
320	320.2	Far upstream element-binding protein 2	KHSRP	-0.042	0.074	0.027	-0.0675	-0.025	-0.088	-0.045	-0.08175	-0.007	0.833443	FALSE	-0.0335	-0.009	0.975796	FALSE	26	1110000000	28800000000	18	18263906	11609698	16610793	14586929	9595807	16235586	25	973000000	24300000000	17	26921519	17384052	24581630	22319306	19332668	25734929	73399.3	HUMAN	Q92945	Q92945	36	20	244.2
321	321.1	cAMP-dependent protein kinase type II-alpha regulatory subunit	PRKAR2A	-0.064	0.049	-0.067	-0.0525	-0.069	0.03	0.016	-0.04925	0.0395	0.990224	FALSE	-0.0665	-0.0255	0.912192	FALSE	19	1520000000	28800000000	14	17004618	13339589	16134581	13190747	10138820	14693726	25	1260000000	31500000000	19	19613037	13349056	17249855	16062994	14890857	17639098	45859.9	HUMAN	P13861	P13861|Q9BUB1	56.1	19	259.13
321	321.2	cAMP-dependent protein kinase type II-beta regulatory subunit	PRKAR2B	0.033	0.059	0.006	0.0785	-0.07	-0.106	-0.015	0.01325	-0.0235	0.990224	FALSE	-0.0185	-0.0045	0.984101	FALSE	9	1020000000	9170000000	7	8561660	7842016	9133480	7220230	7100943	8650690	8	572000000	4570000000	5	5814040	4337360	5400864	4975887	4545867	4997912	46700.6	HUMAN	P31323	P31323	32.5	8	119.39
322	322.1	Lethal(2) giant larvae protein homolog 1	LLGL1	-0.028	0.058	0.034	0.0235	-0.004	0.009	0.058	0.00175	0.0335	0.944121	FALSE	-0.016	0.046	0.97897	FALSE	28	2560000000	71700000000	21	34888060	24732114	35850905	30049750	21012534	33620850	26	2650000000	68900000000	19	27822213	18226533	24849986	21881821	19565601	25117349	116728	HUMAN	Q15334	Q15334	25.7	21	258.4
323	323.1	Histone H1.4	HIST1H1E	-0.066	-0.068	-0.174	-0.2315	-0.08	0.165	-0.01	-0.20975	0.0485	0.77535	FALSE	-0.073	-0.092	0.647677	FALSE	36	14600000000	526000000000	16	355326035	212823529	336774376	254439498	131666653	254037011	40	14200000000	567000000000	16	390798092	208242864	282820719	188373556	151007270	253941346	21864.9	HUMAN	P10412	P10412|Q02539|P22492	41	17	258.39
323	323.2	Histone H1.2	HIST1H1C	0.015	-0.068	-0.201	-0.1455	-0.077	0.175	0.007	-0.16425	0.0535	0.835031	FALSE	-0.031	-0.097	0.817609	FALSE	35	14900000000	523000000000	16	354374614	212187479	335993113	253477239	131235185	253087664	38	14800000000	562000000000	17	390436044	208087851	282597983	187885501	150776413	253680402	21364.4	HUMAN	P16403	P16403	42.2	17	243.82
323	323.3	Histone H1.3	HIST1H1D	-0.079	-0.068	-0.214	-0.1455	-0.083	0.192	0.007	-0.14675	0.062	0.88181	FALSE	-0.081	-0.1035	0.532065	FALSE	34	15200000000	517000000000	15	353855773	211933732	335214245	253185988	131065508	252685984	37	15300000000	564000000000	17	391306475	208732179	283051014	188443514	150941488	254655848	22349.5	HUMAN	P16402	P16402	40.7	17	238.62
323	323.4	Histone H1.5	HIST1H1B	0.045	-0.156	-0.144	-0.1925	-0.069	0.005	-0.043	-0.20575	-0.0755	0.573639	FALSE	-0.012	-0.0935	0.876171	FALSE	29	12900000000	374000000000	13	227309631	134209126	226731049	177592295	86140827	173447604	33	10800000000	357000000000	15	282771825	138246087	199460139	133428331	100030845	174895816	22579.8	HUMAN	P16401	P16401	39.3	15	220
324	324.1	39S ribosomal protein L15, mitochondrial	MRPL15	-0.079	-0.104	-0.159	-0.0545	0.001	0.374	0.034	-0.10925	0.135	0.977273	FALSE	-0.039	-0.0625	0.886968	FALSE	22	3220000000	70800000000	16	33769064	22367767	30948012	29670419	18932304	30758895	23	3080000000	70800000000	18	28620261	16533428	22040434	20009920	17910594	28059776	33590.3	HUMAN	Q9P015	Q9P015	67.2	18	258.07
325	325.1	60S ribosomal protein L8	RPL8	-0.095	-0.128	-0.097	0.0375	0.042	0.197	-0.004	-0.05075	0.0345	0.980919	FALSE	-0.0265	-0.0505	0.936708	FALSE	28	5310000000	149000000000	17	65230689	47275511	64420620	61682788	47490854	74717555	31	5840000000	181000000000	20	73242103	38808685	57748144	63334501	53933058	79398841	28252.4	HUMAN	P62917	P62917|G3V1A1|E9PP36	63	22	257.85
326	326.1	F-actin-capping protein subunit alpha-1	CAPZA1	0.025	-0.061	0.081	0.0525	-0.014	-0.14	0.058	0.00825	-0.1005	0.833544	FALSE	0.0055	0.0695	0.936708	FALSE	26	3880000000	101000000000	21	64847982	45918477	63075357	49707179	39638050	59874993	23	4050000000	93000000000	17	42713646	26962912	39099132	38373636	35089296	42312915	33093.3	HUMAN	P52907	P52907	73.7	22	257.33
326	326.2	F-actin-capping protein subunit alpha-2	CAPZA2	0.065	0.068	0.092	0.0965	0.072	-0.138	0.054	-0.00025	-0.035	0.944121	FALSE	0.0685	0.073	0.780879	FALSE	17	5010000000	85200000000	15	52597272	36630723	51864839	40001649	33147728	49268224	19	5280000000	100000000000	14	43765210	27936330	40449627	40316221	36508091	43737915	33176.7	HUMAN	P47755	P47755|F8W9N7|P47755-2|C9JUG7	53.8	16	199.22
327	327.1	Regulator of nonsense transcripts 3B	UPF3B	0.015	0.11	0.014	0.0965	0.054	-0.091	0.024	0.03925	0.0095	0.917119	FALSE	0.0345	0.019	0.965994	FALSE	30	2370000000	71100000000	18	31846602	23580582	32151503	26898460	21007391	30213855	31	2510000000	77900000000	19	43262079	29667081	36331194	35254205	30794927	36978757	57875.1	HUMAN	Q9BZI7	Q9BZI7|Q9BZI7-2	34.1	20	257.22
328	328.1	T-complex protein 1 subunit beta	CCT2	-0.135	-0.091	-0.023	-0.1535	-0.039	0.146	-0.04	-0.14475	0.0275	0.810541	FALSE	-0.087	-0.0315	0.832933	FALSE	19	512000000	9730000000	15	7270539	4811698	6733940	6284250	3985611	6573391	22	612000000	13500000000	14	9708372	5477137	8177898	7318058	6067430	9611759	57829.5	HUMAN	P78371	P78371|P78371-2|F5GWF6|F8VQ14	50.6	17	256.19
329	329.1	60S ribosomal protein L27a	RPL27A	-0.196	-0.18	-0.064	-0.2215	-0.181	0.389	-0.082	-0.24325	0.1045	0.837375	FALSE	-0.1885	-0.073	0.222234	FALSE	51	54300000000	2770000000000	16	839976819	506356309	751540538	703463113	411434300	734405123	36	44000000000	1580000000000	15	651736327	353309592	531981650	443384933	397732616	671468110	16675.2	HUMAN	P46776	P46776|E9PJD9|E9PLL6|E9PLX7	57.4	17	253.06
330	330.1	Trifunctional enzyme subunit alpha, mitochondrial	HADHA	0.101	0.091	0.006	0.0945	0.046	0.117	0.023	0.16025	0.104	0.563933	FALSE	0.0735	0.0145	0.917168	FALSE	20	1230000000	24600000000	16	17430770	14844666	19131583	9521341	7008365	11634527	23	972000000	22400000000	17	18900488	12526661	17013914	11070334	10023119	13502494	83739.9	HUMAN	P40939	P40939|P40939-2	30.4	19	252.69
331	331.1	Chromosome-associated kinesin KIF4A	KIF4A	0.05	0.081	0.104	0.0845	0.049	0.014	0.034	0.06475	0.0475	0.773289	FALSE	0.0495	0.069	0.832933	FALSE	18	648000000	11700000000	13	7463019	5179635	7449118	6258415	4504124	7218435	21	543000000	11400000000	19	11560009	8164878	11097509	9445441	8741521	10422586	141476	HUMAN	O95239	O95239|O95239-2|Q2VIQ3	24.7	22	252.42
332	332.1	Pre-mRNA-processing factor 40 homolog A	PRPF40A	0.225	0.123	0.102	0.1265	0	-0.232	-0.06	0.10325	-0.0545	0.935984	FALSE	0.1125	0.021	0.808575	FALSE	23	1890000000	43400000000	17	22989815	17240538	23901702	18434270	12702505	21614089	21	1700000000	35800000000	17	21334642	15843236	19713748	17062372	14503841	16085098	109088	HUMAN	O75400	O75400|O75400-2|O75400-3	20.4	19	252.18
333	333.1	Protein lin-28 homolog A	LIN28A	0.03	-0.026	0.003	-0.2365	-0.251	-0.196	-0.09	-0.10625	-0.111	0.574703	FALSE	-0.1105	-0.0435	0.714264	FALSE	30	6700000000	201000000000	17	74578363	57286244	78122420	66982446	40571000	67740027	32	7170000000	229000000000	14	68737747	41012005	58811774	63974826	49275709	59161712	23256	HUMAN	Q9H9Z2	Q9H9Z2	74.6	18	251.45
333	333.2	Protein lin-28 homolog B	LIN28B	-0.099	0.025	0.124	-0.2105	-0.073	-0.278	0.16	-0.15775	-0.1265	0.556946	FALSE	-0.086	0.142	0.962231	FALSE	8	3800000000	30400000000	6	10498685	6848871	8851364	9222877	5060279	9756748	8	1310000000	10500000000	5	5443215	3775293	4961390	5495800	5092255	5023552	27653.7	HUMAN	Q6ZN17	Q6ZN17|Q6ZN17-2	32	7	71.16
334	334.1	Inner centromere protein	INCENP	-0.038	0.144	-0.056	0.1765	0.011	0.106	0.243	0.03175	0.125	0.708347	FALSE	-0.0135	0.0935	0.932215	FALSE	25	1390000000	34900000000	19	39200534	29351778	40854576	35955909	27455121	39122939	25	1310000000	32700000000	22	31716096	20185834	25247515	26340897	25339992	33882023	105826	HUMAN	Q9NQS7	Q9NQS7|Q9NQS7-2	30.1	26	250.38
335	335.1	Poly(rC)-binding protein 1	PCBP1	0.042	-0.098	0.055	-0.0645	-0.019	-0.171	-0.148	-0.02825	-0.1345	0.708258	FALSE	0.0115	-0.0465	0.976633	FALSE	25	2570000000	64200000000	15	39813446	30108697	41201750	32770215	22391691	37953855	31	2300000000	71400000000	16	36626205	22216031	32526952	32133364	24951617	33429754	38010.7	HUMAN	Q15365	Q15365	53.6	16	250.14
335	335.2	Isoform 2 of Poly(rC)-binding protein 2	PCBP2	0.013	-0.108	-0.055	-0.0865	-0.022	-0.012	-0.123	-0.00575	-0.06	0.88181	FALSE	-0.0045	-0.089	0.910274	FALSE	23	2540000000	58500000000	15	28905830	21505348	30600631	27292543	17388462	31350974	24	2470000000	59300000000	16	32619297	17717707	27025496	32306792	23394824	33657660	39049.9	HUMAN	Q15366-2	Q15366-2|Q15366-3|Q15366-5|Q15366-4|F8VZX2|Q15366|Q15366-6|B4DXP5|Q15366-7|P57721|P57721-4|E9PFP8|P57721-5|P57721-3|P57721-2	55.7	16	240.35
336	336.1	39S ribosomal protein L16, mitochondrial	MRPL16	0.003	-0.031	-0.042	-0.2145	0.01	0.097	0.057	-0.11125	0.033	0.875108	FALSE	0.0065	0.0075	0.985332	FALSE	34	4710000000	160000000000	20	73913272	53316482	71040197	66595695	41537909	74974520	35	5710000000	200000000000	19	65679050	41081963	53474881	53589839	48973639	65586976	28505.8	HUMAN	Q9NX20	Q9NX20	51.7	20	249.22
337	337.1	Neuron navigator 2	NAV2	-0.096	0.186	0.012	0.1355	0.094	-0.046	0.138	0.17275	0.07	0.574703	FALSE	-0.001	0.075	0.936708	FALSE	20	440000000	8800000000	15	4853525	5421190	4236179	4932167	5419924	5714511	20	486000000	9720000000	17	9540277	6802716	8306782	9650974	9194132	11608654	269475	HUMAN	Q8IVL1	Q8IVL1|Q8IVL1-11|Q8IVL1-2|Q8IVL1-12|Q8IVL1-3|Q8IVL1-13|Q8IVL1-10|Q8IVL1-9|Q8IVL1-8|Q8IVL1-4|Q8IVL1-5|Q8IVL1-6|Q8IVL1-7|Q8IVL0|Q8IVL0-2|Q8IVL0-3	12.5	21	248.77
338	338.1	60S ribosomal protein L3	RPL3	-0.101	-0.083	-0.023	-0.0525	-0.114	0.049	0.026	-0.08275	-0.017	0.810541	FALSE	-0.1075	0.0015	0.876171	FALSE	29	2510000000	72800000000	20	52780420	34364462	49476108	57615248	36849964	62976712	30	2560000000	76700000000	19	43839913	25290011	34596294	39619688	35973856	46087117	46393.3	HUMAN	P39023	P39023|G5E9G0|F8WCR1|Q92901	50.6	22	247.66
339	339.1	RNA-binding protein 27	RBM27	0.098	-0.109	-0.164	-0.0365	-0.137	-0.126	-0.216	0.00125	-0.1175	0.790742	FALSE	-0.0195	-0.19	0.430834	FALSE	18	1030000000	18500000000	14	13129724	9852967	13485634	11344235	7596445	11950157	22	1300000000	28700000000	18	16915326	9893129	13361542	14067285	11573248	15972496	119172	HUMAN	Q9P2N5	Q9P2N5|U3KPZ7	23.8	19	246.58
339	339.2	RNA-binding protein 26	RBM26	-0.02	-0.027	-0.054	-0.2025	-0.041	-0.116	-0.315	-0.19175	-0.0715	0.573639	FALSE	-0.0305	-0.1845	0.413443	FALSE	6	468000000	2810000000	6	8469134	4984452	7933714	7157619	3794361	7244459	5	588000000	2940000000	5	5550850	3221931	4655462	4551108	3349327	4929479	113995	HUMAN	Q5T8P6	Q5T8P6|Q5T8P6-2|Q5T8P6-3|Q5T8P6-4|Q5T8P6-5|Q5T8P6-6	7	7	69.57
340	340.1	ELKS/Rab6-interacting/CAST family member 1	ERC1	-0.018	0.213	0.006	0.1185	0.083	-0.122	0.033	0.11075	0.0455	0.705623	FALSE	0.0325	0.0195	0.965994	FALSE	23	611000000	14100000000	20	26844727	18075144	24841314	28209921	19427971	37504112	17	573000000	9740000000	15	14199091	10217341	12543849	14438983	13274216	14867938	128701	HUMAN	X6RLX0	X6RLX0|Q8IUD2|Q8IUD2-3|G8JLD3|Q8IUD2-2|X6RM00|Q8IUD2-4|Q8IUD2-5	19.3	23	246.19
340	340.2	ERC protein 2	ERC2	-0.013	0.172	-0.03	0.1715	0.003	-0.116	-0.06	0.13575	0.028	0.708258	FALSE	-0.005	-0.045	0.965994	FALSE	6	1030000000	6160000000	5	12091571	9540893	13383698	13181815	10555999	15512498	7	1060000000	7420000000	6	10505779	7495598	9259147	10792258	9884545	11015250	110727	HUMAN	O15083	O15083	5.8	6	60.5
341	341.1	60S ribosomal protein L26	RPL26	-0.228	-0.192	-0.065	-0.1675	-0.015	0.253	0.049	-0.21025	0.0305	0.739588	FALSE	-0.1215	-0.008	0.817609	FALSE	42	7330000000	308000000000	21	230766785	129913099	191836968	202901085	117811659	216460248	36	9060000000	326000000000	19	210706564	114331137	176984057	156645804	130878085	221157783	17257.9	HUMAN	P61254	P61254|J3QQV1|J3QQQ9|J3KSS0	80	23	246.14
341	341.2	60S ribosomal protein L26-like 1	RPL26L1	-0.228	-0.182	-0.063	-0.2005	-0.01	0.267	-0.012	-0.22675	0.0425	0.749071	FALSE	-0.119	-0.0375	0.704744	FALSE	36	8370000000	301000000000	18	227841731	129675867	190195782	199678234	117668780	214270165	32	9470000000	303000000000	18	205390733	108431555	173140900	152773604	127027737	215877617	17255.9	HUMAN	Q9UNX3	Q9UNX3	75.1	20	201.07
342	342.1	Olfactomedin-like protein 3	OLFML3	-0.055	0.005	0.073	0.1355	0.012	0.182	0.032	-0.00575	0.0935	0.835777	FALSE	-0.0215	0.0525	0.97897	FALSE	18	829000000	14900000000	17	16906694	10561620	15971621	8027828	5041692	8315572	20	670000000	13400000000	17	12688304	7877980	11514316	5529688	4937719	6921122	46408.8	HUMAN	Q9NRN5	Q9NRN5|Q9NRN5-2|Q9NRN5-3	49.5	20	246.13
343	343.1	Antigen KI-67	MKI67	0.158	0.15	0.127	0.2455	0.021	-0.085	-0.018	0.15675	0.0325	0.660723	FALSE	0.0895	0.0545	0.775493	FALSE	17	462000000	7860000000	15	11127050	8369531	11787580	8653745	6720740	9107013	19	461000000	8750000000	16	12754492	9236567	11938300	9857477	8285864	10827811	360912	HUMAN	P46013	P46013|P46013-2	9.5	22	243.95
344	344.1	THO complex subunit 3	THOC3	-0.052	-0.067	0.004	-0.0765	0.005	-0.063	-0.087	-0.05075	-0.065	0.76897	FALSE	-0.0235	-0.0415	0.95536	FALSE	33	3610000000	119000000000	17	68282965	46484669	66335697	61667708	41401045	66680403	36	4130000000	149000000000	18	88708224	54374039	78716901	79713813	67856955	81579935	39455.6	HUMAN	Q96J01	Q96J01|Q96J01-2|D6RGZ2|D6REC9	47.8	18	243.29
345	345.1	X-ray repair cross-complementing protein 6	XRCC6	0.095	-0.203	-0.019	-0.3285	-0.079	-0.006	-0.218	-0.17125	-0.1045	0.556946	FALSE	0.008	-0.1185	0.853102	FALSE	27	729000000	19700000000	21	24179716	16450620	24610239	25550267	15167232	26789081	20	755000000	15100000000	16	14199164	8567693	12919013	13987042	11059022	15765588	70127.1	HUMAN	P12956	P12956|B1AHC9|P12956-2|F5H1I8	37.1	21	243.01
346	346.1	Mortality factor 4-like protein 1	MORF4L1	-0.092	0.02	-0.066	0.0095	-0.061	0.025	-0.048	-0.00375	0.0225	0.977273	FALSE	-0.0765	-0.057	0.808575	FALSE	32	6990000000	224000000000	16	60700982	45940300	60771820	67672376	50339408	77322576	32	9260000000	296000000000	16	76487255	48020042	64288864	84212855	68717278	96474043	41586.9	HUMAN	Q9UBU8	Q9UBU8|B3KTM8|Q9UBU8-2|H0YLJ3|Q9UBU8-3	35	17	242.99
347	347.1	Isoform 3 of Clathrin interactor 1	CLINT1	-0.036	-0.057	0.031	0.1215	0.373	-0.349	0.126	0.05175	-0.203	0.78984	FALSE	0.1685	0.0785	0.273904	FALSE	21	1860000000	39000000000	16	28521327	20785517	28185953	19793473	15447013	28727191	21	1680000000	35200000000	14	22501002	13364876	19541364	19168477	18405322	17071581	70350.7	HUMAN	Q14677-3	Q14677-3|Q14677-2	28.9	18	242.24
347	347.2	Clathrin interactor 1	CLINT1	-0.036	-0.024	0.041	0.1215	0.382	-0.361	0.126	0.05175	-0.1925	0.805426	FALSE	0.173	0.0835	0.234856	FALSE	21	1710000000	35900000000	16	28635091	20871809	28286331	19867854	15512460	28879258	21	1520000000	32000000000	14	22431423	13447241	19544733	19207702	18442511	17084861	68315.4	HUMAN	Q14677	Q14677	26.8	18	228.07
348	348.1	Zinc finger protein 638	ZNF638	0.095	0.172	0.084	0.2275	0.049	-0.091	-0.048	0.16025	0.0405	0.636429	FALSE	0.072	0.018	0.912192	FALSE	20	671000000	13400000000	17	11054838	8436880	11210473	10924229	8943504	12341965	20	823000000	16500000000	16	11151381	7793929	10152379	10814656	9440889	12211408	222047	HUMAN	Q14966	Q14966|Q14966-3|Q14966-4|Q14966-5|E7EUZ3|Q14966-2	13.2	21	242.16
349	349.1	14-3-3 protein theta	YWHAQ	0.094	0.195	0.095	0.0735	0.056	-0.313	0.007	0.23025	-0.059	0.77591	FALSE	0.075	0.051	0.817609	FALSE	22	4430000000	97400000000	17	49905216	38699835	50324763	38609631	27838732	43609653	19	4670000000	88700000000	14	50867343	32261880	46866229	41835183	35760529	41102820	28049	HUMAN	P27348	P27348|P31947|P31947-2	64	18	241.66
349	349.2	14-3-3 protein zeta/delta	YWHAZ	0.024	0.126	0.102	0.1865	0.146	-0.266	0.007	0.10175	-0.07	0.961182	FALSE	0.085	0.0545	0.790208	FALSE	12	2680000000	32200000000	9	22474781	15937136	22169993	15817648	13031863	19947099	12	2650000000	31800000000	10	20613467	12566168	19394165	16963769	15506019	16405721	27915.8	HUMAN	P63104	P63104|B0AZS6|P63104-2|B7Z2E6	48.1	12	152.69
349	349.3	14-3-3 protein beta/alpha	YWHAB	-0.028	-0.087	0.055	0.0265	0.036	-0.276	0.007	-0.01175	-0.1815	0.683712	FALSE	0.004	0.031	0.976633	FALSE	7	6110000000	42800000000	5	31685956	21722624	30633376	23024415	16570461	27165647	9	4930000000	44400000000	7	31688424	18725672	29254526	25963721	21792823	25783995	28196	HUMAN	P31946	P31946|P31946-2	23.1	7	70
350	350.1	1-phosphatidylinositol 4,5-bisphosphate phosphodiesterase eta-1	PLCH1	-0.003	-0.035	-0.022	0.0765	0.038	-0.022	-0.01	0.04225	-0.0285	0.987141	FALSE	0.0175	-0.016	0.996327	FALSE	18	668000000	12000000000	17	14179596	10480425	14227407	11854330	9116171	14231873	22	1420000000	31100000000	20	19808372	12975436	17300281	16460924	15930271	19356889	191331	HUMAN	Q4KWH8	Q4KWH8|Q4KWH8-2|Q4KWH8-4|Q4KWH8-3|O75038-4|O75038-2|B9DI81|O75038-5|O75038|O75038-3	16.7	21	241.4
351	351.1	Coiled-coil domain-containing protein 8	CCDC8	-0.109	0.012	-0.081	-0.1895	0.088	0.016	0.19	-0.16225	0.014	0.759449	FALSE	-0.0105	0.0545	0.975796	FALSE	28	2440000000	68400000000	18	19628015	13111843	19373595	24358678	15839674	26825527	25	1840000000	46100000000	16	6900281	3942697	5649264	7941839	8436012	9200820	59487.4	HUMAN	Q9H0W5	Q9H0W5	42	20	241.32
352	352.1	Pleckstrin homology domain-containing family A member 7	PLEKHA7	0.105	0.002	-0.085	0.0345	-0.073	-0.073	0.068	0.09325	-0.0355	0.913308	FALSE	0.016	-0.0085	0.993191	FALSE	16	1580000000	25300000000	15	9944080	7376193	10088463	11959392	8380143	13087434	16	1270000000	20400000000	16	8994689	5659467	7613023	10536072	9479203	10648472	144992	HUMAN	E9PKC0	E9PKC0|Q6IQ23	21	20	240.56
352	352.2	Isoform 2 of Pleckstrin homology domain-containing family A member 7	PLEKHA7	0.118	0.019	0.046	0.0485	-0.073	-0.059	0.078	0.11325	-0.02	0.835031	FALSE	0.0225	0.062	0.9269	FALSE	14	1560000000	21800000000	13	9211454	6929852	9415573	11223639	7936815	12317237	15	1130000000	17000000000	15	8401110	5330598	7188651	9957025	8946871	10020907	127831	HUMAN	Q6IQ23-2	Q6IQ23-2|Q6IQ23-3	23.6	19	221.93
353	353.1	BRCA1-A complex subunit Abraxas	FAM175A	0.009	-0.084	0.019	0.1355	0.09	-0.135	0.042	0.07425	-0.1095	0.961182	FALSE	0.0495	0.0305	0.932215	FALSE	25	2450000000	61300000000	17	35745874	26846473	34088479	31752417	23341914	36307488	29	2650000000	76900000000	18	42840962	24908474	37240599	40818827	36304299	41944916	47061.3	HUMAN	Q6UWZ7	Q6UWZ7|D6REL5	44.7	20	240.55
354	354.1	Pre-mRNA-splicing factor SYF1	XAB2	-0.046	-0.128	0.004	-0.0865	0.048	-0.085	-0.188	-0.09975	-0.1065	0.598895	FALSE	0.001	-0.092	0.912192	FALSE	20	881000000	17600000000	18	11219544	7125162	9918398	9377092	5888446	10784128	15	628000000	9420000000	13	6282637	3956625	5765490	5458773	4310956	5958295	100807	HUMAN	Q9HCS7	Q9HCS7	30.1	20	240.54
355	355.1	KH domain-containing, RNA-binding, signal transduction-associated protein 1	KHDRBS1	-0.07	-0.152	-0.218	-0.0435	-0.021	-0.021	-0.126	-0.04225	-0.0865	0.745389	FALSE	-0.0455	-0.172	0.399465	FALSE	30	5690000000	171000000000	19	121415297	74261034	120217537	84949790	50407448	95720406	30	5210000000	156000000000	19	114655722	60203039	85111188	72233935	53315042	70196150	48340.6	HUMAN	Q07666	Q07666|Q07666-2|Q07666-3|Q5VWX1	33.8	21	240.42
355	355.2	KH domain-containing, RNA-binding, signal transduction-associated protein 3	KHDRBS3	0.083	-0.087	-0.345	0.1005	0.197	-0.156	0.235	0.03125	-0.1215	0.850238	FALSE	0.14	-0.055	0.925623	FALSE	6	4080000000	24500000000	4	10006884	6261127	9982770	6434077	4567926	8112822	3	752000000	2260000000	3	4335792	2483368	2763124	3324052	3485936	3431466	38798.8	HUMAN	O75525	O75525|O75525-2	9.2	4	30.01
356	356.1	Nuclear pore complex protein Nup153	NUP153	0.028	0.321	0.003	0.3155	0.038	-0.01	0.134	0.20625	0.1555	0.535658	FALSE	0.033	0.0685	0.886968	FALSE	23	1140000000	26200000000	18	20679294	15074411	21418582	22616927	17229598	25019684	28	1070000000	30000000000	21	25728050	19018298	22823785	27793913	26593129	31139709	155533	HUMAN	P49790	P49790|P49790-3|P49790-2	20	23	240.24
357	357.1	Isoform 2 of F-actin-capping protein subunit beta	CAPZB	0.078	-0.112	0.086	0.0675	0.019	-0.2	0.019	0.06875	-0.156	0.88181	FALSE	0.0485	0.0525	0.887861	FALSE	24	2020000000	48400000000	17	62669265	44511662	63259905	50995152	31724636	57339723	30	2200000000	65900000000	18	66253997	34383343	59115296	55735156	44036035	56318985	30970.5	HUMAN	P47756-2	P47756-2|B1AK88|B1AK87|P47756|B1AK85	55.8	19	240.12
358	358.1	Isoform 2 of Spliceosome RNA helicase DDX39B	DDX39B	0.104	-0.17	0.023	-0.0935	-0.03	-0.246	-0.201	0.01075	-0.208	0.708347	FALSE	0.037	-0.089	0.965994	FALSE	23	2730000000	62800000000	16	28568579	19598569	28246167	23116461	14598297	26743118	26	2470000000	64300000000	17	36725096	19310448	31183388	29363396	22361076	28111049	51134.9	HUMAN	Q13838-2	Q13838-2|Q13838|Q5STU3|O00148|O00148-2|B1Q2N1	42.6	20	238.7
359	359.1	40S ribosomal protein S12	RPS12	0.179	-0.014	-0.019	-0.0255	0.041	-0.137	-0.026	0.11225	-0.0755	0.959665	FALSE	0.11	-0.0225	0.917168	FALSE	30	3870000000	116000000000	14	86162275	74248188	101309170	77475425	54532652	88330264	28	4220000000	118000000000	15	65975029	40457789	55719835	56957528	49507477	55426058	14914.1	HUMAN	P25398	P25398	87.8	16	238.35
360	360.1	Nucleolar and spindle-associated protein 1	NUSAP1	0.05	0.066	0	0.1115	0.091	0.082	0.082	0.04275	0.074	0.76897	FALSE	0.0705	0.041	0.853102	FALSE	26	2040000000	53100000000	18	16141228	10863378	16430710	14502857	10892942	17859806	25	2320000000	58000000000	17	23568218	14982565	21355842	19459183	18011091	25283652	49622.1	HUMAN	Q9BXS6	Q9BXS6|Q9BXS6-2|Q9BXS6-5|Q9BXS6-3|Q9BXS6-6|Q9BXS6-4|Q9BXS6-7|H0YKA7	51.9	21	235.81
361	361.1	Pre-mRNA-processing factor 19	PRPF19	0.051	-0.072	-0.009	-0.2555	-0.016	-0.005	-0.213	-0.14825	-0.0385	0.660723	FALSE	0.0175	-0.111	0.910274	FALSE	21	2540000000	53300000000	15	33759726	20158595	32531412	28522978	14613091	29817926	22	2600000000	57200000000	18	38700168	22013187	34916404	30520421	22293068	34086638	55636.2	HUMAN	Q9UMS4	Q9UMS4	43.2	19	234.59
362	362.1	Isoform 4 of Unconventional myosin-IXa	MYO9A	0.022	0.112	-0.004	0.1895	-0.013	-0.098	0.099	0.16325	0.007	0.713048	FALSE	0.0045	0.0475	0.965994	FALSE	14	425000000	5950000000	13	6120067	4877858	6212562	5372461	4365577	6087154	16	264000000	4230000000	14	4699180	3319787	4244834	4291007	3767673	4489716	302881	HUMAN	B2RTY4-4	B2RTY4-4|B2RTY4|B2RTY4-2|H3BRD5|B2RTY4-5|H3BMM1|B2RTY4-3	10.5	18	234.33
362	362.2	Unconventional myosin-IXb	MYO9B	0.056	0.137	0.054	0.0935	0.069	-0.009	0.015	0.03475	0.064	0.805958	FALSE	0.0625	0.0345	0.900538	FALSE	6	98100000	588000000	6	3265925	2418166	3268531	2606714	1953359	3187946	6	142000000	851000000	6	2967022	1991227	2589919	2676005	2442523	2825743	244994	HUMAN	Q13459	Q13459|M0R0P8|Q13459-2	4.7	9	91.99
363	363.1	Paraspeckle component 1	PSPC1	-0.196	-0.245	-0.172	-0.6055	-0.285	-0.16	-0.336	-0.40025	-0.2025	0.47686	FALSE	-0.2405	-0.254	0.000633114	TRUE	26	2970000000	77300000000	16	50261730	33885123	63418697	82480338	52842563	97267831	24	2870000000	68900000000	18	78754800	40552716	72556684	98037732	83214282	101657453	58856.7	HUMAN	Q8WXF1	Q8WXF1|Q8WXF1-2	41.6	19	234.17
364	364.1	7SK snRNA methylphosphate capping enzyme	MEPCE	-0.069	-0.006	-0.082	0.2555	0.104	0.161	0.071	0.09175	0.0775	0.660723	FALSE	0.0175	-0.0055	0.985956	FALSE	22	1420000000	31200000000	18	24417713	15133884	22879647	20256585	14475108	22795302	23	1560000000	35800000000	19	31050624	17797311	24822483	23516237	21412718	28719292	74981.5	HUMAN	Q7L2J0	Q7L2J0|Q7L2J0-2	35.5	20	234.03
365	365.1	Uncharacterized protein C1orf106	C1orf106	-0.046	0.052	-0.045	-0.1745	-0.064	0.06	0.039	-0.11475	0.056	0.917119	FALSE	-0.055	-0.003	0.962231	FALSE	23	1000000000	23000000000	17	15748118	11069599	14667123	16746683	10929679	18519041	19	949000000	18000000000	16	12320523	7357080	10381678	11421965	10624368	14263649	73483.5	HUMAN	Q3KP66	Q3KP66|Q3KP66-3	33.7	19	233.77
366	366.1	U3 small nucleolar ribonucleoprotein protein MPP10	MPHOSPH10	0.069	0.06	0.025	0.2505	0	0.121	0.123	0.12925	0.0905	0.574703	FALSE	0.0345	0.074	0.865302	FALSE	24	1440000000	34500000000	15	21168515	16744791	22882478	19437493	19008172	23296305	24	1540000000	37000000000	16	18562157	12504098	17139993	17864549	15969011	20317875	78976.5	HUMAN	O00566	O00566|U3KQ48	27.4	18	233.75
367	367.1	Isoform 2 of Ankycorbin	RAI14	0.066	-0.065	0.057	0.1465	-0.001	-0.153	-0.069	0.00925	-0.109	0.818265	FALSE	0.0325	-0.006	0.97897	FALSE	21	506000000	10600000000	19	13656417	9204125	14518505	11178062	9005423	12965710	25	604000000	15100000000	21	11330717	6891209	10419943	9949188	8347237	9655610	111048	HUMAN	Q9P0K7-2	Q9P0K7-2|Q9P0K7|Q9P0K7-3|Q9P0K7-4|D6REL2	25.2	22	233.04
368	368.1	Zinc finger CCHC domain-containing protein 8	ZCCHC8	-0.022	0.132	0.051	0.0165	0	-0.127	0.005	0.06375	0.0025	0.88181	FALSE	-0.011	0.028	0.984101	FALSE	22	959000000	21100000000	14	8491057	6318805	8328214	7239332	5342440	8313311	19	1160000000	22100000000	13	9919001	7382508	8817376	7858090	6995455	7789426	79203.5	HUMAN	Q6NZY4	Q6NZY4|Q6NZY4-2|F5GXQ6	30.5	15	232.52
369	369.1	SWI/SNF-related matrix-associated actin-dependent regulator of chromatin subfamily A member 5	SMARCA5	0.039	-0.014	0.088	-0.0745	-0.03	0.032	0.001	-0.03725	0.009	0.961182	FALSE	0.0045	0.0445	0.96766	FALSE	22	976000000	21500000000	18	20888674	14266169	20306260	20063242	13977306	21372381	24	1160000000	27700000000	17	25414784	16741936	22572701	21535109	19121017	25702655	122588	HUMAN	O60264	O60264|P28370|P28370-2	21.3	21	231.57
370	370.1	Something about silencing protein 10	UTP3	-0.118	0.163	0.119	0.2685	-0.084	-0.005	0.034	0.19425	0.079	0.573639	FALSE	-0.101	0.0765	0.97897	FALSE	21	1430000000	29900000000	13	26953811	19531554	24493514	26097063	19565893	25715229	22	1630000000	35800000000	15	32025719	19749167	27191385	27646528	24508169	35462711	54671.1	HUMAN	Q9NQZ2	Q9NQZ2	34.2	16	230.96
371	371.1	Isoform 2 of Calcium-binding mitochondrial carrier protein Aralar2	SLC25A13	-0.048	0.107	0.079	0.1005	0.064	0.054	-0.044	0.08725	0.0805	0.662449	FALSE	0.008	0.0175	0.97897	FALSE	16	789000000	12600000000	14	4376587	3261540	4177390	4164962	3098948	4871303	18	1000000000	18100000000	15	6184456	4001087	5573566	6364271	5345578	7591465	74701.7	HUMAN	Q9UJS0-2	Q9UJS0-2|Q9UJS0|R4GN64	43.1	19	229.44
372	372.1	Protein LSM14 homolog B	LSM14B	-0.17	0.188	0.017	0.0935	0.032	-0.039	0.072	0.07375	0.0745	0.708258	FALSE	-0.069	0.0445	0.97897	FALSE	20	2900000000	58000000000	14	24454518	18038514	23240627	19870778	15567979	22088680	20	2710000000	54200000000	15	28326854	18613548	24209311	23482584	18106783	24349182	42184.1	HUMAN	Q9BX40	Q9BX40	50.9	16	228.56
372	372.2	Isoform 2 of Protein LSM14 homolog B	LSM14B	-0.106	0.09	0.03	0.0935	0.011	-0.021	0.024	0.08075	0.0345	0.771287	FALSE	-0.0475	0.027	0.984101	FALSE	18	3190000000	57400000000	12	22258443	16590642	21360760	18326333	14420943	20280083	17	3110000000	52800000000	12	26313182	17067123	22420623	21731509	16194055	22660085	42191.2	HUMAN	Q9BX40-2	Q9BX40-2	41.5	13	197.34
372	372.3	Isoform 3 of Protein LSM14 homolog B	LSM14B	-0.053	0.326	-0.034	0.1815	0.075	0.104	0.21	0.06775	0.215	0.573639	FALSE	0.011	0.088	0.900517	FALSE	7	517000000	3620000000	5	3548555	2458702	3179023	2807444	2164367	3169686	7	578000000	4050000000	5	3245922	2442268	2806391	2772593	2952579	2863298	26132.8	HUMAN	Q9BX40-3	Q9BX40-3	37.2	6	79.88
373	373.1	40S ribosomal protein S25	RPS25	0.058	-0.007	-0.038	-0.0115	0.046	0.133	-0.007	-0.02325	0.063	0.936945	FALSE	0.052	-0.0225	0.97897	FALSE	40	25100000000	1000000000000	16	362748410	250458984	361890889	394221492	242531967	397415890	38	25300000000	961000000000	16	437640984	261208701	359774347	331885929	285858945	446015553	13798.9	HUMAN	P62851	P62851	56.8	17	227.94
374	374.1	Zinc finger CCCH domain-containing protein 7A	ZC3H7A	-0.093	-0.064	0.042	-0.0005	0.135	-0.044	-0.003	-0.05975	-0.054	0.771287	FALSE	0.021	0.0195	0.976633	FALSE	18	1130000000	20400000000	16	8793046	6099807	8015387	7487979	4500210	8083191	15	701000000	10500000000	12	6783768	3978567	6030039	4761358	4012518	5773949	112418	HUMAN	Q8IWR0	Q8IWR0|Q8IWR0-2	27.7	17	227.72
375	375.1	Uncharacterized protein	DCTN1	-0.104	-0.154	-0.074	0.0165	-0.068	0.043	-0.017	-0.03875	-0.0555	0.810541	FALSE	-0.086	-0.0455	0.808828	FALSE	21	587000000	12300000000	19	20298933	13167184	18097444	14878058	10064216	15657122	18	363000000	6530000000	17	19233175	10693798	15495047	12991152	10674404	15908740	139833	HUMAN	E7EX90	E7EX90|Q14203-3|Q14203|Q14203-6|Q14203-4|Q6AWB1|Q14203-2|Q14203-5	19.8	23	226.32
376	376.1	X-ray repair cross-complementing protein 5	XRCC5	0.174	-0.134	0.017	-0.2325	-0.05	-0.02	-0.245	-0.13075	-0.077	0.604403	FALSE	0.062	-0.114	0.965994	FALSE	21	1340000000	28100000000	17	11955667	8578088	12708635	13322516	8202100	14064818	16	1320000000	21100000000	13	13999848	8370068	12191722	13577463	10986637	14764604	83273.6	HUMAN	P13010	P13010	28	17	226.15
377	377.1	Protein SCAF11	SCAF11	0.094	0.243	0.042	0.2935	0.133	-0.031	0.334	0.24925	0.106	0.542955	FALSE	0.1135	0.188	0.108343	FALSE	16	808000000	12900000000	15	9882614	7763476	10135021	10566337	8461525	12909874	20	523000000	10500000000	18	15862547	11120039	13784368	16935450	17514942	18539562	166418	HUMAN	Q99590	Q99590|F8VXG7|Q99590-2	17.8	21	225.86
378	378.1	Phosphorylase b kinase regulatory subunit alpha, liver isoform	PHKA2	0.067	0.107	0.023	0.1125	-0.068	0.098	0.101	0.12025	0.1025	0.574703	FALSE	-0.0005	0.062	0.958003	FALSE	15	1050000000	15700000000	14	8048900	6093984	7867769	6926047	4921777	7340904	15	1050000000	15700000000	14	5671268	3976020	5191435	4771253	4463436	5684676	139490	HUMAN	P46019	P46019	18.7	17	224.32
379	379.1	Isoform 1AC of Catenin delta-1	CTNND1	0.027	-0.033	0.017	0.0895	0.072	0.06	0.014	-0.02225	0.0135	0.990224	FALSE	0.0495	0.0155	0.95536	FALSE	14	1000000000	14000000000	12	14449456	8890644	12733543	10273776	7074018	11886415	19	587000000	11200000000	16	10186991	6335123	8933339	8299346	7316349	9227000	105545	HUMAN	O60716-3	O60716-3|O60716-5|O60716|O60716-2|C9JZR2|O60716-11|O60716-13|O60716-7|O60716-8|O60716-9|O60716-10|O60716-4|O60716-6|O60716-15|O60716-16|O60716-19|O60716-21|O60716-12|O60716-14|O60716-17|O60716-18|O60716-23|O60716-24|O60716-20|O60716-22|O60716-27|O60716-29|O60716-25|O60716-26|O60716-31|O60716-32|O60716-28|O60716-30	27.3	20	223.6
380	380.1	Unconventional myosin-X	MYO10	-0.091	0.169	0.056	0.1515	-0.091	0.025	-0.012	0.14625	0.097	0.573639	FALSE	-0.091	0.022	0.945447	FALSE	17	824000000	14000000000	16	5736595	4425933	5317709	6081732	4344720	6047652	20	693000000	13900000000	17	8160648	5608897	7100905	8186065	6682261	9957721	239340	HUMAN	Q9HD67	Q9HD67|Q9HD67-3|E9PEW5	11.3	19	223.14
381	381.1	Splicing factor 3A subunit 1	SF3A1	0.058	0.074	0.038	-0.1245	-0.084	-0.163	-0.096	-0.03925	-0.0445	0.834063	FALSE	-0.013	-0.029	0.975796	FALSE	18	2720000000	48900000000	16	14036862	9497860	14021461	12079156	6869426	12527265	17	2630000000	44700000000	15	15050329	9997041	13839361	11613437	9487419	12240547	88941.6	HUMAN	Q15459	Q15459|Q15459-2	24.3	17	223.08
382	382.1	40S ribosomal protein S14	RPS14	-0.125	-0.044	-0.063	-0.1245	-0.088	0.326	0.057	-0.14775	0.141	0.995783	FALSE	-0.1065	-0.003	0.858511	FALSE	48	58100000000	2790000000000	13	726255384	458388866	702981988	467122299	302478899	458652227	50	58200000000	2910000000000	11	741241515	426970920	582843143	376551915	316485116	555108620	16443.6	HUMAN	P62263	P62263|E5RH77	48.3	13	222.99
383	383.1	Lys-63-specific deubiquitinase BRCC36	BRCC3	0.167	-0.21	-0.022	-0.0445	-0.086	-0.044	-0.119	0.05275	-0.127	0.887916	FALSE	0.0405	-0.0705	0.97897	FALSE	21	2030000000	42600000000	15	19460629	15182529	21259002	18656247	12356011	20992385	23	2110000000	48500000000	13	34929367	19346507	30943408	31984286	26050672	36001642	36470.7	HUMAN	P46736	P46736|P46736-3|P46736-2|H9KVA9|P46736-5|P46736-4	59.8	15	222.34
384	384.1	Protein CASC3	CASC3	-0.058	0.016	0.054	-0.1075	0.02	-0.03	0.113	-0.01025	-0.007	0.977273	FALSE	-0.019	0.0835	0.956665	FALSE	21	3210000000	67400000000	17	28468745	19402983	27137099	26598686	16817081	30659515	24	3580000000	86000000000	16	28776022	18069124	24518671	25342041	23001765	27629218	76390.7	HUMAN	O15234	O15234	31.1	18	221.94
385	385.1	Peptidyl-prolyl cis-trans isomerase A	PPIA	0.066	-0.13	0.08	0.0415	0.04	0.176	-0.091	0.01475	0.023	0.936945	FALSE	0.053	-0.0055	0.971832	FALSE	28	4030000000	113000000000	17	38931285	27374426	39508804	33536147	22495286	36545898	19	4210000000	80000000000	12	30270356	16648179	27019897	24498594	19400411	30673765	18240.4	HUMAN	P62937	P62937|C9J5S7|F8WE65|P62937-2|E5RIZ5|A0A075B759|Q9Y536|F5H284	85.4	17	221.61
386	386.1	D-3-phosphoglycerate dehydrogenase	PHGDH	0.001	0.046	0.066	0.0275	0.004	0.17	0.045	0.01025	0.108	0.778312	FALSE	0.0025	0.0555	0.962231	FALSE	20	885000000	17700000000	16	13079231	9204785	12806593	11952890	8402433	12949105	22	858000000	18900000000	16	12569163	7630056	10890048	10164124	9355624	12614817	57391.2	HUMAN	O43175	O43175|Q5SZU1	43.7	19	221.39
387	387.1	Plasminogen activator inhibitor 1 RNA-binding protein	SERBP1	0.005	0.338	0.099	0.2035	-0.051	-0.189	0.072	0.17075	0.0745	0.574703	FALSE	-0.023	0.0855	0.956665	FALSE	23	3590000000	82500000000	15	40226904	32764095	40567087	26640105	22080296	30813206	25	2640000000	66000000000	17	56873051	45107788	53274266	38827247	35490633	39047741	45021.6	HUMAN	Q8NC51	Q8NC51|Q8NC51-2|Q8NC51-3|Q8NC51-4	39.4	18	221.37
388	388.1	Cleavage stimulation factor subunit 2 tau variant	CSTF2T	-0.053	0.042	0.019	-0.0735	0.008	-0.065	-0.045	-0.10125	-0.0115	0.788907	FALSE	-0.0225	-0.013	0.976633	FALSE	21	889000000	18700000000	17	12709416	8477798	11622593	11929329	7832617	13117155	25	869000000	21700000000	19	18608095	11288176	17633603	18107946	14477979	18799351	64663.7	HUMAN	Q9H0L4	Q9H0L4	42	20	221.08
388	388.2	Cleavage stimulation factor subunit 2	CSTF2	-0.044	-0.074	-0.049	-0.0735	0.018	-0.032	-0.055	-0.05225	-0.053	0.789571	FALSE	-0.013	-0.052	0.95536	FALSE	12	679000000	8150000000	8	7856245	5508315	7377575	7672496	4988426	8385279	12	845000000	10100000000	8	7347212	4871369	6776674	7644547	6409527	7625905	63055.8	HUMAN	E7EWR4	E7EWR4|P33240|P33240-2|E9PID8	21.9	9	122.16
389	389.1	Cell division cycle protein 20 homolog	CDC20	-0.022	0.078	-0.007	-0.0045	0.033	-0.076	0.031	0.00225	0.001	0.995783	FALSE	0.0055	0.012	0.984101	FALSE	22	3060000000	67300000000	13	39550309	28143452	37484363	47955988	31695688	52975364	21	2870000000	60400000000	15	25610138	16164628	21140282	28753636	26744760	33240933	55121	HUMAN	Q12834	Q12834	39.2	15	221.01
390	390.1	Heterogeneous nuclear ribonucleoprotein A0	HNRNPA0	-0.057	0.131	-0.009	-0.0565	0.035	-0.304	-0.023	-0.07425	-0.0865	0.679123	FALSE	-0.011	-0.016	0.97897	FALSE	21	3470000000	72800000000	15	28182453	19295304	28730729	31034897	18866558	34293069	23	3590000000	82500000000	15	43743865	30655802	38319212	52559649	35284833	39312289	31011.2	HUMAN	Q13151	Q13151	50.8	16	220.8
391	391.1	Pyruvate kinase PKM	PKM	0.011	0.187	0.168	0.1415	-0.078	0.147	0.061	0.12425	0.167	0.549986	FALSE	-0.0335	0.1145	0.932215	FALSE	20	835000000	16700000000	16	10668351	7369738	10307886	8949997	6499011	9536963	16	796000000	12700000000	13	6040302	3827090	5724507	5108407	4449162	6464949	58506.4	HUMAN	P14618	P14618|P14618-3|P14618-2|Q504U3|H3BQ34|P30613|P30613-2|H3BQZ3	48.2	17	220.72
392	392.1	Isoform 4 of Cold shock domain-containing protein E1	CSDE1	0.091	0.128	0.005	-0.0465	0.028	-0.148	-0.05	0.05825	-0.01	0.921533	FALSE	0.0595	-0.0225	0.976633	FALSE	21	1760000000	36900000000	17	23851048	18176195	24695294	23011112	15248065	24948000	21	1750000000	36700000000	19	21263585	13823569	19132497	18504965	15781501	20141985	94596.2	HUMAN	O75534-4	O75534-4|O75534-3|O75534|O75534-2|E9PLT0	23.9	21	220.61
393	393.1	E3 ISG15--protein ligase HERC5	HERC5	0.06	0.035	-0.08	0.0295	-0.008	0.149	-0.028	0.11725	0.092	0.598895	FALSE	0.026	-0.054	0.97897	FALSE	20	1710000000	34200000000	17	12561793	10460655	12575527	9150852	6863167	10225125	24	1730000000	41500000000	19	19111346	13074976	16576066	12553736	11089942	16333030	118276	HUMAN	Q9UII4	Q9UII4|E9PBL0	24.3	21	220.13
394	394.1	DNA topoisomerase 3-beta-1	TOP3B	0.022	-0.138	-0.066	-0.1695	-0.04	-0.005	-0.167	-0.12275	-0.0715	0.622205	FALSE	-0.009	-0.1165	0.817609	FALSE	19	710000000	13500000000	15	8541624	5913659	8508956	8894135	5477087	9782695	18	810000000	14600000000	15	6363620	3204670	5324680	5789003	4439392	6594178	98600.1	HUMAN	O95985	O95985|O95985-2|O95985-3|F2Z2A5	28.1	19	218.77
394	394.2	DNA topoisomerase 3-alpha	TOP3A	0.04	-0.03	0	-0.1525	-0.062	0.042	0.079	-0.09475	0.006	0.835031	FALSE	-0.011	0.0395	0.97897	FALSE	12	456000000	5470000000	10	4992178	3516001	4868961	5570747	3466235	5704301	13	628000000	8160000000	11	6671110	4077857	5803070	6581373	5990759	7400666	114310	HUMAN	Q13472	Q13472|Q13472-2|Q13472-3|J3QR18|J3QS25|J3KS96|J3KRR9	15.7	14	151.47
395	395.1	60S ribosomal protein L6	RPL6	0.093	-0.008	-0.03	-0.0445	-0.012	-0.106	0.021	-0.01325	-0.057	0.871128	FALSE	0.0405	-0.0045	0.976633	FALSE	26	2720000000	70700000000	18	42776146	31234484	44047023	40939712	27228829	45474292	27	3090000000	83300000000	18	49939449	31036745	43298688	42472314	37582236	46187295	32784.4	HUMAN	Q02878	Q02878	40.6	19	218.7
396	396.1	Protein transport protein Sec16A	SEC16A	-0.088	0.07	0.069	-0.0075	0.091	-0.014	0.002	-0.03925	0.028	0.989726	FALSE	0.0015	0.0355	0.976633	FALSE	13	715000000	9290000000	13	5450285	3748990	4982508	5334895	3755091	6345833	20	433000000	8670000000	16	8615090	5838477	7785507	8081567	7325028	9299687	253486	HUMAN	J3KNL6	J3KNL6|O15027-5|O15027|O15027-3|O15027-4|O15027-2|Q8N9G1	10.3	18	217.89
397	397.1	60S ribosomal protein L7	RPL7	0.148	-0.059	0.018	-0.1135	-0.002	-0.101	-0.016	-0.01525	-0.08	0.815263	FALSE	0.073	0.001	0.936708	FALSE	21	2480000000	52000000000	16	24307425	19987919	27637080	27302766	18933450	30169207	25	2050000000	51300000000	17	31500949	19710317	28821285	33543971	28381664	33096409	29282.3	HUMAN	P18124	P18124|A8MUD9	55.2	18	217.72
398	398.1	Pleckstrin homology domain-containing family O member 1	PLEKHO1	0.071	-0.024	-0.028	0.1415	0.118	-0.037	0.185	0.12625	-0.0305	0.836423	FALSE	0.0945	0.0785	0.586289	FALSE	19	1710000000	32500000000	15	16030271	13261856	16830440	15136617	13234374	19233674	18	1660000000	29900000000	14	18918899	11865410	16198353	18206402	18386686	19525223	46464.4	HUMAN	Q53GL0	Q53GL0|Q53GL0-2|Q5T4P9	46.9	20	217.38
399	399.1	Zinc finger and BTB domain-containing protein 10	ZBTB10	0.047	-0.072	-0.017	0.0255	0.081	-0.112	0.123	0.03275	-0.092	0.907223	FALSE	0.064	0.053	0.83479	FALSE	20	1300000000	26000000000	14	13655450	9544513	13834242	11984417	8042766	13227112	24	1110000000	26600000000	17	15324988	9163051	12834393	12578470	12041586	13300760	96033.4	HUMAN	Q96DT7	Q96DT7|Q96DT7-2|Q96DT7-3|Q96DT7-4	24.9	17	216.83
400	400.1	Isoform 4 of Myosin-10	MYH10	0.34	-0.474	0.267	-0.1025	0.021	-0.019	-0.182	-0.23975	-0.2465	0.47686	FALSE	0.1805	0.0425	0.381003	FALSE	20	872000000	17400000000	17	13696548	7161376	16894810	12425386	8005178	14089608	16	622000000	9960000000	14	11518678	5445190	12109095	10408305	8231839	11857994	233494	HUMAN	P35580-4	P35580-4|P35580-3|P35580-2|F8W6L6|P35580-5|P35580	10.2	18	216.27
400	400.2	Myosin-9	MYH9	0.231	-0.482	0.24	-0.2965	-0.036	0.063	-0.223	-0.38825	-0.2095	0.47686	FALSE	0.0975	0.0085	0.876171	FALSE	13	963000000	12500000000	12	10493088	5052346	12916351	8812639	5415317	9610579	11	1500000000	16500000000	11	8604120	4019863	9003536	7311518	5927584	8340611	227784	HUMAN	P35579	P35579|P35579-2|P35749-2|P35749|P35749-3|P35749-4|Q5BKV1	8.7	14	146.02
401	401.1	rRNA 2'-O-methyltransferase fibrillarin	FBL	-0.041	0.005	-0.023	0.0885	-0.016	0.062	0.011	0.06775	0.0335	0.804212	FALSE	-0.0285	-0.006	0.976633	FALSE	22	1810000000	39800000000	15	20592668	15068853	20172074	23980279	17127496	26233399	24	2250000000	54000000000	15	24527676	14564054	21089150	23749160	21725250	28845938	33897.7	HUMAN	P22087	P22087|R4GMW7|A6NHQ2	49.5	16	216.17
402	402.1	Protein mago nashi homolog	MAGOH	0.065	-0.078	0.125	-0.0805	0.115	-0.186	-0.291	-0.02225	-0.132	0.717098	FALSE	0.09	-0.083	0.993191	FALSE	27	7400000000	200000000000	16	94509018	68668560	96791892	73183168	49639589	90485558	34	6910000000	235000000000	16	107370869	64953951	97998027	90543399	66637872	84840484	17220.3	HUMAN	P61326	P61326|Q96A72|F5H6N1|P61326-2|F5H6P7|F5H3U9	73.9	16	215.61
403	403.1	Epithelial splicing regulatory protein 1	ESRP1	0.037	-0.238	-0.031	-0.3635	-0.192	-0.113	-0.156	-0.18025	-0.1755	0.535658	FALSE	-0.0775	-0.0935	0.603023	FALSE	17	631000000	10700000000	12	11474424	7454428	11261991	15582891	7273196	13439108	16	484000000	7750000000	13	10977083	5040506	8962032	10274986	6987060	10582325	76496.9	HUMAN	Q6NXG1	Q6NXG1|Q6NXG1-3|Q6NXG1-4|Q6NXG1-5	37.5	17	215.09
403	403.2	Isoform 2 of Epithelial splicing regulatory protein 1	ESRP1	0.037	-0.3	-0.105	-0.4305	-0.192	-0.113	-0.368	-0.19375	-0.2065	0.5095	FALSE	-0.0775	-0.2365	0.0865193	FALSE	15	625000000	9370000000	11	10526525	6791180	10295967	14405567	6598929	12362590	14	492000000	6890000000	12	9843055	4360925	7954806	9177167	6107968	9306849	68519.1	HUMAN	Q6NXG1-2	Q6NXG1-2	40.7	16	195.97
404	404.1	Isoform 2 of Protein LSM12 homolog	LSM12	-0.124	0.093	-0.032	0.0665	0.166	-0.388	0.001	0.05575	-0.1475	0.868867	FALSE	0.021	-0.0155	0.993754	FALSE	20	4010000000	80100000000	12	22576426	16878370	20089677	32566357	22305418	39345403	23	5750000000	132000000000	13	29375973	18882688	26498853	45935091	40328980	41166803	22283.9	HUMAN	Q3MHD2-2	Q3MHD2-2|Q3MHD2|K7ELG9	69.1	15	214.21
405	405.1	Protein LTV1 homolog	LTV1	-0.047	0.271	0.055	0.2355	0.068	0.003	0.175	0.16025	0.137	0.542955	FALSE	0.0105	0.115	0.817609	FALSE	20	1770000000	35400000000	15	24454050	17149136	23651709	22412715	16881094	24679741	26	1580000000	41200000000	16	22967457	17647550	19838918	19552283	19326583	24532305	55082.2	HUMAN	Q96GA3	Q96GA3	36.6	17	213.66
406	406.1	Tripartite motif-containing protein 46	TRIM46	0.022	-0.168	0.017	0.0415	-0.081	0.052	0.019	0.01725	-0.058	0.936945	FALSE	-0.0295	0.018	0.987184	FALSE	17	720000000	12200000000	13	3898545	2748048	3823386	3137643	2191545	3345270	17	515000000	8760000000	15	8233239	4462435	6851771	6691939	5495211	7734677	85247.8	HUMAN	Q7Z4K8	Q7Z4K8|Q7Z4K8-5|F5GYK0|Q5VT61|Q7Z4K8-2|Q7Z4K8-4|Q7Z4K8-3|B7Z975	31.2	18	213.53
407	407.1	Isoform 2 of IQ motif and SEC7 domain-containing protein 2	IQSEC2	-0.219	0.348	-0.008	0.2185	0.079	-0.051	0.179	0.22275	0.1485	0.535658	FALSE	-0.07	0.0855	0.985328	FALSE	16	383000000	6130000000	15	6461327	4836502	5181347	7854785	7207187	9307346	12	522000000	6270000000	12	7613145	5845556	6070314	10158081	10041784	11667410	163694	HUMAN	Q5JU85-2	Q5JU85-2|Q5JU85|Q5JU85-3	13.7	17	213.39
408	408.1	Protein FAM207A	FAM207A	0.106	0.06	0.035	0.0495	-0.06	-0.038	0.109	0.08825	0.011	0.810541	FALSE	0.023	0.072	0.910274	FALSE	24	4650000000	112000000000	18	73943856	52800839	76331255	78314053	50634047	80520863	25	5720000000	143000000000	19	54131426	37306582	46940168	48024724	48632096	53820266	25455.8	HUMAN	Q9NSI2	Q9NSI2|Q9NSI2-2	54.3	19	213.39
409	409.1	NEDD4-binding protein 3	N4BP3	0.046	0.164	-0.007	0.0505	-0.02	-0.214	0.098	0.07625	-0.025	0.91901	FALSE	0.013	0.0455	0.962231	FALSE	17	858000000	14600000000	15	12773189	9674699	12680717	13038931	9200823	14693908	20	801000000	16000000000	16	14428023	9432342	12837058	15433380	14480072	16107965	60925.2	HUMAN	O15049	O15049	35.1	18	213.21
410	410.1	A-kinase anchor protein 1, mitochondrial	AKAP1	0.012	-0.178	-0.067	0.0155	-0.042	-0.053	0.078	0.04475	-0.1155	0.888859	FALSE	-0.015	0.0055	0.989913	FALSE	17	1270000000	21600000000	14	15659028	12169192	15642297	13476222	9394459	15498604	18	1160000000	20900000000	14	30437202	13958824	23540114	24238936	17386607	24269506	98309.7	HUMAN	Q92667	Q92667|Q92667-2	23.1	17	212.2
411	411.1	Armadillo repeat-containing X-linked protein 1	ARMCX1	-0.086	-0.015	-0.074	-0.0755	-0.066	0.08	-0.01	-0.11025	0.0325	0.875108	FALSE	-0.076	-0.042	0.832933	FALSE	18	1890000000	34100000000	14	9726480	6260030	8756887	8307358	4928165	8455074	17	2260000000	38300000000	13	16806516	11033861	13683143	12789569	11091067	15790517	49750.1	HUMAN	Q9P291	Q9P291	45.6	17	212.03
412	412.1	Peptidyl-prolyl cis-trans isomerase G	PPIG	0.015	0.036	0.04	-0.0165	0.008	-0.086	-0.033	-0.00225	-0.025	0.961182	FALSE	0.0115	0.0035	0.985328	FALSE	16	2760000000	44100000000	13	27069059	18377508	25919537	24006562	15709482	26370972	21	2370000000	49800000000	16	26334141	16236474	23686079	21230542	18616436	23345037	89129.1	HUMAN	Q13427	Q13427|Q13427-2|E9PG73|C9J679	22.4	17	211.72
413	413.1	Histone deacetylase complex subunit SAP18	SAP18	-0.115	-0.074	-0.079	0.1125	0.077	-0.073	-0.002	-0.03225	-0.0735	0.791134	FALSE	-0.019	-0.0405	0.961674	FALSE	27	3100000000	83800000000	18	66352420	39232044	57936179	48796194	34633181	55133121	20	3590000000	71800000000	12	43358226	24645645	36400112	30456708	27093164	35060741	19583.1	HUMAN	X6RAL5	X6RAL5|O00422	75.5	18	210.47
414	414.1	Polyadenylate-binding protein 2	PABPN1	0.144	0.126	0.005	0.1785	0.097	-0.296	-0.128	0.16575	-0.085	0.894287	FALSE	0.1205	-0.0615	0.962231	FALSE	20	5250000000	105000000000	13	36922806	29589312	44354643	28768192	22287316	34509957	19	5610000000	107000000000	13	45654384	28464567	41525077	33433356	25316718	34312876	32862.6	HUMAN	Q86U42	Q86U42|Q86U42-2|Q92843-2|A6NDY0-4|A6NDY0|A6NDY0-2	50.9	14	210.27
414	414.2	Polyadenylate-binding protein 2	PABPN1	0.176	0.094	-0.019	0.2035	0.089	-0.296	-0.128	0.17625	-0.101	0.915234	FALSE	0.1325	-0.0735	0.962231	FALSE	18	4670000000	84000000000	13	35315991	28448835	42928170	27973333	21613648	33378337	18	4990000000	89900000000	13	45167110	27878105	40995955	33330534	25188449	34063451	20356.4	HUMAN	G3V4T2	G3V4T2|B4DEH8	77.5	14	194.7
415	415.1	60S ribosomal protein L19	RPL19	-0.141	-0.062	-0.119	-0.3745	-0.134	0.128	-0.037	-0.30225	0.033	0.683712	FALSE	-0.1375	-0.078	0.413125	FALSE	32	7300000000	234000000000	17	91987379	56220253	86057828	82352056	51430395	90001603	28	5960000000	167000000000	17	59637697	34127511	47832656	44699714	38768897	54350733	23579.7	HUMAN	P84098	P84098|J3KTE4|J3QR09	52	20	210.19
416	416.1	Isoform 2 of Lethal(3)malignant brain tumor-like protein 3	L3MBTL3	0.002	-0.148	-0.034	-0.1525	-0.039	-0.056	-0.041	-0.11475	-0.102	0.574703	FALSE	-0.0185	-0.0375	0.962231	FALSE	19	1210000000	22900000000	15	22053499	13498656	20487868	21674112	14326265	21802302	22	599000000	13200000000	17	11703449	6443890	9827793	10864905	9336460	13072578	87067.5	HUMAN	Q96JM7-2	Q96JM7-2|Q96JM7	28.3	21	210.04
417	417.1	Superkiller viralicidic activity 2-like 2	SKIV2L2	-0.042	-0.259	-0.034	-0.0655	0.125	-0.074	-0.232	-0.13725	-0.1665	0.542955	FALSE	0.0415	-0.133	0.912192	FALSE	16	438000000	7000000000	15	9333666	5668938	8658425	7081967	4039123	7634382	15	575000000	8630000000	14	9014940	4634113	7678282	6769385	5116617	7184640	118830	HUMAN	P42285	P42285	21.5	21	209.82
418	418.1	60S ribosomal protein L11	RPL11	-0.253	0.035	-0.094	-0.1705	-0.174	0.421	-0.019	-0.20175	0.228	0.987239	FALSE	-0.2135	-0.0565	0.196184	FALSE	30	24700000000	740000000000	13	312578225	192751836	260166966	335063276	214436515	340097777	32	25400000000	814000000000	15	307766026	194357243	241822055	251710010	231018256	411317071	20480.2	HUMAN	P62913	P62913	70.2	16	209.55
418	418.2	Isoform 2 of 60S ribosomal protein L11	RPL11	-0.253	0.013	-0.091	-0.1705	-0.174	0.423	-0.03	-0.18675	0.218	0.980156	FALSE	-0.2135	-0.0605	0.188464	FALSE	29	25100000000	729000000000	13	310471230	191623675	258684080	333154029	212552529	338217886	30	26500000000	795000000000	15	304325442	191405289	238946596	248286199	227232145	406274511	20352.1	HUMAN	P62913-2	P62913-2	70	16	202.93
419	419.1	THO complex subunit 7 homolog	THOC7	-0.068	0.075	0.043	0.0145	-0.018	-0.086	0.05	-0.05275	-0.0055	0.893394	FALSE	-0.043	0.0465	0.993754	FALSE	23	4630000000	107000000000	15	76219603	48081954	69987893	64284248	42804721	69013727	22	4940000000	109000000000	13	55921730	36087226	49835107	44289870	40905559	47767594	23970.7	HUMAN	Q6I9Y2	Q6I9Y2	59.3	15	209.43
420	420.1	Sperm-associated antigen 5	SPAG5	0.006	0.036	-0.016	0.0725	0.023	0.046	-0.055	0.04975	0.041	0.817602	FALSE	0.0145	-0.0355	0.984101	FALSE	18	641000000	11500000000	15	8610234	6530142	8542076	6424348	4347718	7369325	19	719000000	13700000000	14	9414724	6746853	8362126	6995339	5954965	8241881	135789	HUMAN	Q96R06	Q96R06|J3QRV8|J3KSV2	23.1	17	209.32
421	421.1	CDK5 regulatory subunit-associated protein 2	CDK5RAP2	0.061	0.068	0.012	0.0815	-0.054	-0.019	0.088	0.01725	0.0245	0.934999	FALSE	0.0035	0.05	0.965994	FALSE	17	2020000000	34400000000	16	11457288	8131307	11820350	10042218	7371654	10778326	20	1560000000	31200000000	17	13272198	8700146	11420345	10317796	9975700	11691361	216574	HUMAN	Q96SN8	Q96SN8|Q96SN8-2|Q96SN8-3|Q96SN8-4|F8WCI3|F8WF55|F8WBJ0	12.5	18	208.66
422	422.1	RNA-binding protein Raly	RALY	0.1	-0.279	-0.136	-0.2905	0.098	-0.146	-0.206	-0.20975	-0.2125	0.507491	FALSE	0.099	-0.171	0.938708	FALSE	20	3190000000	63800000000	17	17398019	10341961	16565650	14833399	8438734	17363275	20	2920000000	58500000000	17	22183093	11263801	17314352	16413931	12054482	18233115	32519.6	HUMAN	Q9UKM9	Q9UKM9|Q9UKM9-2|Q86SE5-3|Q86SE5|B3KT61	52.2	18	208.41
423	423.1	GTP-binding protein 1	GTPBP1	0.133	0.01	0.114	-0.1105	-0.063	-0.028	-0.084	-0.06225	-0.009	0.870425	FALSE	0.035	0.015	0.965994	FALSE	22	810000000	17800000000	14	10065397	7722919	10477512	7268821	5075412	8158921	17	1110000000	18800000000	13	9680037	6002026	8943959	6919635	5926595	7567912	73080.2	HUMAN	O00178	O00178	25.8	15	207.3
424	424.1	Interleukin enhancer-binding factor 2	ILF2	0.121	-0.422	-0.047	-0.4065	-0.073	-0.136	-0.405	-0.20875	-0.279	0.47686	FALSE	0.024	-0.226	0.458672	FALSE	22	5380000000	118000000000	11	36549009	23274033	34965008	34645036	19048948	38930532	19	5170000000	98200000000	11	35923543	19774940	29806688	32464893	21371613	31686546	43289.6	HUMAN	Q12905	Q12905	45.1	11	207.1
425	425.1	Zinc finger protein 281	ZNF281	-0.071	0.259	0.003	0.2445	0.024	-0.018	0.241	0.17325	0.1205	0.549986	FALSE	-0.0235	0.122	0.900538	FALSE	16	1500000000	24100000000	11	7797056	5859994	7030271	7733178	5956553	8466391	19	1520000000	29000000000	12	5803501	4144882	4910559	5387239	5205494	6446333	97654.7	HUMAN	Q9Y2X9	Q9Y2X9|Q9Y2X9-2	24.4	16	206.88
426	426.1	Isoform 2 of Hypermethylated in cancer 2 protein	HIC2	0.041	-0.015	0.03	-0.0055	-0.056	0.02	0.082	-0.00075	0.0025	0.996576	FALSE	-0.0075	0.056	0.968503	FALSE	21	2190000000	46100000000	17	13754316	9220262	12184313	15723264	9865856	15643927	21	2110000000	44200000000	17	16760185	10210627	14708513	18154852	16044466	21061767	65196.5	HUMAN	Q96JB3-2	Q96JB3-2|Q96JB3	36.1	18	206.79
427	427.1	YTH domain-containing protein 1	YTHDC1	-0.116	-0.006	-0.034	-0.1705	0.002	0.007	0.077	-0.11775	0.0005	0.788907	FALSE	-0.057	0.0215	0.976633	FALSE	24	1480000000	35600000000	20	31244136	19847974	28971774	29891220	17708750	32461903	22	1380000000	30400000000	19	25385295	15314883	21433676	21155874	18675141	23048068	85871.1	HUMAN	J3QR07	J3QR07|Q96MU7|Q96MU7-2	27	23	205.89
428	428.1	Protein Red	IK	-0.046	0.245	0.096	0.1645	0.007	-0.137	0.067	0.04175	0.054	0.810541	FALSE	-0.0195	0.0815	0.95733	FALSE	15	1060000000	15900000000	14	14346052	10576878	14353901	11551555	8854315	12875337	15	1030000000	15500000000	13	25157538	17821514	22878399	18731795	16458921	19806900	65715.2	HUMAN	Q13123	Q13123	33.9	15	205.15
429	429.1	60S ribosomal protein L36a	RPL36A	-0.087	0.014	-0.051	0.0305	0.025	0.181	0.079	-0.02725	0.0975	0.883586	FALSE	-0.031	0.014	0.984101	FALSE	41	30100000000	1230000000000	15	622230484	397410665	579634793	731320890	463234457	743080866	43	36400000000	1560000000000	18	668677101	382248407	521491134	557430515	479544388	908503163	16663.2	HUMAN	J3KQN4	J3KQN4|P83881|H0Y5B4|H7BZ11|R4GN19|H0Y3V9|H7BY91	51.4	18	204.94
429	429.2	60S ribosomal protein L36a-like	RPL36AL	-0.13	0.009	-0.052	-0.0445	0.025	0.199	0.045	-0.07775	0.104	0.972897	FALSE	-0.0525	-0.0035	0.962231	FALSE	40	31100000000	1240000000000	15	624002713	396228175	578030810	733107572	460255042	742538204	41	38900000000	1590000000000	17	676174659	387814830	531980097	569707374	488002146	921006925	12753.9	HUMAN	Q969Q0	Q969Q0	68.8	17	189.63
430	430.1	Isoform 2 of Lymphoid-specific helicase	HELLS	-0.065	0.199	-0.022	-0.0025	-0.076	0.058	0.062	0.06425	0.1285	0.625533	FALSE	-0.0705	0.02	0.965994	FALSE	16	766000000	12300000000	14	16011600	11537156	14250743	12696689	8793478	13512132	18	937000000	16900000000	15	17674731	13446150	15144866	14564916	11667611	17383178	96233.2	HUMAN	Q9NRZ9-2	Q9NRZ9-2|Q9NRZ9|Q9NRZ9-3|Q9NRZ9-5|Q9NRZ9-6|Q9NRZ9-4|Q9NW36|Q9NRZ9-7|Q9NRZ9-8	25.5	17	204.77
431	431.1	U4/U6 small nuclear ribonucleoprotein Prp31	PRPF31	-0.058	0.102	0.056	0.0885	0.055	0.101	-0.026	0.06375	0.1015	0.675074	FALSE	-0.0015	0.015	0.985332	FALSE	20	1120000000	22400000000	14	7625656	5655059	7711394	6202493	4524812	6892909	20	1030000000	20500000000	13	14164078	9673765	12805743	11082845	9388028	13419784	55683.3	HUMAN	Q8WWY3	Q8WWY3|E7EVX8|E7ESA8|Q8WWY3-2|Q8WWY3-3	37.2	15	204.28
432	432.1	PHD finger protein 3	PHF3	-0.02	0.029	0.013	-0.0235	-0.076	0.064	0.076	0.05325	0.0465	0.805426	FALSE	-0.048	0.0445	0.993754	FALSE	14	765000000	10700000000	11	8148742	5886194	7473427	9005906	6151954	9544199	17	662000000	11300000000	14	8970801	5751777	7665835	8920510	8347616	10722594	231702	HUMAN	Q92576	Q92576|Q92576-2|D6R9X2	11.4	17	203.8
433	433.1	Activating signal cointegrator 1 complex subunit 3	ASCC3	0.026	0.06	0.011	0.0255	0.037	-0.038	0.003	0.11575	0.011	0.76897	FALSE	0.0315	0.007	0.976633	FALSE	13	369000000	4800000000	11	10315408	8115725	10051216	8572216	6053685	9385845	19	440000000	8370000000	18	11525793	8194232	10178339	8908582	8202980	9829133	253053	HUMAN	Q8N3C0	Q8N3C0|Q8N3C0-4|Q8N3C0-3|J3KNJ4	11.8	21	203.77
434	434.1	Isoform 2 of Vasculin	GPBP1	0.045	0.051	-0.048	0.1595	0.03	-0.071	0.039	0.11325	-0.01	0.814964	FALSE	0.0375	-0.0045	0.976633	FALSE	22	1730000000	38100000000	14	27166257	19149591	27187986	25839714	17873996	29251455	19	2100000000	39900000000	13	25563269	15694380	21140906	23857096	20592323	26823200	54238.3	HUMAN	Q86WP2-2	Q86WP2-2|Q86WP2|Q86WP2-3|D4PHA4|Q86WP2-4	33.7	15	203.5
435	435.1	RNA-binding protein 25	RBM25	0.068	0.155	0.061	0.0515	-0.003	-0.173	-0.181	0.00975	-0.009	0.996576	FALSE	0.0325	-0.06	0.97897	FALSE	16	926000000	14800000000	15	17646201	11880815	17884508	15421942	9519134	15762399	18	1100000000	19700000000	15	22049437	14330419	19648929	16385830	12791160	16848430	100526	HUMAN	P49756	P49756|P49756-3|P49756-2	23.2	19	203.38
436	436.1	HCF N-terminal chain 5	HCFC1	0.118	0	-0.034	0.0945	-0.031	0.017	0.058	0.04175	0.0085	0.915234	FALSE	0.0435	0.012	0.962231	FALSE	21	625000000	13100000000	13	11067352	7815577	11789500	11281529	6965786	12051708	20	571000000	11400000000	13	10745077	5930026	9282288	9659386	7794195	11365627	215469	HUMAN	A6NEM2	A6NEM2|P51610-4|P51610|P51610-2|P51610-3	11	15	203.37
437	437.1	Thrombospondin-2	THBS2	0.08	0.201	0.043	0.1315	0.074	0.123	0.034	0.15325	0.162	0.542887	FALSE	0.077	0.0385	0.841848	FALSE	14	550000000	7690000000	13	5330814	4384404	5570737	3661499	2909078	4168805	17	423000000	7200000000	14	5390252	3889914	4974358	3140798	2959515	4327683	133869	HUMAN	P35442	P35442	17.1	15	202.94
437	437.2	Thrombospondin-1	THBS1	-0.127	0.112	0.106	0.0405	0.02	0.136	0.097	-0.03975	0.124	0.870425	FALSE	-0.0535	0.1015	0.96935	FALSE	9	850000000	7650000000	7	4291749	2942060	3826663	2640149	2004886	3034090	7	1350000000	9460000000	6	2434393	1574886	2258166	1231279	1132224	1631580	133374	HUMAN	P07996	P07996|P07996-2	8.1	7	73.18
438	438.1	Ribosomal RNA-processing protein 7 homolog A	RRP7A	0.024	-0.08	-0.14	-0.0215	0.07	-0.013	0.135	0.00825	-0.0465	0.937578	FALSE	0.047	-0.0025	0.975796	FALSE	21	3010000000	63100000000	15	17486162	12455337	16782150	17456044	12877734	20235629	15	3090000000	46300000000	13	11070197	6537346	9219722	11472377	11597319	12905228	32504.6	HUMAN	Q9Y3A4	Q9Y3A4|Q9NSQ0	62.5	17	202.92
439	439.1	Isoform 6 of Splicing factor 1	SF1	-0.117	0.082	-0.013	-0.1545	0.008	-0.047	0.02	-0.12875	0.0175	0.810541	FALSE	-0.0545	0.0035	0.965994	FALSE	20	913000000	18300000000	12	9017055	5733820	7708342	9011545	5415250	9606846	19	1310000000	24900000000	11	7746980	5186164	6552150	7198753	6572271	8186601	62173.2	HUMAN	Q15637-6	Q15637-6|Q15637-2|Q15637|Q15637-3|Q15637-4|Q15637-5|Q15637-7|F8WEV5	27.1	14	202.71
440	440.1	Peroxiredoxin-1	PRDX1	0.104	0.228	0.109	0.2365	0.043	-0.144	-0.004	0.28275	0.042	0.573639	FALSE	0.0735	0.0525	0.817609	FALSE	26	6040000000	157000000000	14	76658149	70356178	84222449	53799041	43303116	60841189	28	7980000000	223000000000	13	97597940	68462107	91936167	77229596	61793708	76497117	22338.2	HUMAN	Q06830	Q06830	55.7	14	202.06
440	440.2	Peroxiredoxin-4	PRDX4	0.058	0.148	0.094	0.0805	0.017	-0.035	0.002	0.11625	0.0565	0.662449	FALSE	0.0375	0.048	0.925496	FALSE	8	7190000000	57500000000	4	36784558	34734561	42300311	26165211	19425648	28846565	6	18100000000	109000000000	2	48462993	32736193	45733068	35421049	26613996	35560045	30767.5	HUMAN	Q13162	Q13162|A6NG45	12.5	4	44.37
440	440.3	Peroxiredoxin-2	PRDX2	0.264	0.142	0.178	0.2745	0.007	-0.151	-0.114	0.30525	-0.0045	0.624372	FALSE	0.1355	0.032	0.626142	FALSE	3	6240000000	18700000000	2	9335425	8339264	9802697	6560096	5428208	7374352	5	4910000000	24600000000	4	12164882	9006969	11141901	10878743	8448448	10255639	22062.7	HUMAN	P32119	P32119|A6NIW5	19.1	4	41.11
441	441.1	Protein fantom	RPGRIP1L	0.012	-0.044	-0.05	0.1335	-0.019	0.011	0.07	0.13175	-0.0165	0.805958	FALSE	-0.0035	0.01	0.993754	FALSE	17	255000000	4330000000	15	6552898	5077167	6394384	6237823	4386605	6809061	15	337000000	5050000000	11	7627881	4702904	6352292	7167404	6412746	7896989	152055	HUMAN	Q68CZ1	Q68CZ1|H3BV03|H3BS47|Q68CZ1-2|H3BPS4|I3L1B5	16.1	16	201.67
442	442.1	T-complex protein 1 subunit epsilon	CCT5	0.038	-0.01	-0.032	0.1415	-0.059	0.224	-0.064	0.12125	0.107	0.574703	FALSE	-0.0105	-0.048	0.962231	FALSE	15	393000000	5890000000	11	7008179	4800945	6664934	6373976	4163701	6675493	17	465000000	7900000000	12	7671255	4626667	6475002	5828511	5018121	7918957	60126.4	HUMAN	P48643	P48643|E9PCA1|B7ZAR1|E7ENZ3|P48643-2|D6RIZ7	39.7	14	201.25
443	443.1	Neuroepithelial cell-transforming gene 1 protein	NET1	-0.152	-0.02	-0.132	-0.1685	-0.192	-0.068	0.075	-0.14825	-0.044	0.644524	FALSE	-0.172	-0.0285	0.458672	FALSE	16	849000000	13600000000	14	6460318	4078031	5190526	6280312	4101402	6758211	15	547000000	8210000000	15	8479662	5079538	6537134	8749030	7478603	9135894	68195.2	HUMAN	Q7Z628	Q7Z628|Q7Z628-2	37.5	17	200.53
444	444.1	Isoform 2 of Myc-associated zinc finger protein	MAZ	-0.06	-0.083	-0.061	-0.0425	0.056	0.27	0.217	-0.05325	0.0935	0.945266	FALSE	-0.002	0.078	0.936708	FALSE	20	1140000000	22700000000	16	11752358	8080163	10794070	10174306	7378953	12406595	23	958000000	22000000000	16	19058469	12486390	16242967	16776174	14889992	23411351	52212.9	HUMAN	P56270-2	P56270-2|P56270|P56270-4|I3L0M3|Q14119|J3QSH4|H3BPU3|I3L411|H3BTS8|I3L4D3|H3BRC5	39.1	19	200.23
444	444.2	Isoform 3 of Myc-associated zinc finger protein	MAZ	-0.06	-0.079	-0.077	-0.0415	0.065	0.277	0.158	-0.02425	0.099	0.875108	FALSE	0.0025	0.0405	0.975796	FALSE	18	1230000000	22100000000	14	11183280	7767421	10267918	9521665	7004514	11769779	21	907000000	19100000000	15	17874944	11889117	15277940	15839200	13913831	22127796	47277.9	HUMAN	P56270-3	P56270-3	34.1	17	171.9
444	444.3	POZ-, AT hook-, and zinc finger-containing protein 1	PATZ1	0.107	-0.005	0.003	-0.0675	0.062	-0.027	0.04	0.00625	-0.016	0.990224	FALSE	0.0845	0.0215	0.876171	FALSE	21	872000000	18300000000	14	8308825	5911980	8026458	8013297	5103400	9782988	19	1430000000	27200000000	13	11860073	6858376	10117775	10503731	9121067	12520456	75485	HUMAN	Q9HBE1	Q9HBE1|Q9HBE1-3|Q9HBE1-2	24.7	16	186.07
444	444.4	Isoform 4 of POZ-, AT hook-, and zinc finger-containing protein 1	PATZ1	0.091	-0.02	-0.021	-0.1025	0.05	0.008	-0.029	-0.01775	-0.006	0.968313	FALSE	0.0705	-0.025	0.975796	FALSE	19	894000000	17000000000	12	7569212	5416409	7142722	7312337	4539398	8951359	17	1510000000	25700000000	11	11464361	6504016	9701420	10080794	8674287	12146027	58456.3	HUMAN	Q9HBE1-4	Q9HBE1-4	31.6	13	172.2
445	445.1	Isoform 2 of Extracellular matrix protein FRAS1	FRAS1	-0.082	0.047	0.03	-0.1545	0.015	0.037	0.038	-0.04825	0.042	0.993715	FALSE	-0.0335	0.034	0.998591	FALSE	12	718000000	8620000000	11	2796393	2115719	2729709	2458912	1734311	2556323	15	550000000	8260000000	14	3415114	2340328	3019668	2741677	2480366	3011432	454925	HUMAN	Q86XX4-2	Q86XX4-2|Q86XX4|Q86XX4-6|Q86XX4-4	6.7	17	199.27
445	445.2	Isoform 5 of Extracellular matrix protein FRAS1	FRAS1	-0.057	-0.093	0.047	-0.1125	0.068	0.126	0.099	-0.04525	0.0165	0.961182	FALSE	0.0055	0.073	0.936708	FALSE	7	2400000000	16800000000	6	5893335	3953270	5646797	5417942	3705012	5929015	7	2080000000	14600000000	5	6561083	3680100	5461787	5744025	4844849	5431982	226496	HUMAN	Q86XX4-5	Q86XX4-5	5.2	7	75.73
446	446.1	Probable ATP-dependent RNA helicase DDX6	DDX6	-0.037	0.037	-0.044	-0.3805	-0.017	-0.294	-0.175	-0.20925	-0.1285	0.542887	FALSE	-0.027	-0.1095	0.800172	FALSE	22	1230000000	27000000000	15	20228861	14046254	20064645	28031826	14186516	29265830	22	2580000000	56900000000	14	22232648	12705227	17752535	30660516	23755656	28357015	54815.2	HUMAN	P26196	P26196	46.3	17	199.16
447	447.1	Isoform 2 of Dynactin subunit 2	DCTN2	-0.204	-0.447	-0.098	-0.3005	-0.071	0.103	-0.157	-0.30525	-0.172	0.507491	FALSE	-0.1375	-0.1275	0.210093	FALSE	17	1100000000	18700000000	13	12290465	7510781	10995319	8653442	5657688	9127652	18	947000000	17000000000	13	13191193	6285991	10691345	8197851	6578848	9853238	44933	HUMAN	Q13561-2	Q13561-2|F5H2S7|Q13561-3|Q13561|F8W1I6|F8W0U6	38.9	13	198.6
448	448.1	Isoform 3 of Phosphorylase b kinase regulatory subunit beta	PHKB	0.005	0.075	0.075	0.0635	0.064	0.07	0.017	0.09225	0.0725	0.674356	FALSE	0.0345	0.046	0.932215	FALSE	19	1410000000	26700000000	16	11212858	8515951	10658568	8929474	7105300	10272616	19	806000000	15300000000	16	11303753	7558546	10064778	9235045	8292149	10938114	125883	HUMAN	Q93100-3	Q93100-3|Q93100-4|Q93100|Q93100-2	22	20	198.3
449	449.1	Cadherin-1	CDH1	0.059	-0.007	0.015	0.0705	-0.064	-0.003	0.072	0.09675	-0.005	0.833443	FALSE	-0.0025	0.0435	0.976633	FALSE	17	1110000000	18800000000	14	32697985	23477586	31270495	20720983	15587359	22316753	17	1160000000	19800000000	13	26837837	15860813	21849949	17109437	14187795	19594093	97910.8	HUMAN	P12830	P12830|P12830-2|H3BNC6|H3BVI7	21.8	16	198.16
449	449.2	Cadherin-3	CDH3	-0.072	-0.077	-0.017	0.3235	0.031	-0.009	0.004	0.19675	-0.043	0.777875	FALSE	-0.0205	-0.0065	0.97897	FALSE	12	1100000000	13200000000	10	20659066	14174009	18845000	13220091	10072055	14412484	10	1190000000	11900000000	8	17961944	10439003	13899020	11188428	8801138	12553570	91930.2	HUMAN	P22223	P22223|P22223-2	19.6	10	146.79
450	450.1	ATP synthase subunit gamma, mitochondrial	ATP5C1	0.029	0.224	-0.013	0.1205	-0.131	-0.001	0.024	0.09525	0.1115	0.598895	FALSE	-0.051	0.0055	0.975796	FALSE	20	3190000000	63800000000	15	22864468	17403867	23105466	18937951	14341280	19397159	15	3410000000	51200000000	10	19421470	13465325	16476713	14485847	13214172	16649194	33052.5	HUMAN	P36542	P36542	43.6	15	197.66
450	450.2	Isoform Heart of ATP synthase subunit gamma, mitochondrial	ATP5C1	0.074	0.24	0.041	0.1555	-0.107	-0.001	0.067	0.14075	0.1195	0.558361	FALSE	-0.0165	0.054	0.976633	FALSE	17	3240000000	55100000000	14	21693908	16806243	22394178	18074732	13921711	18687709	13	3360000000	43700000000	10	18773820	13119506	16029814	14088071	12759767	16048595	32937.4	HUMAN	P36542-2	P36542-2	43.4	15	187.8
451	451.1	A-kinase anchor protein 17A	AKAP17A	0.094	0.085	0.024	0.0165	0.042	-0.186	-0.121	0.04575	-0.0505	0.995783	FALSE	0.068	-0.0485	0.984101	FALSE	15	1310000000	19700000000	12	17422552	12481094	18356806	12691967	8747026	14158081	24	1050000000	25300000000	20	31620766	20019264	26494270	22578977	17644954	23715712	81361.6	HUMAN	Q02040	Q02040|X6RAJ1|Q02040-3|Q02040-2	32.3	22	197.53
452	452.1	Microtubule-associated serine/threonine-protein kinase 2	MAST2	-0.119	-0.027	-0.017	0.0435	-0.009	-0.008	-0.066	0.00275	-0.0175	0.982586	FALSE	-0.064	-0.0415	0.876171	FALSE	14	444000000	6220000000	13	9791306	6929738	8722142	9504746	6540179	10851319	16	544000000	8700000000	15	5121037	3276277	4535013	4970715	4633972	5474416	197688	HUMAN	Q6P0Q8	Q6P0Q8|E7ERL6|Q6P0Q8-2|O15021|J3QT34|E7EWQ5|O15021-1|O15021-3|O15021-2	14	18	195.88
453	453.1	DNA-dependent protein kinase catalytic subunit	PRKDC	-0.004	0.122	0.068	0.0675	-0.007	0.032	-0.024	0.05425	0.077	0.736222	FALSE	-0.0055	0.022	0.985037	FALSE	16	183000000	2930000000	14	4906862	3571676	4710731	4143264	3085905	4676674	16	161000000	2580000000	13	3932790	2763733	3670419	3401335	2929621	3835619	474044	HUMAN	P78527	P78527|P78527-2|E7EUY0	5.3	15	195.38
454	454.1	DNA-directed RNA polymerase, mitochondrial	POLRMT	-0.118	-0.02	0.005	0.1255	0.053	0.158	0.098	0.04675	0.069	0.76897	FALSE	-0.0325	0.0515	0.984101	FALSE	12	521000000	6250000000	11	2689026	1870495	2418049	2635443	1907418	2837556	11	604000000	6650000000	10	3610946	2155310	3079446	3192046	2717356	4050328	140387	HUMAN	O00411	O00411	15.6	13	194.28
455	455.1	Pumilio homolog 1	PUM1	-0.01	0.069	-0.042	-0.0195	-0.024	-0.116	0.014	0.04475	-0.0235	0.973144	FALSE	-0.017	-0.014	0.97897	FALSE	18	1060000000	19000000000	15	16693840	12093996	16684842	13653594	9912466	14836442	14	852000000	11900000000	12	11347817	7701091	9849503	9365148	8927590	9160040	130848	HUMAN	Q5T1Z8	Q5T1Z8|Q5T1Z4|Q14671-3|Q14671-2|Q14671|Q14671-4|E9PR38|E9PMX1|E9PM68	17.7	16	194.17
455	455.2	Pumilio homolog 2	PUM2	0.016	0.098	-0.074	0.0975	0.061	-0.231	-0.038	0.06925	-0.0665	0.995783	FALSE	0.0385	-0.056	0.984101	FALSE	7	1150000000	8040000000	7	8092811	5499433	8063632	6584490	4436933	6881210	6	1310000000	7890000000	5	6864278	4372090	5707616	5635570	4817736	5268862	114784	HUMAN	Q8TB72	Q8TB72|Q8TB72-3|Q8TB72-4|Q8TB72-2	7.5	8	87.74
456	456.1	Importin subunit beta-1	KPNB1	0.015	-0.116	-0.03	0.0575	-0.033	0.099	-0.006	0.03025	-0.0085	0.971301	FALSE	-0.009	-0.018	0.97897	FALSE	17	1350000000	23000000000	14	22462728	15955184	22408804	21430532	16201162	23869352	21	1730000000	36300000000	15	33088433	20247926	28398506	28084917	24634914	34933723	98480.7	HUMAN	Q14974	Q14974|Q14974-2	18.2	16	193.44
457	457.1	Nucleophosmin	NPM1	-0.025	-0.315	0.015	-0.3095	-0.225	-0.099	-0.31	-0.22725	-0.207	0.500302	FALSE	-0.125	-0.1475	0.190593	FALSE	19	2690000000	51100000000	14	40353565	25584068	38075716	33754025	17427245	32883906	17	2870000000	48800000000	12	36433800	19330813	32106448	26048850	18041830	29974534	32745.6	HUMAN	P06748	P06748|P06748-2|P06748-3	52	15	193.38
458	458.1	Translation machinery-associated protein 16	TMA16	-0.147	-0.005	-0.099	0.1575	-0.037	0.312	0.004	0.04825	0.1535	0.627407	FALSE	-0.092	-0.0475	0.790208	FALSE	27	7130000000	192000000000	17	65621618	42667336	55496837	56000090	38586076	59088562	23	7280000000	167000000000	15	96492814	62017750	77835186	78511701	68643917	100838980	24092.1	HUMAN	Q96EY4	Q96EY4|D6RA57|D6RC31|D6RE67	53.2	17	193.21
459	459.1	Developmental pluripotency-associated protein 4	DPPA4	-0.029	0.006	-0.022	0.0505	-0.03	-0.009	-0.039	0.05175	-0.0015	0.915234	FALSE	-0.0295	-0.0305	0.960976	FALSE	21	2510000000	52800000000	13	17693559	12722391	16781360	18887059	13409256	20406616	19	2650000000	50400000000	11	13017389	8634058	10747667	12395068	10545207	14818869	33882.3	HUMAN	Q7L190	Q7L190|F8WDC6	45	13	193.11
460	460.1	Isoform 3 of E3 ubiquitin-protein ligase TRIP12	TRIP12	0.02	0.076	-0.011	-0.0605	-0.037	0.047	-0.136	-0.06025	0.0615	0.996576	FALSE	-0.0085	-0.0735	0.931188	FALSE	15	550000000	8250000000	14	6893161	4354803	6336517	5141531	3367179	5603033	14	594000000	8320000000	12	8545448	4915124	6959560	5642377	4905705	6878233	227456	HUMAN	Q14669-3	Q14669-3|Q14669-2|Q14669|Q14669-4|G5E9G6	10.4	18	191.79
461	461.1	LINE-1 retrotransposable element ORF1 protein	L1RE1	-0.021	-0.142	-0.194	-0.2455	-0.143	-0.059	-0.26	-0.00725	-0.1005	0.802258	FALSE	-0.082	-0.227	0.0950675	FALSE	18	1730000000	31100000000	16	19849786	15889704	19669695	27807984	18555674	27440167	19	1420000000	26900000000	15	15751070	9828115	12554722	19258052	14024902	20443554	40283.2	HUMAN	Q9UN81	Q9UN81	42.3	18	190.77
462	462.1	PC4 and SFRS1-interacting protein	PSIP1	0.153	0.202	0.176	0.1025	0.015	-0.091	-0.043	0.07575	0.0555	0.736222	FALSE	0.084	0.0665	0.739663	FALSE	23	1150000000	26500000000	14	19882342	14927130	21544579	16907957	12505325	18346035	22	1470000000	32300000000	13	25846019	18462649	24875153	21768509	19437340	22711058	60216.3	HUMAN	O75475	O75475|O75475-2|O75475-3|P51858|Q7Z4V5-3|Q7Z4V5-4|Q7Z4V5|Q7Z4V5-2|Q9Y3E1|M0R0J3|H3BPQ6	26.4	15	190.48
463	463.1	Rhotekin	RTKN	-0.156	0.148	0.041	-0.1165	-0.049	-0.075	-0.017	-0.10675	0.0365	0.887028	FALSE	-0.1025	0.012	0.912192	FALSE	17	1490000000	25300000000	12	12809738	8743071	11663602	12657234	8492185	13218413	20	1670000000	33300000000	14	20953540	14113570	18062265	19024767	16431006	21667394	63465.1	HUMAN	Q9BST9	Q9BST9|Q9BST9-2|Q9BST9-3	34.1	15	188.53
464	464.1	Lamina-associated polypeptide 2, isoform alpha	TMPO	0.2	0.127	0.179	0.2365	-0.082	-0.072	-0.092	0.09425	0.0275	0.768861	FALSE	0.059	0.0435	0.882627	FALSE	17	1200000000	20400000000	14	5160560	3722062	5579810	5326137	4352440	5459152	13	1330000000	17300000000	13	5602191	4218209	5527105	5538697	5075888	6011178	76061.2	HUMAN	P42166	P42166|P42167-3	34.7	16	188.51
464	464.2	Lamina-associated polypeptide 2, isoforms beta/gamma	TMPO	0.074	0.245	0.228	0.1525	-0.066	-0.06	0.091	0.06075	0.0925	0.703201	FALSE	0.004	0.1595	0.655915	FALSE	10	3050000000	30500000000	9	3514698	2433178	3779803	2834060	2125582	3050848	10	2600000000	26000000000	9	7261537	5625843	7355251	6073832	5946471	6761770	50726.4	HUMAN	P42167	P42167|G5E972|P42167-2	38.5	12	146.7
465	465.1	Isoform 5 of RNA-binding protein EWS	EWSR1	-0.131	0.302	0.007	-0.0025	0.534	-0.336	0.23	0.07775	-0.017	0.894287	FALSE	0.2015	0.1185	0.0754294	FALSE	30	9270000000	278000000000	13	63502985	67390676	70776585	56913071	66101076	89474271	31	9270000000	287000000000	14	77829586	79222254	78605732	86456910	80270539	67316167	69249.8	HUMAN	Q01844-5	Q01844-5|Q01844|Q01844-3|B0QYK0|Q01844-6|C9JGE3|Q01844-2|Q01844-4	18.4	14	188.36
466	466.1	Microtubule-associated protein	MAP4	-0.044	0.265	-0.038	0.2865	0.085	-0.036	-0.012	0.21525	0.1145	0.542955	FALSE	0.0205	-0.025	0.993754	FALSE	11	925000000	10200000000	9	8150787	5229300	7268495	5787801	4703383	6629459	14	963000000	13500000000	13	16132425	11008886	13811484	11603619	10893860	14857958	246695	HUMAN	E7EVA0	E7EVA0|P27816|P27816-6|P27816-2|P27816-4|P27816-5|F8W9U4	8.4	13	188.25
467	467.1	RNA/RNP complex-1-interacting phosphatase	DUSP11	-0.032	-0.372	-0.119	-0.0615	-0.064	0.052	-0.044	-0.04875	-0.16	0.622205	FALSE	-0.048	-0.0815	0.817609	FALSE	18	2780000000	50000000000	13	19348350	12915544	17604952	21615437	12244797	20727904	21	2310000000	48500000000	13	17573946	9706335	13701222	16177135	13905292	20451713	39280.4	HUMAN	O75319	O75319|C9JYA6|O75319-2	44.8	14	188.23
468	468.1	DNA annealing helicase and endonuclease ZRANB3	ZRANB3	-0.011	-0.029	-0.064	0.0215	-0.033	0.106	-0.004	0.00675	0.0385	0.926422	FALSE	-0.022	-0.034	0.962231	FALSE	13	359000000	4660000000	13	2624399	1807908	2554708	2380341	1580272	2566367	17	256000000	4360000000	15	7138029	4461040	5866258	5961646	5236791	7241614	124900	HUMAN	Q5FWF4	Q5FWF4|F5GYN7|Q5FWF4-3|Q5FWF4-2|Q5FWF4-4|F8WCT9|Q5FWF4-5	18.3	18	187.8
469	469.1	Protein numb homolog	NUMB	-0.052	0.157	-0.046	-0.0155	0.004	-0.025	0.068	-0.00175	0.066	0.886731	FALSE	-0.024	0.011	0.985332	FALSE	15	1970000000	29600000000	13	10479404	7748241	10509821	9682945	6695021	11249670	18	851000000	15300000000	15	14358651	9777452	12660520	13560615	12792947	15063667	71487.2	HUMAN	P49757	P49757|P49757-3|P49757-2|P49757-4|P49757-5|P49757-6|P49757-7|P49757-8|G3V3Z8|P49757-9	24.5	17	187.72
469	469.2	Numb-like protein	NUMBL	0.062	0.067	-0.05	0.0795	0.002	-0.095	-0.059	0.11175	-0.014	0.827659	FALSE	0.032	-0.0545	0.984101	FALSE	11	2060000000	22700000000	9	11511654	8801943	11962413	11565532	8163059	13159418	10	1590000000	15900000000	7	5190426	3359215	4470642	5584002	4948284	5669112	65632	HUMAN	Q9Y6R0	Q9Y6R0	20.5	11	125.28
470	470.1	Pescadillo homolog	PES1	-0.069	-0.073	-0.001	0.0735	-0.059	0.114	-0.059	0.01725	0.0205	0.936945	FALSE	-0.064	-0.03	0.910274	FALSE	16	918000000	14700000000	16	11320062	7403951	10958550	10928085	7146739	11283019	17	1060000000	17900000000	17	16618798	9802905	14397729	13683344	11139163	17889632	68400.8	HUMAN	O00541	O00541|O00541-2|B5MCF9|B3KXD6	25.5	18	186.88
471	471.1	Isoform 2 of Nesprin-2	SYNE2	0.002	-0.125	0.087	-0.0335	-0.096	-0.049	-0.195	-0.00625	-0.087	0.823109	FALSE	-0.047	-0.054	0.887861	FALSE	16	518000000	8300000000	13	10832229	8060218	11729336	8625964	6236944	9595223	13	557000000	7250000000	11	8468702	4809443	7979773	7185065	5296381	7290518	804724	HUMAN	Q8WXH0-2	Q8WXH0-2|Q8WXH0|G3V5X4|Q8WXH0-7|G3V4T3|G3V3D4|Q8WXH0-3|Q8WXH0-4|Q86YP9	3.3	18	186.57
472	472.1	DNA-3-methyladenine glycosylase	MPG	-0.113	-0.166	-0.119	-0.2455	-0.105	0.306	-0.032	-0.22275	0.07	0.805958	FALSE	-0.109	-0.0755	0.532065	FALSE	22	2850000000	62800000000	12	19643620	12344922	17970681	20215168	11633441	20360108	23	2480000000	57000000000	13	23583184	12423990	17761750	18786928	15831800	25463115	33267.5	HUMAN	P29372	P29372|P29372-4|P29372-2|P29372-5	52.3	13	186.3
473	473.1	Proline-rich protein 11	PRR11	0.078	0.165	-0.035	0.1255	0.046	0.05	0.102	0.12925	0.1075	0.573639	FALSE	0.062	0.0335	0.907315	FALSE	20	2610000000	52200000000	13	25812260	19977448	25919184	27241989	20273190	30740357	19	2140000000	40600000000	13	26035733	18187205	22590017	25881258	24137810	31270965	40597.8	HUMAN	Q96HE9	Q96HE9	51.1	14	185.88
474	474.1	Uncharacterized protein C9orf114	C9orf114	-0.039	0.011	-0.033	-0.0485	-0.012	0.099	0.142	-0.03025	0.055	0.968313	FALSE	-0.0255	0.0545	0.97897	FALSE	19	2380000000	45200000000	14	41991624	29310561	38381579	34780752	23299873	37415162	19	2540000000	48200000000	13	34504384	20298728	27485780	25224619	23517184	30377432	42521.4	HUMAN	Q5T280	Q5T280	33.2	15	185.87
475	475.1	Smith-Magenis syndrome chromosomal region candidate gene 8 protein	SMCR8	-0.021	1.326	-0.011	1.6255	-0.037	1.491	-0.03	1.73725	1.4085	0.0120049	TRUE	-0.029	-0.0205	0.965994	FALSE	14	750000000	10500000000	11	5739578	15825566	5652983	4889583	12279148	5136755	18	859000000	15500000000	14	5416389	8481486	4667244	4998204	4133631	16818466	105933	HUMAN	Q8TEV9	Q8TEV9|Q8TEV9-2	20.7	14	185.72
476	476.1	Putative GTP-binding protein 6	GTPBP6	0.032	0.03	-0.049	0.0245	0.019	0.075	0.103	0.02775	0.0525	0.837817	FALSE	0.0255	0.027	0.965994	FALSE	17	1420000000	24200000000	14	19112603	14476021	19288293	17196610	12512521	19310755	16	1690000000	27000000000	14	23820585	15236400	20140814	19304033	16947460	22245215	57224.8	HUMAN	O43824	O43824|H0Y2S1	27.1	14	185.03
477	477.1	SPATS2-like protein	SPATS2L	-0.052	0.167	-0.084	0.0705	-0.015	0.037	0.088	0.05675	0.102	0.692611	FALSE	-0.0335	0.002	0.97897	FALSE	17	548000000	9320000000	15	9773204	7131697	9307301	9961627	6371266	11046926	15	536000000	8040000000	12	8128323	5420407	6517446	6656392	6379429	7919472	62241.4	HUMAN	Q9NUQ6	Q9NUQ6|Q9NUQ6-2|Q9NUQ6-3|Q9NUQ6-4|B8ZZZ7	28.6	17	184.89
478	478.1	Cyclin-G-associated kinase	GAK	-0.014	-0.065	-0.003	-0.1755	-0.062	-0.024	-0.01	-0.13375	-0.0445	0.662449	FALSE	-0.038	-0.0065	0.975796	FALSE	16	466000000	7460000000	12	5684928	3855648	5609110	4595107	3067625	5324542	15	508000000	7620000000	11	2453175	1593121	2183528	2038672	2011097	2302033	144671	HUMAN	O14976	O14976|O14976-2|D6RE78|D6RAQ7|D6RF16	17.3	13	184.8
479	479.1	WD repeat-containing protein mio	MIOS	0.013	-0.01	-0.029	-0.0665	0.003	-0.019	-0.09	0.01075	-0.0145	0.995783	FALSE	0.008	-0.0595	0.965994	FALSE	15	523000000	7850000000	13	8236187	5850609	7841949	6370516	4285618	7453341	19	356000000	6760000000	18	13961829	8868092	12248880	10956154	10349288	12554465	100294	HUMAN	Q9NXC5	Q9NXC5|Q9NXC5-2	25.7	18	184.36
480	480.1	Pre-mRNA-processing factor 6	PRPF6	0.006	0.104	0.063	0.0015	-0.029	0.016	-0.015	-0.03475	0.06	0.968313	FALSE	-0.0115	0.024	0.985956	FALSE	16	527000000	8430000000	16	13533541	8573247	12913119	11869653	8111839	12765392	12	410000000	4920000000	11	8867458	5752952	8074742	7151120	5792526	8120795	107722	HUMAN	O94906	O94906|O94906-2	20.5	18	183.93
481	481.1	Cofilin-1	CFL1	0.214	0.218	0.175	0.2055	-0.017	0.06	-0.003	0.20525	0.139	0.536035	FALSE	0.0985	0.086	0.532065	FALSE	12	442000000	5310000000	8	5731920	4605360	6237803	4739212	4075781	5342775	13	393000000	5110000000	10	2921037	1942965	2736741	2362022	1984714	2987546	18730.4	HUMAN	P23528	P23528|E9PK25|G3V1A4|Q9Y281|Q9Y281-3	62.6	11	183.71
482	482.1	Isoform 2 of Kelch-like protein 12	KLHL12	0.134	-0.268	-0.003	-0.1345	0.054	-0.06	-0.129	-0.09725	-0.164	0.565856	FALSE	0.094	-0.066	0.97897	FALSE	15	1010000000	15200000000	12	5652101	3874987	5591355	4904974	3183619	5930857	18	766000000	13800000000	12	9398818	5030379	8154739	7530775	6491762	8974347	68753	HUMAN	Q53G59-2	Q53G59-2|Q53G59|Q9H7R2	35.8	15	183.52
483	483.1	SH2 domain-containing protein 3A	SH2D3A	-0.047	-0.113	-0.063	0.0985	0.066	-0.059	-0.042	0.15325	-0.086	0.917119	FALSE	0.0095	-0.0525	0.975796	FALSE	19	1490000000	28400000000	14	11793910	10616901	10951778	12216440	9743550	13866369	18	1550000000	28000000000	13	10954179	6398810	8927670	12639938	10878787	13338581	63662.5	HUMAN	Q9BRG2	Q9BRG2|Q9BRG2-2	33.6	15	183.24
484	484.1	Chromobox protein homolog 3	CBX3	0.003	0.204	0.114	0.1195	-0.063	0.004	0.132	0.11425	0.104	0.574703	FALSE	-0.03	0.123	0.91124	FALSE	22	2550000000	56100000000	12	22607086	16948888	22222247	29463828	22990512	33249836	21	2840000000	59600000000	11	16959075	13013843	16898378	20711664	19553709	22704196	20982.2	HUMAN	Q13185	Q13185|B8ZZ43|K7ELA4	50.8	12	182.66
484	484.2	Chromobox protein homolog 5	CBX5	0.278	0.171	0.385	0.3395	-0.035	0.113	0.03	0.17075	0.142	0.542955	FALSE	0.1215	0.2075	0.0608303	FALSE	11	2130000000	23400000000	7	11656069	9476720	14778242	11204665	11237590	13278802	9	2500000000	22500000000	6	12988462	9190441	14890870	13323694	12033421	15168002	22395.7	HUMAN	P45973	P45973	41.8	8	128.97
485	485.1	THO complex subunit 4	ALYREF	0.06	0.014	0.054	0.0285	0.077	-0.101	-0.092	-0.04075	-0.0435	0.833544	FALSE	0.0685	-0.019	0.965994	FALSE	21	7960000000	167000000000	10	37449821	18518030	32730498	24677900	13584969	33606525	21	4820000000	101000000000	12	19234795	11537989	16913733	13414441	11521848	16060405	26887.4	HUMAN	Q86V81	Q86V81|E9PB61	60.7	12	182.07
486	486.1	Isoform 2 of mRNA cap guanine-N7 methyltransferase	RNMT	0.14	0.101	0.087	-0.0705	-0.022	-0.043	-0.015	0.00925	0.029	0.936945	FALSE	0.059	0.036	0.910274	FALSE	22	1620000000	35600000000	14	24957009	17724798	26044505	17500373	12305038	19945398	19	2090000000	39600000000	13	26270110	17495552	22710515	17262487	15191726	18918694	58408.2	HUMAN	O43148-2	O43148-2|O43148|K7EP06	29.7	15	181.86
487	487.1	Ubiquitin-like modifier-activating enzyme 5	UBA5	-0.115	0.14	-0.015	0.1955	0.045	0.15	0.081	0.05475	0.145	0.624372	FALSE	-0.035	0.033	0.9949	FALSE	16	3110000000	49700000000	10	25979728	16449388	23281869	21679357	15787226	27718395	19	2610000000	49600000000	12	24765911	15559889	21403795	19524770	18315412	25072540	45318.8	HUMAN	Q9GZZ9	Q9GZZ9|E7EQ61|Q9GZZ9-2|E7EWE1	44.8	12	181.56
488	488.1	Mediator of RNA polymerase II transcription subunit 14	MED14	0.056	-0.188	-0.053	-0.0655	0.054	-0.005	-0.048	-0.04425	-0.0965	0.719527	FALSE	0.055	-0.0505	0.993754	FALSE	8	338000000	2700000000	8	1160436	795142	1165986	1067232	656856	1169321	14	269000000	3770000000	14	4503314	2352191	3866124	3526352	2854550	4383476	162087	HUMAN	O60244	O60244	13.8	14	181.24
489	489.1	RNA-binding protein FUS	FUS	0.445	0.11	0.308	0.3725	0.5	-0.334	0.169	0.40825	-0.112	0.745389	FALSE	0.4725	0.2385	1.54999e-08	TRUE	19	2970000000	56500000000	12	10350194	9503150	13630770	13737787	11359872	20644067	18	6510000000	117000000000	11	20029263	13113758	20856479	27540840	27239613	27229072	53724.2	HUMAN	H3BPE7	H3BPE7|P35637|P35637-2	21	14	181.16
489	489.2	TATA-binding protein-associated factor 2N	TAF15	0.19	0.033	0.176	0.0575	0.233	0.1	0.15	0.07375	0.0665	0.717396	FALSE	0.2115	0.163	0.0236871	FALSE	13	10100000000	132000000000	8	12005798	9073477	14217235	19376772	12658503	22504596	12	7120000000	85400000000	9	14848696	9385996	14329222	23102566	20240955	22170520	62057.1	HUMAN	Q92804	Q92804|Q92804-2|A0A075B7D9	14.8	10	123.24
490	490.1	Methyltransferase-like protein 13	METTL13	-0.152	0.031	0.006	-0.0755	-0.002	0.148	-0.099	-0.06525	0.0895	0.973144	FALSE	-0.077	-0.0465	0.817609	FALSE	17	496000000	8440000000	13	8898348	5808388	7887613	7451402	5076816	8219030	17	468000000	7960000000	15	9196357	6090236	8148846	7947081	6799178	9200270	79622.3	HUMAN	Q8N6R0	Q8N6R0|Q8N6R0-3|Q8N6R0-4|Q8N6R0-1|Q8N6R0-2	30.3	16	181.16
491	491.1	Isoform 2 of Calmodulin-regulated spectrin-associated protein 3	CAMSAP3	-0.085	0.068	-0.014	0.0465	-0.04	0.028	0.025	-0.02975	0.048	0.977273	FALSE	-0.0625	0.0055	0.962231	FALSE	17	956000000	16300000000	14	9465972	6133196	8592156	8039139	6006568	8851817	17	1890000000	32100000000	14	10183666	6788265	8524229	7824694	7244885	9239783	138789	HUMAN	Q9P1Y5-2	Q9P1Y5-2|Q9P1Y5	20.4	18	180.87
492	492.1	40S ribosomal protein S15a	RPS15A	0.033	-0.134	-0.02	-0.2045	0.021	-0.129	-0.113	-0.11375	-0.1315	0.573639	FALSE	0.027	-0.0665	0.976633	FALSE	24	7910000000	190000000000	14	115017785	85738978	128774851	121901265	72590907	138929063	22	7420000000	163000000000	13	77718997	42201782	63520709	77019017	61173434	67635526	14953.4	HUMAN	P62244	P62244|I3L3P7|I3L246|I3L303|H3BT37|H3BV27	87.6	15	180.74
493	493.1	RNA-binding protein PNO1	PNO1	0.092	-0.083	-0.059	-0.0635	-0.074	0.123	-0.141	-0.04475	0.02	0.968313	FALSE	0.009	-0.1	0.912192	FALSE	24	5160000000	124000000000	12	39217459	27970662	38453048	35074242	24216959	38378954	23	3300000000	75800000000	12	46542914	28159092	37160387	36909142	29396292	45916950	28094.9	HUMAN	Q9NRX1	Q9NRX1|F8WBJ6	61.5	13	180.72
494	494.1	CAD protein	CAD	-0.021	0.035	0.055	0.0615	-0.022	0.127	-0.115	0.00625	0.081	0.835031	FALSE	-0.0215	-0.03	0.965994	FALSE	11	245000000	2700000000	10	2048803	1374875	1886207	1778242	1087633	1873240	12	252000000	3030000000	10	4538512	2850912	3823777	3776997	3099292	4411800	245318	HUMAN	P27708	P27708|F8VPD4	9.4	14	180.1
495	495.1	FH2 domain-containing protein 1	FHDC1	-0.037	0.11	-0.026	0.1245	0.023	0.076	0.208	0.10675	0.093	0.605643	FALSE	-0.007	0.091	0.928185	FALSE	13	792000000	10300000000	13	14298423	10814676	13292274	15819649	10999419	17284904	17	899000000	15300000000	16	20196689	13802909	17043743	19661392	19745812	24168295	125729	HUMAN	Q9C0D6	Q9C0D6	17	18	179.55
497	497.1	Zinc finger protein RFP	TRIM27	-0.018	-0.074	-0.038	-0.1395	-0.022	-0.053	-0.234	-0.05175	-0.0635	0.76897	FALSE	-0.02	-0.136	0.704744	FALSE	20	687000000	13700000000	13	9750629	7353526	9830740	9021047	5521910	9411047	18	577000000	10400000000	10	10204946	5558833	8480134	8608877	6901594	9807426	59800.9	HUMAN	P14373	P14373|P14373-2	28.8	13	178.63
498	498.1	WD repeat-containing protein 11	WDR11	0.035	0.062	0.097	-0.1085	0.069	0.012	-0.071	-0.07125	0.037	0.954128	FALSE	0.052	0.013	0.95536	FALSE	14	377000000	5280000000	12	4972354	3478041	4853944	4452632	2756961	4914698	12	346000000	4150000000	12	3827433	2167169	3339285	3300638	2601910	3707272	138508	HUMAN	Q9BZH6	Q9BZH6|S4R3P9	13.3	14	178.57
499	499.1	Nucleolar MIF4G domain-containing protein 1	NOM1	-0.131	0.111	-0.121	0.1025	-0.026	0.068	0.016	0.01425	0.0895	0.805958	FALSE	-0.0785	-0.0525	0.808828	FALSE	12	578000000	6930000000	12	7471715	5261017	6958008	7230339	5531401	7773058	14	652000000	9130000000	12	9071569	5999132	7240751	8086589	7150210	9844208	96826.2	HUMAN	Q5C9Z4	Q5C9Z4	19	13	178.4
500	500.1	Protein Shroom3	SHROOM3	0.011	0.055	0.151	0.1865	0.108	-0.112	0.146	0.16625	-0.0285	0.784302	FALSE	0.0595	0.1485	0.434704	FALSE	13	532000000	6910000000	11	3320641	2522250	3144026	3396481	2698965	4140875	13	566000000	7360000000	12	5819089	3863838	5550617	5961435	5953052	7009782	218451	HUMAN	Q8TF72	Q8TF72	11.7	14	177.51
501	501.1	Pre-mRNA-splicing factor SPF27	BCAS2	-0.036	0.152	0.033	0.0335	0.112	-0.046	-0.022	0.01075	0.053	0.883586	FALSE	0.038	0.0055	0.975796	FALSE	15	1500000000	22500000000	10	9283177	6073830	8743880	7426827	5323501	8943437	14	1470000000	20600000000	10	7201735	4441005	6415812	5943328	4763309	6576766	26245.1	HUMAN	O75934	O75934	65.7	11	177.35
502	502.1	Atherin	SAMD1	-0.011	0.02	-0.015	0.1625	-0.02	-0.075	0.123	0.13925	-0.0275	0.814964	FALSE	-0.0155	0.054	0.976633	FALSE	16	2360000000	37800000000	12	26778016	18934352	26053733	26663674	19439589	27242814	18	1800000000	32400000000	12	14714944	9234744	12445587	15337325	14211944	15402641	56222	HUMAN	Q6SPF0	Q6SPF0|E9PIW9	32.8	14	176.85
503	503.1	Protein kinase C iota type	PRKCI	0.063	0.166	0.145	0.0795	0.043	-0.047	0.05	0.06425	0.0595	0.750828	FALSE	0.053	0.0975	0.739663	FALSE	18	1450000000	26000000000	12	19454115	15762014	20142622	16706057	12502682	19755752	17	1500000000	25500000000	12	14722787	11378876	13812676	13923765	12537954	13917169	69231.1	HUMAN	P41743	P41743	29.8	14	176.05
504	504.1	Golgin subfamily A member 2	GOLGA2	-0.038	0.278	0.014	0.1945	-0.047	0.037	0.081	0.12225	0.1575	0.556946	FALSE	-0.0425	0.0475	0.993754	FALSE	12	306000000	3670000000	11	4847795	3587695	4529394	4007659	3148056	4687279	11	452000000	4980000000	9	4397463	3180948	3945680	3578192	3475517	4262082	113712	HUMAN	Q08379	Q08379|Q08379-2	17	14	175.36
504	504.2	Isoform 2 of Poly(A) RNA polymerase, mitochondrial	MTPAP	-0.148	0.134	-0.026	0.1265	0.101	0.145	0.052	0.03225	0.1395	0.6904	FALSE	-0.0235	0.013	0.988703	FALSE	4	514000000	2050000000	3	1571282	1074773	1530420	1173680	889888	1431970	6	602000000	3610000000	5	1886228	1334309	1684121	1601882	1450987	1873494	79687.6	HUMAN	Q9NVV4-2	Q9NVV4-2|Q9NVV4	13	6	75.96
505	505.1	60S ribosomal protein L31	RPL31	-0.207	-0.184	-0.081	-0.2075	-0.037	0.154	-0.046	-0.17025	-0.015	0.691724	FALSE	-0.122	-0.0635	0.532065	FALSE	22	9720000000	214000000000	10	90959716	58158196	85889799	98603562	50136851	96457679	26	10300000000	267000000000	13	99451801	52741802	78392043	79633036	70904102	106898800	14462.6	HUMAN	P62899	P62899|B7Z4C8|P62899-2|B7Z4E3|P62899-3|B8ZZK4	63.2	13	175.25
506	506.1	Mannosyl-oligosaccharide glucosidase	MOGS	0.103	0.008	-0.002	-0.0545	-0.188	0.02	-0.118	0.00925	0.014	0.968671	FALSE	-0.0425	-0.06	0.882627	FALSE	12	1210000000	14500000000	10	4657313	3102995	4537421	3975317	2728364	4607659	12	675000000	8100000000	11	3828747	2394416	3387269	3382619	2718094	3891262	92087	HUMAN	Q13724	Q13724|Q13724-2|B8ZZE2	20.9	13	174.85
507	507.1	Nuclease-sensitive element-binding protein 1	YBX1	-0.203	0.218	-0.09	-0.1075	0.075	-0.277	-0.104	-0.02125	-0.0295	0.915234	FALSE	-0.064	-0.097	0.678187	FALSE	25	6110000000	153000000000	14	42027873	31284443	36005414	50338600	29456167	54223220	16	5310000000	85000000000	11	44899205	35355286	38474243	48582741	39025265	43306680	35923.5	HUMAN	P67809	P67809	51.5	16	173.81
507	507.2	Y-box-binding protein 3	YBX3	-0.085	0.222	0.037	-0.0295	0.121	-0.435	-0.033	0.01775	-0.1065	0.839888	FALSE	0.018	0.002	0.984101	FALSE	23	5910000000	136000000000	12	35695080	25954573	32231370	42501356	25601581	47571850	13	4660000000	60600000000	9	29185802	21668060	26321941	33537055	26648561	29158658	40089.2	HUMAN	P16989	P16989|P16989-3|P16989-2	37	13	144.98
507	507.3	Y-box-binding protein 2	YBX2	-0.02	0.227	-0.088	-0.0675	0.032	-0.411	-0.048	-0.00725	-0.092	0.810541	FALSE	0.006	-0.068	0.95733	FALSE	17	7270000000	124000000000	10	28223585	21067086	26516960	33113693	21158851	38975154	12	4700000000	56400000000	9	23752759	18184775	20482579	29050985	22982165	22552092	38574.3	HUMAN	Q9Y2T7	Q9Y2T7	35.4	11	115.87
508	508.1	60S ribosomal protein L13a	RPL13A	0.136	-0.163	0.003	-0.0245	0	-0.056	0.029	0.04375	-0.1095	0.896454	FALSE	0.068	0.016	0.928185	FALSE	20	2020000000	40400000000	15	21196164	16075146	22099876	21807772	15074008	24163007	20	2400000000	47900000000	15	23044809	13779733	19650710	22045398	19777090	23785674	23633.9	HUMAN	P40429	P40429|Q6NVV1|M0QZU1	59.6	17	173.63
509	509.1	60S ribosomal protein L38	RPL38	-0.032	-0.134	-0.129	-0.0225	-0.043	0.225	0.101	-0.03575	0.0455	0.990224	FALSE	-0.0375	-0.014	0.965994	FALSE	37	47600000000	1760000000000	11	408913945	268258078	395321593	453086600	298284822	481597280	34	38700000000	1320000000000	10	447528497	262236797	354273874	396489360	384276954	517460881	8274.8	HUMAN	P63173	P63173|J3QL01|J3KT73	61.4	12	172.89
510	510.1	Hepatocellular carcinoma-associated antigen 90	HCA90	0.12	0.257	0.076	0.2335	0.071	-0.017	0.148	0.18225	0.12	0.542955	FALSE	0.0955	0.112	0.435378	FALSE	15	729000000	10900000000	13	10731694	8341166	10930018	11509570	9727791	13520191	19	930000000	17700000000	14	10682252	7799261	10099409	11760901	11483761	13393420	90190.4	HUMAN	Q96RR5	Q96RR5|Q9ULW0	24.1	14	172.84
511	511.1	Isoform F of Constitutive coactivator of PPAR-gamma-like protein 1	FAM120A	0.075	-0.24	-0.051	-0.2195	0.025	-0.062	-0.06	-0.07825	-0.151	0.574703	FALSE	0.05	-0.0555	0.993754	FALSE	14	746000000	10400000000	13	3132555	2344672	3061160	3254544	1872406	3468680	10	760000000	7600000000	9	3049222	1710683	2489100	2818660	2350420	3156877	126525	HUMAN	Q9NZB2-6	Q9NZB2-6|Q9NZB2|Q9NZB2-4|Q9NZB2-5|Q9NZB2-2	17.1	14	172.81
511	511.2	Constitutive coactivator of PPAR-gamma-like protein 2	FAM120C	-0.169	-0.174	-0.167	0.1565	0.141	-0.083	0.111	0.12275	-0.1285	0.995783	FALSE	-0.014	-0.028	0.975796	FALSE	3	590000000	1770000000	3	1092920	832334	945129	1070463	624979	1133896	4	672000000	2690000000	3	162139	88254	123429	142373	134252	155047	121727	HUMAN	Q9NX05	Q9NX05|F8W881	6.5	4	48.12
512	512.1	Cleavage and polyadenylation specificity factor subunit 4	CPSF4	0.007	-0.019	0.011	0.0255	-0.001	-0.079	0.083	-0.01275	-0.049	0.886731	FALSE	0.003	0.047	0.965994	FALSE	16	2240000000	35800000000	13	15341104	10926741	15051173	15855261	9973314	16815947	16	2810000000	44900000000	12	16226148	10044197	14155305	15899508	13304212	16851307	31281.2	HUMAN	O95639	O95639|O95639-2|O95639-3|B7Z7B0|C9JEV9|F8WEL7	60.2	14	172.49
513	513.1	Zinc finger CCCH-type antiviral protein 1	ZC3HAV1	-0.178	0.022	0	-0.0055	0	-0.166	-0.06	0.03675	-0.072	0.952123	FALSE	-0.089	-0.03	0.832933	FALSE	12	377000000	4520000000	11	4075383	2993149	3554602	4019732	2816069	4687488	11	303000000	3330000000	10	4839135	3001542	4199978	4682189	4059961	4923444	103198	HUMAN	Q7Z2W4	Q7Z2W4|Q7Z2W4-2|C9J6P4|Q7Z2W4-3|Q7Z2W4-4|Q7Z2W4-5	24.7	15	172.12
514	514.1	Interferon-induced, double-stranded RNA-activated protein kinase	EIF2AK2	0.132	0.11	0.012	0.2075	0.025	0.022	0.026	0.15125	0.066	0.598895	FALSE	0.0785	0.019	0.900538	FALSE	13	878000000	11400000000	12	3356754	2627224	3577919	2887554	2373034	3277415	12	1160000000	13900000000	9	11201657	7090254	10062629	9311889	8170461	11495500	62549.6	HUMAN	P19525	P19525|P19525-2	26.3	13	171.42
515	515.1	RuvB-like 1	RUVBL1	0.063	0.025	-0.003	-0.0095	-0.103	0.131	0.033	0.01975	0.078	0.810541	FALSE	-0.02	0.015	0.993754	FALSE	14	874000000	12200000000	9	6757036	5005334	7051848	5854323	3979040	6366499	22	795000000	17500000000	14	10296344	6433265	8530635	7627467	6906396	8856368	50569.4	HUMAN	Q9Y265	Q9Y265|Q9Y265-2|E7ETR0	41.4	14	170.88
516	516.1	Serine/threonine-protein phosphatase 2A 55 kDa regulatory subunit B alpha isoform	PPP2R2A	0.184	0.043	0.01	0.2645	0.083	-0.09	0.081	0.27875	-0.0235	0.676939	FALSE	0.1335	0.0455	0.561088	FALSE	21	904000000	19000000000	14	13819431	12802310	15716492	10768352	10170146	13169828	20	1040000000	20700000000	13	17499253	12207751	15731379	16192979	14602936	14772951	52204.6	HUMAN	P63151	P63151|P63151-2|Q66LE6|E5RIY1|F5GXJ6|E5RJV2|E5RHQ2	36.4	13	169.69
516	516.2	Isoform 7 of Serine/threonine-protein phosphatase 2A 55 kDa regulatory subunit B beta isoform	PPP2R2B	0.18	-0.053	-0.032	0.1325	0.223	-0.099	-0.002	0.23475	-0.076	0.805958	FALSE	0.2015	-0.017	0.532065	FALSE	12	1070000000	12900000000	8	7479150	7499276	9174309	5671464	5581659	7515710	13	986000000	12800000000	9	13567554	9273034	11732495	13463203	11693078	11800100	63359.2	HUMAN	Q00005-7	Q00005-7|Q00005-5|Q00005-4|Q00005-2|Q00005-3|Q00005|Q00005-6	18.7	10	122.34
517	517.1	Isoform 2 of Ubiquitin-associated protein 2-like	UBAP2L	-0.015	0.163	0.086	0.2875	0.179	-0.226	0.217	0.12875	-0.0315	0.835777	FALSE	0.082	0.1515	0.333115	FALSE	13	1050000000	13700000000	10	4072004	2823734	3965230	3504461	2943167	4654113	17	777000000	13200000000	12	6368638	4534392	5765365	7390627	7767002	6570099	104042	HUMAN	Q14157-1	Q14157-1|Q14157-4|Q14157-5|Q14157|F8W726|Q14157-3	19.8	12	169.4
518	518.1	Protein ECT2	ECT2	0.064	0.079	0	0.0295	-0.042	0.114	-0.063	0.04375	0.0965	0.719527	FALSE	0.011	-0.0315	0.984101	FALSE	17	760000000	12900000000	12	6170760	4600168	6383915	4814439	3393289	5033436	18	791000000	14200000000	12	7581238	4703625	6546973	5606452	4602069	6690706	104530	HUMAN	Q9H8V3	Q9H8V3|Q9H8V3-4|Q9H8V3-2|Q9H8V3-3	21.7	14	169.33
519	519.1	40S ribosomal protein S20	RPS20	-0.282	-0.057	-0.133	-0.2155	-0.016	0.286	0.038	-0.26525	0.1145	0.835031	FALSE	-0.149	-0.0475	0.477613	FALSE	25	27300000000	683000000000	14	185646723	107670533	163627159	183084178	104358970	207959802	27	25500000000	689000000000	14	183876530	114644599	149527179	150261286	130769960	205958086	13486.6	HUMAN	P60866	P60866|P60866-2|G3XAN0|E5RJX2|E5RIP1	81.5	16	169.31
520	520.1	Isoform 1 of RNA demethylase ALKBH5	ALKBH5	-0.073	-0.02	-0.01	-0.0375	-0.115	0.096	0.057	-0.06425	0.038	0.96783	FALSE	-0.094	0.0235	0.945226	FALSE	13	1040000000	13600000000	11	9088888	5952382	8613164	6823122	4948755	7402904	12	1130000000	13600000000	10	8545605	4689512	7169619	5458994	4539762	6481604	52938.9	HUMAN	Q6P6C2-1	Q6P6C2-1|Q6P6C2|Q6P6C2-3|K7ER58	34.9	13	169.14
521	521.1	La-related protein 4B	LARP4B	-0.005	0.065	0.024	0.1315	-0.004	-0.156	-0.054	0.10325	-0.0455	0.915234	FALSE	-0.0045	-0.015	0.984101	FALSE	18	8070000000	145000000000	13	33267605	29166277	37430446	29661300	29673463	37328935	14	10400000000	145000000000	12	43784735	30149414	38975573	76921724	57649963	66988667	80949.9	HUMAN	Q92615	Q92615|V9GYI5	24.1	14	166.86
522	522.1	WD repeat-containing protein 59	WDR59	-0.066	0.098	0.04	-0.0815	0.008	0.032	0.058	-0.09125	0.065	0.971301	FALSE	-0.029	0.049	0.984101	FALSE	16	801000000	12800000000	12	10467477	6723806	9572043	9639461	5320076	10466405	12	666000000	7990000000	9	6126935	3891552	5561619	4687963	4280391	5336656	111503	HUMAN	Q6PJI9	Q6PJI9|Q6PJI9-3|Q6PJI9-2|Q6PJI9-4	18.3	14	166.71
523	523.1	Dynein light chain 1, cytoplasmic	DYNLL1	0.077	0.13	0.133	0.0995	0.211	-0.184	0.055	0.26675	-0.027	0.695259	FALSE	0.144	0.094	0.317464	FALSE	20	7840000000	157000000000	12	36384375	35328280	37647128	38940196	28543411	45805393	18	8520000000	153000000000	10	44503808	33251661	43354626	55545742	49149355	47741125	10536.9	HUMAN	P63167	P63167|F8VRV5|F8VXL2|Q96FJ2	62.9	11	166.5
524	524.1	RNA-binding protein with serine-rich domain 1	RNPS1	-0.057	-0.137	-0.021	-0.1645	-0.055	0.045	-0.023	-0.16825	-0.046	0.618254	FALSE	-0.056	-0.022	0.936708	FALSE	25	5470000000	137000000000	11	38243379	23770693	33537486	29539392	18341491	33278573	25	5520000000	138000000000	12	63228860	38184305	53648051	43808749	36905735	51377807	34207.7	HUMAN	Q15287	Q15287|H3BV80|Q15287-2|Q15287-3|H3BPG5|H3BMS0|H3BNU7	31.1	12	166.47
525	525.1	Testis-specific Y-encoded-like protein 5	TSPYL5	0.394	0.221	0.503	0.3475	0.689	0.1	0.876	0.26925	0.1605	0.5095	FALSE	0.5415	0.6895	4.1066e-26	TRUE	12	1470000000	17600000000	12	6183369	4532710	7867143	5607048	4583716	9767064	12	930000000	11200000000	10	5063956	3720188	6199249	4625263	7483717	5657751	45370.9	HUMAN	Q86VY4	Q86VY4	38.8	14	166.05
526	526.1	T-complex protein 1 subunit delta	CCT4	-0.077	-0.107	0.021	0.0405	-0.002	0.258	0.097	-0.04925	0.0755	0.968313	FALSE	-0.0395	0.059	0.984101	FALSE	9	716000000	6450000000	8	7998634	4527800	6299038	6919490	3111856	6914354	8	780000000	6240000000	8	11183297	6550474	9805102	8047224	6805755	11447487	58436.7	HUMAN	P50991	P50991|P50991-2	35.4	13	165.83
527	527.1	Serine/threonine-protein kinase LATS2	LATS2	-0.014	0.178	-0.004	0.1005	-0.056	0.109	0.114	0.06825	0.1435	0.604403	FALSE	-0.035	0.055	0.984101	FALSE	12	457000000	5480000000	10	10797593	7762940	10190612	9739202	6837596	10191401	13	674000000	8770000000	11	6614826	4317125	5646636	5305438	4899801	6688095	121046	HUMAN	Q9NRM7	Q9NRM7|O95835|O95835-2	16.1	14	165.75
528	528.1	Kelch-like ECH-associated protein 1	KEAP1	0.123	-0.169	0.083	-0.1725	0.023	-0.112	-0.086	-0.00775	-0.1405	0.737267	FALSE	0.073	-0.0015	0.941211	FALSE	12	1460000000	17500000000	11	7469936	6418539	7877455	7198851	5322230	8148230	15	1750000000	26200000000	14	12822656	8027114	11551107	13183943	11128109	13823555	71205.5	HUMAN	Q14145	Q14145	29.9	15	164.96
529	529.1	TAR DNA-binding protein 43	TARDBP	0.016	0.135	0.07	0.0005	0.121	-0.302	-0.129	-0.01175	-0.0835	0.81665	FALSE	0.0685	-0.0295	0.976633	FALSE	14	2160000000	30200000000	9	10753839	8079625	8412186	11369042	6847815	14441504	16	5700000000	91100000000	12	19368137	14458616	18139301	19874243	17707049	19378926	45081.4	HUMAN	Q13148	Q13148|G3V162|B1AKP7|Q13148-4|K7EJ99	33.3	14	164.16
530	530.1	T-complex protein 1 subunit gamma	CCT3	-0.046	0.089	0.045	-0.1575	0.067	0.139	0.08	-0.14775	0.114	0.969105	FALSE	0.0105	0.0625	0.936708	FALSE	14	697000000	9760000000	12	8471458	5533427	7654835	7219061	5276321	8728437	15	651000000	9760000000	12	6975633	4483912	6313391	5797126	5398333	7173831	61103.4	HUMAN	P49368	P49368|B4DUR8|P49368-2	37.4	15	164.11
531	531.1	Transcription factor SOX-2	SOX2	-0.098	0.125	0.074	0.0435	0.082	0.003	0.095	-0.05225	0.064	0.989726	FALSE	-0.008	0.0845	0.936708	FALSE	23	2830000000	65000000000	12	26636283	14529046	22758892	19485620	12926330	23574762	22	2310000000	50800000000	12	26755132	15007221	23984924	20701631	19294340	23892703	34366.4	HUMAN	P48431	P48431|O00570|Q9Y651|O95416|P41225|O60248|O60248-2	41	14	163.8
532	532.1	Isoform 3 of Metastasis-associated protein MTA1	MTA1	0.086	0.104	0.133	0.2025	0.019	-0.019	0.164	0.12125	0.0425	0.692611	FALSE	0.0525	0.1485	0.458672	FALSE	13	724000000	9410000000	12	4047235	2945789	4074263	3506603	2688910	4055382	12	611000000	7330000000	11	3775598	2474348	3608541	3243410	3130172	3540202	79818.7	HUMAN	Q13330-3	Q13330-3|Q13330|E7ESY4|Q13330-2|F8W9Y9|E9PF88	30.6	14	163.66
532	532.2	Metastasis-associated protein MTA2	MTA2	0.02	0.113	0.166	-0.0865	-0.13	-0.003	0.019	-0.07575	0.055	0.977273	FALSE	-0.055	0.0925	0.976633	FALSE	6	155000000	933000000	5	1988454	1373268	2018879	1881003	1194218	2038928	6	167000000	1000000000	6	2228911	1510514	2177731	2033213	1841255	2288829	75763.5	HUMAN	O94776	O94776|O94776-2	13.1	6	75.08
532	532.3	Metastasis-associated protein MTA3	MTA3	0.048	0.104	0.112	0.0555	0.086	0.087	0.191	0.00575	0.0955	0.810541	FALSE	0.067	0.1515	0.392777	FALSE	4	35400000	142000000	3	1280531	865743	1259226	1194436	818680	1340891	4	394000000	1570000000	3	1493501	981363	1353169	1141015	1052360	1481196	68244.2	HUMAN	Q9BTC8	Q9BTC8|E7EV10|Q9BTC8-2|E7EQY4|E9PCS8|D6W5A2	10.6	5	51.8
533	533.1	Isoform A of Proline/serine-rich coiled-coil protein 1	PSRC1	-0.126	-0.015	-0.127	0.0795	0.041	0.129	0.063	-0.02675	0.057	0.960947	FALSE	-0.0425	-0.032	0.936708	FALSE	22	1430000000	31500000000	16	15441041	10376152	14415775	14347821	10444551	16477218	20	1990000000	39800000000	15	15834382	10139778	12708695	13950434	12640175	16499121	35745.9	HUMAN	Q6PGN9-2	Q6PGN9-2|Q6PGN9|Q6PGN9-3|Q6PGN9-4	60.9	16	163.49
534	534.1	ATP synthase subunit O, mitochondrial	ATP5O	0.113	0.005	-0.106	0.1375	0.01	0.152	-0.034	0.05375	0.0785	0.736222	FALSE	0.0615	-0.07	0.990514	FALSE	16	2930000000	46900000000	10	43909473	28922218	45460532	34851197	26150165	39479945	21	2620000000	54900000000	11	46117694	29745836	41051120	35450349	30942436	45542183	23391	HUMAN	P48047	P48047	58.2	11	163.34
535	535.1	Ubiquitin-40S ribosomal protein S27a	RPS27A	-0.027	0.296	0.158	0.1225	0.09	-0.076	0.177	0.09025	0.11	0.605643	FALSE	0.0315	0.1675	0.471188	FALSE	27	39200000000	1060000000000	10	240935794	175488978	222696960	220473034	173651187	245244512	27	40700000000	1100000000000	12	268666111	220781690	275873064	261078674	257627504	355967675	18306.9	HUMAN	P62979	P62979|P0CG48|F5H041|Q96C32|P0CG47|B4DV12|J3QRK5|J3QLP7	51.9	12	163.34
535	535.2	Ubiquitin-60S ribosomal protein L40	UBA52	-0.856	0.05	-0.039	-0.8195	-0.031	0.505	0.098	-0.85325	0.2775	0.755085	FALSE	-0.4435	0.0295	0.00923588	TRUE	17	8660000000	147000000000	7	68882521	23900789	36881522	74122756	24745852	63184970	12	4260000000	51200000000	9	40425033	18733404	30637258	24115811	21308492	50925773	15013.3	HUMAN	P62987	P62987	42.1	10	97.33
536	536.1	Histone H4	HIST1H4A	0.165	-0.041	0.112	-0.3115	-0.156	0.268	-0.116	-0.17925	0.1135	0.932933	FALSE	0.0045	-0.002	0.9949	FALSE	18	11400000000	205000000000	10	71726133	52375308	81777693	81449698	45820000	77506163	20	9410000000	188000000000	10	94105216	57609977	90375487	82777530	63813831	123669721	11367.1	HUMAN	P62805	P62805	60.1	11	162.76
537	537.1	Hyaluronan and proteoglycan link protein 3	HAPLN3	0.172	-0.157	-0.08	0.1425	0.017	0.082	-0.043	0.04825	-0.0375	0.990224	FALSE	0.0945	-0.0615	0.976633	FALSE	10	625000000	6250000000	9	4594912	2964131	4565307	4037812	2514412	4362909	14	406000000	5680000000	10	5476188	3017350	4314856	3894980	3258762	4775515	48497.9	HUMAN	H3BTH8	H3BTH8|Q96S86|H3BRY4|P10915	41.2	11	162.35
538	538.1	T-complex protein 1 subunit alpha	TCP1	0.003	0.034	0.078	0.2005	0.021	0.128	0.025	0.09225	0.081	0.653719	FALSE	0.012	0.0515	0.956665	FALSE	10	792000000	7920000000	6	5223503	3953594	5144201	3831013	3248896	4521561	16	615000000	9840000000	12	13305691	8606823	11926335	9683268	8569411	11735853	60856	HUMAN	P17987	P17987|E7ERF2|E7EQR6|F5H282|F5GZI8|F5GYL4	34.5	13	162.31
539	539.1	T-complex protein 1 subunit eta	CCT7	-0.08	-0.033	-0.042	-0.0885	-0.189	0.255	-0.002	-0.11225	0.111	0.996576	FALSE	-0.1345	-0.022	0.704744	FALSE	11	685000000	7540000000	11	5521133	3325309	4948981	4694939	2769086	4709137	11	719000000	7900000000	11	6948763	4139355	5980767	5474480	4834918	7589480	59879.1	HUMAN	Q99832	Q99832|Q99832-3|Q99832-4|Q99832-2|F8WBP8	40.1	14	162.22
540	540.1	60S ribosomal protein L21	RPL21	-0.181	0.082	-0.082	-0.1155	0.002	0.272	0.05	-0.10925	0.177	0.927295	FALSE	-0.0895	-0.016	0.876171	FALSE	24	5030000000	121000000000	16	44788994	30266035	41197024	47796785	30831775	53464574	22	5640000000	124000000000	13	52563627	34069176	42024093	45429911	40341409	63732805	18621.6	HUMAN	P46778	P46778|G3V1B3|M0R3I5	58.1	17	162.21
541	541.1	A-kinase anchor protein 8-like	AKAP8L	0.13	0.211	0.095	0.1355	0.078	0.071	0.092	0.20125	0.141	0.536035	FALSE	0.104	0.0935	0.477613	FALSE	15	1190000000	17800000000	12	11843850	9695989	12851573	11374714	8677518	13426050	14	1650000000	23000000000	11	13455352	10011807	12952845	12984820	11359211	14770306	72103.9	HUMAN	Q9ULX6	Q9ULX6|Q9ULX6-2|V9GZ50	22.6	13	161.98
542	542.1	Splicing factor 3A subunit 3	SF3A3	0.106	-0.122	-0.033	0.0325	0.053	-0.128	-0.159	-0.02925	-0.125	0.713048	FALSE	0.0795	-0.096	0.985037	FALSE	9	3220000000	29000000000	5	6566799	4432355	6885405	4903239	3460560	5644000	14	1890000000	26500000000	10	9845035	5772389	8464479	7240743	5813488	7479689	59190.2	HUMAN	Q12874	Q12874	30.5	11	160.83
543	543.1	TAF6-like RNA polymerase II p300/CBP-associated factor-associated factor 65 kDa subunit 6L	TAF6L	0.037	-0.16	-0.071	-0.0045	0.07	-0.146	0.017	-0.02125	-0.153	0.695802	FALSE	0.0535	-0.027	0.97897	FALSE	16	570000000	9120000000	11	5673243	4054540	5399193	5365742	3631245	5967609	15	587000000	8800000000	10	6811544	3832781	5469472	5589513	5093110	6391126	68383.7	HUMAN	Q9Y6J9	Q9Y6J9|E9PK90	24.4	12	160.8
544	544.1	Microtubule-associated serine/threonine-protein kinase 3	MAST3	-0.104	0.071	-0.045	0.0185	-0.017	0.129	0.073	0.01575	0.1	0.779567	FALSE	-0.0605	0.014	0.975796	FALSE	13	388000000	5050000000	11	4922956	3430486	4430031	4849576	3226333	5373520	9	419000000	3770000000	8	3127146	1989897	2606457	3013833	2812082	3744047	143934	HUMAN	O60307	O60307	16	13	159.63
545	545.1	Serine/arginine-rich splicing factor 9	SRSF9	-0.164	-0.142	-0.107	-0.2465	-0.136	-0.198	-0.316	-0.22225	-0.17	0.5095	FALSE	-0.15	-0.2115	0.0331626	FALSE	16	2570000000	41100000000	14	21361460	14493133	19788806	23232826	14495000	24275891	18	1860000000	33500000000	14	18396125	10413865	15293963	19346507	14629410	19450432	25655.9	HUMAN	Q13242	Q13242|S4R3G0	63.8	15	159.56
546	546.1	Crooked neck-like protein 1	CRNKL1	0.022	0.104	0.097	-0.0065	0.043	-0.13	-0.17	-0.03075	-0.013	0.929254	FALSE	0.0325	-0.0365	0.993754	FALSE	11	529000000	5820000000	11	5237327	3389233	4960105	4381264	2820791	4691536	13	644000000	8370000000	11	7563323	5361404	7259363	7293680	5809763	7579072	100964	HUMAN	Q9BZJ0	Q9BZJ0|Q5JY65|Q9BZJ0-3|Q9BZJ0-2	18	13	159.46
547	547.1	E3 ubiquitin-protein ligase RING2	RNF2	0.062	0.077	0.069	-0.0765	-0.018	-0.085	0.042	-0.01875	-0.004	0.970654	FALSE	0.022	0.0555	0.936708	FALSE	21	3150000000	66100000000	11	36445570	25969812	35230466	34372838	24408896	39621078	21	3680000000	77300000000	10	27066852	17354065	24504347	26067827	24111886	29237434	38111.2	HUMAN	Q99496	Q99496|Q99496-2|Q06587-2	36.3	12	159.42
547	547.2	E3 ubiquitin-protein ligase RING1	RING1	0.064	0.083	0.082	0.0975	-0.03	-0.098	0.116	-0.01075	-0.0075	0.977273	FALSE	0.017	0.099	0.841848	FALSE	7	2760000000	19300000000	3	14940297	9707686	13372224	13395574	10887529	16645112	10	2110000000	21100000000	5	10363934	6895014	9442411	10687137	10502326	11067158	42999.1	HUMAN	Q06587	Q06587	14	5	46.91
548	548.1	Nitric oxide-associated protein 1	NOA1	0.003	0.017	-0.089	-0.0285	0.023	0.059	-0.147	-0.05925	0.038	0.974773	FALSE	0.013	-0.118	0.876171	FALSE	13	860000000	11200000000	11	4939590	3080196	4471934	4237751	2768931	5022833	12	698000000	8380000000	10	4580587	2927447	3901632	3789878	3208886	4542024	79026.9	HUMAN	Q8NC60	Q8NC60	19.1	12	159.38
549	549.1	40S ribosomal protein S15	RPS15	0.126	0.197	0.185	0.3275	0.127	-0.065	-0.028	0.31625	0.066	0.556946	FALSE	0.1265	0.0785	0.444949	FALSE	46	6000000000	276000000000	11	97079595	93411255	119430868	84161093	77489141	103586793	45	9410000000	424000000000	10	113313632	82322505	115105903	121841147	103407455	120714736	17722.6	HUMAN	K7ELC2	K7ELC2|P62841|K7EQJ5|K7EJ78|K7EM56	53.2	12	159.06
550	550.1	Serine-threonine kinase receptor-associated protein	STRAP	-0.012	-0.197	-0.025	0.0275	-0.054	-0.029	-0.117	0.00775	-0.113	0.810541	FALSE	-0.033	-0.071	0.876171	FALSE	14	1040000000	14500000000	8	12015556	8859266	12001508	10018447	6888077	11422948	13	803000000	10400000000	9	8006122	4510539	6460791	6625482	5418556	7137948	40119.4	HUMAN	B4DNJ6	B4DNJ6|Q9Y3F4	37.4	10	158.02
551	551.1	PTB domain-containing engulfment adapter protein 1	GULP1	-0.034	0.103	0.027	-0.1015	0.092	-0.135	-0.019	-0.13425	-0.016	0.723564	FALSE	0.029	0.004	0.976633	FALSE	18	993000000	17900000000	14	7892314	5426341	8073600	7992897	4987637	8774548	15	1880000000	28200000000	10	16427039	9238260	13546997	12474193	10865387	16518513	34946.3	HUMAN	Q9UBP9	Q9UBP9|Q9UBP9-4|Q9UBP9-3|Q9UBP9-2	47	15	157.97
552	552.1	Phenylalanine--tRNA ligase alpha subunit	FARSA	-0.023	0.108	0.073	0.1055	-0.062	0.122	0.041	0.09075	0.115	0.600608	FALSE	-0.0425	0.057	0.985332	FALSE	13	469000000	6100000000	11	3090848	2294911	3016510	2515035	1862051	2734539	12	544000000	6530000000	10	4986445	3372024	4617509	3725036	3340910	4587233	57619.7	HUMAN	Q9Y285	Q9Y285|K7ER00|Q9Y285-2|K7ER16	33.8	13	157.72
553	553.1	Dynactin subunit 4	DCTN4	0.014	-0.069	-0.038	0.0755	0.023	-0.042	-0.032	0.01075	-0.0555	0.929749	FALSE	0.0185	-0.035	0.985037	FALSE	16	974000000	15600000000	12	15074011	9980289	14537606	11432830	7665240	12761482	14	1150000000	16100000000	11	11702475	6869371	10075829	8106326	7058306	9324843	53249	HUMAN	Q9UJW0	Q9UJW0|Q9UJW0-3|Q9UJW0-2|E5RI97	34.3	14	157.47
554	554.1	ATP-dependent RNA helicase DHX8	DHX8	0.176	0.017	-0.035	-0.0635	0.017	-0.043	-0.098	-0.05125	-0.013	0.883586	FALSE	0.0965	-0.0665	0.97897	FALSE	7	335000000	2340000000	7	1772932	1272047	1813263	1461240	1007318	1657871	10	452000000	4520000000	10	5505769	3489199	4800836	4269859	3492162	4518661	140168	HUMAN	Q14562	Q14562|F5H658	14.1	12	157.4
555	555.1	Glyceraldehyde-3-phosphate dehydrogenase	GAPDH	0.018	0.051	0.084	0.0205	0.071	0.111	-0.006	0.01225	0.081	0.818265	FALSE	0.0445	0.039	0.929478	FALSE	17	1480000000	25200000000	8	7900971	6017796	7705901	7176998	5783396	8799414	16	1810000000	28900000000	10	7776148	5444577	7140075	7363558	6513305	8722546	36223.7	HUMAN	P04406	P04406|P04406-2|E7EUT5|P10096	48.6	11	157.09
556	556.1	GRAM domain-containing protein 1A	GRAMD1A	0.074	-0.007	-0.074	-0.0185	-0.034	-0.006	-0.002	0.07975	-0.0065	0.871128	FALSE	0.02	-0.038	0.984101	FALSE	13	731000000	9500000000	10	8004800	7050203	8356182	6807876	5089207	7457541	13	816000000	10600000000	9	6870036	4534433	5798388	5746763	4817515	6390997	90418.2	HUMAN	M0QZ12	M0QZ12|Q96CP6|Q96CP6-3|Q96CP6-2|M0R0J9|S4R3I2	20.5	11	156.53
557	557.1	Growth arrest and DNA damage-inducible proteins-interacting protein 1	GADD45GIP1	-0.02	0.076	0.019	-0.0345	-0.043	-0.096	-0.06	0.00975	-0.01	0.998797	FALSE	-0.0315	-0.0205	0.965994	FALSE	16	1710000000	27400000000	11	6233472	4390944	5939967	5247798	3504528	5755973	14	1990000000	27900000000	10	8521254	5525358	7467313	6676506	5984060	7037213	25440.4	HUMAN	Q8TAE8	Q8TAE8	55.8	11	156.03
558	558.1	Endonuclease III-like protein 1	NTHL1	-0.067	-0.048	-0.124	0.0195	-0.038	0	-0.008	0.02125	-0.024	0.995783	FALSE	-0.0525	-0.066	0.832933	FALSE	18	1350000000	24200000000	10	18757193	11807079	16100805	15373995	7168528	14725085	11	1450000000	15900000000	8	6509997	3651410	5549999	4565564	3714237	5865812	34788.4	HUMAN	P78549	P78549|P78549-2|P78549-3	45.8	11	155.28
559	559.1	Fatty acid synthase	FASN	0.117	-0.028	-0.007	0.0275	0.004	0.091	0.036	0.06075	0.0315	0.81665	FALSE	0.0605	0.0145	0.936708	FALSE	11	1310000000	14400000000	10	20396591	20800750	23272089	20577743	14386729	20767802	15	1020000000	15300000000	12	25491185	16151326	18947653	21496957	15450929	16420655	276046	HUMAN	P49327	P49327	7.4	14	155.23
560	560.1	Agrin	AGRN	-0.045	0.037	0.041	0.0505	0.048	0.099	0.014	0.06175	0.068	0.739588	FALSE	0.0015	0.0275	0.97897	FALSE	12	1300000000	15700000000	11	8476805	6073607	8332479	6701322	4816650	7533807	9	648000000	5830000000	9	5616233	3779265	5014460	4119385	3565534	5140433	225387	HUMAN	O00468	O00468|O00468-7|O00468-4|O00468-5|O00468-3|O00468-6|O00468-2	9.9	15	154.98
561	561.1	39S ribosomal protein L4, mitochondrial	MRPL4	0.005	-0.098	-0.079	-0.1915	-0.114	0.098	0.07	-0.16775	0	0.719062	FALSE	-0.0545	-0.0045	0.962231	FALSE	13	2110000000	27400000000	8	10356328	6738279	10492591	8785899	5808081	9258937	13	2000000000	25900000000	9	11573697	7281334	10555259	10109605	8630293	11472138	39586.8	HUMAN	X6RAY8	X6RAY8|Q9BYD3|Q9BYD3-2|K7ELQ0|K7EKI4	39.4	10	154.42
562	562.1	Spindle and kinetochore-associated protein 3	SKA3	-0.053	0.29	-0.027	0.1865	-0.027	-0.019	-0.045	0.15575	0.1355	0.548392	FALSE	-0.04	-0.036	0.936708	FALSE	13	822000000	10700000000	10	13782213	9750995	12720760	11647044	7537620	12233397	11	848000000	9330000000	7	7835372	5391683	6668221	6094552	5236578	7231084	46872	HUMAN	Q8IX90	Q8IX90|Q8IX90-3	35.4	10	154.13
563	563.1	Leucine-rich PPR motif-containing protein, mitochondrial	LRPPRC	-0.003	-0.063	-0.035	-0.0945	-0.069	-0.119	-0.124	-0.01975	-0.091	0.788907	FALSE	-0.036	-0.0795	0.841848	FALSE	13	551000000	7160000000	12	10930159	8056319	10531535	9521007	6510544	10152354	8	416000000	3330000000	8	1896280	1177948	1655199	1589726	1250039	1643051	159100	HUMAN	P42704	P42704|B8ZZ38	13.3	13	153.87
564	564.1	Enhancer of rudimentary homolog	ERH	-0.011	-0.143	0.004	-0.3125	-0.053	-0.316	-0.005	-0.18025	-0.2295	0.5095	FALSE	-0.032	-0.0005	0.977575	FALSE	25	22500000000	564000000000	10	102883417	65907376	91705269	129232095	70071222	134007495	18	26700000000	481000000000	9	70102311	39282244	59691127	74205762	63947881	62768709	12429.9	HUMAN	P84090	P84090|G3V279	69.2	10	153.61
565	565.1	Histone deacetylase 2	HDAC2	0.054	-0.009	0.022	-0.0675	-0.008	0.006	0.027	-0.01575	-0.0015	0.977273	FALSE	0.023	0.0245	0.971832	FALSE	13	1750000000	22700000000	11	13074788	10194900	14849047	12916266	9602067	14490430	10	871000000	8710000000	8	7112021	4401053	6171216	6351963	5688653	7256142	55933.8	HUMAN	Q92769	Q92769|Q92769-3	35.4	12	152.88
565	565.2	Histone deacetylase 1	HDAC1	0.092	0.064	-0.003	-0.0445	-0.069	0.078	-0.04	-0.00175	0.071	0.875383	FALSE	0.0115	-0.0215	0.989007	FALSE	4	1140000000	4560000000	4	4468179	3365444	4398050	4244672	2834120	4406808	3	1370000000	4100000000	3	3849013	2467513	3310398	3278966	2906414	3878778	55672.5	HUMAN	Q13547	Q13547	15.1	5	50.89
566	566.1	Constitutive coactivator of peroxisome proliferator-activated receptor gamma	FAM120B	0.019	0.097	0.082	0.0565	0.081	-0.036	0.007	0.00125	0.0305	0.954115	FALSE	0.05	0.0445	0.910274	FALSE	14	154000000	2160000000	12	6788359	4772897	6715688	5736257	3997908	6778136	13	216000000	2810000000	12	5946910	3884097	5482695	5360011	4635772	5684344	108169	HUMAN	F5GY05	F5GY05|Q96EK7|Q96EK7-2|Q96EK7-3	17.7	14	152.76
567	567.1	Ubiquitin-associated protein 2	UBAP2	0.108	0.334	0.223	0.4185	0.162	-0.308	0.195	0.30875	0.013	0.598895	FALSE	0.135	0.209	0.0471052	FALSE	11	951000000	10500000000	8	7598171	6411168	8376489	6659463	6279704	9298198	10	694000000	6940000000	8	6962320	5521919	6765465	7096360	7576261	6660502	117684	HUMAN	Q5T6F2	Q5T6F2|F5H2U4|A6NCA8|Q5T6F2-2|A2A306	14.1	11	152.58
568	568.1	Actin-binding protein anillin	ANLN	-0.025	0.303	0.066	0.1245	0.074	-0.055	0.183	0.12025	0.124	0.573639	FALSE	0.0245	0.1245	0.744733	FALSE	12	347000000	4160000000	10	7261527	5596427	6883157	7311281	6065456	8773200	11	523000000	5750000000	10	6605823	5410552	6142113	7434364	7222400	8200232	125566	HUMAN	Q9NQW6	Q9NQW6|Q9NQW6-2	16	12	152.32
569	569.1	Zinc finger protein 593	ZNF593	-0.073	-0.17	-0.135	-0.1635	-0.014	0.072	0.075	-0.12325	-0.049	0.671861	FALSE	-0.0435	-0.03	0.936708	FALSE	20	6510000000	130000000000	11	55198017	36720363	49171825	71005156	35194233	66224375	22	7470000000	164000000000	9	52776211	27837046	39053730	48442631	45328450	62419510	15313	HUMAN	O00488	O00488|A9J4F5	70.1	11	151.87
570	570.1	60S acidic ribosomal protein P0	RPLP0	-0.16	-0.497	-0.366	-0.4285	0.048	-0.046	-0.311	-0.36925	-0.2715	0.370062	FALSE	-0.056	-0.3385	0.0138463	TRUE	12	4430000000	53200000000	9	9205911	5904612	7904642	7970961	4068054	9357161	10	6890000000	68900000000	7	4524841	1781891	3077386	3375931	2298311	3830341	34444.1	HUMAN	P05388	P05388|F8VWS0|P05388-2|G3V210|F8VRK7|F8VQY6|Q8NHW5|F8W1K8	44.7	10	151.28
571	571.1	Serine/arginine-rich splicing factor 3	SRSF3	0.055	-0.031	-0.089	0.1085	0.209	-0.24	0.034	0.02825	-0.1355	0.821081	FALSE	0.132	-0.0275	0.876171	FALSE	16	5720000000	91500000000	9	14446018	9658863	15496816	12200982	10129835	16766480	20	4820000000	96500000000	12	29220059	16804302	24205718	27945147	24473631	26172954	19557.5	HUMAN	P84103	P84103|P84103-2	54.2	12	151.18
571	571.2	Serine/arginine-rich splicing factor 7	SRSF7	0.061	-0.085	0.012	0.0135	0.008	-0.232	-0.134	-0.01625	-0.1585	0.705548	FALSE	0.0345	-0.061	0.97897	FALSE	11	4520000000	49700000000	6	12385612	8470373	13102539	12491678	8411487	15198291	8	4640000000	37100000000	5	11298217	6835447	10035165	13108833	10995985	12246638	27594.3	HUMAN	Q16629	Q16629|C9JAB2|Q16629-4|Q16629-2|Q16629-3|F8WEA1	26	7	85.62
572	572.1	Ribosomal RNA processing protein 1 homolog A	RRP1	-0.057	0.07	0.053	-0.0075	-0.102	0.204	0.053	0.00875	0.137	0.739588	FALSE	-0.0795	0.053	0.97897	FALSE	14	7250000000	102000000000	11	29644916	19439321	26160192	26791507	17080483	26670502	16	2670000000	42700000000	11	16646810	11581830	14526557	14181855	13033952	18862247	53066.5	HUMAN	P56182	P56182|D6RE82	28.8	13	151.13
573	573.1	Kinesin-like protein KIF22	KIF22	0	0.076	0.027	-0.0315	-0.051	-0.154	0.029	0.04125	-0.039	0.995783	FALSE	-0.0255	0.028	0.9949	FALSE	15	624000000	9360000000	12	10116570	7546267	9451236	11001170	7460321	11634271	15	611000000	9160000000	9	5484752	3728503	4687264	5204183	4617231	6045032	73660.3	HUMAN	Q14807	Q14807|Q14807-2|H3BRB3	28.4	13	151
574	574.1	FAS-associated factor 1	FAF1	0.134	-0.039	-0.102	0.0625	0.058	-0.067	0.063	0.08175	-0.053	0.96457	FALSE	0.096	-0.0195	0.936708	FALSE	15	2100000000	31400000000	11	10422874	8384897	11566981	8405618	5941963	9796412	13	776000000	10100000000	9	10601560	6415835	8537727	7825480	7015473	8879102	74409.3	HUMAN	Q9UNN5	Q9UNN5|Q9UNN5-2|B1ANM7|B3KT28	27.8	15	150.83
575	575.1	Trifunctional enzyme subunit beta, mitochondrial	HADHB	0.029	0.053	-0.042	0.0355	0.155	0.027	-0.08	0.04025	0.04	0.837361	FALSE	0.092	-0.061	0.97897	FALSE	12	2350000000	28200000000	12	20182427	14414136	19654553	13093436	9289789	15031148	6	3080000000	18500000000	6	14818744	10209552	12352924	10643139	7392539	11358080	51578.8	HUMAN	P55084	P55084|P55084-2|B5MD38|F5GZQ3	31	12	150.53
576	576.1	Transformation/transcription domain-associated protein	TRRAP	0.12	0.058	0.083	0.0555	0.092	0.134	-0.077	0.07625	0.096	0.660723	FALSE	0.106	0.003	0.861903	FALSE	10	192000000	1920000000	10	1847131	1378553	2014376	1601001	1130476	2002938	12	448000000	5380000000	12	3957891	2745871	3558733	3281470	2853576	4040135	442043	HUMAN	Q9Y4A5	Q9Y4A5|F2Z2U4|Q9Y4A5-2	6.1	17	150.49
577	577.1	Midkine	MDK	0.185	0.217	0.209	0.0855	0.189	-0.055	0.145	-0.01125	0.081	0.878615	FALSE	0.187	0.177	0.0321595	FALSE	13	1230000000	16100000000	11	11638841	7938852	15865282	7967932	6008119	10606851	8	1320000000	10500000000	8	7030953	4657613	7130134	4897432	4867447	5431521	17496	HUMAN	E9PLM6	E9PLM6|P21741|P21741-2	50.6	11	150.1
578	578.1	F-box/WD repeat-containing protein 8	FBXW8	-0.087	-0.221	-0.167	-0.3305	-0.065	0.012	-0.056	-0.20475	-0.1045	0.549986	FALSE	-0.076	-0.1115	0.529337	FALSE	14	215000000	3020000000	11	6597606	4388273	5965175	7711583	4329316	8018361	10	418000000	4180000000	8	5299668	2863593	4403352	5546340	4708806	6178639	67906.1	HUMAN	Q8N3Y1	Q8N3Y1|Q8N3Y1-2	32.2	12	149.43
579	579.1	Rho GTPase-activating protein SYDE1	SYDE1	-0.065	-0.066	-0.156	-0.0825	-0.08	0.199	0.032	-0.06175	0.0665	0.995783	FALSE	-0.0725	-0.062	0.80833	FALSE	14	418000000	5850000000	12	8180742	5563807	7619465	7174145	4671052	7879970	12	560000000	6720000000	10	6977006	4508717	5679479	5669985	5226510	7052653	80475.9	HUMAN	Q6ZW31	Q6ZW31|Q6ZW31-2|M0QXZ8	20.9	13	149.37
580	580.1	Ribosome-binding protein 1	RRBP1	-0.293	0.054	-0.032	0.0455	0.117	-0.069	0.05	0.00425	-0.0075	0.995783	FALSE	-0.088	0.009	0.933897	FALSE	15	424000000	6360000000	13	8880417	5879885	7481879	9688166	6714617	11387012	13	404000000	5250000000	11	9454817	6232961	8088756	10025872	9223403	11673779	152869	HUMAN	Q9P2E9	Q9P2E9|Q9P2E9-2|Q9P2E9-3|F8W7S5	12.6	15	149.32
581	581.1	Ribosomal biogenesis protein LAS1L	LAS1L	0.211	0.107	0.148	0.2595	0.017	-0.057	-0.107	0.26975	0.025	0.598895	FALSE	0.114	0.0205	0.80833	FALSE	10	415000000	4150000000	6	3246240	2807588	3699644	2775373	2057691	3181576	17	396000000	6730000000	13	6851694	4501109	6263105	5803644	5083284	6362204	84033.3	HUMAN	Q9Y4W2	Q9Y4W2|Q9Y4W2-2|Q9Y4W2-3|Q9Y4W2-4	27.5	13	149.21
582	582.1	BRCA1-A complex subunit BRE	BRE	0.138	-0.039	0.114	-0.0855	-0.115	-0.138	-0.145	-0.02275	-0.0885	0.786802	FALSE	0.0115	-0.0155	0.993754	FALSE	16	2670000000	42800000000	10	19978735	14507680	21196796	18680526	11918605	21183389	16	2350000000	37600000000	9	16877835	10305535	15318860	16365325	14342008	18349109	44007.3	HUMAN	Q9NXR7	Q9NXR7|Q9NXR7-1|Q9NXR7-3|Q9NXR7-4	30.2	11	149.08
583	583.1	Bromodomain and PHD finger-containing protein 3	BRPF3	0.014	-0.065	-0.036	-0.1165	-0.118	0.216	-0.101	-0.03875	0.0755	0.950814	FALSE	-0.052	-0.0685	0.832933	FALSE	11	650000000	7150000000	8	5283843	3615372	4991711	6928410	4149756	7419259	12	517000000	6200000000	10	5333375	3127278	4491537	5626118	4925288	7963480	137397	HUMAN	Q9ULD4	Q9ULD4|Q9ULD4-2|Q9ULD4-3|E9PI60|E9PSF3|F6XDC4	14.4	10	149.04
584	584.1	SH3 and multiple ankyrin repeat domains protein 2	SHANK2	-0.04	0.075	-0.111	-0.0905	-0.114	-0.123	-0.023	0.02575	-0.024	0.996576	FALSE	-0.077	-0.067	0.775493	FALSE	14	298000000	4170000000	12	6595650	5025671	6010374	7098044	5145087	7637702	9	447000000	4020000000	8	2913682	1922156	2430636	3295814	3094986	3282174	202419	HUMAN	A6NHU9	A6NHU9|Q9UPX8-3|A0A075B790|Q9UPX8|Q9UPX8-4|E7EUA2|Q9UPX8-2|E7EX50|C9JW40|B7ZKU9|C9JFP8	9.7	14	148.23
585	585.1	Dolichol-phosphate mannosyltransferase subunit 1	DPM1	-0.008	-0.255	-0.064	-0.2335	-0.16	0.151	-0.05	-0.14975	-0.052	0.624372	FALSE	-0.084	-0.057	0.783646	FALSE	12	634000000	7610000000	10	6974279	4674798	6897552	5799188	3016936	5558672	15	572000000	8580000000	12	8358583	4177096	6660919	5298687	4422192	11059574	32597	HUMAN	Q5QPK2	Q5QPK2|O60762	44.5	13	148.18
586	586.1	Protein AATF	AATF	0	0.213	0.017	0.1835	-0.116	0.081	-0.015	0.14075	0.147	0.549986	FALSE	-0.058	0.001	0.962231	FALSE	12	321000000	3850000000	11	4493053	3041441	3920930	4448017	2838177	4397835	11	384000000	4230000000	10	9186590	6402221	8480822	7549428	6915095	9361410	63245.9	HUMAN	Q9NY61	Q9NY61	25.8	12	148.14
587	587.1	Ribosomal RNA processing protein 1 homolog B	RRP1B	0.047	0.147	0.074	0.1915	0.042	-0.043	0.058	0.09075	0.052	0.717098	FALSE	0.0445	0.066	0.853102	FALSE	10	1290000000	12900000000	8	3859255	2833505	3844879	2581706	2119441	3059894	9	963000000	8670000000	8	5320413	3672460	4760138	3885363	3590574	4327966	84825.4	HUMAN	Q14684	Q14684|Q14684-2	18.6	12	147.96
588	588.1	Treslin	TICRR	-0.07	0.141	-0.151	0.2265	0.059	-0.116	0.207	0.15275	0.0125	0.713048	FALSE	-0.0055	0.028	0.984101	FALSE	11	315000000	3460000000	10	5110567	3432073	4432577	4850755	3722059	5505429	8	276000000	2210000000	8	2561231	1728133	2001402	2435684	2707049	2684759	212850	HUMAN	Q7Z2Z1	Q7Z2Z1|Q7Z2Z1-2	7.8	12	147.86
589	589.1	DnaJ homolog subfamily B member 6	DNAJB6	-0.04	0.134	-0.063	0.1565	-0.004	-0.002	0.092	0.17425	0.066	0.574703	FALSE	-0.022	0.0145	0.993191	FALSE	12	726000000	8720000000	10	18116187	14756797	16539501	16190354	12585981	17150886	11	966000000	10600000000	9	6687351	4538009	5658843	5448694	5015364	6099227	36143.4	HUMAN	O75190	O75190|O75190-3|E9PH18|O75190-2|O75190-4|F8WCZ4|Q8WWF6|Q8NHS0|P25686|P25686-2	24.8	11	147.27
590	590.1	Katanin p60 ATPase-containing subunit A1	KATNA1	-0.065	-0.229	-0.142	-0.3735	-0.271	0.193	-0.148	-0.20975	-0.018	0.638433	FALSE	-0.168	-0.145	0.0867857	FALSE	14	881000000	12300000000	9	8259154	5325115	7257189	9024304	4746058	7774159	16	859000000	13700000000	11	11002960	6346039	8863691	9485896	7854577	12239879	56249.1	HUMAN	O75449	O75449|O75449-2	21.1	11	146.96
591	591.1	Isoform 3 of Rapamycin-insensitive companion of mTOR	RICTOR	0.05	0.062	-0.034	0.1395	-0.042	-0.01	0.034	0.12825	0.026	0.713048	FALSE	0.004	0	0.993754	FALSE	9	666000000	5990000000	8	5160081	3865302	5053935	4184820	2896194	4417270	15	725000000	10900000000	12	9629974	6322274	8494237	7702833	6734323	8494583	197118	HUMAN	Q6R327-3	Q6R327-3|Q6R327|Q6R327-4	10.2	13	146.53
592	592.1	Isoform 2 of Protein FAM64A	FAM64A	-0.03	-0.23	-0.109	-0.2405	0.072	0.029	0.014	-0.15975	-0.1005	0.565856	FALSE	0.021	-0.0475	0.97897	FALSE	12	3610000000	43400000000	8	18347918	13242593	17394519	28776942	17245917	33514439	15	3690000000	55300000000	10	28229188	17168887	23000441	43552855	37203129	49590168	26413.1	HUMAN	Q9BSJ6-2	Q9BSJ6-2|Q9BSJ6|I3L419|I3L156|I3L427	57.5	10	145.75
593	593.1	Protein FAM98A	FAM98A	0.003	-0.073	0.038	-0.0295	0.063	0.172	-0.013	0.00575	0.0495	0.901754	FALSE	0.033	0.0125	0.975796	FALSE	18	5120000000	92100000000	12	34438688	22868488	31646235	33605324	20823398	37140305	14	4680000000	65500000000	10	11899570	6927979	10348131	10459070	8879610	12939185	55856.1	HUMAN	Q8NCA5	Q8NCA5|Q8NCA5-2|E9PH82	25.2	13	145.61
593	593.2	Isoform 2 of Protein FAM98B	FAM98B	-0.022	-0.111	-0.045	0.0125	0.099	0.229	0.062	0.01325	0.059	0.867644	FALSE	0.0385	0.0085	0.974311	FALSE	13	1510000000	19600000000	9	11311425	7080388	10256217	9822911	6200332	11716442	9	1660000000	14900000000	8	10640162	6126363	9046579	8406866	7448810	11041310	45945.8	HUMAN	Q52LJ0-2	Q52LJ0-2|Q52LJ0	25.6	10	119.26
594	594.1	Elongation factor Tu, mitochondrial	TUFM	-0.079	0.123	0.158	0.0975	0.017	0.11	0.081	0.09275	0.1165	0.598895	FALSE	-0.031	0.1195	0.91578	FALSE	12	1890000000	22700000000	9	8920026	7203285	9366028	7275191	5926261	8275600	12	1550000000	18600000000	9	7668953	5613244	7464303	6279030	6001042	7540064	49883	HUMAN	P49411	P49411|H3BNU3	33.8	12	145.54
595	595.1	Diacylglycerol kinase zeta	DGKZ	-0.012	0.029	0.03	-0.0435	-0.052	0.148	0.035	-0.04125	0.0885	0.934999	FALSE	-0.032	0.0325	0.998591	FALSE	10	1280000000	12800000000	7	7334735	5196265	6896816	5841868	3944209	6028875	11	709000000	7790000000	10	6659189	4279886	6110302	4648108	4188721	5682860	125781	HUMAN	Q13574	Q13574|Q13574-3|Q13574-7|Q13574-4|Q13574-2|Q13574-6|E9PNL8|Q13574-5|E7EWQ4|O75912|E7EM72|E9PFX6|E9PNZ3	17.2	12	145.38
596	596.1	BRISC and BRCA1-A complex member 1	BABAM1	0.115	0.069	0.08	-0.0475	-0.117	-0.127	0.137	0.07275	-0.029	0.936945	FALSE	-0.001	0.1085	0.872122	FALSE	11	3210000000	35300000000	8	9563144	8639538	10727375	9567899	6663157	9845293	15	2830000000	42500000000	8	8106484	5297235	7400848	8249352	7850154	8170365	37072.9	HUMAN	Q9NWV8	Q9NWV8|J3KQS6|M0QX07|Q9NWV8-2|M0QXG9|Q9NWV8-3|M0QY17	50.1	10	145.3
597	597.1	Flotillin-1	FLOT1	-0.125	-0.202	-0.035	-0.0275	-0.017	0.149	-0.085	-0.11275	-0.0265	0.736222	FALSE	-0.071	-0.06	0.808828	FALSE	11	717000000	7890000000	9	11253632	6857195	9646647	11126210	6398684	11204400	9	1080000000	9750000000	7	11632206	7020944	10587817	10659528	8738790	13461532	47582.7	HUMAN	O75955	O75955|O75955-2	34.1	12	145.29
598	598.1	MKI67 FHA domain-interacting nucleolar phosphoprotein	NIFK	-0.046	0.088	0.128	-0.0365	-0.064	0.081	-0.021	-0.07075	0.0845	0.989256	FALSE	-0.055	0.0535	0.996327	FALSE	12	2160000000	26000000000	8	9930723	7296066	9672087	6860865	4655701	7624701	13	2080000000	27000000000	9	10526831	6889998	9696248	6618855	5726462	7776658	34392.7	HUMAN	Q9BYG3	Q9BYG3	43	9	145.2
599	599.1	Cytohesin-2	CYTH2	0.035	0.011	-0.004	-0.0105	-0.082	-0.069	0.071	0.03675	-0.029	0.991381	FALSE	-0.0235	0.0335	0.989007	FALSE	15	1330000000	19900000000	11	9741082	7278027	9114037	10666103	7345526	11111425	12	1590000000	19100000000	8	9297911	6132376	8553505	10551116	9644259	11114317	46887.6	HUMAN	Q99418	Q99418|Q99418-2|G5E9B7|O43739|O43739-2|B7Z2V9|Q15438|Q15438-2|Q15438-3	37.2	11	145.11
600	600.1	28S ribosomal protein S23, mitochondrial	MRPS23	0.046	-0.003	-0.117	-0.1055	-0.114	0.148	-0.108	-0.06025	0.0725	0.989726	FALSE	-0.034	-0.1125	0.767131	FALSE	14	2820000000	39400000000	11	19150583	13903688	19040006	18505361	11955708	19073654	12	2680000000	32100000000	10	18223697	11955086	14845346	14190331	11254900	20024248	21827.3	HUMAN	Q9Y3D9	Q9Y3D9|J3QLR8	55.7	11	145
601	601.1	Stomatin-like protein 2, mitochondrial	STOML2	0.038	-0.237	-0.019	-0.2085	-0.028	-0.136	-0.088	-0.14625	-0.1865	0.540077	FALSE	0.005	-0.0535	0.968503	FALSE	9	783000000	7040000000	8	4937396	3268379	4928074	3783541	2555330	4462799	8	761000000	6090000000	7	6576627	3543939	5836870	5334416	4415396	5750886	38647.5	HUMAN	Q9UJZ1	Q9UJZ1|Q9UJZ1-2|F2Z2I8	37.9	8	144.92
602	602.1	Nucleolar protein 10	NOL10	-0.063	0.023	-0.004	0.0335	0.01	0.138	0.005	-0.03775	0.0805	0.936945	FALSE	-0.0265	0.0005	0.97897	FALSE	12	1120000000	13500000000	11	10057971	6171469	9300794	9373126	6526996	10541971	12	1360000000	16300000000	11	10887259	7381181	9660088	8888306	7959070	11230336	80870.6	HUMAN	Q9BSC4	Q9BSC4|Q9BSC4-4|Q9BSC4-2|Q9BSC4-3	27.9	14	144.79
603	603.1	Embryonal Fyn-associated substrate	EFS	0.015	-0.141	-0.084	-0.0055	-0.009	0.024	0.072	-0.01075	-0.0585	0.875108	FALSE	0.003	-0.006	0.993754	FALSE	14	1400000000	19600000000	10	8354489	5663627	8065588	6520090	4300856	7062660	13	1030000000	13300000000	10	9052026	4326599	7418330	6861849	5625215	7715138	59270.7	HUMAN	O43281	O43281|O43281-2|O43281-3	31.9	12	144.78
604	604.1	Eukaryotic translation initiation factor 3 subunit C-like protein	EIF3CL	0.046	-0.273	-0.134	-0.0745	0.026	0.046	-0.141	-0.07725	-0.1135	0.622205	FALSE	0.036	-0.1375	0.886968	FALSE	14	1500000000	21000000000	13	13256498	8219347	12411508	11116266	6545981	11886427	11	1290000000	14200000000	9	11669031	5997104	9138125	8650483	7471994	9984153	106156	HUMAN	B5ME19	B5ME19|Q99613|Q99613-2	17.9	14	144.65
605	605.1	Serine/arginine-rich splicing factor 10	SRSF10	-0.016	-0.09	-0.039	-0.3695	-0.112	-0.062	-0.198	-0.25525	-0.076	0.556946	FALSE	-0.064	-0.1185	0.538605	FALSE	17	5760000000	97900000000	10	31046289	19655900	29500593	41991470	20301636	41782564	18	3840000000	69200000000	12	29148984	17083522	25402446	30360005	22604950	32025269	31357	HUMAN	O75494	O75494|O75494-2|O75494-3|O75494-6|O75494-4|Q5JRI1|O75494-5|Q6IQ42|Q8WXF0|R4GMP8	34.3	12	144.49
606	606.1	KN motif and ankyrin repeat domain-containing protein 1	KANK1	-0.122	0.055	0.04	-0.1115	-0.06	0.078	0.02	-0.11175	0.0665	0.940261	FALSE	-0.091	0.03	0.959601	FALSE	7	380000000	2660000000	7	2205825	1509171	2055858	2112399	1423624	2337584	9	461000000	4150000000	8	6866342	4538989	5952283	6543941	5621269	6844852	149112	HUMAN	Q14678	Q14678|Q14678-2|Q5W0W1	11.6	11	144.34
607	607.1	Tricarboxylate transport protein, mitochondrial	SLC25A1	0.112	0.184	0.238	0.0625	0.098	-0.03	-0.038	0.10775	0.077	0.629052	FALSE	0.105	0.1	0.444949	FALSE	11	1630000000	17900000000	8	22713978	18236104	22960963	20032190	14486312	24367736	13	1430000000	18600000000	10	16170399	11578915	16262547	14869769	13060831	17118710	34354.4	HUMAN	P53007	P53007|B4DP62	32.4	12	144.22
608	608.1	Histone H2B type 1-K	HIST1H2BK	0.351	-0.023	0.319	-0.2485	-0.14	0.048	-0.276	-0.18725	0.0125	0.723564	FALSE	0.1055	0.0215	0.817609	FALSE	19	8710000000	166000000000	10	65060806	47096690	101066985	81926323	59116790	76561734	23	7780000000	179000000000	10	67565815	40018006	75700229	71028852	46324182	73624507	13889.9	HUMAN	O60814	O60814|U3KQK0|Q5QNW6-2|Q99880|P58876|Q99877|Q5QNW6|P62807|Q93079|P57053|Q99879|Q96A08	67.4	11	144.12
608	608.2	Histone H2B type 1-J	HIST1H2BJ	0.351	-0.053	0.313	-0.2485	-0.296	0.082	-0.296	-0.18425	0.0145	0.736156	FALSE	0.0275	0.0085	0.976633	FALSE	21	7340000000	154000000000	10	63335927	44536829	94452881	79733921	54967118	72475884	19	8240000000	157000000000	10	63070498	35916775	68244417	62250625	41001996	68516290	13903.9	HUMAN	P06899	P06899|P33778|Q16778|P23527|Q8N257|Q6DN03|Q6DRA6	67.4	11	141.93
609	609.1	Sal-like protein 4	SALL4	-0.058	0.15	-0.016	0.1635	-0.05	0.011	0.065	0.14575	0.0805	0.574703	FALSE	-0.054	0.0245	0.97897	FALSE	12	330000000	3960000000	9	3121073	2435668	3315220	2710379	2014762	2931687	11	485000000	5330000000	7	3538407	2323880	3083855	3018980	2651324	3575594	113542	HUMAN	Q9UJQ4	Q9UJQ4|Q9UJQ4-2|Q6Y8G5	17.4	10	144.04
610	610.1	Protein DJ-1	PARK7	0.242	0.044	0.07	0.4125	0.067	-0.013	-0.105	0.41125	0.0155	0.574703	FALSE	0.1545	-0.0175	0.800172	FALSE	9	1360000000	12200000000	8	11999201	11004982	13269547	9671428	8777662	10498555	10	964000000	9640000000	9	14518488	9850863	13169018	10617622	8729832	11714538	20061.9	HUMAN	Q99497	Q99497|K7ELW0	71.4	11	144.03
611	611.1	TBC1 domain family member 4	TBC1D4	-0.069	0.02	0.025	0.0415	0.004	-0.16	-0.214	-0.01675	-0.07	0.833443	FALSE	-0.0325	-0.0945	0.817609	FALSE	11	1940000000	21400000000	10	9211774	4895219	7296892	9199058	3961902	7333610	9	962000000	8660000000	9	3983541	1765038	3060851	2675906	1757011	3980264	148158	HUMAN	O60343	O60343|O60343-3|O60343-2|O60343-5|O60343-4	14.1	14	143.47
611	611.2	TBC1 domain family member 1	TBC1D1	-0.221	0.095	-0.054	-0.0685	-0.12	-0.019	-0.084	-0.08775	0.038	0.927295	FALSE	-0.1705	-0.069	0.31254	FALSE	3	8330000000	25000000000	2	318863	200488	273003	288778	165216	273911	5	167000000	833000000	4	895281	591721	774086	802434	721966	876898	134394	HUMAN	Q86TI0	Q86TI0|Q86TI0-2	5.1	5	38.43
612	612.1	T-complex protein 1 subunit theta	CCT8	0.074	-0.079	0.054	0.0535	0.047	0.127	-0.069	0.07225	0.024	0.810541	FALSE	0.0605	-0.0075	0.965994	FALSE	11	310000000	3400000000	9	10680494	7393709	11037793	9776295	6548433	10442688	8	769000000	6150000000	7	5761814	3501225	5060544	4901562	4134995	5909046	60190.1	HUMAN	P50990	P50990|P50990-2|P50990-3	24	10	143.44
614	614.1	Putative Polycomb group protein ASXL2	ASXL2	-0.106	0.077	-0.006	0.0285	0.006	0.074	0.184	-0.02575	0.0755	0.922729	FALSE	-0.05	0.089	0.976633	FALSE	12	269000000	3230000000	10	4948769	3435777	4606828	4439257	3031720	5002194	11	357000000	3930000000	10	4868969	3321430	4334376	4132291	4087991	4949876	155129	HUMAN	Q76L83	Q76L83|E7EWD6|Q76L83-2	11.4	12	142.47
615	615.1	Nitric oxide synthase-interacting protein	NOSIP	0.008	0.307	-0.047	0.0965	0.096	0.09	0.08	0.15075	0.1985	0.536035	FALSE	0.052	0.0165	0.945447	FALSE	9	2260000000	20300000000	8	8367854	6578681	7529161	8272363	6398284	9541439	13	2820000000	36600000000	10	15022909	11705702	12405758	14064572	12951935	18442699	33944.1	HUMAN	A0A075B6F9	A0A075B6F9|Q9Y314|M0R1T7	42.7	11	142.26
616	616.1	Kinesin-like protein KIF20A	KIF20A	0.043	0.044	0.005	0.0365	-0.025	0.095	0.156	0.04375	0.0695	0.77253	FALSE	0.009	0.0805	0.914549	FALSE	8	1110000000	8850000000	8	2272539	1687176	2280869	2796307	1999176	3065967	13	622000000	8090000000	12	6707661	4426651	5856295	6475174	6350727	7997760	101303	HUMAN	O95235	O95235|O95235-2	18.6	13	142.17
617	617.1	Serine/threonine-protein phosphatase PP1-alpha catalytic subunit	PPP1CA	0.093	-0.132	0.119	-0.1685	0.042	-0.035	-0.293	-0.04025	-0.0835	0.755924	FALSE	0.0675	-0.087	0.984101	FALSE	14	2060000000	28900000000	10	8265135	7837687	9975940	7705456	5011241	9229110	16	1990000000	31900000000	11	11848230	6938058	11682416	12425168	8718926	13095844	38253.1	HUMAN	P62136	P62136|P62136-2|P62136-3	45.4	11	141.78
617	617.2	Isoform Gamma-2 of Serine/threonine-protein phosphatase PP1-gamma catalytic subunit	PPP1CC	0.221	-0.201	0.069	-0.0675	0.045	-0.086	-0.252	0.13325	-0.1435	0.992116	FALSE	0.133	-0.0915	0.975907	FALSE	13	2110000000	27500000000	9	6951433	7070813	8993283	6261115	4413539	7878463	15	2120000000	31700000000	10	10695867	6197049	10400584	11414851	7999924	11534943	39259.3	HUMAN	P36873-2	P36873-2|P36873|F8VYE8|F8VR82|F8W0W8	35.9	10	130.02
617	617.3	Serine/threonine-protein phosphatase PP1-beta catalytic subunit	PPP1CB	0.171	-0.201	0.069	-0.0895	-0.026	-0.039	-0.307	0.00825	-0.12	0.805958	FALSE	0.0725	-0.119	0.975796	FALSE	13	1940000000	25200000000	8	6486406	6395683	8394065	5821805	3871563	6997126	15	1790000000	26900000000	9	13115210	7461206	12186623	13708804	9486511	13626069	37984.9	HUMAN	P62140	P62140	34.5	10	115.94
618	618.1	E3 ubiquitin-protein ligase NRDP1	RNF41	0.019	-0.08	-0.064	-0.1355	-0.057	-0.29	0.109	-0.06475	-0.185	0.574703	FALSE	-0.019	0.0225	0.993754	FALSE	17	2490000000	42400000000	9	16319890	11795084	16906456	16242923	10424747	17389181	11	2610000000	28700000000	8	15843125	9060838	12541876	14401385	13610840	14497721	36703.3	HUMAN	Q9H4P4	Q9H4P4|Q9H4P4-2|F8VSB6|F8VVY2	42.9	9	141.17
619	619.1	Arginine and glutamate-rich protein 1	ARGLU1	-0.062	0.39	0.14	0.0425	0.122	0.171	0.24	-0.03875	0.2805	0.708347	FALSE	0.03	0.19	0.387985	FALSE	10	3070000000	30700000000	9	19194295	13230780	19982680	15786633	15132733	22051118	21	2680000000	56300000000	16	46620707	38849991	47004334	40225578	43894994	51073862	33215.8	HUMAN	Q9NWB6	Q9NWB6|Q9NWB6-2|Q9NWB6-3|X6R9F1	36.9	18	140.54
620	620.1	Enhancer of mRNA-decapping protein 4	EDC4	0.028	-0.14	-0.024	-0.0625	-0.151	0.151	0.046	-0.06925	0.0055	0.886731	FALSE	-0.0615	0.011	0.965994	FALSE	10	573000000	5730000000	7	3359534	2371649	3312724	2758817	1947913	2813028	12	1210000000	14500000000	8	9383970	4460706	6880486	8318152	7925656	8533834	153085	HUMAN	Q6P2E9	Q6P2E9|Q6P2E9-2	11.8	9	140.15
621	621.1	TFIIH basal transcription factor complex helicase XPD subunit	ERCC2	-0.079	0.053	0.104	0.1385	0.075	-0.034	0.039	0.11775	0.0095	0.76897	FALSE	-0.002	0.0715	0.945447	FALSE	10	297000000	2970000000	9	1735174	1390864	1722266	1559410	1162209	1782486	11	279000000	3070000000	10	2340747	1488498	2011570	1940835	1685875	2143374	87706.4	HUMAN	P18074	P18074|P18074-2|E7EVE9|B4E0F6	19.2	13	140.12
622	622.1	Ribosomal RNA processing protein 36 homolog	RRP36	-0.193	0.031	-0.159	-0.0615	-0.062	0.018	0.15	-0.08125	0.0245	0.908769	FALSE	-0.1275	-0.0045	0.808828	FALSE	16	1710000000	27300000000	10	13699439	9331184	12408782	19407893	12698239	19235036	10	2870000000	28700000000	8	15964376	9375884	12392652	17689533	16817943	22238981	29879.6	HUMAN	Q96EU6	Q96EU6|Q96EU6-2	45.9	11	139.97
623	623.1	Transitional endoplasmic reticulum ATPase	VCP	-0.006	-0.218	0.025	-0.0685	-0.076	0.212	-0.054	-0.08175	-0.003	0.836423	FALSE	-0.041	-0.0145	0.962231	FALSE	9	303000000	2730000000	7	1644075	1115484	1573294	1463808	932303	1502313	8	339000000	2710000000	7	1769033	958599	1396102	1333296	1209662	1781102	90004.9	HUMAN	P55072	P55072	16.2	9	139.94
624	624.1	Cytochrome b-c1 complex subunit 2, mitochondrial	UQCRC2	0.08	-0.032	0.021	0.0865	-0.021	0.308	-0.036	0.10925	0.138	0.573639	FALSE	0.0295	-0.0075	0.984101	FALSE	13	706000000	9180000000	10	12372783	9002972	12603319	10984674	8263266	11574267	13	1030000000	13400000000	10	15802079	9609406	14217922	12454001	11078396	17168780	48613.3	HUMAN	P22695	P22695|H3BRG4|H3BSJ9	24.2	12	139.72
625	625.1	Probable ATP-dependent RNA helicase DHX37	DHX37	0.054	0.225	0.006	0.1265	-0.024	-0.018	0.049	0.14225	0.1035	0.573639	FALSE	0.015	0.0275	0.975796	FALSE	16	1840000000	29400000000	13	12332881	9583031	11381619	11936066	8629662	13417096	11	419000000	4600000000	9	2719942	2065032	2534659	2859214	2719702	2793180	130627	HUMAN	Q8IY37	Q8IY37|F5H3Y4	15.4	13	139.07
626	626.1	Cingulin	CGN	0.321	-0.011	0.356	0.4515	0.075	-0.279	-0.03	0.13375	-0.145	0.991381	FALSE	0.198	0.163	0.0331626	FALSE	7	384000000	2680000000	7	3890818	2255625	4310720	3672273	3151448	4087514	11	171000000	1880000000	11	5264340	3396528	5658491	6087564	5106593	5799097	136612	HUMAN	Q9P2M7	Q9P2M7|Q9P2M7-2	14.9	13	138.36
627	627.1	Protein SDA1 homolog	SDAD1	0.023	0.294	0.111	0.1505	-0.021	0.017	0.051	0.11225	0.1555	0.556946	FALSE	0.001	0.081	0.931188	FALSE	10	539000000	5390000000	9	6523492	4554384	6023907	5425428	4348979	6348733	11	474000000	5210000000	9	12483062	9613132	11461649	10028693	9654311	11990902	80326.4	HUMAN	Q9NVU7	Q9NVU7|E7EW05|Q9NVU7-2	15.7	11	138.29
628	628.1	Histone-lysine N-methyltransferase NSD2	WHSC1	-0.069	-0.124	0.023	0.0045	0.009	0.174	0.109	-0.06325	0.025	0.943371	FALSE	-0.03	0.066	0.976633	FALSE	14	488000000	6840000000	10	4891414	3267410	4563885	4305279	2980066	4981923	9	660000000	5940000000	6	6038954	3904917	5340469	5163618	4563000	6178908	156306	HUMAN	O96028	O96028|O96028-3|O96028-5|O96028-6|O96028-7|O96028-2|O96028-4	10.9	11	138.25
629	629.1	PHD finger-like domain-containing protein 5A	PHF5A	-0.09	0.03	0.048	0.0185	0.119	-0.096	-0.174	-0.01525	-0.033	0.917119	FALSE	0.0145	-0.063	0.968503	FALSE	13	1670000000	21700000000	10	11238341	7463946	10861633	9240477	6645028	11100480	14	1700000000	23700000000	11	13111870	8382300	11972133	10795472	9079965	11450358	13146.9	HUMAN	Q7RTV0	Q7RTV0	74.5	11	138.12
630	630.1	Isoform 4 of Rap guanine nucleotide exchange factor 6	RAPGEF6	-0.041	0.032	-0.001	-0.0885	-0.052	-0.044	-0.102	-0.03225	-0.006	0.936945	FALSE	-0.0465	-0.0515	0.900538	FALSE	13	394000000	5120000000	11	9387653	5028015	6166311	6847392	4128055	7241582	8	187000000	1500000000	6	2351768	1457062	2025225	2242905	1863767	2494120	181972	HUMAN	Q8TEU7-4	E9PCH4|Q8TEU7-4|Q8TEU7|Q8TEU7-3|Q8TEU7-5|Q8TEU7-2|B7Z7Y1|D6RE77|Q8TEU7-6	9.6	12	137.43
630	630.2	Rap guanine nucleotide exchange factor 2	RAPGEF2	-0.083	0.028	0.036	-0.0275	-0.107	0.016	-0.021	-0.02525	0.022	0.995783	FALSE	-0.095	0.0075	0.917168	FALSE	13	432000000	5620000000	10	3259689	2224727	2985203	3315215	2174684	3401868	12	359000000	4310000000	9	3410005	2106983	2889674	3115948	2723021	3587878	168270	HUMAN	Q9Y4G8	Q9Y4G8	11	11	135.27
631	631.1	60 kDa heat shock protein, mitochondrial	HSPD1	-0.033	-0.08	-0.019	0.0045	-0.002	0.055	-0.071	-0.00125	-0.0125	0.987141	FALSE	-0.0175	-0.045	0.956665	FALSE	11	403000000	4440000000	8	4690975	3289450	4443972	4319747	2949758	4739216	11	373000000	4100000000	7	4078933	2270493	3634705	3493936	2952664	4083997	61224.7	HUMAN	P10809	P10809|P10809-2	20.5	8	137.37
632	632.1	Pleckstrin homology domain-containing family A member 6	PLEKHA6	-0.054	0.055	-0.002	-0.0035	-0.025	-0.104	0.019	-0.02825	-0.0245	0.907223	FALSE	-0.0395	0.0085	0.97897	FALSE	9	403000000	3630000000	8	5972736	4143104	5433238	5199796	3923877	6116719	11	713000000	7850000000	11	11526186	7554912	10221736	11145402	9621134	12260816	119746	HUMAN	Q5VTI5	Q5VTI5|Q9Y2H5	16.3	14	137.11
633	633.1	GTP-binding nuclear protein Ran	RAN	-0.188	0.054	0.099	-0.0675	-0.037	0.095	-0.035	-0.07175	0.0745	0.995783	FALSE	-0.1125	0.032	0.932215	FALSE	13	4550000000	59200000000	10	16219130	9389770	13502158	12419262	7774319	12413457	14	2060000000	28900000000	12	31556496	18483418	24054555	20757769	17569999	27733084	26394.9	HUMAN	B5MDF5	B5MDF5|P62826|B4DV51	43.3	12	137.11
634	634.1	F-box/LRR-repeat protein 6	FBXL6	-0.074	0.04	-0.075	-0.1165	-0.058	0.101	-0.043	-0.09725	0.0705	0.971301	FALSE	-0.066	-0.059	0.817609	FALSE	12	975000000	11700000000	9	6913614	4911209	6438793	6861186	4308903	7156541	12	950000000	11400000000	8	7374813	4555623	6098057	6385640	5428717	7823737	59671.1	HUMAN	Q8N531	Q8N531|Q8N531-2	26.3	10	136.87
635	635.1	Isoform 2 of 39S ribosomal protein L39, mitochondrial	MRPL39	0.069	0.004	0.082	-0.2005	-0.042	-0.18	-0.167	-0.10075	-0.088	0.622205	FALSE	0.0135	-0.0425	0.97897	FALSE	14	1590000000	22200000000	10	5194394	3651981	5482226	3972655	2643172	4680628	13	1390000000	18000000000	10	5113494	3144954	4933507	4551292	3562626	4663700	40913.6	HUMAN	Q9NYK5-2	Q9NYK5-2|Q9NYK5	28.3	10	136.77
636	636.1	Liprin-alpha-1	PPFIA1	-0.056	0.166	0.06	0.0065	-0.002	-0.075	0.014	-0.02425	0.0455	0.973144	FALSE	-0.029	0.037	0.993191	FALSE	11	534000000	5870000000	8	4220251	2864476	3932044	3376934	2434264	3744108	12	656000000	7870000000	10	5339108	3633751	4773249	4159439	3653392	4764560	136347	HUMAN	Q13136	Q13136|Q13136-2|E9PJZ7|O75334|O75334-3|G3V200|J3KNM3|O75334-4|O75334-2|O75335|B1APN9|O75334-5|O75334-6|O75145|O75145-2|R4GN36|H0YHK3|O75334-7|O75335-1|O75335-2|O75334-8	14.5	14	136.74
637	637.1	RNA-binding protein 8A	RBM8A	0.019	0.307	0.042	0.1895	0.051	-0.282	0.05	0.16625	0.0125	0.705548	FALSE	0.035	0.046	0.932215	FALSE	12	1120000000	13400000000	9	10562638	7796630	9192117	8908300	6111139	9763174	10	1110000000	11100000000	8	6860556	5289390	6579096	6398821	5262412	5971721	19945.7	HUMAN	Q9Y5S9	Q9Y5S9|Q9Y5S9-2	67.2	9	136.73
638	638.1	Probable 18S rRNA (guanine-N(7))-methyltransferase	WBSCR22	-0.145	0.029	-0.096	-0.1165	-0.051	0.157	-0.101	-0.07875	0.093	0.989256	FALSE	-0.098	-0.0985	0.477613	FALSE	12	4300000000	51500000000	10	39999061	27337362	36545889	37438621	24249048	39383859	15	5440000000	81500000000	9	37995655	23280157	29824604	28784207	23123799	36616535	32222.1	HUMAN	O43709	O43709|O43709-3|O43709-2|E9PCQ7|F8WD67|F8WD87	43	10	136.66
639	639.1	Homer protein homolog 3	HOMER3	-0.114	0.007	-0.211	-0.1225	-0.04	0.171	-0.057	-0.10625	0.089	0.987141	FALSE	-0.077	-0.134	0.427686	FALSE	14	1290000000	18100000000	11	11770195	8015574	10200434	11644917	7618410	12621000	12	1140000000	13700000000	9	12784456	8071341	10154185	11295772	9526344	13493057	39835.6	HUMAN	Q9NSC5	Q9NSC5|Q9NSC5-5|Q9NSC5-2|M0QYF9|Q9NSC5-3|Q9NSC5-4	31.8	12	136.63
640	640.1	Isoform Non-brain of Clathrin light chain A	CLTA	-0.375	-0.661	-0.289	-0.2905	-0.033	0.014	-0.156	-0.43025	-0.3235	0.259314	FALSE	-0.204	-0.2225	0.00719749	TRUE	16	7660000000	123000000000	11	57189303	28096429	45764559	38401277	21114852	42347238	18	6050000000	109000000000	12	70493306	27883522	49895931	42935854	32567599	47769196	23718.5	HUMAN	P09496-2	P09496-2|P09496|P09496-3|P09496-4|P09496-5|F8WF69|C9J8P9	39.9	12	136.39
641	641.1	60S ribosomal protein L32	RPL32	-0.094	-0.104	-0.077	0.0445	-0.069	0.286	0.02	0.04625	0.091	0.723564	FALSE	-0.0815	-0.0285	0.855126	FALSE	21	6310000000	133000000000	11	44299853	32305355	42297021	54633529	41074666	57903320	19	7310000000	139000000000	12	52706187	30094330	41792050	53533768	48051198	74419372	18133	HUMAN	F8W727	F8W727|P62910	47	12	135.64
642	642.1	Ubiquitin carboxyl-terminal hydrolase 43	USP43	-0.059	0.074	-0.025	0.1135	0.103	-0.074	-0.095	0.11625	0	0.78984	FALSE	0.022	-0.06	0.976633	FALSE	10	440000000	4400000000	9	3778832	2768188	3602187	3916910	2668541	4315758	11	378000000	4160000000	10	3548859	2123292	2797981	3498951	2935045	3763442	124119	HUMAN	Q70EL4	Q70EL4|Q70EL4-4|Q70EL4-3|Q70EL4-2	13.7	11	135.56
643	643.1	Nucleolar protein 12	NOL12	0.001	0.015	-0.09	0.0845	-0.108	0.228	0.037	-0.01775	0.1215	0.818265	FALSE	-0.0535	-0.0265	0.932215	FALSE	14	5020000000	70300000000	9	17614444	12203918	16790441	18177554	13442786	18835309	14	3430000000	48000000000	10	23700334	15063179	19299411	18521809	17227030	25727655	24662.5	HUMAN	Q9UGY1	Q9UGY1	55.3	11	135.54
644	644.1	Ribosome biogenesis protein TSR3 homolog	TSR3	-0.044	-0.167	-0.098	-0.1865	-0.045	0.09	-0.17	-0.12725	-0.0385	0.692611	FALSE	-0.0445	-0.134	0.56463	FALSE	15	2410000000	36200000000	8	21292683	10822375	16484659	25851683	11492637	22185523	13	2430000000	31600000000	8	28474540	14872087	21002192	26657709	21113040	34877872	34165.8	HUMAN	Q9UJK0	Q9UJK0	29.1	9	135.43
645	645.1	U3 small nucleolar RNA-associated protein 18 homolog	UTP18	-0.037	-0.147	-0.049	-0.0465	0.048	0.095	0.021	-0.08275	-0.026	0.788907	FALSE	0.0055	-0.014	0.990514	FALSE	13	374000000	4860000000	9	3691354	2311776	3267722	2944837	1956681	3277660	12	436000000	5230000000	10	4367037	2747831	3797661	3418738	3156148	4127814	62458.9	HUMAN	Q9Y5J1	Q9Y5J1	33.6	13	135.08
646	646.1	Serine/threonine-protein kinase PAK 4	PAK4	-0.039	-0.109	-0.051	-0.0325	0.037	0.051	0.029	-0.00625	-0.029	0.944121	FALSE	-0.001	-0.011	0.985956	FALSE	9	600000000	5400000000	7	2912918	2017703	2844401	2375805	1667304	2590276	10	426000000	4260000000	9	4485872	2745181	3914370	3499378	3099412	4030509	64356.2	HUMAN	O96013	O96013|O96013-4|O96013-2|O96013-3	21.1	10	134.96
647	647.1	Calcium homeostasis endoplasmic reticulum protein	CHERP	-0.009	-0.114	0.186	-0.0555	0.032	-0.219	0.067	-0.02225	-0.1665	0.675583	FALSE	0.0115	0.1265	0.798706	FALSE	9	1020000000	9180000000	9	3074535	2157283	3100781	2870834	1930489	3406569	7	821000000	5750000000	7	2565218	1420004	2312748	2252212	1981139	2252451	105388	HUMAN	J3QK89	J3QK89|Q8IWX8	16.7	10	134.92
648	648.1	Casein kinase I isoform epsilon	CSNK1E	0.045	0.06	0.062	0.0865	0.071	-0.01	0.065	0.08775	0.025	0.78065	FALSE	0.058	0.0635	0.832933	FALSE	18	1070000000	19200000000	10	11693762	8840643	12066517	10119289	7330312	11273284	17	1060000000	18000000000	11	14440305	9040204	12601477	13248554	11477680	14484079	47599.5	HUMAN	P49674	P49674|B0QY34|B0QY35	29.8	11	134.91
648	648.2	Casein kinase I isoform delta	CSNK1D	0.116	-0.009	0.026	0.0605	0.13	-0.038	-0.035	0.08025	-0.0235	0.908769	FALSE	0.123	-0.0045	0.832933	FALSE	15	572000000	8580000000	10	11337529	8764246	11948413	10678231	7655318	12076305	13	685000000	8910000000	10	14088857	8931255	12191938	13590495	11668406	14620040	47614.5	HUMAN	P48730	P48730|H7BYT1|P48730-2	26.7	11	124.7
649	649.1	Vesicle-associated membrane protein-associated protein A	VAPA	0.142	0.034	-0.061	0.3025	0.268	-0.216	0.157	0.23275	-0.091	0.831646	FALSE	0.205	0.048	0.248098	FALSE	15	832000000	12500000000	11	10666734	8325206	10954302	9946957	8247673	12773693	14	836000000	11700000000	7	8606566	5762969	7203514	8484115	8517173	8192308	28121	HUMAN	Q9P0L0	Q9P0L0|Q9P0L0-2|J3QKM9	50.6	11	134.76
649	649.2	Vesicle-associated membrane protein-associated protein B/C	VAPB	0.051	-0.006	0.041	0.3425	0.135	-0.087	0.199	0.18325	-0.0465	0.805426	FALSE	0.093	0.12	0.42119	FALSE	4	764000000	3060000000	4	1914452	1384973	1913935	1772345	1489549	2170151	5	724000000	3620000000	5	4637395	3213528	4220542	5435186	5682416	5431041	27456.1	HUMAN	O95292	O95292|O95292-2|E5RK64	25.9	5	72.26
650	650.1	60S ribosomal protein L12	RPL12	-0.02	-0.113	-0.098	-0.1525	-0.133	0.098	0.102	-0.14825	-0.0075	0.723564	FALSE	-0.0765	0.002	0.936708	FALSE	11	2780000000	30600000000	9	19384090	10743496	17792385	18993952	10618031	18193372	10	3010000000	30100000000	7	15217619	7516982	12124761	11369848	9696574	15528631	17989.4	HUMAN	P30050	P30050|P30050-2	70.9	10	134.52
651	651.1	Zinc finger protein 598	ZNF598	0.048	0.096	-0.028	0.2305	0.071	-0.001	0.075	0.19025	0.0475	0.598895	FALSE	0.0595	0.0235	0.931188	FALSE	12	1260000000	15100000000	11	4478517	3136760	4267361	3999785	3040271	4893361	12	1530000000	18300000000	10	6522085	4252460	5572784	6058676	5489573	6947944	100461	HUMAN	Q86UK7	Q86UK7|Q86UK7-3|Q86UK7-2|H3BQQ2|Q86UK7-4	14.3	13	134.35
652	652.1	Phosphoglycerate kinase 1	PGK1	0.006	0.049	0.08	-0.0795	-0.072	0.132	0.072	-0.03825	0.0905	0.921533	FALSE	-0.033	0.076	0.975796	FALSE	12	747000000	8960000000	10	3541282	2588130	3550265	2997184	2041819	3251658	11	1010000000	11100000000	9	4356633	2779430	3910236	3837302	3235490	4818071	45013.3	HUMAN	P00558	P00558|P00558-2|P07205	36.4	10	133.25
653	653.1	Isoform 2 of Chromatin target of PRMT1 protein	CHTOP	-0.054	-0.082	-0.117	-0.1765	-0.012	0.206	0.011	-0.21725	0.062	0.795085	FALSE	-0.033	-0.053	0.921956	FALSE	19	6660000000	127000000000	9	95304176	58197318	86373636	73124364	39828958	75486300	15	8940000000	134000000000	6	112378270	64864154	87642940	59264979	57490088	78421383	26524.3	HUMAN	Q9Y3Y2-3	Q9Y3Y2-3|Q9Y3Y2|Q9Y3Y2-4|X6R700|Q5T7Y7	38.9	9	133.02
654	654.1	Phosphorylase b kinase gamma catalytic chain, liver/testis isoform	PHKG2	-0.089	0.159	0.026	0.0405	-0.095	0.005	0.016	0.04625	0.082	0.745389	FALSE	-0.092	0.021	0.944712	FALSE	12	661000000	7940000000	11	6658775	5003454	6350622	5529617	3794395	6036439	10	875000000	8750000000	10	5297018	3374871	4637772	4407877	3726005	5576421	47285.3	HUMAN	J3KNN3	J3KNN3|P15735|P15735-2|H3BN16	38.7	12	132.99
655	655.1	Transcription elongation factor B polypeptide 3	TCEB3	-0.058	0.09	-0.029	0.1205	0.009	0.079	-0.052	0.08975	0.0845	0.64928	FALSE	-0.0245	-0.0405	0.95536	FALSE	8	570000000	4560000000	7	10754013	6164847	9231600	8313118	5327589	8880881	12	357000000	4280000000	10	13382063	8669243	11448715	9529606	8650586	12441505	90363.7	HUMAN	Q14241	Q14241	17	12	132.62
656	656.1	Serine/threonine-protein kinase TAO2	TAOK2	-0.008	0.159	-0.032	0.0615	0.044	-0.092	0.069	0.05925	0.0335	0.814964	FALSE	0.018	0.0185	0.976633	FALSE	13	1350000000	17500000000	11	15075142	10066934	13795477	11307607	7724769	12360205	13	1460000000	18900000000	12	20184675	13267416	16938341	14728872	14215211	16305603	139048	HUMAN	Q9UL54	Q9UL54|Q9UL54-4|Q9UL54-3	13.4	15	131.06
656	656.2	Isoform 2 of Serine/threonine-protein kinase TAO2	TAOK2	0.03	0.112	-0.018	0.0615	0.011	-0.074	0.068	0.07325	0.019	0.818265	FALSE	0.0205	0.025	0.975796	FALSE	11	1550000000	17100000000	9	12110648	8427934	11483709	8891734	6411933	9375915	12	1540000000	18500000000	11	18056386	11952780	15292446	13259347	12791551	14532693	119792	HUMAN	Q9UL54-2	Q9UL54-2	16.4	14	132.24
657	657.1	Eukaryotic translation initiation factor 5A-1	EIF5A	0.13	-0.057	0.109	-0.2605	-0.133	-0.001	-0.071	-0.13325	-0.029	0.708258	FALSE	-0.0015	0.019	0.984101	FALSE	9	682000000	6140000000	7	1221788	802572	1382298	989778	667641	1058650	12	1120000000	13500000000	8	21082376	13483881	19518705	15414017	13214437	17406900	17060.2	HUMAN	P63241	P63241|I3L504|Q6IS14|P63241-2|Q9GZV4|C9J7B5|F8WCJ1	65.5	8	132.16
658	658.1	Oral-facial-digital syndrome 1 protein	OFD1	0.192	-0.22	-0.009	0.0685	0.021	-0.031	-0.03	0.10025	-0.1255	0.977273	FALSE	0.1065	-0.0195	0.917168	FALSE	12	879000000	10600000000	10	8749038	6527466	9003174	6975876	4880556	7141231	13	814000000	10600000000	10	6805201	3617661	5729452	4911081	4245841	5680956	117126	HUMAN	O75665	O75665|O75665-3|A6NF31|O75665-2	14.5	12	132.05
659	659.1	DAZ-associated protein 1	DAZAP1	-0.029	0.119	0.005	-0.0225	0.077	-0.179	-0.099	0.00725	-0.03	0.971301	FALSE	0.024	-0.047	0.984101	FALSE	8	694000000	5550000000	7	4906826	3995197	4650424	5372938	3620228	6336131	9	712000000	6400000000	8	6268281	4286771	5580406	7926082	6416015	6990363	43610.8	HUMAN	Q96EP5	Q96EP5|Q96EP5-2	34.8	9	131.91
660	660.1	Zinc finger MYM-type protein 3	ZMYM3	0.039	0.081	0.055	-0.1255	-0.057	0.096	0.032	-0.06825	0.0885	0.977273	FALSE	-0.009	0.0435	0.976633	FALSE	9	1560000000	14000000000	8	2980516	2215177	2933717	2594629	1697815	3074868	11	1260000000	13800000000	10	6558135	4426522	6243303	4914420	4664950	6309078	156426	HUMAN	A6NHB5	A6NHB5|Q14202|Q14202-2|A6NHN7	10	11	131.83
660	660.2	Zinc finger MYM-type protein 4	ZMYM4	0.082	-0.012	-0.038	0.0045	0.037	0.104	-0.032	0.07025	0.046	0.76897	FALSE	0.0595	-0.035	0.97897	FALSE	6	505000000	3030000000	6	3236107	2405484	3497962	2891364	1981629	3549476	6	504000000	3020000000	6	5236607	3418279	4476616	3875641	3574675	4806513	176265	HUMAN	Q5VZL5	Q5VZL5|Q5VZL5-4|Q5VZL5-2|Q5VZL5-3	6.6	8	82.1
661	661.1	G patch domain-containing protein 4	GPATCH4	0.029	0.213	0.013	0.2425	0.087	-0.136	0.12	0.20775	0.0385	0.604403	FALSE	0.058	0.0665	0.817609	FALSE	12	911000000	10900000000	10	10682003	8862514	11051064	9434443	7365716	11035331	10	935000000	9350000000	8	7486772	5233265	6545015	7328411	6823281	7487159	50608.5	HUMAN	Q5T3I0	Q5T3I0|Q5T3I0-3|E9PAV9|F2Z3C6|E9PPY4|Q5T3I0-2	28.9	11	131.67
662	662.1	Mitotic checkpoint protein BUB3	BUB3	0.055	0.095	0.104	0.0935	0.04	0.034	-0.066	0.08825	0.0645	0.703201	FALSE	0.0475	0.019	0.950679	FALSE	12	1250000000	15000000000	7	7863757	5359159	7639504	7062984	4274183	7260033	13	2060000000	26800000000	9	18067773	10800230	16458714	15838541	12281955	18653055	37610.5	HUMAN	O43684	O43684|O43684-2|J3QSX4	33.2	11	131.54
663	663.1	Cat eye syndrome critical region protein 2	CECR2	0.052	-0.033	-0.02	0.0105	0.002	0.051	-0.058	0.00325	0.009	0.98902	FALSE	0.027	-0.039	0.985956	FALSE	10	512000000	5120000000	10	2511682	1699648	2476226	2213383	1481201	2554409	12	467000000	5610000000	12	5997452	3505622	4940907	5240345	4477224	6406625	165637	HUMAN	Q9BXF3	Q9BXF3|Q9BXF3-3|B7WPH3	9.7	13	131.51
663	663.2	Isoform B of Cat eye syndrome critical region protein 2	CECR2	0.059	-0.108	0	-0.1115	0.001	0.156	-0.063	-0.07525	0.024	0.91901	FALSE	0.03	-0.0315	0.996327	FALSE	9	289000000	2600000000	8	2446881	1611004	2354732	2284983	1412905	2515697	9	238000000	2140000000	9	4413065	2443275	3573500	3781404	3090871	4736642	58791.5	HUMAN	Q9BXF3-2	Q9BXF3-2|H7BXW8	17.6	9	98.3
664	664.1	Kinesin-like protein KIFC1	KIFC1	-0.151	0.07	-0.035	-0.1015	-0.043	0.104	0.038	-0.07575	0.087	0.990224	FALSE	-0.097	0.0015	0.907315	FALSE	12	933000000	11200000000	9	4503526	3100139	4015476	4354547	2826511	4693925	15	815000000	12200000000	9	6467837	4144783	5451905	5465964	4939429	6688957	74316.8	HUMAN	Q9BW19	Q9BW19	19.4	9	131.38
665	665.1	Cyclin-dependent kinase 13	CDK13	-0.067	0.084	0.025	0.0615	-0.049	-0.023	0.124	0.00675	0.0305	0.938851	FALSE	-0.058	0.0745	0.985037	FALSE	8	1370000000	10900000000	6	10849553	7631306	9825873	8730041	6482402	9374819	11	885000000	9730000000	9	12010229	7927621	10711511	9337690	8381949	11094654	165662	HUMAN	Q14004	Q14004|Q14004-2|Q9NYV4|Q9NYV4-2|Q9NYV4-3	9.2	11	130.78
666	666.1	Nuclear pore complex protein Nup50	NUP50	0.03	0.206	0.103	0.1225	0.079	-0.107	0.164	0.13525	0.0495	0.64928	FALSE	0.0545	0.1335	0.527978	FALSE	9	938000000	8440000000	8	5423512	4245521	5462763	6828709	5065275	7774622	11	784000000	8630000000	8	5862551	4609001	5545466	7274186	6984226	7764070	50542.6	HUMAN	Q9UKX7	Q9UKX7|Q9UKX7-2	31.8	9	130.68
667	667.1	Ran GTPase-activating protein 1	RANGAP1	0.078	0.266	0.03	0.2905	0.143	0.093	-0.023	0.18475	0.1795	0.535658	FALSE	0.1105	0.0035	0.847577	FALSE	10	749000000	7490000000	7	4936876	3857399	5089449	3918627	3403004	4934206	13	723000000	9400000000	9	6592987	5221783	6213657	5352767	4720071	6222314	63997.2	HUMAN	P46060	P46060	26.4	11	130.65
668	668.1	SH3 domain-binding protein 4	SH3BP4	0.066	-0.009	0.023	0.1875	0.118	0.047	0.077	0.14525	0.019	0.708347	FALSE	0.092	0.05	0.778124	FALSE	9	131000000	1180000000	9	2972803	2382793	3031564	2600570	2292351	3121567	9	180000000	1620000000	8	2985244	1944130	2673313	2553618	2345679	2953227	108464	HUMAN	Q9P0V3	Q9P0V3|Q9P0V3-2	16.9	11	130.63
669	669.1	Zinc finger protein 592	ZNF592	0.004	-0.067	-0.071	0.6685	0.353	-0.012	0.24	0.30725	-0.0395	0.694441	FALSE	0.1785	0.0845	0.215673	FALSE	11	1070000000	11800000000	10	5072008	2663438	4252149	6085443	5689340	8952309	8	1580000000	12600000000	7	9228067	4751958	7344118	9805612	9847174	11851134	140207	HUMAN	Q92610	Q92610|H0YM74	9.9	10	130.36
670	670.1	Mediator of RNA polymerase II transcription subunit 4	MED4	0.029	0.001	0.064	0.1155	0.029	0.077	0.048	0.11475	0.039	0.708347	FALSE	0.029	0.056	0.925623	FALSE	10	961000000	9610000000	8	9321295	7133516	9107039	7407394	6173342	8303417	10	850000000	8500000000	9	9620634	6346186	8315147	7189211	6790254	8764965	29802	HUMAN	Q9NPJ6	Q9NPJ6|Q9NPJ6-2	38.8	9	130.05
671	671.1	DNA-directed RNA polymerase II subunit RPB11-a	POLR2J	0.001	-0.336	-0.235	-0.2805	-0.144	0.193	-0.121	-0.21425	-0.0715	0.573639	FALSE	-0.0715	-0.178	0.265145	FALSE	18	2130000000	38400000000	7	19191806	11692187	18345490	18764921	10217445	17189745	16	2220000000	35500000000	6	12980558	6985060	10067588	10810508	9095475	13573445	13350.1	HUMAN	P52435	P52435|Q9H1A6|E2QRJ6|A6NFM0|Q9H1A7|Q9GZM3|F8WF84|E7EP90|D6RAG0|Q9GZM3-2	87.1	7	129.65
672	672.1	Low molecular weight phosphotyrosine protein phosphatase	ACP1	-0.063	-0.02	0.066	0.0325	0.065	0.146	0.112	-0.03375	0.063	0.961182	FALSE	0.001	0.089	0.912192	FALSE	11	964000000	10600000000	9	13340937	7883520	10880401	11278761	6596606	11345177	11	1180000000	13000000000	8	14526559	8030468	11013428	8643902	7161000	14300272	18498.6	HUMAN	P24666	P24666|P24666-2|P24666-3|P24666-4|G5E9R5|F2Z2Q9|D3YTI2	69.6	10	129.63
673	673.1	40S ribosomal protein S26	RPS26	-0.116	-0.236	-0.077	-0.1485	-0.131	0.234	0.079	-0.12475	-0.001	0.773289	FALSE	-0.1235	0.001	0.823997	FALSE	42	64300000000	2700000000000	8	718876341	433060104	647375008	514751761	322014959	484930830	38	67000000000	2540000000000	7	689900428	374388035	524363017	369544154	350590760	545268612	13300.5	HUMAN	P62854	P62854|Q5JNZ5	62.6	9	129.35
674	674.1	Multifunctional methyltransferase subunit TRM112-like protein	TRMT112	0.028	-0.142	-0.028	-0.0145	-0.063	0.035	-0.042	0.01325	-0.0535	0.936945	FALSE	-0.0175	-0.035	0.965994	FALSE	13	4700000000	61100000000	8	15721576	11256068	14102968	13885706	8626143	13428853	17	4100000000	69700000000	8	19154993	12253174	16530377	15677646	12722708	18018581	14313.2	HUMAN	Q9UI30	Q9UI30|F5GX77|F5GYQ2	61.6	8	129.31
674	674.2	Isoform 2 of Multifunctional methyltransferase subunit TRM112-like protein	TRMT112	0.028	0.035	-0.092	-0.0145	-0.014	0.035	-0.042	0.01325	0.035	0.917119	FALSE	0.007	-0.067	0.960976	FALSE	6	3860000000	23200000000	4	7009002	5369675	6927715	6582336	4403809	6561662	9	3370000000	30400000000	5	10059518	6625374	8355401	8450663	7300984	9633217	13689.5	HUMAN	Q9UI30-2	Q9UI30-2	56.6	5	65.88
675	675.1	T-complex protein 1 subunit zeta	CCT6A	0.038	-0.317	-0.101	-0.0295	0.064	0.148	-0.085	-0.02275	-0.0845	0.791676	FALSE	0.051	-0.093	0.975796	FALSE	9	917000000	8260000000	8	8984546	5491232	8230609	7294224	4868910	8249948	11	1020000000	11200000000	9	6932569	3714971	5490423	5001678	3842847	6561462	58479.6	HUMAN	P40227	P40227|P40227-2|Q92526|Q92526-3|Q92526-2	28	11	129.26
676	676.1	39S ribosomal protein L50, mitochondrial	MRPL50	-0.149	-0.298	0.078	-0.1215	-0.092	0.025	0.024	-0.03225	-0.1365	0.692611	FALSE	-0.1205	0.051	0.945447	FALSE	9	1950000000	17600000000	8	4604006	3509584	4333833	4417394	2769023	4529757	10	1650000000	16500000000	8	4748410	3820375	4478267	4572347	4084955	4346421	18495.8	HUMAN	Q8N5N7	Q8N5N7|Q8N5N7-2	71.5	9	128.91
677	677.1	Isoform 2 of PDZ domain-containing protein 11	PDZD11	-0.048	-0.047	-0.034	0.0735	0.051	0.155	0.097	0.05975	0.054	0.771287	FALSE	0.0015	0.0315	0.976633	FALSE	16	5250000000	84100000000	7	13248653	9373743	13427467	11244197	7846894	13147844	13	5340000000	69400000000	9	7606909	4526217	6488387	6337894	6024503	7830600	19606	HUMAN	Q5EBL8-2	Q5EBL8-2|Q5EBL8	61.9	9	128.54
678	678.1	YEATS domain-containing protein 2	YEATS2	-0.024	0.065	0.045	-0.1625	-0.112	0.166	0.036	-0.17725	0.1155	0.936945	FALSE	-0.068	0.0405	0.97897	FALSE	10	313000000	3130000000	8	1723297	1069008	1682667	1334385	840164	1367442	12	238000000	2850000000	11	4594111	3578307	4245435	3393435	3183304	3807914	151692	HUMAN	Q9ULM3	Q9ULM3	11.3	13	128.51
679	679.1	60S ribosomal protein L5	RPL5	0.04	0.038	-0.003	0.0435	0.083	-0.046	0.066	0.04225	-0.004	0.936945	FALSE	0.0615	0.0315	0.91124	FALSE	10	1100000000	11000000000	9	7289993	4990228	7028409	6537516	4602123	8020123	11	903000000	9930000000	10	6761005	4442776	5682062	6276802	6264841	6779819	34590.2	HUMAN	P46777	P46777|R4GNJ2	38.3	11	128.44
680	680.1	ATP synthase subunit alpha, mitochondrial	ATP5A1	0.05	0.226	0.167	-0.0415	0.126	-0.17	-0.095	0.14175	0.028	0.695259	FALSE	0.088	0.036	0.817609	FALSE	9	1020000000	9180000000	7	5519602	4778389	5678291	4998237	3691763	5610897	12	899000000	10800000000	9	1655814	1248765	1720340	1675341	1439913	1738762	59863.7	HUMAN	P25705	P25705|P25705-2|P25705-3|K7ESA0	27.8	11	128.36
681	681.1	Serine/threonine-protein phosphatase 2A catalytic subunit alpha isoform	PPP2CA	-0.088	-0.017	0.041	-0.0015	0.022	-0.152	0.052	-0.10525	-0.0845	0.622205	FALSE	-0.033	0.0465	0.985332	FALSE	9	424000000	3810000000	6	2827006	1954502	2755236	2121109	1658729	2669988	13	1370000000	17800000000	10	5494203	3583669	5069333	5220397	4638467	4947658	36164.1	HUMAN	P67775	P67775|P62714|P67775-2	49.1	9	127.86
682	682.1	Abnormal spindle-like microcephaly-associated protein	ASPM	-0.043	-0.029	0.064	0.0935	0.03	-0.034	0.051	0.07625	-0.0315	0.935984	FALSE	-0.0065	0.0575	0.965994	FALSE	10	383000000	3830000000	9	3455557	2314166	2959747	2195979	1591897	2478078	12	475000000	5700000000	11	6475488	3734395	5228342	4280743	3922792	4972348	413444	HUMAN	Q8IZT6	Q8IZT6|Q8IZT6-2|Q5VYL4	4.3	14	127.84
683	683.1	DNA mismatch repair protein Msh2	MSH2	-0.096	0.065	0.12	-0.0755	-0.149	0.207	-0.144	-0.01475	0.136	0.792602	FALSE	-0.1225	-0.012	0.80833	FALSE	9	438000000	3940000000	6	3784144	2589800	3388280	3974796	2378429	4055098	12	356000000	4270000000	9	4010496	2672622	3725717	3813503	3168414	5207264	105483	HUMAN	P43246	P43246|P43246-2|E9PHA6	13.8	9	127.7
684	684.1	Probable ATP-dependent RNA helicase DDX47	DDX47	0.086	-0.101	0.003	-0.1145	-0.046	0.055	-0.153	-0.08925	-0.023	0.782208	FALSE	0.02	-0.075	0.964742	FALSE	10	870000000	8700000000	8	4883037	3360550	4864241	4192072	2747374	4594102	11	1050000000	11600000000	9	8424836	4867204	7121200	6570700	5169827	7895775	50930.9	HUMAN	Q9H0S4	Q9H0S4|Q9H0S4-2	25.4	10	127.44
685	685.1	Krueppel-like factor 16	KLF16	-0.133	0.118	-0.016	0.0905	-0.002	0.222	0.12	0.01525	0.17	0.691724	FALSE	-0.0675	0.052	0.985328	FALSE	17	1030000000	17500000000	8	8711811	5391985	7589799	8772172	6493091	10105447	14	1330000000	18600000000	8	15157215	10357285	12512503	15443784	15434094	19550145	25886.6	HUMAN	Q9BXK1	Q9BXK1	62.3	9	127.1
686	686.1	Isoform 2 of Spectrin alpha chain, non-erythrocytic 1	SPTAN1	-0.015	-0.21	0.022	-0.0945	-0.177	-0.094	-0.127	-0.14925	-0.152	0.542955	FALSE	-0.096	-0.0525	0.74729	FALSE	13	1710000000	22300000000	11	8402161	4592416	6520926	6417977	3706656	6654562	9	537000000	4830000000	8	2171122	1177056	1914818	1684256	1459377	1945240	285888	HUMAN	Q13813-2	Q13813-2|A6NG51|Q13813|Q13813-3	7.6	13	127.04
687	687.1	28S ribosomal protein S34, mitochondrial	MRPS34	-0.206	0.091	0.061	-0.1545	-0.068	0.141	0.15	-0.14075	0.116	0.977273	FALSE	-0.137	0.1055	0.97897	FALSE	11	2150000000	23600000000	9	5369990	3322243	4646481	5179923	3117669	5521921	10	2690000000	26900000000	9	5199298	3466432	4688765	4514477	4097658	5859723	26388.7	HUMAN	C9JJ19	C9JJ19|P82930	56	10	126.86
688	688.1	Isoform 3 of DnaJ homolog subfamily B member 5	DNAJB5	0.131	0.123	0.069	0.1875	0.142	0.01	0.052	0.17775	0.0665	0.574703	FALSE	0.1365	0.0605	0.477613	FALSE	13	973000000	12600000000	10	7075956	5766919	7601397	5673402	4482059	7190726	12	1420000000	17000000000	8	4396648	3073188	4082083	3832578	3834693	4089986	51973.2	HUMAN	O75953-5	O75953-5|O75953-4|O75953	24.8	10	126.85
689	689.1	A-kinase anchor protein 8	AKAP8	-0.039	0.103	0.07	-0.1795	-0.047	-0.022	0.065	-0.11475	0.0405	0.883586	FALSE	-0.043	0.0675	0.97897	FALSE	10	695000000	6950000000	7	1604996	1220086	1721696	1594333	1090326	1816638	11	266000000	2920000000	8	2129204	1526066	2027915	2202088	2000454	2342114	76677.5	HUMAN	O43823	O43823	17.9	9	126.62
690	690.1	Interferon-inducible double-stranded RNA-dependent protein kinase activator A	PRKRA	-0.01	0.011	-0.068	-0.4535	-0.076	-0.023	0.039	-0.35425	-0.006	0.598895	FALSE	-0.043	-0.0145	0.962231	FALSE	9	1700000000	15300000000	7	11156412	6989584	11326124	11315743	6523688	12353630	11	1300000000	14300000000	10	10458760	6179713	8476049	8895839	7537513	9672519	34860	HUMAN	O75569	O75569|O75569-2|O75569-3|G5E9Q4|F8WEG8	44	11	126.37
691	691.1	Trinucleotide repeat-containing gene 6B protein	TNRC6B	-0.142	0.223	0.103	0.1355	0.022	-0.137	0.051	0.05925	0.043	0.795395	FALSE	-0.06	0.077	0.984101	FALSE	6	823000000	4940000000	6	2044656	1394339	1786985	1960288	1373377	2157603	9	845000000	7610000000	9	5119218	3732235	4710321	5329902	4988020	5377745	194855	HUMAN	Q9UPQ9	Q9UPQ9|Q9UPQ9-1|Q9UPQ9-2	11.2	12	126.05
692	692.1	Zinc finger protein 512	ZNF512	-0.019	-0.135	-0.101	-0.0655	0.04	0.029	-0.048	-0.07225	-0.053	0.748583	FALSE	0.0105	-0.0745	0.956665	FALSE	10	595000000	5950000000	7	3533717	2383946	3419001	2807856	1846279	3187056	10	545000000	5450000000	8	2989161	1643064	2336464	2301606	1913683	2685504	65765	HUMAN	Q96ME7	Q96ME7|G3XAG1|Q96ME7-3|Q96ME7-2|B4E0X7	21.5	9	126.02
693	693.1	Eukaryotic translation initiation factor 4 gamma 2	EIF4G2	-0.077	-0.054	0.044	-0.0985	-0.091	0.09	0.052	-0.13175	0.018	0.808133	FALSE	-0.084	0.048	0.976633	FALSE	12	314000000	3760000000	8	8742091	5548430	7914327	6889193	4277553	8062604	12	362000000	4340000000	11	7288738	4461064	6245311	4814033	4476186	6683297	102874	HUMAN	P78344	P78344|P78344-2|H0Y3P2|H0YD99	18.8	12	125.49
694	694.1	Zinc finger protein 316	ZNF316	-0.146	-0.053	-0.143	-0.0395	-0.012	0.075	0.062	-0.16725	0.011	0.745389	FALSE	-0.079	-0.0405	0.832933	FALSE	11	434000000	4770000000	8	6657602	4086838	5478406	6848818	4369583	7023075	16	358000000	5730000000	11	7841661	4363774	5936623	6555597	5682084	7920135	110489	HUMAN	A6NFI3	A6NFI3	14.8	11	125.43
695	695.1	60S ribosomal protein L18a	RPL18A	-0.051	0	0.04	-0.2945	-0.102	0.009	-0.122	-0.09375	0.0045	0.835031	FALSE	-0.0765	-0.041	0.832933	FALSE	15	2090000000	31300000000	11	22010557	15880694	22424951	24311408	13852477	23821438	16	1940000000	31000000000	10	22057380	13185317	19572415	20930866	17110091	24428083	21047.3	HUMAN	Q02543	Q02543|M0R117|M0R1A7|M0R0P7	57.3	12	125.39
696	696.1	Nucleolar protein 9	NOP9	0.166	-0.044	0.095	0.0965	0.078	0.033	0.038	0.06575	-0.0055	0.890744	FALSE	0.122	0.0665	0.527978	FALSE	14	389000000	5440000000	9	5987700	4029560	6510900	4575633	3060000	5376580	9	432000000	3890000000	8	4288295	2944483	4000896	3267682	3020897	6599798	70178.2	HUMAN	Q86U38	Q86U38|Q86U38-2	18.8	10	125.34
697	697.1	Isoform 2 of 28S ribosomal protein S27, mitochondrial	MRPS27	-0.06	-0.199	-0.03	-0.5305	-0.237	0.05	-0.357	-0.33975	-0.0745	0.556946	FALSE	-0.1485	-0.1935	0.0492923	FALSE	8	1080000000	8660000000	7	3886919	2239700	3371946	3649865	1845293	3722303	11	1230000000	13500000000	9	12758238	6051856	9364694	8717980	5665306	9932443	49548.5	HUMAN	Q92552-2	Q92552-2|Q92552|G5EA06|E5RJ73|D6RJC7	32.4	10	125.33
698	698.1	Absent in melanoma 1 protein	AIM1	0.025	0.112	0.108	0.2325	0.113	0.01	0.038	0.14525	0.061	0.606305	FALSE	0.069	0.073	0.778124	FALSE	6	334000000	2000000000	6	2952504	2120371	2855600	3132835	2471085	3743934	11	745000000	8200000000	11	4006587	2711615	3666627	4027049	3817210	4653989	190213	HUMAN	Q9Y4K1	Q9Y4K1|Q9Y4K1-2	10.2	12	125.01
699	699.1	Ubiquitin carboxyl-terminal hydrolase BAP1	BAP1	0.08	0.008	0.003	0.1995	0.118	0.099	0.037	0.13925	0.0535	0.63088	FALSE	0.099	0.02	0.832933	FALSE	8	411000000	3290000000	8	2529069	1891273	2594545	2006828	1771415	2438531	9	615000000	5530000000	8	7686646	4765581	6519044	6181306	5837012	7217248	80816.6	HUMAN	Q92560	Q92560|F8W6N3	13.3	9	124.46
700	700.1	Nuclear factor of activated T-cells, cytoplasmic 2	NFATC2	-0.114	-0.186	-0.2	0.0055	0.097	0.011	0.047	-0.02275	-0.0875	0.788907	FALSE	-0.0085	-0.0765	0.925623	FALSE	6	156000000	934000000	6	3048443	1984426	2624451	2326353	1489076	2726155	9	474000000	4270000000	9	6581268	3726568	5024898	4781441	4319864	5210459	101057	HUMAN	Q13469	Q13469|Q13469-2|Q13469-4|Q13469-3|Q13469-5	17.2	12	124.24
701	701.1	Centromere-associated protein E	CENPE	-0.073	0.149	-0.053	0.0405	0.004	-0.205	0.062	0.01825	-0.028	0.990224	FALSE	-0.0345	0.0045	0.97897	FALSE	8	71600000	572000000	8	2561099	1813765	2448198	2532009	1954329	2748584	10	55300000	553000000	10	4514450	3170818	3763928	4982613	4782047	5004485	317779	HUMAN	Q02224	Q02224|Q02224-3|Q02224-2	5.5	14	124.11
702	702.1	Gap junction alpha-1 protein	GJA1	-0.007	-0.187	0.118	-0.1235	0.055	-0.043	0.003	-0.09725	-0.115	0.594669	FALSE	0.024	0.0605	0.9269	FALSE	11	2190000000	24100000000	7	3999865	2374030	3599058	3183150	1991713	3764482	13	2270000000	29500000000	8	7375657	4335963	6791002	5915769	5431958	6761275	43521.1	HUMAN	P17302	P17302	28.7	9	123.72
703	703.1	Zinc finger protein 217	ZNF217	-0.029	0.05	-0.05	-0.1275	0.011	-0.051	0.175	-0.08075	-0.0005	0.847078	FALSE	-0.009	0.0625	0.965994	FALSE	16	520000000	8310000000	13	3259726	2199521	2968279	3443646	2449307	3820266	15	261000000	3920000000	11	2538526	1540532	1926452	2206289	2096997	2487840	117153	HUMAN	O75362	O75362|Q6ZMW2|Q8N7K0|Q8N7K0-2|G3V1K9|Q8N859|P51814|P51814-5|P51814-3|P51814-2|P51814-6|P51814-7|P51814-8|P51814-4|P0CG31|Q15937|F5H032|Q96BR6|Q9Y2A4|P15621|O14978|P17017|Q8N972|Q32M78|O95125|P15621-3|A6NHJ4|P17025|Q9H7R0|O14628|F8W7T7|P17025-2|P16415|O14628-6|O14628-5|P15621-2|Q9NPC7|Q86XU0|Q8NDW4|Q9UC07|Q9H7R0-2|O14628-7|O14628-4|Q9NPC7-2|Q14584|C9JN71|Q7Z3I7|P36508|O75346|A6NP11|Q9NPC7-3|P36508…	14.1	11	123.31
703	703.3	Zinc finger protein with KRAB and SCAN domains 7	ZKSCAN7	-0.679	-0.536	-0.443	-0.0775	0.08	0.273	0.249	-0.59375	-0.1315	0.536035	FALSE	-0.2995	-0.097	0.013279	TRUE	8	1100000000	8810000000	8	7526332	2683751	4807631	5616544	4196733	6612312	7	321000000	2250000000	7	1746922	856999	1277960	1209077	1305975	1686101	86971.4	HUMAN	Q9P0L1	Q9P0L1|Q6ZMS4|Q9HBT8|Q9HBT8-2|Q5MCW4|Q5MCW4-2|Q8NF99|Q9P2J8|Q9P2J8-2|C9J6L6|Q9HBT7|Q99676|Q8N8J6-2|H9KV89|Q8N8J6-3|Q8N8J6|Q05481|Q05481-2|Q8NB50|Q8NB50-3|Q86XN6|O15090|P17027|P17027-2|Q8N883|P17032|P15622|P15622-3|Q96NJ6|Q86W11|P17023|P17023-2|P17036|P15622-2|H3BNI0|P58317|J3KT56|P0CG24|J9JID5|Q9UL36|Q9UL36-2|O43345|O43345-2|A0A075B7G6|A0A075B7G2|Q6ZNA1|Q8TF20-2|Q8TF20|A0A075B7G3|Q86UE3|Q5JVG2-3|…	6.4	5	37.09
703	703.4	Zinc finger and SCAN domain-containing protein 2	ZSCAN2	-0.624	-0.536	-0.443	-0.5495	0.165	0.273	0.182	-0.72975	-0.1315	0.540077	FALSE	-0.2295	-0.1305	0.0334982	FALSE	5	342000000	1710000000	5	4092806	1633873	2689223	3486044	1532608	4458130	3	174000000	521000000	3	1230312	556751	853335	857520	854268	1261413	71315	HUMAN	Q7Z7L9	Q7Z7L9|F8W6Y9|F5H3F3|F5GZ04|F5GY18|Q7Z7L9-3|Q7Z7L9-4	7.8	5	35.17
703	703.5	Zinc finger protein 658B	ZNF658B	-0.18	-0.091	0.181	0.3515	0.212	0.377	0.467	0.01125	0.143	0.723564	FALSE	0.016	0.324	0.0515813	FALSE	3	1610000000	4820000000	3	10270417	6184703	8268369	8832400	7385703	10939301	4	809000000	3230000000	4	818131	469455	722522	654488	744955	783504	97409.9	HUMAN	Q4V348	Q4V348|Q5TYW1|Q5TYW1-2	6.1	4	36.51
703	703.6	Zinc finger protein 483	ZNF483	-0.182	0.159	0.016	0.1405	-0.166	0.252	-0.136	-0.04025	0.2055	0.76897	FALSE	-0.174	-0.06	0.333115	FALSE	4	732000000	2930000000	4	5703625	2320066	3897717	4183257	3626003	4638780	4	621000000	2480000000	4	2006426	1524025	1767122	1934015	1591674	2358410	87036.4	HUMAN	Q8TF39	Q8TF39|Q8N4W9|Q8N4W9-2|Q8TF39-2|Q6P088	5.7	4	34.19
703	703.7	Zinc finger protein 749	ZNF749	-0.605	-0.536	-0.264	-0.1035	0.112	0.421	0.187	-0.56575	-0.0575	0.556946	FALSE	-0.2465	-0.0385	0.152003	FALSE	4	863000000	3450000000	4	6655981	2283336	4205697	4982969	3738886	5872674	4	433000000	1730000000	3	696147	303359	447876	509358	492973	802841	92758.9	HUMAN	O43361	O43361	5.5	4	27.95
703	703.8	Isoform 3 of Zinc finger protein 300	ZNF300	-0.808	-0.393	-0.284	-0.9705	0.08	0.381	0.06	-1.08225	-0.006	0.573639	FALSE	-0.364	-0.112	0.00130813	TRUE	3	331000000	993000000	3	1669017	516271	916707	1486667	485509	1775912	4	2170000000	8670000000	4	8208013	4329969	6386787	5556456	4778862	8342968	72312.6	HUMAN	Q96RE9-3	Q96RE9-3|Q96RE9-2|Q96RE9|Q96RE9-4|Q2M218|Q2M218-2|B2ZWH0	5.8	4	26.81
703	703.1	Zinc finger and SCAN domain-containing protein 20	ZSCAN20	-0.605	-0.543	-0.3	0.1015	0.047	0.211	0.293	-0.46325	-0.166	0.5095	FALSE	-0.279	-0.0035	0.15777	FALSE	4	540000000	2160000000	4	6180580	2146158	3989475	4412772	3734490	5187669	4	295000000	1180000000	4	801754	341578	561972	643782	698354	843969	119878	HUMAN	P17040	P17040|P17040-3|P17040-2|Q9UJW7|Q9UJW7-2|Q86WZ6|Q86WZ6-2|Q86YE8|Q86YE8-3|Q86YE8-4|Q86YE8-2|Q6U7Q0|Q6ZN19-3|Q8NHY6|Q6ZN19|Q08AN1|Q14586|Q14590|Q14590-2	2.5	3	24.6
703	703.11	Zinc finger and SCAN domain-containing protein 29	ZSCAN29	-0.214	-0.157	-0.325	0.3665	0.087	0.469	0.076	-0.00275	0.156	0.739588	FALSE	-0.0635	-0.1245	0.527978	FALSE	2	1160000000	2320000000	2	5491422	2041029	3640730	3883247	3493640	4472455	3	401000000	1200000000	3	1392015	772236	954049	976497	943255	1510741	98200.7	HUMAN	Q8IWY8	Q8IWY8|Q8IWY8-2	3.5	3	20.54
703	703.12	Zinc finger protein 567	ZNF567	-0.808	-0.572	-0.522	-0.9705	0.08	0.534	0.215	-1.08225	-0.019	0.573639	FALSE	-0.364	-0.1535	0.00028886	TRUE	3	8300000000	24900000000	3	1669017	516271	916707	1486667	485509	1775912	2	79800000	160000000	2	945897	397807	574474	574185	586720	938559	77102.7	HUMAN	Q8N184	Q8N184|Q8N184-1|F8WEL6|Q8N184-2	4.4	3	18.66
703	703.14	Krueppel-like factor 3	KLF3	-0.403	-0.227	-0.223	-0.1735	-0.009	0.155	0.069	-0.40875	-0.036	0.573639	FALSE	-0.206	-0.077	0.15777	FALSE	2	104000000	207000000	2	593658	201015	361042	498512	255895	573169	2	43600000	87300000	2	519775	229354	346537	367540	360531	492495	39170.3	HUMAN	P57682	P57682|P57682-2	10.4	2	18.95
704	704.1	RuvB-like 2	RUVBL2	0.002	0.088	-0.097	0.1655	-0.039	-0.004	0.019	0.07825	0.042	0.76564	FALSE	-0.0185	-0.039	0.962231	FALSE	11	548000000	6020000000	11	5453768	3957318	5358392	4683593	3899219	5400615	11	393000000	4320000000	11	5399157	3460113	4497689	4546190	4166510	5046957	51326.8	HUMAN	Q9Y230	Q9Y230|Q9Y230-2|M0R0Y3|X6R2L4|M0R0Z0|M0QXZ7	30	12	123.17
705	705.1	Eukaryotic translation initiation factor 3 subunit F	EIF3F	-0.07	-0.268	-0.082	-0.3365	0.134	-0.057	-0.239	-0.19975	-0.1625	0.535658	FALSE	0.032	-0.1605	0.817609	FALSE	12	536000000	6430000000	10	6718812	4308564	6269107	5660470	3401053	7624628	11	538000000	5920000000	9	6774471	3642727	5933371	5828476	4491858	7763616	37677.3	HUMAN	O00303	O00303|E9PQV8	31.3	10	122.73
706	706.1	Sal-like protein 2	SALL2	0.059	0.059	0.016	0.1305	-0.085	0.122	-0.047	0.12025	0.0905	0.598895	FALSE	-0.013	-0.0155	0.97897	FALSE	8	775000000	6200000000	7	6710540	5069488	6642746	5985934	4562644	5956693	8	962000000	7700000000	7	6814361	4373692	5935582	5802200	4959878	6562165	106620	HUMAN	Q9Y467	Q9Y467|E7EW59|P83436	11	9	122.73
707	707.1	WD40 repeat-containing protein SMU1	SMU1	0.095	-0.248	-0.05	-0.1325	0.052	0.022	-0.062	-0.10825	-0.113	0.574703	FALSE	0.0735	-0.056	0.984101	FALSE	10	2930000000	29300000000	9	8972803	6454489	9339213	7047365	4660956	8512990	9	3150000000	28300000000	8	6513921	3566913	5513196	4894767	4196520	5446262	58170.5	HUMAN	Q2TAY7	Q2TAY7|Q2TAY7-2	24.3	11	122.43
708	708.1	Isoform B of Phosphate carrier protein, mitochondrial	SLC25A3	0.083	0.193	0.047	0.0785	0.07	0.022	-0.063	0.13425	0.1075	0.573639	FALSE	0.0765	-0.008	0.945447	FALSE	11	1700000000	18600000000	9	21192635	17888545	23592761	19852260	17850112	25044843	11	1770000000	19500000000	10	18647261	13009250	15933219	18968558	17168204	22088469	40414.4	HUMAN	Q00325-2	Q00325-2|F8VVM2|Q00325|F8VWQ0	32.4	11	122.21
709	709.1	Coiled-coil domain-containing protein 77	CCDC77	0.073	-0.291	0.011	-0.0265	0.033	0.156	-0.004	-0.10825	-0.0675	0.652715	FALSE	0.053	0.0035	0.962231	FALSE	14	587000000	8220000000	10	25351184	14470512	25845753	14037685	9022284	14516280	11	685000000	7540000000	10	11888077	6072433	9726593	6529118	5800906	8671190	58112.7	HUMAN	Q9BR77	Q9BR77|Q9BR77-2	26	11	121.93
710	710.1	Histone-lysine N-methyltransferase, H3 lysine-36 and H4 lysine-20 specific	NSD1	-0.099	0.069	-0.062	-0.0125	0.07	0.086	0.123	0.00125	0.0775	0.854787	FALSE	-0.0145	0.0305	0.985328	FALSE	5	583000000	2920000000	5	1810771	1252590	1664234	1645346	1105191	1849900	9	178000000	1600000000	9	1450918	927518	1233257	1299697	1297360	1456242	302295	HUMAN	Q96L73	Q96L73|Q96L73-2|Q96L73-3	5.8	10	121.19
711	711.1	Intron-binding protein aquarius	AQR	-0.022	-0.026	0.084	-0.0805	-0.016	0.031	-0.112	-0.11025	0.0025	0.806017	FALSE	-0.019	-0.014	0.976633	FALSE	9	676000000	6090000000	8	4046118	2648487	3788057	3630989	2179209	4044090	9	909000000	8180000000	7	6241537	3868930	5697627	5382046	4218667	6085659	172376	HUMAN	O60306	O60306|H0YH15	10.6	11	121.04
712	712.1	Pre-mRNA-splicing factor RBM22	RBM22	-0.121	0.185	0.087	-0.0785	-0.026	0.113	-0.001	-0.09275	0.149	0.936945	FALSE	-0.0735	0.043	0.97897	FALSE	11	962000000	10600000000	9	8311386	5039793	7469693	6805547	4661670	7314606	11	638000000	7020000000	8	4744965	3372421	4416263	3706224	3457824	4139047	47636.5	HUMAN	Q9NW64	Q9NW64|Q9NW64-2	31.4	11	120.84
713	713.1	Coiled-coil domain-containing protein 9	CCDC9	-0.082	0.181	0.031	0.1185	0.045	0.01	0.064	0.04825	0.0955	0.717098	FALSE	-0.0185	0.0475	0.97897	FALSE	10	1060000000	10600000000	8	7937964	5583120	7432293	5995200	4849901	7154394	8	1070000000	8540000000	8	12925849	9145689	11042674	9206313	8326686	10991881	59816.1	HUMAN	Q9Y3X0	Q9Y3X0	19.9	11	120.75
714	714.1	14-3-3 protein epsilon	YWHAE	0.035	-0.026	0.081	0.0265	-0.039	-0.266	0.007	-0.01975	-0.146	0.708347	FALSE	-0.002	0.044	0.975796	FALSE	13	2220000000	28900000000	10	27495733	18543905	26873603	19679823	14669509	23356522	8	3720000000	29800000000	7	18207951	10839707	17123555	14681179	13311112	13775751	29344.6	HUMAN	P62258	P62258|P62258-2|I3L3T1|B4DJF2|I3L0W5	45	10	120.71
715	715.1	Nucleolar protein 56	NOP56	0.112	0.082	0.175	-0.0225	0.008	-0.078	-0.166	-0.04075	0.002	0.936945	FALSE	0.06	0.0045	0.956665	FALSE	14	522000000	7300000000	12	3838652	2612930	3919166	4317546	2694312	4666008	11	682000000	7500000000	9	2830921	1843417	2837972	3239359	2540665	3423502	66448.1	HUMAN	O00567	O00567	29.9	13	120.6
716	716.1	Isoform C of RNA-binding protein with multiple splicing	RBPMS	0.045	-0.095	0.053	-0.0875	-0.002	-0.078	-0.113	-0.03425	-0.0865	0.768056	FALSE	0.0215	-0.03	0.990514	FALSE	10	3800000000	38000000000	8	17343743	12159487	17869596	17251551	10618864	19522445	11	3480000000	38200000000	9	25741027	14927120	23000693	24915029	18225672	29340188	24447.5	HUMAN	Q93062-3	Q93062-3|B4E3T4|Q93062-2|Q93062|Q93062-5|Q93062-4|E5RFP4|E5RJ31	51.1	9	120.49
717	717.1	Actin-binding LIM protein 1	ABLIM1	0.04	0.118	0.07	0.4035	0.098	0.06	0.157	0.25325	0.089	0.556946	FALSE	0.069	0.1135	0.538605	FALSE	10	659000000	6590000000	8	4659968	3409800	4599782	3771723	3244910	4503419	9	767000000	6900000000	9	4605559	3045629	3923057	3622122	3578826	4274217	97408.5	HUMAN	Q5T6N4	Q5T6N4|O14639|O14639-2|F8W8M4|Q5JVV3|O14639-5|J3QSX6|O14639-3|O14639-4|Q5T6N2	15.2	10	120.36
717	717.2	Actin-binding LIM protein 1	ABLIM1	-0.081	0.224	0.07	0.4035	0.091	0.01	0.187	0.28925	0.117	0.536035	FALSE	0.005	0.1285	0.808575	FALSE	8	1070000000	8560000000	7	4887215	3627099	4667870	3991734	3323730	4694956	7	813000000	5690000000	7	4291422	2898780	3655575	3400904	3398102	3961629	74885.6	HUMAN	H0Y3K7	H0Y3K7	17.7	8	95.06
718	718.1	Isoform 4 of DNA topoisomerase 2-alpha	TOP2A	0.495	0.059	0.351	0.3855	-0.244	0.079	-0.455	0.21725	0.069	0.573639	FALSE	0.1255	-0.052	0.936708	FALSE	9	330000000	2970000000	8	4395282	3323723	5845940	5413905	5391369	5106913	8	247000000	1980000000	7	2579221	1673976	3026853	3618434	2171114	4672448	183591	HUMAN	P11388-4	P11388-4|P11388-3|P11388-2|P11388	8.7	10	120.2
719	719.1	Collagen alpha-1(XVIII) chain	COL18A1	0.105	-0.129	-0.024	0.1065	0.027	0.055	-0.051	0.06025	-0.037	0.971301	FALSE	0.066	-0.0375	0.97897	FALSE	10	1980000000	19800000000	7	4540505	2957342	4811924	3615963	2119041	3619809	6	2640000000	15800000000	4	5018532	2347529	3943934	2926814	2331615	3779551	179497	HUMAN	P39060	P39060|P39060-1|P39060-2	7.9	7	120.18
720	720.1	NADH dehydrogenase [ubiquinone] iron-sulfur protein 2, mitochondrial	NDUFS2	0.012	-0.244	-0.145	0.2125	0.016	0.094	-0.045	0.12075	-0.075	0.943371	FALSE	0.014	-0.095	0.932215	FALSE	9	1230000000	11100000000	8	8903933	6666383	8798272	6613075	5393273	7468296	10	873000000	8730000000	8	14632160	7171571	11683751	10077443	8797063	12939686	52944.1	HUMAN	O75306	O75306|O75306-2	22	9	119.88
721	721.1	Junction plakoglobin	JUP	0.157	-0.118	-0.014	0.0665	0.096	0.032	0.081	0.01575	-0.043	0.961182	FALSE	0.1265	0.0335	0.68261	FALSE	11	1190000000	13100000000	9	4693570	3192395	4790435	3701772	2458679	4122550	9	1360000000	12300000000	9	4106125	2246536	3598118	3239025	2755687	3775638	82485	HUMAN	P14923	P14923	20	11	119.3
722	722.1	Isoform 2 of Eukaryotic translation initiation factor 3 subunit B	EIF3B	0.169	-0.358	-0.131	-0.3655	-0.077	-0.011	-0.334	-0.19775	-0.1845	0.5095	FALSE	0.046	-0.2325	0.532065	FALSE	10	923000000	9230000000	8	6562354	4453367	7296693	5742348	3405866	6081628	12	613000000	7360000000	10	5519207	2737435	4510312	4303966	3141195	4600838	99769.3	HUMAN	P55884-2	P55884-2|P55884	12.4	10	119.12
723	723.1	C-terminal-binding protein 2	CTBP2	0.003	-0.169	-0.018	-0.0245	-0.046	-0.168	-0.122	-0.04425	-0.1685	0.622205	FALSE	-0.0215	-0.07	0.912192	FALSE	11	1020000000	11200000000	8	15086981	9560336	14648158	13391720	7360813	13082599	14	1310000000	18300000000	11	19257389	10527161	15918620	15569239	11650750	14927295	49457.5	HUMAN	P56545	P56545|P56545-2|Q5SQP8|Q13363|Q13363-2|E7EUB3	27.1	12	118.25
724	724.1	Protein FAM193B	FAM193B	-0.175	0.131	-0.104	0.1075	0.032	0.084	0.097	0.11975	0.1075	0.574703	FALSE	-0.0715	-0.0035	0.936708	FALSE	10	847000000	8470000000	9	10266304	7531690	8590114	9738858	6985346	11432923	11	943000000	10400000000	10	14053528	8626649	11170180	13775571	13289950	15998565	98024.3	HUMAN	Q96PV7	Q96PV7|Q96PV7-3|Q96PV7-2|D6REE6	17	12	118.12
725	725.1	Eukaryotic translation initiation factor 2 subunit 3	EIF2S3	0.093	-0.041	0.128	-0.0295	0.075	-0.012	0.054	-0.06325	-0.0265	0.823109	FALSE	0.084	0.091	0.582485	FALSE	7	980000000	6860000000	7	6690753	4586362	6903603	6688894	4250883	6978091	9	685000000	6160000000	9	9662990	6005104	8222696	7136228	6394699	8134330	51679.1	HUMAN	P41091	P41091|Q2VIR3|Q2VIR3-2|F8W810	35.1	10	117.49
726	726.1	Isoform 5 of Afadin	MLLT4	-0.017	0.036	0.037	0.0775	-0.016	0.097	0.033	-0.00475	0.0665	0.888859	FALSE	-0.0165	0.035	0.984101	FALSE	6	246000000	1480000000	6	1373857	938220	1325440	1119339	807402	1224995	8	282000000	2260000000	8	2318898	1511076	2016790	1602137	1485512	1891331	208812	HUMAN	P55196-5	P55196-5|J3KN01|P55196|A8MQ02|Q5TIG5|P55196-6|P55196-2|P55196-1|P55196-3|C9JX92	9.1	11	117.1
727	727.1	BAG family molecular chaperone regulator 2	BAG2	0.005	0.004	0.13	0.0065	0.113	0.083	-0.064	0.11875	0.0435	0.693033	FALSE	0.059	0.033	0.912192	FALSE	9	667000000	6000000000	8	4515973	3936936	4872858	3441637	2242401	4360885	8	902000000	7220000000	7	3393284	1999400	3320119	2705493	2445052	3196863	23942.7	HUMAN	O95816	O95816|O95816-2	44.5	10	117.1
728	728.1	Coiled-coil domain-containing protein 138	CCDC138	-0.051	-0.011	0.014	0.1705	-0.014	-0.092	0.127	0.05925	-0.0515	0.992116	FALSE	-0.0325	0.0705	0.976633	FALSE	7	1520000000	10700000000	6	7867499	4936904	7179007	5914954	3667592	6228874	10	1800000000	18000000000	8	16143569	10207223	13405869	11411391	10438866	12974984	76958.9	HUMAN	Q96M89	Q96M89|Q96M89-2|H7BZ08|F8WF51	19.6	10	117.09
729	729.1	Protein FAM83B	FAM83B	-0.114	0.118	-0.097	0.0325	0.05	-0.091	0.137	0.07225	0.0135	0.835031	FALSE	-0.032	0.02	0.985956	FALSE	9	645000000	5810000000	9	11409358	8554698	10595014	9975073	7499585	11884027	9	1730000000	15600000000	9	17255078	10016584	13519368	16849340	15361653	17104038	115254	HUMAN	Q5T0W9	Q5T0W9	13.4	13	116.69
730	730.1	Probable U3 small nucleolar RNA-associated protein 11	UTP11L	0.077	-0.009	-0.093	0.1325	0.014	-0.029	0.045	0.18175	-0.019	0.745389	FALSE	0.0455	-0.024	0.984101	FALSE	8	1180000000	9440000000	8	5380004	4342414	5430206	5831090	4583674	6579098	10	874000000	8740000000	10	6072538	3524919	4726337	6412757	5638927	8037381	30503	HUMAN	Q9Y3A2	Q9Y3A2	38.3	10	116.36
731	731.1	General transcription factor IIH subunit 1	GTF2H1	-0.051	-0.069	-0.054	-0.1945	-0.084	0.13	-0.047	-0.10875	0.0305	0.875108	FALSE	-0.0675	-0.0505	0.832933	FALSE	13	360000000	4680000000	10	9774220	6758021	9185922	8203729	5335371	8459528	11	420000000	4630000000	8	6530474	4153156	5686243	4960739	4243818	6343563	62372.8	HUMAN	P32780	P32780|P32780-2|E9PM51|F5H0Y9|E9PI26	20.8	10	115.92
732	732.1	CDK5 regulatory subunit-associated protein 1	CDK5RAP1	-0.128	0.009	-0.043	-0.0575	-0.021	0.108	0.176	-0.04925	0.0585	0.990311	FALSE	-0.0745	0.0665	0.993191	FALSE	12	615000000	7380000000	11	3635244	2363590	3278372	3070668	2163491	3470769	8	604000000	4830000000	8	3237144	1890628	2603273	2402009	2301606	3008923	68543.1	HUMAN	Q96SZ6	Q96SZ6|Q96SZ6-3|Q96SZ6-6|Q96SZ6-4|Q96SZ6-2|Q96SZ6-5	21.1	12	115.85
733	733.1	Protein BUD31 homolog	BUD31	0.291	0.047	0.084	0.1755	-0.002	0.013	-0.136	0.17625	0.03	0.644524	FALSE	0.1445	-0.026	0.832933	FALSE	11	2270000000	24900000000	7	6893934	4913399	7821461	5941103	4040104	6492086	9	1900000000	17100000000	7	6755486	4257663	6452369	5312333	4373955	6126307	17570	HUMAN	P41223	P41223|P41223-2|C9JNV2|C9JCD9|F8WCN7	61.1	9	115.71
734	734.1	Junctophilin-1	JPH1	-0.047	0.139	-0.001	0.1415	0.001	0.023	0.041	0.06225	0.081	0.713048	FALSE	-0.023	0.02	0.993754	FALSE	10	824000000	8240000000	8	18484919	13754000	17666551	15962690	12494599	17672253	11	897000000	9860000000	8	15765119	11253180	13610739	13268180	12888831	15691926	72141.1	HUMAN	Q9HDC5	Q9HDC5	15.7	9	115.68
735	735.1	Putative ATP-dependent RNA helicase DHX57	DHX57	0.104	0.122	0.093	0.0265	0.174	-0.185	-0.085	0.05175	-0.0315	0.976591	FALSE	0.139	0.004	0.776343	FALSE	6	315000000	1890000000	4	1283366	911596	1336453	1104930	758932	1380295	6	366000000	2200000000	6	2031234	1362652	1829175	1837903	1690818	2032243	157199	HUMAN	Q6P158	Q6P158|Q6P158-2	7.4	8	115.53
736	736.1	Transcription activator BRG1	SMARCA4	0.032	0.12	-0.017	0.2345	-0.023	0.042	-0.029	0.16325	0.081	0.573639	FALSE	0.0045	-0.023	0.984101	FALSE	8	737000000	5900000000	7	8360806	5970252	8214918	9040970	6031461	9371555	11	507000000	5580000000	9	9939442	6763956	8865044	8939795	7778578	10967645	185213	HUMAN	P51532	P51532|P51532-4|P51532-3|P51532-2|P51532-5|P51531|P51531-2	8.5	11	115.48
737	737.1	40S ribosomal protein S28	RPS28	-0.243	-0.124	-0.004	-0.2055	-0.101	0.052	-0.171	-0.19725	-0.036	0.606305	FALSE	-0.172	-0.0875	0.228197	FALSE	20	21800000000	436000000000	7	141323966	93417211	116545076	158618880	85549709	149890849	21	32100000000	674000000000	7	129030986	77445024	107894450	124263937	93377813	148614528	7898	HUMAN	P62857	P62857	68.1	8	115.43
738	738.1	Isoform 2 of Replication initiator 1	REPIN1	-0.364	-0.045	-0.054	0.0035	0.084	0.122	0.217	-0.09075	0.0385	0.921533	FALSE	-0.14	0.0815	0.962231	FALSE	11	445000000	4890000000	8	3486242	2251326	2549069	2216226	1484595	2622264	9	268000000	2410000000	7	6029243	3936724	4844646	3320058	3015230	4219353	72029.9	HUMAN	Q9BWE0-4	Q9BWE0-4|Q9BWE0	20.3	10	115.2
739	739.1	Myosin phosphatase Rho-interacting protein	MPRIP	0.027	0.083	0.175	0.0555	-0.122	-0.115	-0.058	-0.06525	-0.016	0.837833	FALSE	-0.0475	0.0585	0.987184	FALSE	8	204000000	1640000000	8	5147091	3304332	5114287	4918115	3445407	5141086	11	555000000	6100000000	11	4135391	2744155	3879027	3817968	3274143	4260646	117330	HUMAN	Q6WCQ1	Q6WCQ1|Q6WCQ1-2|Q6WCQ1-3	15	12	115.15
740	740.1	40S ribosomal protein S30	FAU	0.149	-0.263	0	0.1325	-0.008	0.182	-0.032	0.18275	-0.0405	0.789571	FALSE	0.0705	-0.016	0.965994	FALSE	37	63200000000	2340000000000	10	818609530	682248933	920544498	728243138	544080234	777325377	36	64700000000	2330000000000	10	938155880	478730941	859650545	776289811	650337161	983352828	6647.7	HUMAN	P62861	P62861|E9PR30	52.5	10	115.13
741	741.1	60S ribosomal protein L18	RPL18	0.016	-0.065	-0.06	-0.1235	-0.057	0.055	-0.088	-0.06875	-0.005	0.867523	FALSE	-0.0205	-0.074	0.910274	FALSE	12	4190000000	50300000000	9	15288157	10338083	15378527	15826187	9623687	16784676	13	4510000000	58700000000	9	16671253	9850378	14171302	14597232	11883353	17369038	21748.2	HUMAN	Q07020	Q07020|G3V203|Q07020-2|A0A075B7A0|F8VYV2	29.2	9	114.96
742	742.1	Isoform 5 of F-box only protein 11	FBXO11	0.134	-0.246	0.041	-0.2745	0.012	-0.105	0.03	-0.10075	-0.1755	0.556946	FALSE	0.073	0.0355	0.865302	FALSE	12	430000000	5170000000	9	13696019	8350016	13400937	11146922	5347380	10898037	10	430000000	4300000000	8	6897340	3796109	6010386	5614191	4949116	5845399	108402	HUMAN	Q86XK2-5	Q86XK2-5|Q86XK2|Q86XK2-6|Q86XK2-3|Q86XK2-2|Q86XK2-4|E7EP88|B5MCV6	12	11	114.93
743	743.1	Kinase suppressor of Ras 1	KSR1	-0.127	0.034	0.004	0.0915	-0.126	0.014	-0.184	0.06225	0.024	0.832416	FALSE	-0.1265	-0.09	0.406248	FALSE	10	243000000	2430000000	9	3177182	2324908	2874221	2528318	1908977	4393560	5	136000000	681000000	4	2749918	1841282	2375320	2213073	1755253	4048843	103356	HUMAN	Q8IVT5	Q8IVT5|Q8IVT5-2|Q8IVT5-3|Q8IVT5-4|Q6VAB6|E9PB13|J3QSG8	13.8	9	114.82
744	744.1	60S ribosomal protein L15	RPL15	-0.044	0.068	0.069	0.2125	0.177	-0.181	-0.075	0.05375	-0.0565	0.995783	FALSE	0.0665	-0.003	0.956665	FALSE	12	3870000000	46500000000	9	26872929	20685101	29783663	24954060	21046026	31972438	15	2610000000	39100000000	11	19433162	12633168	18102650	19734796	17414508	20005935	24259.7	HUMAN	P61313	P61313|P61313-2|E7ERA2	44.1	11	114.78
745	745.1	Isoform 2 of Glycogen synthase kinase-3 beta	GSK3B	0.069	-0.059	-0.04	-0.1695	-0.046	-0.033	0.012	0.02625	-0.046	0.977273	FALSE	0.0115	-0.014	0.9949	FALSE	10	379000000	3790000000	6	4100974	2781508	4110749	3518289	2327024	3771020	13	592000000	7690000000	9	9677319	5890931	8301527	7814165	7068523	8941086	48546.3	HUMAN	P49841-2	P49841-2|P49841|P49840|A8MT37	32.1	9	114.67
746	746.1	Multiple myeloma tumor-associated protein 2	MMTAG2	0.185	0.142	0.033	0.4435	0.227	-0.161	0.257	0.37725	-0.0095	0.606305	FALSE	0.206	0.145	0.0398086	FALSE	8	671000000	5360000000	7	5805950	4909328	6482667	5612228	5354164	6993656	11	581000000	6390000000	11	9365830	6745637	8169494	9336331	9563798	10155344	29696.6	HUMAN	Q9BU76	Q9BU76|Q9BU76-4|Q9BU76-3|Q9BU76-2	43.3	11	113.81
747	747.1	Flotillin-2	FLOT2	-0.039	-0.188	-0.213	-0.2595	0	0.062	-0.119	-0.22225	-0.063	0.573639	FALSE	-0.0195	-0.166	0.532065	FALSE	8	1050000000	8390000000	6	3243586	2109502	3128768	3023093	2022706	3402865	11	867000000	9530000000	9	13338563	6488963	9666724	8202072	6980343	10873809	53935.2	HUMAN	E7EMK3	E7EMK3|J3QLD9|Q14254	23.1	10	113.45
748	748.1	Nuclear cap-binding protein subunit 2	NCBP2	-0.097	-0.079	-0.067	-0.2055	0.044	-0.255	-0.418	-0.16625	-0.167	0.536035	FALSE	-0.0265	-0.2425	0.199566	FALSE	11	620000000	6810000000	10	8968727	6342890	8420930	7778415	4502985	8708753	11	1000000000	11000000000	8	7164823	4129691	5770849	6810077	4430659	6387089	18171.9	HUMAN	P52298	P52298|P52298-2|B3KSB0|P52298-3|F8WE41	62.8	10	112.6
749	749.1	Structure-specific endonuclease subunit SLX4	SLX4	0.05	-0.01	0.01	0.1385	0.163	-0.055	0.032	0.13675	-0.0325	0.831646	FALSE	0.1065	0.021	0.817609	FALSE	8	534000000	4280000000	7	6361880	4726295	6286110	5282534	3958212	6377717	7	506000000	3540000000	7	4185872	2638941	3676215	3586316	3256890	3596071	201834	HUMAN	Q8IY92	Q8IY92|Q8IY92-2	7.5	10	112.12
750	750.1	60S ribosomal protein L29	RPL29	-0.186	-0.11	-0.129	-0.2915	-0.143	0.546	-0.01	-0.21175	0.218	0.995783	FALSE	-0.1645	-0.0695	0.333115	FALSE	18	8610000000	155000000000	8	59902289	49020987	60562193	80687549	62250631	86000763	18	8670000000	156000000000	9	57575165	32336957	44998991	52055288	44132398	84031091	17808.8	HUMAN	P47914	P47914	35.8	9	111.91
751	751.1	Zinc finger CCHC domain-containing protein 3	ZCCHC3	0.143	-0.091	-0.045	-0.2445	-0.014	-0.058	0.025	-0.07175	-0.0745	0.708347	FALSE	0.0645	-0.01	0.965994	FALSE	18	2160000000	38900000000	10	14940700	11634294	15794964	15757703	9194510	16836751	18	2110000000	37900000000	9	28952190	16205266	24643759	24368928	20143120	27889975	44416.5	HUMAN	Q9NUD5	Q9NUD5|Q9NUD5-2	25.4	11	111.73
752	752.1	Eukaryotic translation initiation factor 3 subunit I	EIF3I	0.017	-0.026	-0.105	-0.1675	-0.037	-0.185	-0.228	-0.15475	-0.1055	0.565856	FALSE	-0.01	-0.1665	0.577116	FALSE	10	1080000000	10800000000	8	7618466	4922728	7328189	6266929	3817123	6984095	8	1470000000	11700000000	8	8250660	4940137	6687197	5985966	4452976	6672260	36900.6	HUMAN	Q13347	Q13347	37.5	10	111.65
753	753.1	Leucine-rich repeat-containing protein 47	LRRC47	-0.162	0.044	-0.013	-0.1195	-0.072	0.121	0.084	-0.09675	0.0825	0.989256	FALSE	-0.117	0.0355	0.932215	FALSE	12	730000000	8760000000	10	7880568	4813090	7081949	7018447	4121822	6805405	11	837000000	9210000000	8	6057564	3739877	5099470	4743199	4200661	5769828	64042.3	HUMAN	Q8N1G4	Q8N1G4	22.6	10	111.28
754	754.1	Isoform 2 of Eukaryotic translation initiation factor 4E	EIF4E	0.057	-0.111	0.003	0.0495	0.166	-0.381	-0.22	0.13975	-0.246	0.893394	FALSE	0.1115	-0.1085	0.993754	FALSE	10	1570000000	15700000000	7	8041065	6209898	8434761	8114145	6089976	10607147	10	1520000000	15200000000	8	11384180	6611257	9732800	12313492	9892494	11763777	29005.4	HUMAN	P06730-2	P06730-2|P06730|D6RBW1|P06730-3|D6RFJ3	35	9	110.98
755	755.1	Ubiquitin carboxyl-terminal hydrolase 7	USP7	0.096	-0.094	-0.031	-0.2175	-0.18	0.045	-0.168	-0.05825	-0.0245	0.835031	FALSE	-0.042	-0.0995	0.780879	FALSE	10	676000000	6760000000	9	7130216	5424344	6708125	6681931	3687064	6091668	10	576000000	5760000000	7	5823314	3478323	5132440	4501180	3601019	5368901	129384	HUMAN	Q93009	Q93009|Q93009-3|F5H2X1	11.6	9	110.87
756	756.1	Erlin-2	ERLIN2	0.034	-0.449	-0.248	0.1775	0.304	0.007	-0.149	0.03975	-0.221	0.749071	FALSE	0.169	-0.1985	0.97897	FALSE	9	1390000000	12500000000	8	7279348	4562240	6893485	4580180	3682428	5893149	7	1270000000	8890000000	6	8774801	3953486	6785919	6624183	5331589	7752153	38067.1	HUMAN	O94905	O94905	29.7	10	110.81
756	756.2	Erlin-1	ERLIN1	0.05	-0.501	-0.185	0.3345	0.268	0.046	-0.102	0.07675	-0.2275	0.810541	FALSE	0.159	-0.1435	0.985328	FALSE	5	2300000000	11500000000	4	5292145	3186102	4808217	3239474	2613949	4164819	4	1980000000	7900000000	3	4755709	2029131	3562686	3531011	2935195	4180503	39096.3	HUMAN	O75477	O75477	13.8	4	48.72
757	757.1	Isoform 2 of Peptidyl-prolyl cis-trans isomerase FKBP8	FKBP8	0.031	0.016	0.051	0.1035	-0.055	0.069	-0.069	0.17325	0.0425	0.622205	FALSE	-0.012	-0.009	0.984101	FALSE	6	636000000	3810000000	5	2288172	1870959	2243562	2006844	1284616	2168444	9	1140000000	10200000000	6	5371379	4024912	4767614	4588971	4163853	5489920	45104.4	HUMAN	Q14318-2	Q14318-2|Q14318|Q14318-3	24.9	7	110.79
758	758.1	Splicing factor 3A subunit 2	SF3A2	-0.141	0.069	0.044	-0.0805	0.03	-0.116	-0.018	-0.17075	-0.0235	0.665184	FALSE	-0.0555	0.013	0.975796	FALSE	11	1940000000	21400000000	9	13684011	7905830	11560915	12019020	6567213	12333507	10	430000000	4300000000	8	2439348	1544790	2192220	1732635	1549052	1842902	49368.8	HUMAN	Q15428	Q15428	21.3	10	110.47
759	759.1	Cytospin-A	SPECC1L	0.337	0	0.305	0.1975	-0.041	-0.092	-0.058	0.08275	-0.046	0.951716	FALSE	0.148	0.1235	0.192089	FALSE	9	532000000	4790000000	8	4571006	3215461	5649878	5508776	4630500	6045441	9	431000000	3880000000	9	6620358	4157782	7489048	9606282	7895770	10329254	124999	HUMAN	Q69YQ0	Q69YQ0|Q69YQ0-2|F8WAN1	12.8	12	110.46
760	760.1	Borealin	CDCA8	-0.113	0.031	0.04	0.0945	-0.139	0.194	0.087	0.10275	0.1125	0.578807	FALSE	-0.126	0.0635	0.956665	FALSE	9	2420000000	21800000000	8	6218119	4709497	6125897	8587946	6292882	8880638	10	2190000000	21900000000	8	11319779	7301171	10077684	13593278	12839196	16630492	31436.5	HUMAN	Q53HL2	Q53HL2	43.9	10	109.59
761	761.1	G patch domain-containing protein 1	GPATCH1	-0.034	0.21	-0.055	0.1575	0.108	0.102	0.011	0.00975	0.156	0.713048	FALSE	0.037	-0.022	0.985328	FALSE	7	1210000000	8480000000	7	1545687	1033523	1399615	1247759	988746	1423952	7	1610000000	11300000000	7	2711471	2052848	2605263	2254598	2292724	2725089	103628	HUMAN	Q9BRR8	Q9BRR8	15.3	9	109.26
762	762.1	60S ribosomal protein L34	RPL34	-0.284	-0.233	-0.116	-0.1355	0.007	0.177	0.051	-0.22225	-0.028	0.606305	FALSE	-0.1385	-0.0325	0.603023	FALSE	12	5050000000	60600000000	7	38899352	24915273	34379810	35520472	22820242	37924535	15	5800000000	87000000000	9	35700600	18736168	28543945	26627561	22724093	35254038	13520.9	HUMAN	P49207	P49207	48.7	9	109.01
763	763.1	Armadillo repeat protein deleted in velo-cardio-facial syndrome	ARVCF	-0.126	-0.068	0.004	0.0845	0.004	-0.002	-0.093	0.06925	-0.035	0.954115	FALSE	-0.061	-0.0445	0.876171	FALSE	7	370000000	2590000000	7	1060678	733242	941520	895546	635045	1003133	5	368000000	1840000000	5	1359303	942450	1189213	1155460	997124	1247007	105325	HUMAN	O00192	O00192|E9PDC3|O00192-2|C9JJX6	11.1	7	108.97
764	764.1	Nuclear cap-binding protein subunit 1	NCBP1	0.1	-0.311	0.057	-0.4675	-0.121	-0.368	-0.363	-0.15325	-0.3395	0.5095	FALSE	-0.0105	-0.153	0.655915	FALSE	10	3020000000	30200000000	6	20732087	13944861	20480240	18849423	9241089	19556757	12	2480000000	29800000000	7	12850616	5641899	10128270	10003099	6824798	9896463	92921.8	HUMAN	Q09161	Q09161	12	7	108.94
765	765.1	Isoform 3 of Calmodulin-regulated spectrin-associated protein 1	CAMSAP1	0.037	0.345	0.053	0.1255	0.11	-0.078	0.067	0.06125	0.1335	0.624372	FALSE	0.0735	0.06	0.808575	FALSE	7	146000000	1020000000	7	3405147	2360329	3293504	2819243	2123970	3219981	10	156000000	1560000000	9	4768729	3386029	4221682	3802603	3546442	4066677	180711	HUMAN	Q5T5Y3-3	Q5T5Y3-3|Q5T5Y3|Q5T5Y3-2	6.8	9	108.69
766	766.1	E3 ubiquitin-protein ligase Topors	TOPORS	0.005	0.09	0.025	-0.0795	0.021	-0.04	0.021	0.01475	0.025	0.936945	FALSE	0.013	0.023	0.976633	FALSE	7	640000000	4480000000	7	4399187	3292197	4331817	4291928	2859437	4707365	9	672000000	6050000000	9	7028462	4541065	6153316	6750563	6853501	6977930	120222	HUMAN	Q9NS56	Q9NS56|Q9NS56-2	14.2	10	108.49
767	767.1	Coiled-coil domain-containing protein 124	CCDC124	-0.006	0.232	0.123	0.0535	-0.021	-0.005	-0.023	0.02925	0.1135	0.723564	FALSE	-0.0135	0.05	0.976633	FALSE	10	1300000000	13000000000	8	10235216	7549081	10526150	8214272	6421620	8856195	9	2080000000	18800000000	7	6152657	4534608	5886141	4825112	4532282	5460756	25834.8	HUMAN	Q96CT7	Q96CT7	35.8	9	108.37
768	768.1	Splicing factor 45	RBM17	0.047	0.105	0.122	0.0195	-0.028	-0.23	-0.025	-0.00625	-0.0625	0.875108	FALSE	0.0095	0.0485	0.962231	FALSE	6	1460000000	8740000000	5	6093016	4555843	6162453	6115719	4395340	6730096	8	1260000000	10100000000	8	10956883	7453660	10602551	11203072	9154524	11219377	45188.9	HUMAN	Q96I25	Q96I25	26.6	9	108.06
769	769.1	Myosin, light polypeptide 6, alkali, smooth muscle and non-muscle, isoform CRA_c	PDE6H	0.37	-0.157	0.176	0.1215	-0.112	-0.176	-0.01	-0.07425	-0.1665	0.574703	FALSE	0.129	0.083	0.426205	FALSE	10	1390000000	13900000000	7	6776207	4685127	8209241	5798079	4712937	6006756	11	1290000000	14100000000	8	8328150	4526190	8900462	7696042	6333055	7403525	18322.2	HUMAN	G3V1V0	G3V1V0|P60660-2|P60660|F8W1R7|G3V1Y7|B7Z6Z4|G8JLA2|J3KND3|F8W180|F8VZU9|P08590|P05976|P05976-2|F8VXL3	62.1	9	107.94
769	769.2	Myosin light chain 6B	MYL6B	0.298	-0.243	0.233	0.3245	-0.019	-0.175	0.025	0.08575	-0.209	0.841366	FALSE	0.1395	0.129	0.200396	FALSE	4	1180000000	4720000000	3	4531641	3520306	5386751	3632608	3217445	3922547	4	1240000000	4970000000	3	4092797	2308192	4091045	3692090	3065029	3536484	22877.7	HUMAN	P14649	P14649|F8W1I5	19.2	3	45.6
770	770.1	Secreted frizzled-related protein 1	SFRP1	0.072	0.238	0.236	0.0285	0.163	-0.079	0.075	-0.13225	0.0795	0.936945	FALSE	0.1175	0.1555	0.189867	FALSE	10	2260000000	22600000000	8	15444192	9114331	15714354	9279237	6293024	11964015	10	2630000000	26300000000	7	9739692	6973237	10747771	6929196	6421833	7089262	36297.8	HUMAN	Q8N474	Q8N474|Q6ZSL4	37.8	9	107.19
771	771.1	Coilin	COIL	0.073	0.16	-0.01	0.0095	0.18	-0.199	0.175	0.07625	-0.0195	0.907223	FALSE	0.1265	0.0825	0.431436	FALSE	14	1180000000	16500000000	11	10910408	8734917	11300540	15337012	13311027	19064091	13	1240000000	16200000000	10	6738057	4674392	5651173	8300299	8623600	7786500	63291.8	HUMAN	P38432	P38432	19	11	107.03
772	772.1	SUMO-interacting motif-containing protein 1	SIMC1	-0.265	-0.039	-0.108	0.1005	0.021	0.032	0.13	-0.06875	-0.0035	0.870425	FALSE	-0.122	0.011	0.853102	FALSE	8	232000000	1860000000	6	1369394	772415	1043529	1238354	798672	1353931	9	368000000	3320000000	6	1695068	983771	1352950	1317335	1233700	1684707	97863.5	HUMAN	Q8NDZ2	Q8NDZ2|Q8NDZ2-3|Q8NDZ2-4|B4DRM7	10.7	8	106.98
773	773.1	Putative ribosome-binding factor A, mitochondrial	RBFA	-0.074	0.183	0.005	0.1845	0.043	0.049	0.164	0.08675	0.116	0.604403	FALSE	-0.0155	0.0845	0.945447	FALSE	5	280000000	1400000000	5	1628459	1215390	1998257	1045148	964269	1334919	6	195000000	1170000000	5	4385813	2878076	4074039	3114475	3035091	3792975	38872.2	HUMAN	Q8N0V3	Q8N0V3|Q8N0V3-2	26.8	6	106.98
774	774.1	Cytochrome c oxidase subunit 5B, mitochondrial	COX5B	-0.184	-0.081	-0.077	-0.3005	-0.153	0.091	-0.007	-0.20075	0.005	0.708258	FALSE	-0.1685	-0.042	0.427686	FALSE	13	2970000000	38600000000	9	21944486	13235385	17911864	18436923	10341782	17870346	9	3730000000	33500000000	6	9458531	5511814	7560429	6671228	5280749	8468960	13923.7	HUMAN	P10606	P10606	59.6	9	106.38
775	775.1	E3 ubiquitin-protein ligase Hakai	CBLL1	0.014	0.189	0.027	-0.0245	-0.001	-0.035	0.025	0.00825	0.077	0.835031	FALSE	0.0065	0.026	0.977575	FALSE	12	1840000000	22000000000	10	22783702	14101376	20187094	23410588	15170690	26271706	11	1830000000	20100000000	8	22510163	14721448	17640902	19678048	16952964	22488235	55145.8	HUMAN	Q75N03	Q75N03|Q75N03-2|C9K074	25.4	10	105.54
776	776.1	Probable ATP-dependent RNA helicase YTHDC2	YTHDC2	0.059	0.001	-0.052	-0.0645	-0.058	0.058	-0.114	0.01175	0.0295	0.935984	FALSE	0.0005	-0.083	0.931188	FALSE	8	152000000	1220000000	6	1757892	1132756	1726747	1615984	1032495	1521096	8	242000000	1930000000	8	2912805	1928741	2470203	2500271	2098354	2689173	161672	HUMAN	Q9H6S0	Q9H6S0|D6RA70|D6RF50	10.6	10	105.48
777	777.1	RNA-binding motif, single-stranded-interacting protein 1	RBMS1	0.272	0.113	0.01	0.4725	0.257	-0.396	0.177	0.42725	-0.1415	0.771287	FALSE	0.2645	0.0935	0.0334982	FALSE	8	922000000	7380000000	6	7347647	5791882	7647909	6498213	5406321	8191695	10	1240000000	12400000000	6	7089268	4689068	6346200	6888786	6881133	6233055	44732.7	HUMAN	P29558	P29558|P29558-2|E7ETU5|Q6XE24|C9JIJ9|Q6XE24-2|Q6XE24-5|Q6XE24-4|Q6XE24-3|C9J9B2|Q15434|F8W1T6	22.6	7	105.47
777	777.2	RNA-binding motif, single-stranded-interacting protein 1	RBMS1	0.272	0.134	0.07	0.4725	0.257	-0.407	0.179	0.42725	-0.1365	0.76897	FALSE	0.2645	0.1245	0.0159005	FALSE	8	940000000	7520000000	6	7614037	5972895	7856510	6717112	5558624	8469124	9	1100000000	9900000000	6	6989297	4605404	6250424	6798346	6761310	6146177	46196.3	HUMAN	B4DN88	B4DN88	20	7	98.19
778	778.1	Triosephosphate isomerase	TPI1	0.163	0.167	0.175	0.1095	0.001	-0.095	0.087	0.06975	0.036	0.790742	FALSE	0.082	0.131	0.42119	FALSE	6	302000000	1810000000	6	937574	657508	984831	828747	650620	933714	4	487000000	1950000000	3	1129231	699804	995824	946974	844319	1229432	31075.7	HUMAN	P60174	P60174|P60174-1|P60174-4	32.5	6	105
779	779.1	Transcription factor 25	TCF25	-0.183	0.043	-0.03	0.0685	0.12	0.176	0.091	0.06175	0.1095	0.662449	FALSE	-0.0315	0.0305	0.996604	FALSE	6	1140000000	6850000000	6	6571492	3563248	4856199	5900710	3528048	6420544	9	958000000	8620000000	9	6577927	3652065	4546091	4796528	3946353	6728314	77292.9	HUMAN	Q9BQ70	Q9BQ70|Q9H384|H3BR53	20.8	9	104.7
780	780.1	Eukaryotic translation initiation factor 2 subunit 1	EIF2S1	-0.044	-0.072	0.059	0.0305	0.064	0.04	-0.016	0.00975	-0.016	0.993135	FALSE	0.01	0.0215	0.97897	FALSE	6	543000000	3260000000	6	5703666	3661427	5358889	4033442	2502906	4512118	7	467000000	3270000000	7	4149183	2509799	3753786	3127946	2764530	3617646	36396.8	HUMAN	P05198	P05198	34.2	8	104.6
781	781.1	Serine/arginine-rich splicing factor 6	SRSF6	-0.165	-0.149	-0.103	-0.3595	-0.147	-0.24	-0.248	-0.27275	-0.1945	0.487596	FALSE	-0.156	-0.1755	0.0580431	FALSE	13	3910000000	50900000000	9	36556671	22933099	32498754	38399292	18786514	38552600	11	4470000000	49200000000	7	31276376	16755420	23231284	28297915	20666444	27237300	39700.2	HUMAN	Q13247	Q13247|Q13247-3	25	9	104.55
781	781.2	Serine/arginine-rich splicing factor 5	SRSF5	0.066	-0.214	-0.107	-0.4775	-0.117	-0.219	-0.142	-0.24025	-0.2165	0.47686	FALSE	-0.0255	-0.1245	0.739663	FALSE	3	4730000000	14200000000	3	16538079	10974296	15523165	18174634	8250217	17857882	3	4980000000	14900000000	3	13369377	6662131	9385704	11220746	8034628	10636062	31377.4	HUMAN	Q13243	Q13243|Q13243-3|B4DUA4|B4DJK0|Q13243-2|G3V5K8	17.2	4	47.2
781	781.3	Serine/arginine-rich splicing factor 4	SRSF4	-0.093	-0.097	-0.143	-0.3915	-0.021	-0.245	0.017	-0.31675	-0.171	0.507491	FALSE	-0.057	-0.063	0.832933	FALSE	4	3790000000	15200000000	4	18295414	11798721	16963228	19760724	9270658	19926162	4	4290000000	17100000000	3	15945612	8319085	11402781	13759287	10372747	13131990	56791.5	HUMAN	Q08170	Q08170	7.6	4	35.68
782	782.1	60S ribosomal protein L35a	RPL35A	-0.125	-0.07	-0.03	-0.1755	-0.06	0.098	-0.024	-0.20875	0.014	0.713048	FALSE	-0.0925	-0.027	0.832933	FALSE	11	3070000000	33700000000	9	20062851	11589843	18038271	21297941	11921203	21686805	10	1930000000	19300000000	7	18225249	11063807	15424438	15901740	13873848	18228757	12594.5	HUMAN	P18077	P18077|F8WB72|F8WBS5	52.7	11	104.48
783	783.1	Pre-mRNA-processing factor 17	CDC40	0.023	0.144	0.181	-0.0685	-0.014	-0.136	-0.106	-0.10075	0.004	0.822241	FALSE	0.0045	0.0375	0.975796	FALSE	8	813000000	6500000000	7	3678064	2210732	3359167	2986954	2120179	3409398	6	826000000	4960000000	6	4482034	3073114	4008519	3953231	3437532	4073437	66204.7	HUMAN	O60508	O60508|Q5SRN1	19.6	7	104.39
784	784.1	60S ribosomal protein L22	RPL22	0.278	-0.034	0.028	0.0395	-0.088	-0.347	-0.203	0.09075	-0.1905	0.878615	FALSE	0.095	-0.0875	0.993191	FALSE	11	2080000000	22900000000	7	12243504	9135820	13346635	11314463	6653230	11920207	12	2680000000	32200000000	8	13912236	8706343	12268271	12457607	9309740	11645119	14843.8	HUMAN	P35268	P35268|K7ERI7|K7EKS7	57	8	104.18
785	785.1	Isoform B of Nucleoporin SEH1	SEH1L	0.001	-0.043	0.144	-0.0355	0.025	-0.102	0.002	0.06925	-0.0725	0.995783	FALSE	0.013	0.073	0.921956	FALSE	9	1140000000	10200000000	9	7870816	5991935	7741080	6329501	4088556	7048239	9	1050000000	9430000000	7	8735809	5598841	8248575	6958535	5653423	7271593	47148.1	HUMAN	Q96EE3-1	Q96EE3-1|Q96EE3	28.9	10	104.15
786	786.1	Histone H2A type 2-A	HIST2H2AA3	0.549	-0.069	0.279	0.1045	0.019	-0.228	-0.443	0.07525	-0.1485	0.901826	FALSE	0.284	-0.082	0.458672	FALSE	17	9320000000	158000000000	9	39720692	30515304	61579602	45926938	32497693	44028039	17	10900000000	185000000000	8	48623941	26386298	53898133	58209598	36003166	56852336	14095.2	HUMAN	Q6FI13	Q6FI13|Q16777|P0C0S8|Q9BTM1|Q99878|Q96KK5|P20671|Q9BTM1-2|Q96QV6|P16104|Q8IUE6|Q71UI9-5	63	8	103.9
786	786.2	Histone H2A type 1-C	HIST1H2AC	0.486	-0.115	0.205	-0.0935	-0.223	-0.065	-0.437	-0.13275	-0.09	0.574703	FALSE	0.1315	-0.116	0.985328	FALSE	10	14300000000	143000000000	6	31406474	21542484	46271258	37923329	23257721	33273279	13	13100000000	170000000000	7	44954900	23181071	48905378	50677179	30923599	52785297	14105.2	HUMAN	Q93077	Q93077|P04908|Q7L7L0	40.7	7	78.94
786	786.3	Histone H2A.Z	H2AFZ	0.535	0.111	0.197	0.0965	-0.008	-0.057	-0.197	0.03975	0.027	0.875383	FALSE	0.2635	0	0.214701	FALSE	6	11200000000	67200000000	5	24677486	16350156	33483977	30579583	18190842	25853440	8	10700000000	85600000000	4	30232228	16018735	30488718	32180443	21287555	34668470	13552.5	HUMAN	P0C0S5	P0C0S5|Q71UI9|Q71UI9-4|Q71UI9-3|C9J0D1|Q71UI9-2|C9J386	31.2	5	54.23
787	787.1	Isoform 4 of Sodium/potassium-transporting ATPase subunit alpha-1	ATP1A1	-0.025	0.154	-0.029	0.1815	0.048	0.132	0.075	0.11325	0.143	0.565856	FALSE	0.0115	0.023	0.976633	FALSE	9	562000000	5060000000	8	3744952	2656844	3582772	3891806	2628182	4379244	9	316000000	2840000000	7	7915635	5720437	7089273	7669340	6904005	9860225	114310	HUMAN	P05023-4	P05023-4|P05023|P05023-3|P05023-2|P13637-2|P13637-3|P50993|P13637|B1AKY9|M0R116|P54707-2|P54707	9.2	9	103.88
787	787.2	Sodium/potassium-transporting ATPase subunit alpha-4	ATP1A4	0.015	0.133	0.022	-0.0345	0.376	0.452	0.121	-0.04375	0.2925	0.708347	FALSE	0.1955	0.0715	0.206505	FALSE	2	834000000	1670000000	2	1974377	1345206	1796077	2105768	1307548	2398616	2	759000000	1520000000	2	2589954	1725787	2331956	2373998	2150258	3581311	115191	HUMAN	Q13733	Q13733	1.8	2	19.68
788	788.1	Zinc finger protein 36, C3H1 type-like 1	ZFP36L1	0.053	-0.065	-0.163	0.2255	0.21	-0.119	-0.014	0.18225	-0.092	0.887028	FALSE	0.1315	-0.0885	0.975796	FALSE	9	372000000	3350000000	8	2275072	1452710	2083655	2202718	1425020	2498649	10	488000000	4880000000	9	5013281	2863697	3757411	3883403	3399209	5021421	36769.3	HUMAN	Q07352	Q07352	30.1	10	103.71
788	788.2	Zinc finger protein 36, C3H1 type-like 2	ZFP36L2	0.027	0.005	-0.163	0.1005	0.108	0.076	-0.054	0.13175	0.0405	0.676939	FALSE	0.0675	-0.1085	0.976633	FALSE	3	503000000	1510000000	3	591199	474703	589236	485880	385667	652727	7	504000000	3530000000	7	2025921	1109704	1602403	1601518	1317060	1869206	52031.8	HUMAN	P47974	P47974	17.2	7	66.08
789	789.1	E3 ubiquitin-protein ligase TRIM22	TRIM22	-0.013	-0.002	0.03	0.0075	-0.021	0.008	0.036	-0.04275	0.003	0.936945	FALSE	-0.017	0.033	0.985328	FALSE	6	219000000	1310000000	6	1762377	1196865	1706479	1205338	824560	1431470	9	235000000	2110000000	9	6849998	3891265	5769625	4211657	3699841	5289793	58087.3	HUMAN	Q8IYM9	Q8IYM9|Q8IYM9-2	21.2	10	103.67
790	790.1	Neuralized-like protein 4	NEURL4	-0.155	-0.048	0.037	-0.0185	-0.062	0.015	0.079	-0.06725	-0.0165	0.835031	FALSE	-0.1085	0.058	0.965994	FALSE	6	448000000	2690000000	5	2878073	1928319	2488446	2373670	1606391	2538645	9	314000000	2820000000	8	2661086	1749772	2358081	2457083	2319322	2567769	168673	HUMAN	Q96JN8	Q96JN8|Q96JN8-2|I3L2W2	7.2	9	103.41
791	791.1	DBIRD complex subunit ZNF326	ZNF326	-0.045	0.123	-0.007	0.0955	0.067	-0.128	-0.045	0.00175	-0.0025	0.996576	FALSE	0.011	-0.026	0.985328	FALSE	10	1110000000	11100000000	10	6022862	3989247	5573759	5523317	4096865	6417814	8	1340000000	10700000000	8	6831508	4826764	5939453	5988483	5177024	6519126	65995	HUMAN	Q5BKZ1	Q5BKZ1|Q5BKZ1-3	19.5	10	103.39
792	792.1	FGFR1 oncogene partner	FGFR1OP	-0.035	-0.093	0.105	0.1455	0.133	-0.138	-0.073	0.05575	-0.1155	0.915253	FALSE	0.049	0.016	0.95536	FALSE	6	949000000	5690000000	6	2064424	1367932	2201324	1489560	1036374	1753407	5	1100000000	5490000000	5	4234083	2225694	3960252	2770846	2349813	2855953	43178.2	HUMAN	O95684	O95684|O95684-2|Q8N103-3	22.3	7	103.11
793	793.1	U2 snRNP-associated SURP motif-containing protein	U2SURP	0.258	0.282	0.145	0.0355	0.019	-0.452	0.213	0.13725	-0.085	0.936945	FALSE	0.1385	0.179	0.0801507	FALSE	8	395000000	3160000000	7	3861539	2742893	4441622	4311717	2471680	3996737	6	72500000	435000000	5	2125077	1491034	2041421	2250867	2066886	2109592	118746	HUMAN	O15042	O15042|E7ET15|O15042-2|E7EW00|O15042-3	9.7	8	102.97
794	794.1	Myotubularin-related protein 1	MTMR1	-0.07	0.128	0.065	0.2745	0.072	-0.162	0.059	0.19175	-0.017	0.731865	FALSE	0.001	0.062	0.956665	FALSE	9	524000000	4720000000	8	4766141	3337231	4365876	3537083	2787844	3970407	8	714000000	5710000000	8	6396657	4570938	5800294	5332217	5027542	5797572	76458.3	HUMAN	F8WA39	F8WA39|Q13613|Q13613-2|Q8NEC6|E9PPP8	19.1	10	102.91
795	795.1	Isoform 9 of SUN domain-containing protein 1	SUN1	0.133	0.019	-0.035	0.1195	0.025	-0.186	0.089	0.16175	-0.0835	0.896511	FALSE	0.079	0.027	0.876171	FALSE	6	622000000	3730000000	5	2402631	1994072	2560771	2356730	1947817	2733223	8	547000000	4380000000	7	4077163	2680286	3476141	3781851	3475074	3942768	102843	HUMAN	O94901-9	O94901-9|E9PHI4|O94901|O94901-8|O94901-5|O94901-6	13.9	8	102.22
796	796.1	Nucleosome assembly protein 1-like 1	NAP1L1	0.035	-0.274	-0.068	-0.2555	-0.067	0.003	-0.078	-0.13625	-0.1355	0.556946	FALSE	-0.016	-0.073	0.915741	FALSE	10	2310000000	23100000000	9	9678684	5988597	9301151	7257739	3969260	7477653	12	2470000000	29600000000	8	14268627	7267330	11864995	9220106	7239961	10819633	45658.6	HUMAN	P55209	P55209|F5H4R6|F8W0J6|P55209-2|B7Z9C2|F8VV59|F8W543|B3KV44	24	9	102.17
796	796.2	Isoform 2 of Nucleosome assembly protein 1-like 4	NAP1L4	0.032	0.108	0.147	-0.3355	-0.155	0.073	-0.016	-0.19175	0.0905	0.875383	FALSE	-0.0615	0.0655	0.993754	FALSE	4	1320000000	5270000000	4	1280140	883528	1428543	1161380	632624	1154791	5	1700000000	8500000000	4	1431582	959833	1290831	947400	814251	1173887	44306.2	HUMAN	Q99733-2	Q99733-2|Q99733	11.3	4	58.4
797	797.1	60S ribosomal protein L14	RPL14	0.087	-0.072	-0.038	0.1625	0.115	0.034	-0.018	0.08975	-0.019	0.88181	FALSE	0.101	-0.028	0.936708	FALSE	12	2980000000	35800000000	9	16215604	11009694	16260120	16126727	10910542	18298575	12	3050000000	36600000000	9	29531594	16248172	23984417	26205395	23381635	30683091	23545.5	HUMAN	P50914	P50914|E7EPB3	38.6	9	102.15
798	798.1	WD repeat-containing protein 6	WDR6	0.105	-0.114	0.04	0.0545	0.051	-0.01	-0.037	0.00675	-0.062	0.907223	FALSE	0.078	0.0015	0.933589	FALSE	8	882000000	7060000000	6	3013311	2051457	3193082	2676238	2231232	3618338	9	1080000000	9740000000	8	5743447	3278817	4997530	5610822	5020428	6422903	123662	HUMAN	Q9NNW5	Q9NNW5|E9PDU5|E9PBK6|F8WE36|E5RFX3	9.7	8	101.65
799	799.1	Transformer-2 protein homolog beta	TRA2B	-0.258	-0.017	0.047	0.0815	0.124	-0.386	-0.22	-0.07175	-0.2015	0.573639	FALSE	-0.067	-0.0865	0.718574	FALSE	11	1550000000	17100000000	7	12820817	5883178	9474299	15255060	7489473	14875855	10	1570000000	15700000000	8	9201824	5657337	8026765	11642430	9173732	10790090	33779.2	HUMAN	P62995	P62995|P62995-3	27.4	9	101.54
799	799.2	Transformer-2 protein homolog alpha	TRA2A	-0.241	-0.408	-0.142	-0.0515	0.046	-0.062	-0.183	-0.12475	-0.235	0.540077	FALSE	-0.0975	-0.1625	0.227139	FALSE	8	673000000	5380000000	6	5110732	3249292	4505551	5363942	3085071	5988041	6	492000000	2950000000	5	3789687	1756365	2873876	3730990	2554006	4023803	32745.1	HUMAN	Q13595	Q13595|Q13595-3|B4DQI6|Q13595-2	21.2	6	71.42
800	800.1	Cleavage stimulation factor subunit 1	CSTF1	0.127	-0.194	-0.073	-0.2255	-0.083	0.002	-0.16	-0.12925	-0.096	0.574703	FALSE	0.022	-0.1165	0.910274	FALSE	7	515000000	3600000000	6	4487501	3117222	4519640	4320475	2607401	4794975	6	650000000	3900000000	5	5737407	3174820	4867542	5216585	4201784	5766730	49155.6	HUMAN	Q05048	Q05048	24.1	8	101.18
801	801.1	Lupus La protein	SSB	0.08	0.021	-0.099	0.1035	0.047	-0.104	-0.221	0.10925	-0.0415	0.890744	FALSE	0.0635	-0.16	0.904045	FALSE	8	721000000	5760000000	8	8670853	6595677	8790839	5527716	3633523	6321455	6	436000000	2620000000	6	6510985	3762526	5271747	4305650	3360881	4579669	47007.4	HUMAN	P05455	P05455|E9PFL9	26.2	10	101.1
802	802.1	Isoform 3 of Tight junction protein ZO-3	TJP3	-0.078	-0.093	-0.125	0.2115	0.002	0.123	0.056	0.11925	0.015	0.750986	FALSE	-0.038	-0.0345	0.938204	FALSE	7	896000000	6270000000	6	4970808	3286535	4526670	3022868	2287707	3385507	5	826000000	4130000000	5	1833998	997179	1356099	1140742	1023513	1414417	103594	HUMAN	O95049-3	O95049-3|O95049-4|O95049|O95049-5	11.5	8	100.39
803	803.1	DNA replication licensing factor MCM2	MCM2	-0.073	-0.344	-0.192	-0.0785	-0.001	0.134	0.002	-0.10625	-0.105	0.594669	FALSE	-0.037	-0.095	0.808828	FALSE	5	806000000	4030000000	5	3494829	2096023	3223390	3352353	1829953	3446781	7	455000000	3190000000	7	6226388	3205864	4706620	4831352	4099229	5932057	102579	HUMAN	P49736	P49736	11.7	9	100.13
804	804.1	Heat shock 70 kDa protein 4	HSPA4	-0.014	0.127	0.095	0.2325	0.127	0.109	0.014	0.14375	0.118	0.556946	FALSE	0.0565	0.0545	0.853102	FALSE	7	175000000	1220000000	7	1716256	1297377	1672723	1494892	1184858	1792206	7	121000000	850000000	6	1543522	1020048	1405707	1376754	1263719	1682588	95185.1	HUMAN	P34932	P34932	13.3	7	100
805	805.1	Polycomb group RING finger protein 2	PCGF2	0.225	0.068	0.071	0.3445	0.167	-0.012	-0.012	0.26975	0.028	0.593901	FALSE	0.196	0.0295	0.370431	FALSE	11	1400000000	15400000000	10	7747534	6631691	8714654	6639785	5792423	8385970	6	1510000000	9040000000	6	4590289	2903340	4066824	5262589	4517281	5031570	38415	HUMAN	P35227	P35227|R4GMX3|P35226	27.9	10	99.9
806	806.1	Serine/threonine-protein kinase PRP4 homolog	PRPF4B	0.03	0.057	0.057	0.1655	-0.035	-0.166	-0.031	0.09525	-0.0545	0.944121	FALSE	-0.0025	0.013	0.988703	FALSE	8	436000000	3490000000	7	8297395	5291063	7599382	6346328	4231934	6360406	8	465000000	3720000000	7	6962665	4427629	6127904	4985597	4247709	5224888	117327	HUMAN	Q13523	Q13523	9.8	8	99.7
807	807.1	60S ribosomal protein L10a	RPL10A	0.048	-0.016	0.002	-0.0825	-0.015	0.077	0.053	-0.03875	0.0305	0.991381	FALSE	0.0165	0.0275	0.975796	FALSE	13	6590000000	85700000000	8	30531930	20463211	32091506	29938608	20277507	32271415	11	6300000000	69300000000	7	12970889	8265372	11534856	11246746	10169874	13186297	25002	HUMAN	P62906	P62906	30.8	8	99.7
808	808.1	UAP56-interacting factor	FYTTD1	-0.066	0.104	0.021	0.0325	-0.005	0.129	0.024	-0.08425	0.1165	0.965637	FALSE	-0.0355	0.0225	0.985332	FALSE	9	1510000000	13600000000	7	8692508	5473848	7966970	8434359	5360581	9102626	11	2110000000	23200000000	10	11318368	7342044	9543169	9226425	8326584	11395051	35874.8	HUMAN	Q96QD9	Q96QD9|Q96QD9-2|Q96QD9-3|Q96QD9-4|H9KVD1	27	10	99.48
809	809.1	Nucleolar protein 7	NOL7	0.008	-0.08	-0.061	0.0285	0.001	0.114	-0.011	0.04475	0.017	0.886731	FALSE	0.0045	-0.036	0.97897	FALSE	11	835000000	9180000000	9	12196007	9024567	11913809	12359341	8342236	13716185	9	613000000	5510000000	7	8354159	4980269	6892770	7760030	6803987	9586666	29482.9	HUMAN	Q9UMY1	Q9UMY1|Q9UMY1-2	26	9	99.23
810	810.1	Isoform 3 of Enhancer of filamentation 1	NEDD9	0.016	0.026	0.058	0.2285	0.126	-0.034	0.167	0.25525	-0.004	0.654206	FALSE	0.071	0.1125	0.535444	FALSE	8	3410000000	27200000000	7	9768256	9227846	10360589	9428485	8799951	12336917	9	3390000000	30500000000	7	13875149	8723780	11670828	18254091	15764442	18147806	93681.9	HUMAN	Q14511-3	Q14511-3|Q14511|Q14511-2	10.6	8	98.6
[truncated: 724 more rows]
