# Supplementary material for: The C9orf72-interacting protein Smcr8 is a negative regulator of autoimmunity and lysosomal exocytosis
Source: Genes Dev. 2018 Jul 1;32(13-14):929–43. doi: 10.1101/gad.313932.118 (PMC6075033; doi:10.1101/gad.313932.118)
Supplement: Supplemental Material [file supp_gad.313932.118_Supplemental_Table_S2.xlsx]

## Sheet: NoContams_2peps2ratios
groupNum	subgroupNum	entry_name	geneSymbol	Normalized log2_iTRAQ_115_114_median Rep1 C9orf72/Control	Normalized log2_iTRAQ_117_116_median Rep2 C9orf72/Control	Zscore Rep1	Zscore Rep2	numSpectra	meanIntensity	totalIntensity	pct_cov	unique_peptides	iTRAQ_114_total	iTRAQ_115_total	iTRAQ_116_total	iTRAQ_117_total	protein_mw	species	accession_number	accession_numbers	geneSymbol	percentCoverage	numPepsUnique	scoreUnique
716	716.1	Lamin-B1	LMNB1	1.071	1.213	6.05455	2.72939	5	93500000	467000000	0.129	5	756089	1229168	687443	1347790	66692.5	HUMAN	P20700	P20700|E9PBF6	LMNB1	12.9	5	48.34
377	377.1	Smith-Magenis syndrome chromosomal region candidate gene 8 protein	SMCR8	0.978	1.517	5.53383	4.40157	13	380000000	4940000000	0.152	11	5705842	12841045	5535588	14449786	105933	HUMAN	Q8TEV9	Q8TEV9|Q8TEV9-2	SMCR8	15.2	11	116.08
585	585.1	WD repeat-containing protein 41	WDR41	0.93	1.76	5.26507	5.73822	8	71000000	568000000	0.174	6	3702670	5688664	2798332	7933660	52411.7	HUMAN	Q9HAD4	Q9HAD4|Q9HAD4-2|B4E2L4	WDR41	17.4	6	64.66
135	135.1	Protein C9orf72	C9orf72	0.873	2.11	4.94592	7.66343	43	591000000	25400000000	0.496	20	13693066	45622728	12427741	59477935	54840.2	HUMAN	Q96LT7	Q96LT7|Q96LT7-2	C9orf72	49.6	20	302.99
973	973.2	Core histone macro-H2A.2	H2AFY2	0.716	1.222	4.06686	2.7789	3	394000000	1180000000	0.088	3	1929467	2300076	1848559	3072837	40285.7	HUMAN	Q9P0M6	Q9P0M6	H2AFY2	8.8	3	20.88
1264	1264.1	Heterogeneous nuclear ribonucleoprotein D-like	HNRNPDL	0.626	0.908	3.56294	1.05171	2	320000000	640000000	0.059	2	1237402	1560657	1113902	1673177	46607.8	HUMAN	O14979	O14979|O14979-2|O14979-3	HNRNPDL	5.9	2	16.21
885	885.1	60S ribosomal protein L39	RPL39	0.52	0.115	2.96943	3.31026	8	1550000000	12400000000	0.254	3	5054182	6127680	6103945	4635721	6406.6	HUMAN	P62891	P62891|Q59GN2	RPL39	25.4	3	33.15
1403	1403.1	AFG3-like protein 2	AFG3L2	0.502	0.505	2.86864	1.16503	3	170000000	511000000	0.025	2	1380017	1592164	1559331	1725708	89038.5	HUMAN	Q9Y4W6	Q9Y4W6	AFG3L2	2.5	2	12.97
55	55.3	Polyadenylate-binding protein 1-like	PABPC1L	0.446	0.456	2.55509	1.43456	12	1390000000	16700000000	0.118	7	22937553	22576691	19536011	29944476	69018.7	HUMAN	Q4VXU2	Q4VXU2|F2Z2Z0|Q4VXT5|Q4VXT4|Q4VXT6	PABPC1L	11.8	7	86.42
1222	1222.1	Pumilio homolog 2	PUM2	0.437	0.692	2.5047	0.136419	2	6090000	12200000	0.019	2	724520	792084	685373	861394	114784	HUMAN	Q8TB72	Q8TB72|Q8TB72-3|Q8TB72-4|Q8TB72-2|Q5T1Z8|Q5T1Z4|Q14671-3|Q14671|Q14671-2|Q14671-4|E9PR38	PUM2	1.9	2	17.23
870	870.1	Phosphatidylserine synthase 1	PTDSS1	0.42	0.596	2.40951	0.664476	5	371000000	1850000000	0.078	3	2289642	2492331	1957638	2471981	56211.2	HUMAN	P48651	P48651|P48651-2|B4DE85|J3KNR6	PTDSS1	7.8	3	34.34
648	648.1	Heterogeneous nuclear ribonucleoprotein D0	HNRNPD	0.419	0.911	2.40392	1.06821	8	187000000	1500000000	0.216	6	2836547	3118538	2530161	3723385	38604.6	HUMAN	Q14103	Q14103|Q14103-2|Q14103-3|Q14103-4	HNRNPD	21.6	6	55.39
799	799.1	C-Myc-binding protein	MYCBP	0.402	0.642	2.30873	0.411449	4	391000000	1560000000	0.349	3	5030095	5010925	4502829	6103994	11966.5	HUMAN	Q99417	Q99417	MYCBP	34.9	3	38.69
608	608.1	Zinc finger CCHC domain-containing protein 3	ZCCHC3	0.401	0.709	2.30313	0.042909	8	273000000	2190000000	0.205	7	6325452	6898418	6598588	8341159	44416.5	HUMAN	Q9NUD5	Q9NUD5|Q9NUD5-2	ZCCHC3	20.5	7	60.26
1204	1204.1	Isoform 5 of Ubiquitin-associated protein 2-like	UBAP2L	0.398	0.453	2.28633	1.45106	2	54100000	108000000	0.029	2	319147	299409	310250	364326	116866	HUMAN	Q14157-5	Q14157-5|Q14157|F8W726|Q14157-3|Q14157-1|Q14157-4	UBAP2L	2.9	2	17.52
933	933.1	CaM kinase-like vesicle-associated protein	CAMKV	0.39	0.729	2.24154	0.067103	2	105000000	209000000	0.063	2	605972	667983	674539	851131	54695.1	HUMAN	Q8NCB2	Q8NCB2|Q8NCB2-3|Q8NCB2-2|E7ETR1|B4DM24|C9J9E2	CAMKV	6.3	2	29.74
1054	1054.1	Isoform 3 of Protein shisa-6 homolog	SHISA6	0.387	0.861	2.22474	0.793182	3	222000000	667000000	0.068	3	808403	811131	763396	937466	61927.6	HUMAN	Q6ZSJ9-3	Q6ZSJ9-3|Q6ZSJ9-2|Q6ZSJ9	SHISA6	6.8	3	23.29
1159	1159.1	Sphingosine-1-phosphate lyase 1	SGPL1	0.385	0.391	2.21354	1.7921	2	1090000000	2180000000	0.038	2	4056449	5427266	4846183	4619537	64093.2	HUMAN	O95470	O95470	SGPL1	3.8	2	19.05
1374	1374.1	Cyclin-dependent kinase-like 5	CDKL5	0.385	0.233	2.21354	2.66119	2	50600000	101000000	0.024	2	968155	884023	818461	847875	116220	HUMAN	O76039	O76039|O76039-2	CDKL5	2.4	2	13.59
738	738.1	Multiple myeloma tumor-associated protein 2	MMTAG2	0.383	0.469	2.20235	1.36305	7	281000000	1970000000	0.205	5	1553279	1284061	1392293	1707883	29696.6	HUMAN	Q9BU76	Q9BU76|Q9BU76-4|Q9BU76-3|Q9BU76-2	MMTAG2	20.5	5	45.66
16	16.3	Neuron navigator 2	NAV2	0.378	0.424	2.17435	1.61058	4	304000000	1220000000	0.018	3	3123903	4022548	3606839	3268014	269475	HUMAN	Q8IVL1	Q8IVL1|Q8IVL1-11|Q8IVL1-2|Q8IVL1-12|Q8IVL1-3|Q8IVL1-13|Q8IVL1-10|Q8IVL1-9|Q8IVL1-8|Q8IVL1-4|Q8IVL1-5|Q8IVL1-6|Q8IVL1-7	NAV2	1.8	3	40.16
61	61.4	Isoform 4 of Arf-GAP with GTPase, ANK repeat and PH domain-containing protein 3	AGAP3	0.36	0.486	2.07357	1.26954	12	348000000	4170000000	0.113	8	10284013	12893432	12394654	12430990	98919.4	HUMAN	Q96P47-4	Q96P47-4|Q96P47|Q96P47-2|C9J975|Q96P47-5	AGAP3	11.3	8	88.55
1103	1103.1	UPF0515 protein C19orf66	C19orf66	0.353	0.493	2.03437	1.23104	2	188000000	376000000	0.085	2	2205383	2355632	2324047	2677212	33794.3	HUMAN	Q9NUL5	Q9NUL5|Q9NUL5-4|Q9NUL5-3|Q9NUL5-2	C19orf66	8.5	2	20.86
722	722.1	E3 ubiquitin-protein ligase ZFP91	ZFP91	0.351	0.552	2.02317	0.906502	6	805000000	4830000000	0.108	5	9664292	10345489	9684812	10412190	64299.7	HUMAN	Q96JP5	Q96JP5|Q96JP5-2	ZFP91	10.8	5	47.71
501	501.1	Double-stranded RNA-binding protein Staufen homolog 2	STAU2	0.35	0.663	2.01758	0.295936	9	170000000	1530000000	0.17	8	4355627	4645504	4068410	5107373	62867.6	HUMAN	Q9NUL3	Q9NUL3|Q9NUL3-2|E9PH62|E7EVJ4|Q9NUL3-7|E7EPX0|Q9NUL3-3|F8VPI7|Q9NUL3-8|Q9NUL3-6|Q9NUL3-4|G5EA18|E7EVI1	STAU2	17	8	80.02
732	732.1	KH domain-containing, RNA-binding, signal transduction-associated protein 1	KHDRBS1	0.346	0.545	1.99518	0.945007	6	192000000	1150000000	0.101	4	4397413	4612736	4306268	4994757	48340.6	HUMAN	Q07666	Q07666|Q07666-2|Q07666-3|Q5VWX1	KHDRBS1	10.1	4	46.53
146	146.1	Matrin-3	MATR3	0.335	0.69	1.93359	0.14742	43	295000000	12700000000	0.293	24	22112978	22582635	21341392	27758498	100479	HUMAN	A8MXP9	A8MXP9|P43243|D6REM6|P43243-2|B3KM87	MATR3	29.3	24	284.16
656	656.1	Heterogeneous nuclear ribonucleoproteins A2/B1	HNRNPA2B1	0.335	0.77	1.93359	0.292627	8	160000000	1280000000	0.201	5	3494674	3511463	3138723	4137908	37486.1	HUMAN	P22626	P22626|P22626-2	HNRNPA2B1	20.1	5	54.7
579	579.1	Disks large-associated protein 3	DLGAP3	0.321	0.547	1.8552	0.934005	8	359000000	2870000000	0.08	7	8477148	8713599	8026649	9771703	107008	HUMAN	O95886	O95886	DLGAP3	8	7	65.21
1205	1205.1	Septin-6	2015-09-06	0.321	0.44	1.8552	1.52257	2	6360000	12700000	0.066	2	167856	173711	199007	211883	50115.1	HUMAN	Q14141	Q14141|B1AMS2|Q14141-4|Q14141-2|Q14141-3|Q92599|F8W8I8|Q92599-4|A6NFQ9|Q9NVA2-2|Q6ZU15|A6NMH6|D6RER5|Q92599-2|Q9NVA2|D6RGI3|G3V1Q4|Q92599-3	2015-09-06	6.6	2	17.51
994	994.1	Isoform 3 of Enhancer of filamentation 1	NEDD9	0.318	0.304	1.8384	2.27065	4	1100000000	4380000000	0.028	3	8834234	8835646	9699881	9649168	93681.9	HUMAN	Q14511-3	Q14511-3|Q14511|Q14511-2	NEDD9	2.8	3	26.44
1389	1389.1	Cyclin-dependent-like kinase 5	CDK5	0.317	0.828	1.8328	0.611662	3	465000000	1390000000	0.065	2	4645542	4745939	4080153	5707567	33760.3	HUMAN	Q00535	Q00535|Q00535-2	CDK5	6.5	2	13.17
944	944.1	60S ribosomal protein L30	RPL30	0.313	0.622	1.81041	0.521461	4	111000000	445000000	0.339	3	1484543	1396807	1353434	1681771	12955	HUMAN	P62888	P62888|E5RJH3	RPL30	33.9	3	29.15
967	967.1	SAGA-associated factor 29 homolog	CCDC101	0.307	0.566	1.77681	0.829494	4	33200000	133000000	0.071	2	1128747	1085805	1038838	1234007	33465.6	HUMAN	Q96ES7	Q96ES7|H3BPL5	CCDC101	7.1	2	27.79
285	285.1	RNA-binding protein 14	RBM14	0.303	0.584	1.75442	0.730483	22	259000000	5700000000	0.312	17	25147122	23927219	24117396	30410929	69661.6	HUMAN	Q96PK6	Q96PK6|Q96PK6-2|Q96PK6-5|B8ZZ74|F8WDX3|Q96PK6-4|Q96PK6-3	RBM14	31.2	17	155.14
115	115.3	ELAV-like protein 3	ELAVL3	0.302	0.521	1.74882	1.07702	33	838000000	27600000000	0.49	19	35139099	37644116	37683997	42706805	39717.6	HUMAN	Q14576	Q14576	ELAVL3	49	19	210.84
688	688.2	Protein lin-7 homolog A	LIN7A	0.301	0.516	1.74322	1.10452	6	287000000	1720000000	0.257	5	4670448	6248154	5423823	6125355	26110.4	HUMAN	O14910	O14910	LIN7A	25.7	5	44.22
701	701.1	KH domain-containing, RNA-binding, signal transduction-associated protein 3	KHDRBS3	0.299	0.937	1.73202	1.21123	7	165000000	1150000000	0.208	5	3648565	3674046	3280605	4532560	38798.8	HUMAN	O75525	O75525|O75525-2|E5RHD3	KHDRBS3	20.8	5	50.39
44	44.1	ERC protein 2	ERC2	0.297	0.568	1.72082	0.818493	82	869000000	71300000000	0.543	53	89712366	98055699	88824531	104174364	110727	HUMAN	O15083	O15083	ERC2	54.3	53	595.74
415	415.2	Scaffold attachment factor B2	SAFB2	0.296	0.711	1.71522	0.0319078	7	170000000	1190000000	0.061	7	8857758	9002546	8160866	9818586	107985	HUMAN	Q14151	Q14151	SAFB2	6.1	7	44.45
975	975.1	Methylthioribulose-1-phosphate dehydratase	APIP	0.292	0.972	1.69283	1.40375	3	113000000	340000000	0.152	3	1292065	1067192	943236	1010586	27752.4	HUMAN	Q96GX9	Q96GX9|Q96GX9-3|S4R3D6	APIP	15.2	3	27.43
1416	1416.1	E3 ubiquitin-protein ligase RNF25	RNF25	0.292	0.478	1.69283	1.31355	2	810000000	1620000000	0.056	2	556283	573189	577410	643279	51845.3	HUMAN	Q96BH1	Q96BH1	RNF25	5.6	2	12.63
580	580.1	Isoform 2 of Protein LSM12 homolog	LSM12	0.291	0.581	1.68723	0.746985	5	417000000	2080000000	0.343	4	1422653	1356144	1309802	1633396	22283.9	HUMAN	Q3MHD2-2	Q3MHD2-2|Q3MHD2|K7ELG9	LSM12	34.3	4	65.14
646	646.1	Tumor susceptibility gene 101 protein	TSG101	0.289	0.643	1.67603	0.405948	8	126000000	1010000000	0.135	7	2145397	2049503	1914989	2502112	44114.7	HUMAN	Q99816	Q99816|Q99816-2|F5H442	TSG101	13.5	7	55.66
879	879.1	Voltage-dependent L-type calcium channel subunit beta-1	CACNB1	0.289	0.732	1.67603	0.0836047	5	71500000	358000000	0.073	5	1314687	1005141	972614	1489695	65997.7	HUMAN	Q02641	Q02641|Q02641-2|Q02641-3|Q08289|Q08289-8|Q08289-4|Q08289-7|Q08289-5|Q08289-9|Q08289-2|Q08289-3|Q08289-10|Q08289-6|P54284|P54284-4|P54284-3|F8VNV8|O00305-4|P54284-2|P54284-5	CACNB1	7.3	5	33.62
58	58.3	Regulating synaptic membrane exocytosis protein 3	RIMS3	0.288	0.786	1.67043	0.380637	3	311000000	932000000	0.074	2	2872299	2836769	2390344	3275738	33081	HUMAN	Q9UJD0	Q9UJD0	RIMS3	7.4	2	25.68
417	417.1	40S ribosomal protein S12	RPS12	0.288	0.631	1.67043	0.471955	13	249000000	3240000000	0.666	8	10183722	9958902	8457249	10440086	14914.1	HUMAN	P25398	P25398	RPS12	66.6	8	103.91
748	748.1	ATP-dependent RNA helicase DHX36	DHX36	0.287	0.743	1.66483	0.144111	4	65100000	260000000	0.053	4	416657	386234	378090	507536	115671	HUMAN	Q9H2U1	Q9H2U1|Q9H2U1-2|Q9H2U1-3	DHX36	5.3	4	44.68
1337	1337.1	pre-mRNA 3' end processing protein WDR33	WDR33	0.283	0.473	1.64243	1.34105	3	112000000	335000000	0.011	2	2206467	2247004	1933706	2130324	146288	HUMAN	Q9C0J8	Q9C0J8|Q9C0J8-3|Q9C0J8-2	WDR33	1.1	2	14.42
466	466.1	Isoform 2 of Creatine kinase U-type, mitochondrial	CKMT1A	0.281	0.714	1.63124	0.015406	9	140000000	1260000000	0.167	7	2420414	2243063	2055455	2897914	50933.3	HUMAN	P12532-2	P12532-2|P12532|F8WCN3|P17540	CKMT1A	16.7	7	88.03
577	577.2	Isoform 2 of Misshapen-like kinase 1	MINK1	0.28	0.721	1.62564	0.0230982	4	263000000	1050000000	0.029	4	3893252	3886890	3462093	4364255	147393	HUMAN	Q8N4C8-3	Q8N4C8-3	MINK1	2.9	4	33.68
905	905.1	Zinc finger protein 148	ZNF148	0.279	0.514	1.62004	1.11553	4	24100000	96600000	0.05	3	440450	410814	421389	482900	89602.2	HUMAN	Q9UQR1	Q9UQR1|G5E9X2|Q9UQR1-2	ZNF148	5	3	31.34
1482	1482.1	CTP synthase 1	CTPS1	0.279	0.661	1.62004	0.306938	2	78000000	156000000	0.033	2	851412	861865	792646	917709	67373.8	HUMAN	P17812	P17812	CTPS1	3.3	2	11.29
295	295.1	Nuclear fragile X mental retardation-interacting protein 2	NUFIP2	0.276	0.713	1.60324	0.0209066	20	292000000	5830000000	0.248	13	12272256	13044097	10980588	14800795	76176.8	HUMAN	Q7Z417	Q7Z417|Q7Z417-2	NUFIP2	24.8	13	152.67
1165	1165.1	Deoxynucleotidyltransferase terminal-interacting protein 2	DNTTIP2	0.276	0.325	1.60324	2.15514	2	8870000	17700000	0.034	2	678016	836494	707063	676036	84866.9	HUMAN	Q5QJE6	Q5QJE6|J3KP30	DNTTIP2	3.4	2	18.91
907	907.1	Ras-specific guanine nucleotide-releasing factor RalGPS1	RALGPS1	0.267	0.674	1.55285	0.23543	3	18100000	54400000	0.089	3	468545	452805	412437	498086	62588.3	HUMAN	Q5JS13	Q5JS13|Q5JS13-7|Q5JS13-2|Q5JS13-3|Q5JS13-4|Q5JS13-5|Q5JS13-6	RALGPS1	8.9	3	31.13
44	44.2	ELKS/Rab6-interacting/CAST family member 1	ERC1	0.265	0.56	1.54165	0.862498	48	862000000	41400000000	0.35	34	60127622	65006148	58649042	68842933	128701	HUMAN	X6RLX0	X6RLX0|Q8IUD2-2|Q8IUD2|Q8IUD2-3|G8JLD3|X6RM00|Q8IUD2-4|Q8IUD2-5	ERC1	35	34	367.22
479	479.1	Zinc finger protein 318	ZNF318	0.261	0.674	1.51925	0.23543	10	91900000	919000000	0.059	10	4105980	4032869	3962996	4864083	252762	HUMAN	Q5VUA4	Q5VUA4|Q5VUA4-2	ZNF318	5.9	10	84.51
447	447.1	BTB/POZ domain-containing protein KCTD16	KCTD16	0.26	0.552	1.51365	0.906502	15	166000000	2490000000	0.219	12	7370367	7814373	7384681	8380399	49992.5	HUMAN	Q68DU8	Q68DU8|Q96CX2|Q6ZWB6	KCTD16	21.9	11	94.7
540	540.1	Heterogeneous nuclear ribonucleoprotein U	HNRNPU	0.258	0.801	1.50245	0.463146	12	173000000	2070000000	0.104	7	7744215	7800968	6883380	9575198	91324.5	HUMAN	Q00839	Q00839|Q00839-2	HNRNPU	10.4	7	72.59
1134	1134.1	Serine/threonine-protein phosphatase 2A 56 kDa regulatory subunit beta isoform	PPP2R5B	0.258	0.536	1.50245	0.994512	2	613000000	1230000000	0.042	2	849024	887838	802534	925758	57848.5	HUMAN	Q15173	Q15173|Q15173-2	PPP2R5B	4.2	2	19.74
576	576.1	Protein HEXIM2	HEXIM2	0.256	0.424	1.49126	1.61058	8	105000000	844000000	0.276	7	5389901	5091940	5520675	5960708	32760.3	HUMAN	Q96MH2	Q96MH2	HEXIM2	27.6	7	65.44
740	740.1	60S ribosomal protein L13a	RPL13A	0.256	0.637	1.49126	0.438952	7	375000000	2630000000	0.28	6	8776186	7522320	7250026	9531059	23633.9	HUMAN	P40429	P40429	RPL13A	28	6	45.47
1257	1257.1	Disks large-associated protein 2	DLGAP2	0.256	0.412	1.49126	1.67659	2	228000000	456000000	0.015	2	1416288	1364892	1419416	1527275	118987	HUMAN	Q9P1A6	Q9P1A6|Q9P1A6-2|Q9P1A6-3	DLGAP2	1.5	2	16.34
56	56.1	Insulin-like growth factor 2 mRNA-binding protein 3	IGF2BP3	0.255	0.718	1.48566	0.0065964	89	794000000	70700000000	0.554	39	65029520	69544543	62206278	81919501	64046.2	HUMAN	O00425	O00425|O00425-2|F8WD15	IGF2BP3	55.4	39	545.69
64	64.3	Sorbin and SH3 domain-containing protein 1	SORBS1	0.255	0.596	1.48566	0.664476	17	264000000	4500000000	0.132	14	10169895	9787080	9356992	11214285	142967	HUMAN	Q9BX66	Q9BX66|Q9BX66-11|Q9BX66-2|Q9BX66-5|Q9BX66-3|Q9BX66-6|Q9BX66-8|Q9BX66-9|Q9BX66-10|Q9BX66-4|Q9BX66-7	SORBS1	13.2	14	163.95
303	303.2	Dual specificity protein kinase CLK4	CLK4	0.254	1.004	1.48006	1.57977	3	652000000	1960000000	0.066	2	1443322	1293719	1012022	1606349	58346.7	HUMAN	Q9HAZ1	Q9HAZ1	CLK4	6.6	2	23.47
601	601.1	U4/U6.U5 tri-snRNP-associated protein 1	SART1	0.254	0.562	1.48006	0.851496	6	219000000	1320000000	0.096	6	2411765	2299037	2218426	2591622	90424.4	HUMAN	O43290	O43290	SART1	9.6	6	61.32
657	657.1	Protein argonaute-2	AGO2	0.253	0.752	1.47446	0.193617	7	123000000	862000000	0.114	7	3735155	3536013	3911938	4554196	98461.6	HUMAN	Q9UKV8	Q9UKV8|Q9UKV8-2|Q9UL18|Q5TA58|Q9HCK5	AGO2	11.4	7	54.58
381	381.1	Regulator of nonsense transcripts 1	UPF1	0.252	0.814	1.46886	0.534654	15	314000000	4710000000	0.118	11	9042037	9452155	8812151	11996023	125655	HUMAN	Q92900	Q92900|Q92900-2	UPF1	11.8	11	115.14
1022	1022.1	DnaJ homolog subfamily A member 1	DNAJA1	0.25	0.759	1.45766	0.232121	2	3700000000	7410000000	0.068	2	19731218	23204900	22548327	25200473	45609.1	HUMAN	P31689	P31689|P31689-2	DNAJA1	6.8	2	24.94
1272	1272.1	Homer protein homolog 2	HOMER2	0.244	0.578	1.42407	0.763487	2	4470000	8950000	0.093	2	312804	253115	233741	334262	40797.7	HUMAN	Q9NSB8	Q9NSB8|Q9NSB8-2	HOMER2	9.3	2	15.9
661	661.1	Polyadenylate-binding protein 2	PABPN1	0.243	0.582	1.41847	0.741485	8	338000000	2700000000	0.342	6	5219599	5114155	5418468	6536059	20356.4	HUMAN	G3V4T2	G3V4T2|B4DEH8|Q92843-2|Q86U42|Q86U42-2|A6NDY0-4|A6NDY0|A6NDY0-2	PABPN1	34.2	6	54.35
123	123.1	Leucine zipper putative tumor suppressor 1	LZTS1	0.241	0.602	1.40727	0.631473	40	690000000	27600000000	0.53	27	31191752	31834412	28895115	35205433	67011.1	HUMAN	Q9Y250	Q9Y250|Q9Y250-2|Q9Y250-3|Q9Y250-4|Q9Y250-5|Q9Y250-6|Q9Y250-7	LZTS1	53	27	322.41
543	543.1	60S ribosomal protein L29	RPL29	0.241	0.57	1.40727	0.807492	15	750000000	11300000000	0.333	7	44786383	48045720	40675443	56329407	17808.8	HUMAN	P47914	P47914	RPL29	33.3	7	71.76
867	867.1	SPATS2-like protein	SPATS2L	0.237	0.557	1.38487	0.878999	5	31500000	158000000	0.069	5	1793019	1767033	1771385	1934561	62241.4	HUMAN	Q9NUQ6	Q9NUQ6|Q9NUQ6-2|Q9NUQ6-3|Q9NUQ6-4|B8ZZZ7	SPATS2L	6.9	5	34.52
684	684.1	Ataxin-2	ATXN2	0.236	0.525	1.37927	1.05502	8	101000000	810000000	0.075	8	4285432	4466359	4208458	4904515	140908	HUMAN	Q99700	Q99700|Q99700-4|V9GY86|F8VQP2|F8WB06|Q99700-2|Q24JQ7	ATXN2	7.5	8	52.3
415	415.1	Isoform 3 of Scaffold attachment factor B1	SAFB	0.235	0.735	1.37367	0.100107	16	306000000	4890000000	0.136	12	15046697	14697421	13506042	17097087	103310	HUMAN	Q15424-3	Q15424-3|Q15424-4|Q15424|Q15424-2|K7ES42	SAFB	13.6	12	104.69
528	528.1	Dynein light chain 1, cytoplasmic	DYNLL1	0.235	0.911	1.37367	1.06821	14	270000000	3790000000	0.898	7	7787249	5324699	4743295	8534265	10536.9	HUMAN	P63167	P63167|Q96FJ2|F8VRV5|F8VXL2	DYNLL1	89.8	6	75.07
56	56.3	Insulin-like growth factor 2 mRNA-binding protein 2	IGF2BP2	0.233	0.735	1.36248	0.100107	73	1010000000	73600000000	0.469	30	73068510	78453636	70858537	93924041	66899.1	HUMAN	F8W930	F8W930|Q9Y6M1|Q9Y6M1-1|Q9Y6M1-4|Q9Y6M1-3|Q9Y6M1-6|Q9Y6M1-5	IGF2BP2	46.9	30	429.75
927	927.1	Transcription elongation factor B polypeptide 1	TCEB1	0.23	0.647	1.34568	0.383946	4	110000000	442000000	0.357	4	5346138	5236530	5086927	6385013	12644.1	HUMAN	Q15369	Q15369|Q15369-2|R4GMY8	TCEB1	35.7	4	30.06
474	474.1	SH3 and multiple ankyrin repeat domains protein 3	SHANK3	0.228	0.628	1.33448	0.488457	12	60900000	731000000	0.081	10	4741391	4334967	4285550	5195908	185234	HUMAN	Q9BYB0	Q9BYB0|Q9BYB0-3	SHANK3	8.1	10	85.52
1026	1026.1	Isoform 2 of Protein SCAI	SCAI	0.227	0.922	1.32888	1.12872	4	26600000	106000000	0.068	3	1182367	1101280	986109	1526103	73332.1	HUMAN	Q8N9R8-2	Q8N9R8-2|Q8N9R8|Q3SXZ0	SCAI	6.8	3	24.72
297	297.1	Thyroid hormone receptor-associated protein 3	THRAP3	0.226	0.627	1.32328	0.493958	20	324000000	6480000000	0.176	14	15574034	14339385	14233611	17623116	108721	HUMAN	Q9Y2W1	Q9Y2W1	THRAP3	17.6	14	151.71
1025	1025.1	Heterogeneous nuclear ribonucleoprotein H3	HNRNPH3	0.226	0.68	1.32328	0.202426	4	101000000	405000000	0.112	3	1829249	2043526	1962009	2290258	36982.9	HUMAN	P31942	P31942|P31942-2|P31942-3|P31942-4|P31942-5|P31942-6	HNRNPH3	11.2	3	24.73
550	550.1	Isoform 2 of AP-2 complex subunit beta	AP2B1	0.225	1.092	1.31768	2.06382	9	298000000	2680000000	0.101	8	4531217	4646354	4164530	6105497	106603	HUMAN	P63010-2	P63010-2|P63010|P63010-3|Q10567|Q10567-2|Q10567-3|Q10567-4	AP2B1	10.1	8	70.05
115	115.1	ELAV-like protein 2	ELAVL2	0.223	0.522	1.30649	1.07152	60	1310000000	78300000000	0.583	26	51382206	55307832	53686036	60136713	42758.9	HUMAN	B1AM49	B1AM49|Q12926|Q12926-2|Q15717-2|Q15717|M0QZR9	ELAVL2	58.3	26	341.29
587	587.1	60S ribosomal protein L15	RPL15	0.223	0.717	1.30649	0.00109581	7	293000000	2050000000	0.205	4	6599317	5437966	4772699	6540552	24259.7	HUMAN	P61313	P61313|P61313-2	RPL15	20.5	4	63.85
803	803.2	Retinoic acid-induced protein 1	RAI1	0.22	0.658	1.28969	0.323439	2	176000000	351000000	0.01	2	2373202	2322108	2099774	2583949	206315	HUMAN	Q7Z5J4	Q7Z5J4|Q7Z5J4-2|Q7Z5J4-3|Q7Z5J4-4	RAI1	1	2	17.42
55	55.1	Polyadenylate-binding protein 1	PABPC1	0.219	0.799	1.28409	0.452145	99	808000000	80000000000	0.647	42	82214386	81053897	74230844	107023816	70897.8	HUMAN	P11940	P11940|P11940-2|E7ERJ7|E7EQV3|Q9H361|Q4VY17|Q5JQF8|Q96DU9|Q96DU9-2	PABPC1	64.7	42	546.6
58	58.1	Isoform 8 of Regulating synaptic membrane exocytosis protein 2	RIMS2	0.218	0.627	1.27849	0.493958	76	433000000	32900000000	0.383	43	61030419	58962980	55290126	66694384	154216	HUMAN	Q9UQ26-8	Q9UQ26-8|Q9UQ26|Q9UQ26-1|Q9UQ26-3|Q9UQ26-2|Q9UQ26-5|Q9UQ26-4|Q9UQ26-7|Q9UJD0-2	RIMS2	38.3	43	517.35
212	212.1	Isoform C1 of Heterogeneous nuclear ribonucleoproteins C1/C2	HNRNPC	0.218	0.775	1.27849	0.32013	28	650000000	18200000000	0.447	16	21705979	22652954	19647011	30357205	32394	HUMAN	P07910-2	P07910-2|G3V4C1|B4DY08|P07910-4|P07910|G3V2Q1|G3V576|B4DSU6|P07910-3|O60812	HNRNPC	44.7	16	208.29
9	9.3	Protein SOGA3	SOGA3	0.215	0.496	1.26169	1.21454	184	1630000000	300000000000	0.639	73	297004533	280323154	276986578	310485172	103540	HUMAN	Q5TF21	Q5TF21|E9PJP2	SOGA3	63.9	73	1019.61
237	237.1	Ataxin-2-like protein	ATXN2L	0.214	0.638	1.25609	0.433451	25	215000000	5370000000	0.233	17	21897022	20306619	19031247	25353002	113657	HUMAN	Q8WWM7	Q8WWM7|Q8WWM7-3|Q8WWM7-9|Q8WWM7-2|Q8WWM7-4|Q8WWM7-5|Q8WWM7-8|Q8WWM7-6|H3BUF6|Q8WWM7-7	ATXN2L	23.3	17	187.23
391	391.1	Isoform 2 of Cyclin-dependent kinase 17	CDK17	0.214	0.668	1.25609	0.268433	17	363000000	6180000000	0.231	12	14620554	14120566	12644190	16659665	59872.4	HUMAN	Q00537-2	Q00537-2|Q00537|F5H6Z0|Q00536-2|Q00536-3|Q00536|Q07002-3|Q07002-2|Q07002	CDK17	23.1	12	111.62
535	535.1	Isoform 3 of Calmodulin-regulated spectrin-associated protein 1	CAMSAP1	0.214	0.599	1.25609	0.647974	10	115000000	1150000000	0.063	8	9008979	8431350	8522540	10063736	180711	HUMAN	Q5T5Y3-3	Q5T5Y3-3|Q5T5Y3|Q5T5Y3-2	CAMSAP1	6.3	8	73.19
104	104.1	Protein bassoon	BSN	0.213	0.633	1.25049	0.460954	47	157000000	7390000000	0.135	36	19651658	18753453	17665797	21112175	418573	HUMAN	Q9UPA5	Q9UPA5	BSN	13.5	36	358.22
386	386.1	Alpha-tubulin N-acetyltransferase 1	ATAT1	0.212	0.653	1.24489	0.350942	13	168000000	2180000000	0.306	11	7719487	7134266	6691765	8268272	47037.5	HUMAN	Q5SQI0	Q5SQI0|Q5SQI0-4|Q5SQI0-5|Q5SQI0-3|Q5SQI0-6|Q5SQI0-7|Q5SQI0-2	ATAT1	30.6	11	113.01
64	64.2	Isoform 12 of Sorbin and SH3 domain-containing protein 1	SORBS1	0.211	0.651	1.2393	0.361943	31	258000000	8010000000	0.217	23	16492368	14943437	15021156	17941233	144538	HUMAN	Q9BX66-12	Q9BX66-12	SORBS1	21.7	23	260.3
263	263.1	Telomerase-binding protein EST1A	SMG6	0.211	0.568	1.2393	0.818493	16	136000000	2180000000	0.112	14	6793895	6154184	6012762	7510628	161600	HUMAN	Q86US8	Q86US8|Q86US8-3|Q86US8-2	SMG6	11.2	14	168.16
1461	1461.1	Crk-like protein	CRKL	0.211	0.544	1.2393	0.950507	2	135000000	269000000	0.033	2	1086369	1014290	1029084	1217732	33890.5	HUMAN	P46109	P46109	CRKL	3.3	2	11.64
914	914.1	Transcription factor TFIIIB component B'' homolog	BDP1	0.21	0.553	1.2337	0.901002	2	61000000	122000000	0.012	2	139928	128005	119995	144789	295535	HUMAN	A6H8Y1	A6H8Y1|A6H8Y1-6|A6H8Y1-7|A6H8Y1-2|A6H8Y1-3|A6H8Y1-4|A6H8Y1-5	BDP1	1.2	2	30.91
1070	1070.1	26S proteasome non-ATPase regulatory subunit 1	PSMD1	0.21	0.407	1.2337	1.70409	3	11900000	35800000	0.029	2	363367	307089	316400	369714	106861	HUMAN	Q99460	Q99460|Q99460-2	PSMD1	2.9	2	22.4
1142	1142.1	Isoform 12 of Titin	TTN	0.21	0.622	1.2337	0.521461	3	449000000	1350000000	0	3	4167441	3847514	3325411	4033220	4.02433e+06	HUMAN	Q8WZ42-12	Q8WZ42-12|Q8WZ42-13|Q8WZ42-8|Q8WZ42|Q8WZ42-2|Q8WZ42-7|Q8WZ42-4|Q8WZ42-11|Q8WZ42-5|Q8WZ42-9|Q8WZ42-10|Q8WZ42-3	TTN	0	3	19.51
830	830.1	Probable U3 small nucleolar RNA-associated protein 11	UTP11L	0.208	0.728	1.2225	0.0616024	4	91800000	367000000	0.166	3	2754481	2562699	2321345	3071711	30503	HUMAN	Q9Y3A2	Q9Y3A2	UTP11L	16.6	3	36.57
1357	1357.1	Isoform 4 of E3 ubiquitin-protein ligase UBR3	UBR3	0.207	0.593	1.2169	0.680978	2	255000000	511000000	0.008	2	1442979	1315049	1291366	1519090	219675	HUMAN	Q6ZT12-4	Q6ZT12-4|Q6ZT12|Q6ZT12-2|Q6ZT12-3	UBR3	0.8	2	13.95
615	615.1	40S ribosomal protein S30	FAU	0.204	0.557	1.2001	0.878999	20	12300000000	246000000000	0.193	5	180353243	179584451	160382985	173204397	10904.6	HUMAN	E9PR30	E9PR30|P62861	FAU	19.3	5	59.61
537	537.1	Zinc finger E-box-binding homeobox 2	ZEB2	0.203	0.701	1.1945	0.0869137	9	146000000	1310000000	0.089	9	2785798	2804245	2661551	3305091	137928	HUMAN	O60315	O60315|O60315-2|U3KQ51	ZEB2	8.9	9	72.98
899	899.1	Centriole, cilia and spindle-associated protein	CCSAP	0.203	0.203	1.1945	2.82621	4	456000000	1830000000	0.107	3	2437583	2218550	2492398	2347214	30444	HUMAN	Q6IQ19	Q6IQ19|Q6IQ19-2|Q6IQ19-4|Q6IQ19-3	CCSAP	10.7	3	31.7
1380	1380.1	Ribosomal protein S6 kinase	RPS6KA2	0.203	0.514	1.1945	1.11553	2	250000000	499000000	0.04	2	510458	515173	507301	549024	86146.1	HUMAN	F2Z2J1	F2Z2J1|Q15349-2|Q15349-3|Q15349|B7Z3B5	RPS6KA2	4	2	13.45
509	509.1	Coiled-coil domain-containing protein 124	CCDC124	0.202	0.59	1.1889	0.69748	9	511000000	4600000000	0.313	7	7375781	6945745	7028708	7966879	25834.8	HUMAN	Q96CT7	Q96CT7	CCDC124	31.3	7	78.85
688	688.1	Protein lin-7 homolog C	LIN7C	0.202	0.533	1.1889	1.01101	8	441000000	3530000000	0.319	6	6210114	7160533	6376597	7603678	21947.7	HUMAN	Q9NUP9	Q9NUP9|G3V1D4|Q9HAP6	LIN7C	31.9	6	51.93
162	162.1	Isoform 4 of MAP7 domain-containing protein 2	MAP7D2	0.201	0.487	1.1833	1.26404	39	472000000	18400000000	0.344	21	27904100	27188521	26394848	28957761	77374.6	HUMAN	Q96T17-4	Q96T17-4|Q96T17-2|Q96T17|Q96T17-3	MAP7D2	34.4	21	246.44
281	281.8	Homeobox protein Hox-C4	HOXC4	0.201	0.513	1.1833	1.12103	6	384000000	2300000000	0.143	4	4417176	3798248	4127605	4912744	30096	HUMAN	P09017	P09017	HOXC4	14.3	4	32.73
45	45.1	Putative ATP-dependent RNA helicase DHX30	DHX30	0.2	0.705	1.17771	0.0649113	75	390000000	29300000000	0.498	49	49635126	47717308	44208625	57775878	135020	HUMAN	Q7L2E3	Q7L2E3|Q7L2E3-2|H7BXY3|Q7L2E3-3|F6R0H4	DHX30	49.8	49	586.5
229	229.3	Protocadherin alpha-2	PCDHA2	0.2	0.621	1.17771	0.526961	12	391000000	4690000000	0.113	7	7569713	7455373	6581884	8371145	102574	HUMAN	Q9Y5H9	Q9Y5H9|Q9Y5H9-2|Q9Y5H9-3	PCDHA2	11.3	7	72.6
229	229.4	Protocadherin alpha-1	PCDHA1	0.2	0.546	1.17771	0.939506	9	415000000	3730000000	0.095	6	6892941	6916925	6168887	7604136	103464	HUMAN	Q9Y5I3	Q9Y5I3|Q9Y5I3-3|Q9Y5I3-2	PCDHA1	9.5	6	68.29
229	229.2	Protocadherin alpha-10	PCDHA10	0.198	0.647	1.16651	0.383946	12	283000000	3400000000	0.141	8	6996968	6976980	6176130	7693046	103672	HUMAN	Q9Y5I2	Q9Y5I2|Q9Y5I2-3|Q9Y5I2-2	PCDHA10	14.1	8	98.92
711	711.1	Protein FAM117B	FAM117B	0.198	0.649	1.16651	0.372945	6	94400000	566000000	0.098	4	1216620	1063170	1018116	1286402	62537.3	HUMAN	Q6P1L5	Q6P1L5|Q6P1L5-2	FAM117B	9.8	4	48.77
62	62.1	Transcriptional repressor NF-X1	NFX1	0.197	0.652	1.16091	0.356443	72	383000000	27600000000	0.437	42	43603645	41064353	38588467	46472312	130098	HUMAN	Q12986	Q12986|Q12986-2|Q12986-3	NFX1	43.7	42	506.13
326	326.1	Dapper homolog 3	DACT3	0.197	0.561	1.16091	0.856997	17	428000000	7280000000	0.255	12	10144929	9597587	9451032	11231282	65347.3	HUMAN	Q96B18	Q96B18|G5E9H6	DACT3	25.5	12	138.24
128	128.1	Isoform 6 of Pleckstrin homology domain-containing family A member 5	PLEKHA5	0.195	0.557	1.14971	0.878999	38	282000000	10700000000	0.304	27	21082157	19837553	19110518	21767856	147693	HUMAN	Q9HAU0-6	Q9HAU0-6|Q9HAU0-4|Q9HAU0-2|Q9HAU0|Q9HAU0-8|Q9HAU0-5|E7EME8|A0JP02|Q9HAU0-3|Q9HAU0-7	PLEKHA5	30.4	27	318.32
56	56.2	Insulin-like growth factor 2 mRNA-binding protein 1	IGF2BP1	0.194	0.662	1.14411	0.301437	77	860000000	66200000000	0.533	36	83120329	83421682	78559422	113605543	63821.8	HUMAN	Q9NZI8	Q9NZI8|Q9NZI8-2	IGF2BP1	53.3	36	437.64
546	546.1	Protein mago nashi homolog	MAGOH	0.194	0.734	1.14411	0.0946059	6	189000000	1130000000	0.178	5	2586413	2289140	2264442	2832039	17220.3	HUMAN	P61326	P61326|P61326-2|Q96A72|F5H6N1	MAGOH	17.8	5	70.48
38	38.3	Microtubule-associated serine/threonine-protein kinase 3	MAST3	0.193	0.555	1.13851	0.890001	10	239000000	2390000000	0.08	7	3947794	3777415	3850438	4332875	143934	HUMAN	O60307	O60307	MAST3	8	7	84.35
105	105.1	Microtubule-associated protein 6	MAP6	0.193	0.51	1.13851	1.13753	66	1390000000	91700000000	0.392	25	87543420	86086509	79692398	92366340	86731.9	HUMAN	Q96JE9	Q96JE9|Q96JE9-3	MAP6	39.2	25	356.11
105	105.2	Isoform 2 of Microtubule-associated protein 6	MAP6	0.193	0.51	1.13851	1.13753	64	1430000000	91300000000	0.687	24	88155139	86717000	80225119	93108221	47603.5	HUMAN	Q96JE9-2	Q96JE9-2	MAP6	68.7	24	340.23
756	756.1	Zinc finger and BTB domain-containing protein 34	ZBTB34	0.193	0.53	1.13851	1.02752	6	141000000	846000000	0.138	4	1512065	1365968	1317569	1583065	56331.8	HUMAN	Q8NCN2	Q8NCN2	ZBTB34	13.8	4	43.48
757	757.1	Protein LDOC1L	LDOC1L	0.192	0.838	1.13291	0.666668	2	19700000	39400000	0.179	2	648885	536237	454175	699800	26267.7	HUMAN	Q6ICC9	Q6ICC9	LDOC1L	17.9	2	43.47
208	208.1	Testis-specific Y-encoded-like protein 5	TSPYL5	0.191	0.902	1.12731	1.01871	25	579000000	14500000000	0.482	17	23503296	22601445	18375742	28590549	45370.9	HUMAN	Q86VY4	Q86VY4	TSPYL5	48.2	17	212.48
349	349.1	NEDD4-binding protein 3	N4BP3	0.19	0.392	1.12171	1.7866	12	186000000	2230000000	0.242	12	4476455	4176930	4874070	4629869	60925.2	HUMAN	O15049	O15049	N4BP3	24.2	12	127.89
511	511.1	Partitioning defective 3 homolog	PARD3	0.19	0.567	1.12171	0.823993	10	166000000	1660000000	0.074	9	6474638	5947867	5684724	6581334	151934	HUMAN	Q8TEW0	Q8TEW0|Q8TEW0-2|Q8TEW0-11|Q8TEW0-4|Q8TEW0-6|Q8TEW0-7|Q5VWV2|Q8TEW0-3|Q8TEW0-5|Q8TEW0-8|Q5VWU8|Q8TEW0-10|Q8TEW0-9|F5GZI3|B1AP52	PARD3	7.4	9	78.66
655	655.1	THO complex subunit 1	THOC1	0.19	0.434	1.12171	1.55557	8	182000000	1450000000	0.112	7	4603723	3919139	4264148	4453017	76406.7	HUMAN	Q96FV9	Q96FV9|Q96FV9-2	THOC1	11.2	7	54.76
172	172.2	14-3-3 protein theta	YWHAQ	0.189	0.524	1.11611	1.06052	26	552000000	14400000000	0.555	15	30558808	31190905	29030811	35569524	28049	HUMAN	P27348	P27348|P31947|P31947-2	YWHAQ	55.5	15	190.08
441	441.1	Heterogeneous nuclear ribonucleoprotein L	HNRNPL	0.189	0.842	1.11611	0.68867	13	157000000	2040000000	0.193	8	5364091	4935938	4480995	6476929	64759.2	HUMAN	P14866	P14866|P14866-2	HNRNPL	19.3	8	96.45
26	26.1	Isoform 2 of Janus kinase and microtubule-interacting protein 1	JAKMIP1	0.188	0.514	1.11052	1.11553	153	1340000000	206000000000	0.592	66	284318931	266013592	281245584	294495801	97776.2	HUMAN	Q96N16-2	Q96N16-2|F2Z2K5|Q96N16-4|Q96N16-5|Q96N16-3	JAKMIP1	59.2	66	836.26
291	291.3	Isoform 2 of Serine/threonine-protein phosphatase 2A 55 kDa regulatory subunit B alpha isoform	PPP2R2A	0.187	0.431	1.10492	1.57207	10	277000000	2770000000	0.137	8	3229561	3086913	3032823	3307938	53512.2	HUMAN	P63151-2	P63151-2|P63151|Q9Y2T4|Q9Y2T4-2|Q9Y2T4-4|Q9Y2T4-3	PPP2R2A	13.7	5	51.96
1298	1298.1	Purine-rich element-binding protein gamma	PURG	0.187	0.736	1.10492	0.105607	2	262000000	524000000	0.04	2	2033611	2000871	1769774	2433300	39726	HUMAN	Q9UJV8	Q9UJV8|Q9UJV8-2|Q9H598	PURG	4	2	15.41
589	589.1	Numb-like protein	NUMBL	0.186	0.534	1.09932	1.00551	7	170000000	1190000000	0.139	6	3756947	3573869	3441137	4009825	65632	HUMAN	Q9Y6R0	Q9Y6R0	NUMBL	13.9	6	63.42
774	774.1	Isoform 6 of Serine/threonine-protein kinase MRCK alpha	CDC42BPA	0.186	0.531	1.09932	1.02201	5	56100000	280000000	0.031	5	1619740	1576746	1563252	1725432	204920	HUMAN	Q5VT25-6	Q5VT25-6|Q5VT25-2|Q5VT25|Q5VT25-5|Q5VT25-4|Q5VT25-3|Q9Y5S2	CDC42BPA	3.1	5	41.85
1052	1052.1	Flotillin-1	FLOT1	0.186	0.649	1.09932	0.372945	4	594000000	2380000000	0.103	4	3489830	3232569	3067585	3922713	47582.7	HUMAN	O75955	O75955|O75955-2	FLOT1	10.3	4	23.46
766	766.1	Isoform 2 of Myosin phosphatase Rho-interacting protein	MPRIP	0.184	0.561	1.08812	0.856997	5	117000000	584000000	0.053	4	1405581	1277113	1301003	1506543	118900	HUMAN	Q6WCQ1-2	Q6WCQ1-2|Q6WCQ1|Q6WCQ1-3	MPRIP	5.3	4	42.5
43	43.2	Isoform 4 of MAP7 domain-containing protein 1	MAP7D1	0.183	0.525	1.08252	1.05502	119	4370000000	520000000000	0.503	43	451205590	428728559	407892121	485347646	89750.9	HUMAN	Q3KQU3-4	Q3KQU3-4	MAP7D1	50.3	43	587.2
59	59.3	Protein PRRC2B	PRRC2B	0.183	0.629	1.08252	0.482957	24	433000000	10400000000	0.115	18	12083601	11412164	11167930	13349069	244103	HUMAN	Q5JSZ5	Q5JSZ5|Q5JSZ5-5|Q5JSZ5-3|Q5JSZ5-2|Q5JSZ5-4	PRRC2B	11.5	18	204.5
233	233.1	G-protein coupled receptor-associated sorting protein 2	GPRASP2	0.183	0.499	1.08252	1.19803	22	109000000	2400000000	0.256	14	8760444	7535162	8181870	9642101	94342.1	HUMAN	Q96D09	Q96D09	GPRASP2	25.6	14	190.09
20	20.2	Adenomatous polyposis coli protein	APC	0.181	0.534	1.07132	1.00551	14	121000000	1700000000	0.059	12	6298233	5884603	5875976	6748025	313808	HUMAN	P25054	P25054|P25054-2|E7EMH9	APC	5.9	12	120.24
38	38.4	Microtubule-associated serine/threonine-protein kinase 4	MAST4	0.181	0.549	1.07132	0.923004	9	420000000	3780000000	0.038	7	5993971	5599200	5688018	6554837	286598	HUMAN	O15021	O15021|J3QT34|E7EWQ5|O15021-1|O15021-3|O15021-2	MAST4	3.8	7	80.57
43	43.1	MAP7 domain-containing protein 1	MAP7D1	0.181	0.526	1.07132	1.04952	120	4330000000	519000000000	0.505	44	453446457	429763066	409564224	487283640	93160.6	HUMAN	Q3KQU3	Q3KQU3|Q3KQU3-2|Q3KQU3-3	MAP7D1	50.5	44	597.01
38	38.1	Microtubule-associated serine/threonine-protein kinase 1	MAST1	0.179	0.593	1.06012	0.680978	81	509000000	41200000000	0.447	49	46284203	43156857	41831935	50430568	171644	HUMAN	Q9Y2H9	Q9Y2H9|K7EME4	MAST1	44.7	49	626.74
51	51.2	ARF GTPase-activating protein GIT2	GIT2	0.179	0.692	1.06012	0.136419	16	478000000	7650000000	0.252	12	13665880	12573066	12173079	14259564	85168.8	HUMAN	Q14161	Q14161|Q14161-3|Q14161-4|F8VXI9|Q14161-5|Q14161-7|Q14161-6|Q14161-8|Q14161-11|Q14161-9|Q14161-2|F8WAK2|F8W822	GIT2	25.2	12	169.26
485	485.1	Isoform 2 of Serine/threonine-protein kinase BRSK1	BRSK1	0.179	0.621	1.06012	0.526961	10	105000000	1050000000	0.136	7	2967201	2790249	2806354	3302646	87322.4	HUMAN	Q8TDC3-2	Q8TDC3-2|Q8TDC3|J3KNK0|Q8TDC3-3	BRSK1	13.6	7	83.53
1084	1084.1	Dynein light chain 4, axonemal	DNAL4	0.179	0.66	1.06012	0.312438	3	570000000	1710000000	0.161	2	4195246	3646003	3519496	4571801	12236.8	HUMAN	O96015	O96015|B0QXZ5	DNAL4	16.1	2	21.38
84	84.1	Heterogeneous nuclear ribonucleoprotein M	HNRNPM	0.177	0.598	1.04893	0.653475	62	691000000	42800000000	0.464	36	82983595	76330991	80082227	94255217	77799.7	HUMAN	P52272	P52272|P52272-2|M0R0Y6	HNRNPM	46.4	36	407.9
373	373.3	Isoform 6 of Calcium/calmodulin-dependent protein kinase type II subunit gamma	CAMK2G	0.175	0.881	1.03773	0.903193	5	75100000	375000000	0.134	4	1480341	1459533	1209175	1874489	65982.6	HUMAN	Q13555-6	Q13555-6|Q13555|Q13555-8|Q13555-2|Q13555-9|Q13555-7|Q13555-4|Q13555-5|Q13555-3|Q5SWX3|Q13555-10	CAMK2G	13.4	4	42.75
516	516.1	Calmodulin	CALM1	0.175	0.394	1.03773	1.7756	13	594000000	7730000000	0.583	6	11277573	11138773	11514952	11473587	16837.3	HUMAN	P62158	P62158|E7EMB3|E7ETZ0|M0QZ52|G3V479|F8WBR5|Q96HY3|G3V226	CALM1	58.3	6	76.94
229	229.1	Protocadherin alpha-4	PCDHA4	0.174	0.577	1.03213	0.768988	22	435000000	9570000000	0.25	15	14462270	13867445	12943859	15528037	102862	HUMAN	Q9UN74	Q9UN74|D6RA20|Q9UN74-2|Q9Y5H7|Q9UN73-2|Q9Y5H7-3|Q9Y5H7-2|Q9Y5I4|Q9H158	PCDHA4	25	15	197.37
411	411.1	Junctophilin-3	JPH3	0.174	0.608	1.03213	0.598469	17	366000000	6230000000	0.144	11	18977633	17514615	16095166	20981683	81866.7	HUMAN	Q8WXH2	Q8WXH2	JPH3	14.4	11	106.04
1115	1115.1	Isoform 2 of 39S ribosomal protein L30, mitochondrial	MRPL30	0.174	0.681	1.03213	0.196926	4	624000000	2500000000	0.12	2	5851152	5510162	5021236	7029959	21952.4	HUMAN	Q8TCC3-2	Q8TCC3-2|Q8TCC3	MRPL30	12	2	20.58
26	26.2	Janus kinase and microtubule-interacting protein 1	JAKMIP1	0.173	0.524	1.02653	1.06052	157	1470000000	230000000000	0.733	65	321830333	301741899	315813735	330780506	73550.2	HUMAN	Q96N16	Q96N16|Q96N16-7|Q96N16-6	JAKMIP1	73.3	65	832.18
59	59.1	Protein PRRC2A	PRRC2A	0.173	0.581	1.02653	0.746985	70	393000000	27500000000	0.319	45	44759399	40735609	38708622	45522287	229315	HUMAN	P48634	P48634|P48634-3|P48634-2|P48634-4	PRRC2A	31.9	45	516.76
239	239.1	BRCA1-A complex subunit RAP80	UIMC1	0.173	0.511	1.02653	1.13203	21	288000000	6050000000	0.257	16	16226239	14829439	14923226	16403698	80924.2	HUMAN	Q96RL1	Q96RL1|Q96RL1-3|Q96RL1-2|D6RCF3|D6RCQ3|Q96RL1-5|Q96RL1-4	UIMC1	25.7	16	186.54
1089	1089.1	Protein Red	IK	0.173	0.587	1.02653	0.713982	3	70500000	211000000	0.053	3	1533409	1347171	1423937	1727580	65715.2	HUMAN	Q13123	Q13123	IK	5.3	3	21.29
52	52.1	Actin-binding LIM protein 1	ABLIM1	0.172	0.769	1.02093	0.287127	90	538000000	48400000000	0.579	43	52929405	48222618	42935857	59500256	97408.5	HUMAN	Q5T6N4	Q5T6N4|O14639|O14639-2|F8W8M4|Q5T6N2|H0Y3K7|Q5JVV3|O14639-5|O14639-3|O14639-4|J3QSX6	ABLIM1	57.9	43	571.02
59	59.2	Isoform 7 of Protein PRRC2C	PRRC2C	0.172	0.499	1.02093	1.19803	47	209000000	9830000000	0.165	38	22614428	20879652	21332217	23923625	317703	HUMAN	Q9Y520-7	Q9Y520-7|E7EPN9|Q9Y520|Q9Y520-5|Q9Y520-4|Q9Y520-3|Q9Y520-6|Q9Y520-2	PRRC2C	16.5	38	362.47
73	73.1	Cytoskeleton-associated protein 4	CKAP4	0.172	0.5	1.02093	1.19253	62	885000000	54900000000	0.566	34	91692009	71646128	89090385	79369909	66135.4	HUMAN	Q07065	Q07065	CKAP4	56.6	34	439.54
556	556.1	Heterogeneous nuclear ribonucleoprotein A1	HNRNPA1	0.172	1.034	1.02093	1.74478	7	153000000	1070000000	0.193	5	1758863	1729850	1397012	2256821	38860.1	HUMAN	P09651	P09651|P09651-2|F8W6I7|P09651-3|Q32P51	HNRNPA1	19.3	5	68.15
795	795.1	Microtubule-associated protein RP/EB family member 1	MAPRE1	0.172	0.529	1.02093	1.03302	4	182000000	729000000	0.186	3	614671	595563	589302	631685	30169.7	HUMAN	Q15691	Q15691	MAPRE1	18.6	3	38.9
866	866.1	GTP-binding protein 2	GTPBP2	0.172	0.532	1.02093	1.01651	5	46300000	232000000	0.093	4	2575440	2429587	2321610	2558198	66509	HUMAN	Q9BX10	Q9BX10|Q9BX10-4|Q9BX10-2|Q9BX10-3	GTPBP2	9.3	4	34.58
917	917.1	Abl interactor 2	ABI2	0.172	0.63	1.02093	0.477456	4	23000000	91900000	0.111	4	846811	806149	761306	896416	55738.3	HUMAN	J3KNB2	J3KNB2|Q9NYB9|Q9NYB9-4|E7EW77|Q9NYB9-2|Q9NYB9-3|E9PEZ7|F8WEB9|F8WAQ3|F8WBL5|F8WAZ8|F8WCD7|F8WAU3|E7EUA1	ABI2	11.1	4	30.81
1247	1247.1	Ryanodine receptor 3	RYR3	0.172	0.452	1.02093	1.45656	3	239000000	718000000	0.005	3	1927597	1734957	2087957	1808913	558137	HUMAN	Q15413	Q15413|Q15413-2|Q15413-3	RYR3	0.5	3	16.58
266	266.1	Zinc finger and BTB domain-containing protein 10	ZBTB10	0.171	0.471	1.01533	1.35205	26	377000000	9810000000	0.23	15	12447742	11244131	11357938	13447686	96033.4	HUMAN	Q96DT7	Q96DT7|Q96DT7-2|Q96DT7-3|Q96DT7-4	ZBTB10	23	15	165.91
383	383.1	Isoform 5 of Protein piccolo	PCLO	0.171	0.58	1.01533	0.752486	15	373000000	5600000000	0.038	12	4992602	4729070	4395349	5350635	562515	HUMAN	Q9Y6V0-5	Q9Y6V0-5|Q9Y6V0-6|Q9Y6V0-2|Q9Y6V0|Q9Y6V0-3|E9PE96	PCLO	3.8	12	114.9
1241	1241.1	PC4 and SFRS1-interacting protein	PSIP1	0.171	0.575	1.01533	0.779989	3	274000000	821000000	0.039	2	2465301	2258902	2227849	2650586	60216.3	HUMAN	O75475	O75475|O75475-2|O75475-3|Q7Z4V5-3|Q7Z4V5-4|Q7Z4V5|Q7Z4V5-2|P51858|Q9Y3E1|M0R0J3|H3BPQ6	PSIP1	3.9	2	16.76
196	196.2	IQ motif and SEC7 domain-containing protein 1	IQSEC1	0.17	0.68	1.00973	0.202426	27	572000000	15400000000	0.21	18	24051665	23163265	20772718	26839193	109168	HUMAN	Q6DN90	Q6DN90|Q6DN90-2	IQSEC1	21	18	183.84
55	55.2	Isoform 3 of Polyadenylate-binding protein 4	PABPC4	0.169	0.667	1.00413	0.273934	66	794000000	52400000000	0.439	31	59252236	58931546	56941281	74884759	72731.7	HUMAN	Q13310-3	Q13310-3|Q13310-2|Q13310|B1ANR0|P0CB38	PABPC4	43.9	31	355.38
577	577.3	TRAF2 and NCK-interacting protein kinase	TNIK	0.169	0.73	1.00413	0.0726035	4	267000000	1070000000	0.028	4	3986215	3923642	3546260	4476438	155454	HUMAN	Q9UKE5	Q9UKE5|Q9UKE5-2|Q9UKE5-3|Q9UKE5-5	TNIK	2.8	4	30.89
764	764.1	Zinc finger protein 787	ZNF787	0.169	0.338	1.00413	2.08363	8	282000000	2260000000	0.258	6	5380904	4769513	5130699	5676599	41569.7	HUMAN	Q6DD87	Q6DD87	ZNF787	25.8	6	42.79
89	89.3	Endoplasmin	HSP90B1	0.168	0.782	0.998533	0.358635	8	168000000	1340000000	0.083	5	3834714	3591483	3175637	4364216	92752.5	HUMAN	P14625	P14625	HSP90B1	8.3	5	50.6
1258	1258.1	DNA damage-binding protein 1	DDB1	0.168	0.732	0.998533	0.0836047	2	82900000	166000000	0.019	2	616065	614693	592974	761227	128221	HUMAN	Q16531	Q16531|F5GY55	DDB1	1.9	2	16.33
366	366.3	Histone H2A type 1-B/E	HIST1H2AB	0.167	1.396	0.992934	3.736	20	2650000000	53100000000	0.576	6	28569935	27811226	21274039	53957828	14135.2	HUMAN	P04908	P04908|Q7L7L0|Q93077	HIST1H2AB	57.6	6	89.71
679	679.1	Guanine nucleotide-binding protein G(o) subunit alpha	GNAO1	0.166	0.708	0.987335	0.0484095	7	69800000	489000000	0.22	7	2747422	2512818	2361303	3094350	40620.4	HUMAN	P09471	P09471|P09471-2|P04899-4|P08754|P04899|P63096|A8MTJ3|P19087|P11488|Q5JWF2|Q5JWF2-2|P38405-2|P63092-4|P63092|P38405|P63092-2|P63092-3|Q14344|Q5JWD1	GNAO1	22	6	52.6
720	720.1	Isoform 7 of Interleukin enhancer-binding factor 3	ILF3	0.166	0.883	0.987335	0.914195	8	194000000	1550000000	0.086	6	4686483	4091008	3934073	5676141	96205.6	HUMAN	Q12906-7	Q12906-7|Q12906|Q12906-3|Q12906-6|Q12906-2|Q12906-4|Q12906-5	ILF3	8.6	6	47.8
897	897.1	Ras-related protein Rab-10	RAB10	0.166	0.846	0.987335	0.710673	4	94200000	377000000	0.12	3	1717145	1471804	1285537	1879590	22768.7	HUMAN	P61026	P61026|Q96E17|Q9H082|Q14964|P20336|Q96DA2|O95716|P61106|Q92930|P61006-2|H0YMN7|Q6IQ22|P59190|P20338|P61018|P59190-2|Q9NRW1|Q9NRW1-2|Q9H0U4|Q92928|P20340-4|G3V196|Q6PIK3	RAB10	12	3	31.83
31	31.1	Isoform 5 of SH2 domain-containing protein 3C	SH2D3C	0.165	0.644	0.981736	0.400448	133	1020000000	135000000000	0.757	55	124832328	114998962	112113924	144049226	78032.2	HUMAN	Q8N5H7-5	Q8N5H7-5|Q8N5H7-6|Q8N5H7|Q8N5H7-4|Q8N5H7-2|Q8N5H7-3	SH2D3C	75.7	54	752.03
1322	1322.1	Pleckstrin homology domain-containing family H member 1	PLEKHH1	0.165	0.762	0.981736	0.248623	3	283000000	849000000	0.018	2	2956092	2737860	2757870	3676086	152827	HUMAN	Q9ULM0	Q9ULM0|Q9ULM0-2	PLEKHH1	1.8	2	14.81
15	15.1	Microtubule-associated protein 2	MAP2	0.164	0.496	0.976136	1.21454	206	755000000	156000000000	0.57	97	237095745	211284122	205297450	240824859	199979	HUMAN	P11137	P11137|P11137-3|P11137-2|P11137-4	MAP2	57	97	1211.27
65	65.1	Isoform 2 of Syntaphilin	SNPH	0.164	0.647	0.976136	0.383946	87	1310000000	114000000000	0.71	35	100415773	102086203	91988739	113524862	58787.6	HUMAN	O15079-2	O15079-2|O15079	SNPH	71	34	466.79
71	71.2	CAP-Gly domain-containing linker protein 1	CLIP1	0.164	0.473	0.976136	1.34105	5	386000000	1930000000	0.038	4	3755940	3390887	3404011	3895623	162985	HUMAN	P30622	P30622|P30622-1|F5H0N7|P30622-2|J3KP58	CLIP1	3.8	4	42.67
123	123.2	Leucine zipper putative tumor suppressor 2	LZTS2	0.164	0.627	0.976136	0.493958	6	251000000	1510000000	0.034	4	5519798	5506197	5640585	6213047	73442.7	HUMAN	Q9BRK4	Q9BRK4	LZTS2	3.4	4	35.67
297	297.2	Bcl-2-associated transcription factor 1	BCLAF1	0.164	0.629	0.976136	0.482957	19	311000000	5900000000	0.152	11	15417749	13547453	13819260	17326357	106234	HUMAN	Q9NYF8	Q9NYF8|Q9NYF8-2|Q9NYF8-4|E9PK91|Q9NYF8-3|E9PKI6|E9PQN2|E9PJA7	BCLAF1	15.2	11	124.17
780	780.1	BRISC and BRCA1-A complex member 1	BABAM1	0.164	0.484	0.976136	1.28054	5	20800000	104000000	0.203	4	808756	734278	788728	820298	37072.9	HUMAN	Q9NWV8	Q9NWV8|J3KQS6|M0QX07|Q9NWV8-3|M0QY17|Q9NWV8-2|M0QXG9	BABAM1	20.3	4	41.09
1414	1414.1	Sarcoplasmic/endoplasmic reticulum calcium ATPase 2	ATP2A2	0.164	0.547	0.976136	0.934005	2	98800000	198000000	0.016	2	878684	748047	752783	941973	116409	HUMAN	P16615	P16615|P16615-4|O14983|P16615-3|P16615-5|P16615-2|O14983-2|O14983-3	ATP2A2	1.6	2	12.64
132	132.1	Isoform 2 of Rho GTPase-activating protein 39	ARHGAP39	0.163	0.633	0.970537	0.460954	37	309000000	11400000000	0.338	26	17093072	16501360	15515957	18661800	126054	HUMAN	Q9C0H5-2	Q9C0H5-2|Q9C0H5	ARHGAP39	33.8	26	306.42
559	559.1	Tyrosine-protein kinase Fyn	FYN	0.162	0.837	0.964938	0.661167	8	281000000	2250000000	0.128	7	10421661	10210994	9250156	12490048	61274.3	HUMAN	P06241	P06241|P06241-2|P06241-3|J3QRU1|P06239-3|P07947|Q573B4|P06239|P12931-2|P12931	FYN	12.8	7	68
210	210.4	Protocadherin beta-3	PCDHB3	0.161	0.639	0.959339	0.427951	18	720000000	13000000000	0.18	10	16554643	15617309	14494703	18294366	87170.6	HUMAN	Q9Y5E6	Q9Y5E6|Q9Y5E5|Q9Y5E2	PCDHB3	18	10	144.51
289	289.1	RNA-binding motif protein, X chromosome	RBMX	0.161	0.706	0.959339	0.0594107	17	483000000	8210000000	0.283	13	11041997	10648879	10001197	12877487	42331.1	HUMAN	P38159	P38159|H3BT71|P38159-2|P38159-3|H3BR27|Q96E39|H3BNC1|H3BUY5|O75526|Q8N7X1	RBMX	28.3	13	154.07
402	402.1	Poly(rC)-binding protein 1	PCBP1	0.161	0.847	0.959339	0.716173	11	188000000	2070000000	0.396	9	6574337	5377200	4870306	7520767	38010.7	HUMAN	Q15365	Q15365	PCBP1	39.6	9	108.41
1386	1386.1	Splicing factor 3B subunit 1	SF3B1	0.161	0.543	0.959339	0.956008	2	14900000	29800000	0.023	2	741651	661823	697793	756703	146570	HUMAN	O75533	O75533	SF3B1	2.3	2	13.27
670	670.1	Enhancer of rudimentary homolog	ERH	0.16	0.506	0.95374	1.15953	9	1180000000	10600000000	0.538	5	5461471	4769217	4691463	6342528	12429.9	HUMAN	P84090	P84090|G3V279	ERH	53.8	5	53.71
820	820.1	60S ribosomal protein L36	RPL36	0.16	0.645	0.95374	0.394947	6	415000000	2490000000	0.361	5	3641196	3490916	3237831	4035972	12310.6	HUMAN	Q9Y3U8	Q9Y3U8|J3QSB5	RPL36	36.1	5	37.49
1299	1299.1	Small nuclear ribonucleoprotein Sm D3	SNRPD3	0.159	0.663	0.948141	0.295936	3	158000000	473000000	0.15	2	610442	574836	561165	789027	14030.1	HUMAN	P62318	P62318|P62318-2	SNRPD3	15	2	15.38
1495	1495.1	Centrin-2	CETN2	0.159	0.651	0.948141	0.361943	2	14800000	29600000	0.116	2	1099436	1083521	1069817	1308369	19738.1	HUMAN	P41208	P41208	CETN2	11.6	2	10.96
481	481.1	PHD and RING finger domain-containing protein 1	PHRF1	0.158	0.581	0.942542	0.746985	8	156000000	1250000000	0.072	8	5579319	4990146	4905862	5984776	180375	HUMAN	Q9P1Y6	Q9P1Y6|Q9P1Y6-3|F8WEF5|E9PJ24|Q9P1Y6-2	PHRF1	7.2	8	84.4
210	210.6	Protocadherin beta-11	PCDHB11	0.157	0.636	0.936942	0.444452	13	864000000	11200000000	0.129	7	12713378	12322048	11451719	14205117	87543.2	HUMAN	Q9Y5F2	Q9Y5F2|Q9Y5F2-2|Q96TA0	PCDHB11	12.9	7	97.73
210	210.8	Protocadherin beta-9	PCDHB9	0.157	0.615	0.936942	0.559965	13	853000000	11100000000	0.105	6	12463287	11724385	11097921	13793946	87553.9	HUMAN	Q9Y5E1	Q9Y5E1	PCDHB9	10.5	6	81.39
1184	1184.1	NEDD4-like E3 ubiquitin-protein ligase WWP2	WWP2	0.157	0.589	0.936942	0.70298	3	22300000	66800000	0.034	3	1031481	867340	924635	1153085	99480.8	HUMAN	O00308	O00308|O00308-4|O00308-2|H3BS79	WWP2	3.4	3	18.25
497	497.1	Synaptotagmin-4	SYT4	0.156	0.693	0.931343	0.130918	12	172000000	2060000000	0.211	9	5286201	5037971	4938982	5690430	48356.7	HUMAN	Q9H2B2	Q9H2B2|Q9H2B2-2	SYT4	21.1	9	81.12
796	796.1	Isoform 2 of cAMP-dependent protein kinase catalytic subunit beta	PRKACB	0.156	0.607	0.931343	0.60397	9	182000000	1640000000	0.122	4	5677947	6056514	6113176	6655336	46537.4	HUMAN	P22694-2	P22694-2|P22694-9|P22694-6|P22694-7|P22694-5|P22694|P22694-3|P22694-4|B1APG3|P22694-8|B1APF9|P22694-10|P22612	PRKACB	12.2	4	38.89
796	796.2	cAMP-dependent protein kinase catalytic subunit alpha	PRKACA	0.156	0.516	0.931343	1.10452	5	284000000	1420000000	0.145	4	8390151	8270982	8999404	9848655	40703	HUMAN	P17612	P17612|P17612-2	PRKACA	14.5	4	33.09
499	499.1	Isoform 2 of Sodium/potassium-transporting ATPase subunit alpha-3	ATP1A3	0.155	0.65	0.925744	0.367444	10	222000000	2220000000	0.102	9	3627247	3267559	3263211	3941922	114558	HUMAN	P13637-2	P13637-2|P13637-3|P13637|M0R116|P05023-4|P05023|P05023-3|P50993|B1AKY9|Q13733|P54707-2|P54707|P05023-2|E9PRA5	ATP1A3	10.2	9	80.68
775	775.1	U3 small nucleolar RNA-associated protein 14 homolog A	UTP14A	0.154	0.549	0.920145	0.923004	4	190000000	759000000	0.053	3	1726474	1355561	1417611	1670273	88147.4	HUMAN	Q9BVJ6	Q9BVJ6|Q9BVJ6-3|Q9BVJ6-2|Q5TAP6	UTP14A	5.3	3	41.54
58	58.2	Tetratricopeptide repeat protein 9A	TTC9	0.153	0.638	0.914546	0.433451	49	354000000	17400000000	0.275	30	32101944	30049094	28875559	35636750	155996	HUMAN	D6RA03	D6RA03	TTC9	27.5	30	362.66
366	366.1	Histone H2A type 2-A	HIST2H2AA3	0.153	1.35	0.914546	3.48297	23	2420000000	55700000000	0.576	7	28902156	27653635	21469865	53980764	14095.2	HUMAN	Q6FI13	Q6FI13|Q16777|Q71UI9-5	HIST2H2AA3	57.6	7	119.19
612	612.1	Enoyl-CoA delta isomerase 2, mitochondrial	ECI2	0.152	0.607	0.908947	0.60397	6	266000000	1600000000	0.215	6	2881491	2494942	2330275	2902127	43983.7	HUMAN	O75521	O75521|O75521-2|F1LLU7|F8WAW4|F8W6J1	ECI2	21.5	6	59.8
773	773.1	Protein CASC3	CASC3	0.152	0.452	0.908947	1.45656	4	63100000	252000000	0.1	4	1599878	1313315	1550061	1673231	76390.7	HUMAN	O15234	O15234	CASC3	10	4	41.94
1475	1475.1	Protocadherin Fat 3	FAT3	0.152	0.587	0.908947	0.713982	2	28400000	56800000	0.005	2	399784	397559	372515	432201	508994	HUMAN	Q8TDW7	Q8TDW7|Q8TDW7-3|E9PQ73	FAT3	0.5	2	11.41
39	39.2	Kinesin heavy chain isoform 5A	KIF5A	0.151	0.507	0.903348	1.15403	45	358000000	16100000000	0.254	26	25190765	23535345	22592841	26846907	118232	HUMAN	Q12840	Q12840|J3KNA1	KIF5A	25.4	26	297.67
90	90.2	Fragile X mental retardation syndrome-related protein 1	FXR1	0.151	0.741	0.903348	0.13311	59	962000000	56700000000	0.502	29	60229235	56945281	53010123	71078401	70061.9	HUMAN	P51114	P51114|P51114-2|B4DXZ6|E9PFF5|P51114-3|E7EU85	FXR1	50.2	29	389.55
173	173.1	Uncharacterized protein C9orf172	C9orf172	0.151	0.554	0.903348	0.895501	30	351000000	10500000000	0.317	24	18269284	16297983	15862822	19267494	107961	HUMAN	C9J069	C9J069	C9orf172	31.7	24	238.91
489	489.1	Protein FAM207A	FAM207A	0.149	0.587	0.892149	0.713982	10	310000000	3100000000	0.339	9	9279214	8637964	8049876	9482708	25455.8	HUMAN	Q9NSI2	Q9NSI2|Q9NSI2-2	FAM207A	33.9	9	83
512	512.1	Isoform 2 of Nuclear distribution protein nudE-like 1	NDEL1	0.149	0.534	0.892149	1.00551	10	256000000	2560000000	0.264	7	6214076	5290147	5204246	6054340	40843.6	HUMAN	Q9GZM8-2	Q9GZM8-2|Q9GZM8|Q9GZM8-3|A6NIZ0|J3QLD0|Q9NXR1|Q9NXR1-2|J3QRD2|I3L3G9	NDEL1	26.4	7	78.2
2	2.3	Centrosomal protein of 170 kDa protein B	CEP170B	0.147	0.458	0.880951	1.42356	328	1710000000	562000000000	0.674	114	415191782	395933668	393251046	440451019	172256	HUMAN	Q9Y4F5	Q9Y4F5|Q9Y4F5-2|J3KQR7|Q9Y4F5-3	CEP170B	67.4	114	1655.83
362	362.1	Uncharacterized protein ENSP00000471857		0.147	0.499	0.880951	1.19803	12	386000000	4630000000	0.589	8	6593742	5692073	5720221	6670617	25365.7	HUMAN	M0R1G4	M0R1G4		58.9	8	121.12
9	9.1	Microtubule cross-linking factor 1	MTCL1	0.146	0.466	0.875352	1.37955	212	870000000	184000000000	0.67	114	245386920	223144891	230569831	251303928	210778	HUMAN	Q9Y4B5	Q9Y4B5|Q9Y4B5-3|Q9Y4B5-2|Q9Y4B5-4|J3QL92	MTCL1	67	114	1427.06
5	5.1	Disks large homolog 5	DLG5	0.145	0.543	0.869753	0.956008	244	897000000	219000000000	0.67	130	317514985	308712290	304049449	338920985	215575	HUMAN	Q8TDM6	Q8TDM6|Q8TDM6-4|Q8TDM6-2|Q8TDM6-5|Q8TDM6-3	DLG5	67	130	1657.95
1118	1118.1	RNA-binding protein Musashi homolog 2	MSI2	0.145	0.654	0.869753	0.345442	2	27500000	54900000	0.082	2	272910	242191	242412	309324	35367.2	HUMAN	Q96DH6	Q96DH6|B4DHE8|Q96DH6-2|J3QKT5	MSI2	8.2	2	20.39
20	20.1	Isoform 3 of Adenomatous polyposis coli protein 2	APC2	0.144	0.567	0.864154	0.823993	129	463000000	59800000000	0.454	76	100785101	90810452	89316569	107156931	245984	HUMAN	O95996-3	O95996-3|O95996|O95996-2	APC2	45.4	76	987.57
1039	1039.1	PHD finger protein 1	PHF1	0.144	0.531	0.864154	1.02201	5	248000000	1240000000	0.058	4	4413036	3924383	4159679	4673845	63416.9	HUMAN	O43189	O43189	PHF1	5.8	4	24.16
1175	1175.1	Protein FRG1	FRG1	0.144	0.723	0.864154	0.0340994	4	25100000	101000000	0.139	3	1354674	1174023	1090173	1503924	29457.1	HUMAN	Q14331	Q14331|Q9BZ01	FRG1	13.9	3	18.52
210	210.7	Protocadherin beta-5	PCDHB5	0.143	0.69	0.858555	0.14742	13	657000000	8540000000	0.125	7	13029374	12054145	11260481	14524209	86877.5	HUMAN	Q9Y5E4	Q9Y5E4	PCDHB5	12.5	7	96.51
1071	1071.1	Transcriptional adapter 1	TADA1	0.143	0.691	0.858555	0.14192	3	16900000	50700000	0.08	2	511865	470436	415155	531663	37666.2	HUMAN	Q96BN2	Q96BN2	TADA1	8	2	22.35
1311	1311.1	Ribosomal RNA processing protein 1 homolog A	RRP1	0.143	0.503	0.858555	1.17603	2	22800000	45600000	0.045	2	1109570	993557	1047112	1176712	53066.5	HUMAN	P56182	P56182|D6RE82	RRP1	4.5	2	15.04
39	39.3	Kinesin-1 heavy chain	KIF5B	0.142	0.589	0.852955	0.70298	27	354000000	9560000000	0.132	15	15803323	14675459	13761908	16466934	110425	HUMAN	P33176	P33176	KIF5B	13.2	15	185.85
190	190.1	Dihydropyrimidinase-related protein 1	CRMP1	0.142	0.682	0.852955	0.191425	27	206000000	5560000000	0.484	19	14658050	12837280	12264253	15769999	62525	HUMAN	Q14194	Q14194|E9PD68	CRMP1	48.4	19	225.81
443	443.1	Isoform 3 of Tudor domain-containing protein 3	TDRD3	0.142	0.644	0.852955	0.400448	11	60000000	660000000	0.188	10	3886308	3727602	3514031	4583859	83500.9	HUMAN	Q9H7E2-3	Q9H7E2-3|Q9H7E2|Q9H7E2-2|F2Z2Y2	TDRD3	18.8	10	96.1
719	719.1	SAFB-like transcription modulator	SLTM	0.142	0.487	0.852955	1.26404	6	75800000	455000000	0.058	5	5314381	4705852	4956653	5652845	117432	HUMAN	Q9NWH9	Q9NWH9|H0YMR6|H0YMW8|H0YLW7|Q9NWH9-3	SLTM	5.8	5	47.86
828	828.1	Erlin-2	ERLIN2	0.142	0.823	0.852955	0.584159	4	140000000	560000000	0.097	3	1400897	1227818	1202032	1690959	38067.1	HUMAN	O94905	O94905|O75477	ERLIN2	9.7	3	36.71
1292	1292.1	Vacuolar protein sorting-associated protein 37D	VPS37D	0.142	0.669	0.852955	0.262933	2	324000000	649000000	0.087	2	932673	835605	823392	1049343	27957.5	HUMAN	Q86XT2	Q86XT2|C9JYT9	VPS37D	8.7	2	15.5
29	29.1	Rho GTPase-activating protein 21	ARHGAP21	0.141	0.492	0.847356	1.23654	115	546000000	62700000000	0.434	68	109890484	103811429	102089480	112438634	218696	HUMAN	Q5T5U3	Q5T5U3|Q5T5U3-3	ARHGAP21	43.4	68	790.96
150	150.1	FH2 domain-containing protein 1	FHDC1	0.141	0.635	0.847356	0.449953	36	375000000	13500000000	0.24	26	25472001	22371869	21964212	27798835	125729	HUMAN	Q9C0D6	Q9C0D6	FHDC1	24	26	271.91
457	457.1	Nucleolar MIF4G domain-containing protein 1	NOM1	0.141	0.444	0.847356	1.50057	10	31200000	312000000	0.102	8	3193838	2629111	3024956	3229383	96826.2	HUMAN	Q5C9Z4	Q5C9Z4	NOM1	10.2	8	91.25
939	939.1	Cyclin-dependent kinase 13	CDK13	0.141	0.948	0.847356	1.27173	4	330000000	1320000000	0.02	2	4451092	4428702	3728345	5503111	165662	HUMAN	Q14004	Q14004|Q14004-2	CDK13	2	2	29.4
64	64.1	Isoform 11 of Sorbin and SH3 domain-containing protein 2	SORBS2	0.14	0.559	0.841757	0.867998	61	327000000	19900000000	0.365	39	44048621	38999945	38579473	46780286	135790	HUMAN	O94875-11	O94875-11|O94875|O94875-7|O94875-12|O94875-9|O94875-8|O94875-10|O94875-4|O94875-2|O94875-3|O94875-5|O94875-6	SORBS2	36.5	39	469.53
131	131.1	Caprin-1	CAPRIN1	0.139	0.687	0.836158	0.163922	49	1070000000	52600000000	0.267	20	83386973	87108120	79208336	87108061	78536	HUMAN	Q14444	Q14444|Q14444-2|G3V153|E9PP31	CAPRIN1	26.7	19	306.72
251	251.2	Junction plakoglobin	JUP	0.139	0.51	0.836158	1.13753	18	1110000000	20100000000	0.226	16	5048097	5029473	4750641	5429230	82485	HUMAN	P14923	P14923|F5GWP8	JUP	22.6	13	110.15
590	590.1	Isoform 2 of Chromatin target of PRMT1 protein	CHTOP	0.139	0.628	0.836158	0.488457	10	244000000	2440000000	0.232	5	7961156	6696044	7092942	8825191	26524.3	HUMAN	Q9Y3Y2-3	Q9Y3Y2-3|Q9Y3Y2|Q9Y3Y2-4|X6R700|Q5T7Y7	CHTOP	23.2	5	62.84
1131	1131.1	Vacuolar protein sorting-associated protein 4A	VPS4A	0.138	0.871	0.830559	0.848187	3	13600000	40900000	0.093	2	606137	502948	490962	703155	49182.3	HUMAN	Q9UN37	Q9UN37|Q6PIW4|Q6PIW4-2|O75351	VPS4A	9.3	2	19.84
140	140.2	Glutamate receptor ionotropic, NMDA 2A	GRIN2A	0.137	0.576	0.82496	0.774488	22	198000000	4360000000	0.131	16	10789781	10552655	9820328	11476483	166592	HUMAN	Q12879	Q12879|Q12879-2|F5GZ52	GRIN2A	13.1	16	163.2
175	175.1	Kinesin-like protein KIF26B	KIF26B	0.137	0.655	0.82496	0.339941	31	225000000	6990000000	0.135	22	18397100	16238874	16013063	19614486	226618	HUMAN	Q2KJY2	Q2KJY2|B7WPD9|Q2KJY2-2	KIF26B	13.5	22	237.19
202	202.1	Neurosecretory protein VGF	VGF	0.137	0.668	0.82496	0.268433	29	476000000	13800000000	0.338	16	20061971	16409008	15835370	20981572	67313.7	HUMAN	O15240	O15240	VGF	33.8	16	215.44
503	503.1	Emerin	EMD	0.137	0.445	0.82496	1.49507	7	182000000	1280000000	0.37	6	2277761	2002337	2084646	2496874	29050.4	HUMAN	P50402	P50402|Q5HY57|F8WEQ1	EMD	37	6	79.69
1396	1396.1	Protein SDA1 homolog	SDAD1	0.137	0.612	0.82496	0.576467	2	170000000	340000000	0.027	2	1215907	1037097	1184464	1376224	80326.4	HUMAN	Q9NVU7	Q9NVU7|Q9NVU7-2|E7EW05	SDAD1	2.7	2	13.1
16	16.2	Isoform 4 of Neuron navigator 1	NAV1	0.136	0.605	0.819361	0.614971	166	555000000	92100000000	0.561	85	126675892	112022005	108970308	133682927	196739	HUMAN	Q8NEY1-4	Q8NEY1-4	NAV1	56.1	85	1142.28
186	186.1	Sickle tail protein homolog	KIAA1217	0.136	0.51	0.819361	1.13753	27	196000000	5290000000	0.152	22	13707382	11397564	11125309	13861312	214740	HUMAN	Q5T5P2	Q5T5P2|Q5T5P2-2|Q5T5P2-9|Q5T5P2-10|Q5T5P2-7|Q5T5P2-3|Q5T5P2-6|Q5T5P2-8|Q5T5P2-4|F5H1Q3	KIAA1217	15.2	22	227.78
200	200.5	Protocadherin gamma-B2	PCDHGB2	0.136	0.66	0.819361	0.312438	23	888000000	20400000000	0.148	10	24896437	24300079	22218767	30976211	101387	HUMAN	Q9Y5G2	Q9Y5G2|Q9Y5G3|Q9Y5G2-2|Q9Y5G3-2	PCDHGB2	14.8	10	126.65
513	513.1	Histone H2B	HIST1H2BN	0.136	1.172	0.819361	2.50387	22	2480000000	54600000000	0.313	6	47281038	55286161	37343778	101175898	18803.6	HUMAN	U3KQK0	U3KQK0|Q5QNW6-2|Q99879|Q99880|P33778|P58876|Q99877|Q16778|Q5QNW6|P23527|P62807|P06899|Q93079|O60814|Q8N257|P57053|Q96A08	HIST1H2BN	31.3	6	77.54
679	679.2	Guanine nucleotide-binding protein subunit alpha-12	GNA12	0.136	0.66	0.819361	0.312438	4	33600000	135000000	0.115	4	1711807	1523841	1506965	1927366	44449.6	HUMAN	Q03113	Q03113|Q03113-3|Q03113-2|E9PC54	GNA12	11.5	4	29.17
991	991.1	Isoform 3 of DmX-like protein 2	DMXL2	0.136	0.686	0.819361	0.169423	3	38400000	115000000	0.013	3	719748	607254	584019	768952	343260	HUMAN	Q8TDJ6-3	Q8TDJ6-3|Q8TDJ6|Q8TDJ6-2	DMXL2	1.3	3	26.82
9	9.2	Isoform 2 of Protein SOGA1	SOGA1	0.134	0.47	0.808162	1.35755	215	1030000000	221000000000	0.643	109	274272413	261671434	266935678	286389827	185623	HUMAN	O94964-2	O94964-2|O94964|O94964-4|X6R3R3|O94964-3	SOGA1	64.3	109	1382.84
765	765.1	Isoform 3 of Serine/threonine-protein kinase Nek1	NEK1	0.134	0.661	0.808162	0.306938	4	55500000	222000000	0.038	4	1128559	1102842	1002387	1240055	146667	HUMAN	Q96PY6-3	Q96PY6-3|Q96PY6|Q96PY6-6|Q96PY6-2|Q96PY6-4|Q96PY6-5	NEK1	3.8	4	42.56
3	3.2	Ankyrin-2	ANK2	0.133	0.544	0.802563	0.950507	232	640000000	148000000000	0.373	125	208208817	186691776	188264017	218677424	436217	HUMAN	Q01484	Q01484|I6L894|Q01484-2|Q01484-5|E9PCH6|Q01484-7	ANK2	37.3	125	1626.62
597	597.1	Serine/threonine-protein kinase RIO2	RIOK2	0.133	0.627	0.802563	0.493958	7	107000000	750000000	0.128	6	2648822	2223300	2089534	2648918	63738.3	HUMAN	Q9BVS4	Q9BVS4|Q9BVS4-2	RIOK2	12.8	6	61.56
659	659.1	Microtubule-associated protein 9	MAP9	0.132	0.56	0.796964	0.862498	7	252000000	1760000000	0.109	6	8352438	7101449	6989443	8564969	74403.8	HUMAN	Q49MG5	Q49MG5|E7ETZ8|Q49MG5-2	MAP9	10.9	6	54.41
205	205.2	Elongation factor 1-alpha 2	EEF1A2	0.131	0.627	0.791365	0.493958	23	752000000	17300000000	0.239	11	23712928	24556135	21835097	25577656	50811.6	HUMAN	Q05639	Q05639	EEF1A2	23.9	11	108.22
1375	1375.1	Roquin-2	RC3H2	0.131	0.517	0.791365	1.09902	2	7360000	14700000	0.022	2	454319	400649	417231	483452	132864	HUMAN	Q9HBD1	Q9HBD1|Q9HBD1-4|Q9HBD1-3|A6NHN2|Q9HBD1-2|Q9HBD1-5|Q4VXB0|Q9HBD1-6	RC3H2	2.2	2	13.54
39	39.1	Kinesin heavy chain isoform 5C	KIF5C	0.13	0.589	0.785766	0.70298	80	374000000	30000000000	0.527	51	57731698	52451933	50612836	60784265	110064	HUMAN	O60282	O60282|O60282-2	KIF5C	52.7	51	614.39
171	171.1	Isoform 4 of FH1/FH2 domain-containing protein 3	FHOD3	0.13	0.594	0.785766	0.675477	26	154000000	4000000000	0.196	22	12920074	11990623	11426866	13710828	181218	HUMAN	Q2V2M9-4	Q2V2M9-4|Q2V2M9-3|Q2V2M9|Q2V2M9-2|K7EP24	FHOD3	19.6	22	240.21
200	200.4	Protocadherin gamma-B7	PCDHGB7	0.13	0.763	0.785766	0.254123	36	605000000	21800000000	0.147	18	21358979	20532543	19301744	26057301	101543	HUMAN	Q9Y5F8	Q9Y5F8|Q9Y5G0-2|Q9Y5F8-2	PCDHGB7	14.7	11	141.82
210	210.5	Protocadherin beta-8	PCDHB8	0.13	0.643	0.785766	0.405948	18	791000000	14200000000	0.157	9	16537583	15329793	14464851	18163358	88207.7	HUMAN	Q9UN66	Q9UN66	PCDHB8	15.7	9	138.05
305	305.1	Isoform B of Phosphate carrier protein, mitochondrial	SLC25A3	0.13	0.604	0.785766	0.620471	21	497000000	10400000000	0.329	13	15311959	14715230	14032043	16554216	40414.4	HUMAN	Q00325-2	Q00325-2|F8VVM2|Q00325|F8VWQ0	SLC25A3	32.9	13	147.74
80	80.2	Pericentriolar material 1 protein	PCM1	0.129	0.432	0.780167	1.56657	61	323000000	19700000000	0.228	38	48209655	42244469	46388639	48273028	229382	HUMAN	E7ETA6	E7ETA6	PCM1	22.8	38	411.18
180	180.1	C-Jun-amino-terminal kinase-interacting protein 1	MAPK8IP1	0.129	0.489	0.780167	1.25304	31	399000000	12400000000	0.389	20	18610502	15854922	16695121	18379781	78378.7	HUMAN	Q9UQF2	Q9UQF2|E9PBB9	MAPK8IP1	38.9	20	231.95
747	747.1	Low molecular weight phosphotyrosine protein phosphatase	ACP1	0.129	0.777	0.780167	0.331132	5	144000000	722000000	0.417	5	3033500	2690639	2671702	3560657	18498.6	HUMAN	P24666	P24666|P24666-2|P24666-3|P24666-4|G5E9R5|F2Z2Q9|D3YTI2	ACP1	41.7	5	44.81
71	71.1	CAP-Gly domain-containing linker protein 2	CLIP2	0.128	0.506	0.774568	1.15953	56	255000000	14300000000	0.458	40	40267966	37091486	39006039	43164655	116292	HUMAN	Q9UDT6	Q9UDT6|Q9UDT6-2	CLIP2	45.8	40	445.12
238	238.1	60S ribosomal protein L13	RPL13	0.128	0.749	0.774568	0.177115	31	1610000000	49900000000	0.511	15	93316539	83271983	73184886	100130546	24318.1	HUMAN	P26373	P26373|P26373-2|H3BTH3	RPL13	51.1	15	187.15
240	240.1	Histone H1.4	HIST1H1E	0.128	0.806	0.774568	0.490649	37	1730000000	64200000000	0.41	15	109317787	91494309	83058793	130413003	21864.9	HUMAN	P10412	P10412|P16403|P16402|Q02539|P22492	HIST1H1E	41	15	185.46
308	308.1	60S ribosomal protein L4	RPL4	0.128	0.705	0.774568	0.0649113	21	241000000	5060000000	0.37	15	10466677	9007492	9280561	11553026	47981.8	HUMAN	P36578	P36578|H3BM89	RPL4	37	15	146.84
675	675.1	AMP deaminase 2	AMPD2	0.127	0.774	0.768968	0.31463	6	248000000	1490000000	0.071	6	2892894	2453934	2190768	3047042	101485	HUMAN	Q01433	Q01433|Q01433-2|Q01433-4|Q01433-5|Q01433-3	AMPD2	7.1	6	53.16
1097	1097.1	Doublesex- and mab-3-related transcription factor 3	DMRT3	0.127	0.775	0.768968	0.32013	3	14100000	42200000	0.082	2	658603	558850	536462	727833	51768.2	HUMAN	Q9NQL9	Q9NQL9	DMRT3	8.2	2	20.97
393	393.1	60S ribosomal protein L3	RPL3	0.126	0.629	0.763369	0.482957	12	373000000	4470000000	0.295	11	15579715	13175103	13484079	16965578	46393.3	HUMAN	P39023	P39023|G5E9G0|Q92901|F8WCR1	RPL3	29.5	11	110.86
164	164.1	RNA-binding protein 6	RBM6	0.125	0.546	0.75777	0.939506	32	308000000	9840000000	0.251	25	19288996	17564228	17838226	20540965	129269	HUMAN	P78332	P78332|E9PGM9|F8WCA5|B4E0G6|P78332-2|C9J250|F8WF63|F8WCT0	RBM6	25.1	25	249.45
200	200.3	Protocadherin gamma-C4	PCDHGC4	0.125	0.567	0.75777	0.823993	21	356000000	7470000000	0.222	13	9096222	8090572	7685493	9394124	102011	HUMAN	Q9Y5F7	Q9Y5F7|Q9Y5F7-2	PCDHGC4	22.2	13	139.83
252	252.1	Transmembrane and coiled-coil domains protein 1	TMCC1	0.125	0.691	0.75777	0.14192	25	543000000	13600000000	0.24	13	25430938	22032895	20483075	26142026	72481.1	HUMAN	O94876	O94876|E9PC87|O94876-2|Q6N039	TMCC1	24	13	175.28
360	360.2	HCF N-terminal chain 5	HCFC1	0.125	0.642	0.75777	0.411449	14	171000000	2400000000	0.086	11	5071920	4721493	5040843	5414223	215469	HUMAN	A6NEM2	A6NEM2|P51610-4	HCFC1	8.6	11	114.75
225	225.1	Zinc finger CCCH domain-containing protein 13	ZC3H13	0.124	0.5	0.752171	1.19253	29	1440000000	41700000000	0.121	19	25842400	24141344	25000049	25842496	197317	HUMAN	Q5T200	Q5T200|Q5T200-2	ZC3H13	12.1	19	200.75
653	653.1	Zinc-binding alcohol dehydrogenase domain-containing protein 2	ZADH2	0.123	0.665	0.746572	0.284935	11	244000000	2690000000	0.169	5	4968022	4179312	3826908	5195999	40482	HUMAN	Q8N4Q0	Q8N4Q0|Q8N4Q0-2	ZADH2	16.9	5	54.84
1076	1076.1	ADP-ribosylation factor-like protein 6-interacting protein 4	ARL6IP4	0.123	0.472	0.746572	1.34655	2	69100000	138000000	0.066	2	659985	580199	575880	639796	45314	HUMAN	Q66PJ3	Q66PJ3|Q66PJ3-2|Q66PJ3-3|Q66PJ3-4|Q66PJ3-5|Q66PJ3-6	ARL6IP4	6.6	2	21.85
12	12.3	Dystonin	DST	0.122	0.669	0.740973	0.262933	162	192000000	31100000000	0.198	116	83393436	75351738	71742530	91637649	865781	HUMAN	Q03001	Q03001|F8W9J4|E7ERU0|E9PHM6|E9PEB9|Q03001-8|F6QMI7|Q03001-9|Q03001-3|Q6P0N6|Q03001-10|Q03001-13|Q03001-12	DST	19.8	116	1295.61
16	16.1	Neuron navigator 1	NAV1	0.122	0.611	0.740973	0.581967	170	562000000	95600000000	0.573	88	128891612	113940022	110847490	136057925	203210	HUMAN	Q8NEY1	Q8NEY1|Q8NEY1-3|Q8NEY1-2|Q8NEY1-7|Q8NEY1-5|Q8NEY1-6|Q8IVL0|Q8IVL0-2|Q8IVL0-3	NAV1	57.3	88	1181.98
1028	1028.1	DnaJ homolog subfamily C member 9	DNAJC9	0.122	0.685	0.740973	0.174923	3	27800000	83500000	0.153	3	1021424	842976	824489	1125732	30080.4	HUMAN	Q8WXX5	Q8WXX5	DNAJC9	15.3	3	24.55
142	142.1	Storkhead-box protein 2	STOX2	0.121	0.493	0.735374	1.23104	40	233000000	9330000000	0.398	29	31426226	28545358	28984154	31469678	103811	HUMAN	Q9P2F5	Q9P2F5|Q9P2F5-2	STOX2	39.8	29	288.55
276	276.1	Glyceraldehyde-3-phosphate dehydrogenase	GAPDH	0.121	0.758	0.735374	0.22662	28	297000000	8310000000	0.504	11	15146893	13021223	12019062	16619300	36223.7	HUMAN	P04406	P04406|P04406-2|E7EUT5|P10096	GAPDH	50.4	11	160.49
521	521.2	Isoform 2 of Heterogeneous nuclear ribonucleoprotein R	HNRNPR	0.121	1.066	0.735374	1.9208	8	192000000	1540000000	0.133	7	3791712	3274646	2913449	5498658	71498.4	HUMAN	O43390-2	O43390-2|O43390|O43390-4|O43390-3|B4DT28	HNRNPR	13.3	7	70.92
11	11.1	A-kinase anchor protein 9	AKAP9	0.119	0.44	0.724175	1.52257	183	213000000	39000000000	0.411	128	123424827	115569084	120071070	126451855	455998	HUMAN	Q99996	Q99996|Q99996-2|Q99996-3|Q99996-5|Q99996-6|Q99996-4|Q6PJH3	AKAP9	41.1	128	1410.85
26	26.3	Isoform 3 of Janus kinase and microtubule-interacting protein 2	JAKMIP2	0.119	0.668	0.724175	0.268433	88	463000000	40700000000	0.586	54	86899082	80098913	79449646	93449567	96712.3	HUMAN	Q96AA8-3	Q96AA8-3|Q96AA8|Q96AA8-2|Q96AA8-4	JAKMIP2	58.6	54	645.11
290	290.1	Ubiquitin carboxyl-terminal hydrolase 31	USP31	0.119	0.681	0.724175	0.196926	13	98700000	1280000000	0.156	13	4749650	4123625	3802923	5020337	148418	HUMAN	Q70CQ4	Q70CQ4|I3L4X5|Q70CQ4-2	USP31	15.6	13	153.17
884	884.1	G patch domain-containing protein 2	GPATCH2	0.119	0.6	0.724175	0.642474	3	171000000	514000000	0.058	3	4599183	3699614	3983334	4850804	59341.9	HUMAN	Q9NW75	Q9NW75	GPATCH2	5.8	3	33.25
941	941.1	Isoform 2 of Stathmin-2	STMN2	0.119	0.625	0.724175	0.504959	3	21200000	63500000	0.208	3	945534	817806	814022	1029986	21915.9	HUMAN	Q93045-2	Q93045-2|Q93045|E5RGX5|P16949-2|P16949	STMN2	20.8	3	29.33
190	190.2	Isoform LCRMP-1 of Dihydropyrimidinase-related protein 1	CRMP1	0.118	0.682	0.718576	0.191425	27	205000000	5520000000	0.406	19	14587065	12695627	12040805	15547140	74602.9	HUMAN	Q14194-2	Q14194-2	CRMP1	40.6	19	223.62
627	627.1	Isoform 2 of PDZ domain-containing protein 11	PDZD11	0.118	0.691	0.718576	0.14192	6	415000000	2490000000	0.345	5	4907341	6252531	5309318	6365293	19606	HUMAN	Q5EBL8-2	Q5EBL8-2|Q5EBL8	PDZD11	34.5	5	58.38
666	666.1	60S ribosomal protein L18	RPL18	0.118	0.779	0.718576	0.342133	7	448000000	3130000000	0.313	5	5157805	4468847	4196327	5524860	21748.2	HUMAN	Q07020	Q07020|G3V203|Q07020-2|A0A075B7A0|F8VYV2	RPL18	31.3	5	53.97
776	776.1	40S ribosomal protein S21	RPS21	0.118	0.554	0.718576	0.895501	3	245000000	734000000	0.397	3	3300138	2903069	2847622	3299937	9225.3	HUMAN	P63220	P63220|Q8WVC2|Q9BYK1|Q9BYK2	RPS21	39.7	3	41.52
1056	1056.1	Isoform 6 of Latrophilin-2	LPHN2	0.118	0.72	0.718576	0.0175976	2	53500000	107000000	0.025	2	379463	343119	304270	396562	167346	HUMAN	O95490-6	O95490-6|O95490-7|O95490|B1ALU3|O95490-5|O95490-2|B1ALU1|O95490-4|O95490-3	LPHN2	2.5	2	23.01
689	689.1	Catenin delta-1	CTNND1	0.117	0.654	0.712977	0.345442	6	172000000	1030000000	0.072	6	2073959	1764220	1784852	2230954	108739	HUMAN	O60716	O60716|O60716-2|O60716-4|O60716-3|O60716-6|C9JZR2|O60716-5|O60716-7|O60716-9|O60716-8|O60716-10|O60716-12|O60716-11|O60716-14|O60716-13|O60716-15|O60716-16|O60716-17|O60716-18|O60716-20|O60716-19|O60716-22|O60716-21|O60716-23|O60716-24|O60716-25|O60716-26|O60716-28|O60716-27|O60716-30|O60716-29|O60716-31|O60716-32	CTNND1	7.2	6	51.93
759	759.1	Isoform 2 of Serine/threonine-protein kinase TAO2	TAOK2	0.117	0.701	0.712977	0.0869137	5	82600000	413000000	0.053	5	2916043	2590638	2490014	3308095	119792	HUMAN	Q9UL54-2	Q9UL54-2|Q9UL54|Q9UL54-4|Q9UL54-3	TAOK2	5.3	5	43.26
898	898.1	Transcriptional activator protein Pur-beta	PURB	0.117	0.84	0.712977	0.677669	2	176000000	352000000	0.118	2	1513524	1578379	1366024	1915870	33411.4	HUMAN	Q96QR8	Q96QR8	PURB	11.8	2	31.82
999	999.1	Probable cationic amino acid transporter	SLC7A14	0.117	0.713	0.712977	0.0209066	4	87300000	349000000	0.042	3	1173842	1121459	1023560	1402966	84791.7	HUMAN	Q8TBB6	Q8TBB6	SLC7A14	4.2	3	26.3
210	210.9	Protocadherin beta-15	PCDHB15	0.116	0.665	0.707378	0.284935	12	884000000	10600000000	0.108	5	11303971	10557972	9954968	12525580	86784.1	HUMAN	Q9Y5E8	Q9Y5E8	PCDHB15	10.8	5	81.48
277	277.1	Striated muscle preferentially expressed protein kinase	SPEG	0.116	0.603	0.707378	0.625972	17	146000000	2480000000	0.07	16	8374663	7379448	7200237	9160846	357078	HUMAN	Q15772	Q15772|Q15772-1|B9ZVR7|Q15772-3|Q15772-4	SPEG	7	16	160.48
298	298.1	Phosphoglycerate kinase 1	PGK1	0.116	0.846	0.707378	0.710673	15	367000000	5510000000	0.429	13	7188998	6269266	5456263	7635486	45013.3	HUMAN	P00558	P00558|P00558-2|P07205	PGK1	42.9	13	151.53
207	207.1	Microtubule-associated protein	MAP4	0.115	0.534	0.701779	1.00551	23	178000000	4100000000	0.272	17	10781307	10592045	10193881	11440167	89016.9	HUMAN	F8W9U4	F8W9U4|P27816-3	MAP4	27.2	17	213.27
1047	1047.1	Plasminogen activator inhibitor 1 RNA-binding protein	SERBP1	0.115	0.456	0.701779	1.43456	3	6850000	20600000	0.066	2	309630	279437	298823	330252	45021.6	HUMAN	Q8NC51	Q8NC51|Q8NC51-2|Q8NC51-3|Q8NC51-4	SERBP1	6.6	2	23.87
92	92.4	Disabled homolog 2-interacting protein	DAB2IP	0.114	0.621	0.69618	0.526961	9	411000000	3700000000	0.057	7	12386570	10428676	10760340	12173798	132593	HUMAN	Q5VWQ8	Q5VWQ8|Q5VWQ8-2|Q5VWQ8-5|Q5VWQ8-4|Q5VWQ8-3	DAB2IP	5.7	7	57.91
95	95.1	40S ribosomal protein S3a	RPS3A	0.114	0.691	0.69618	0.14192	55	1390000000	76200000000	0.821	29	71275279	66688208	60033007	70732108	30172.6	HUMAN	P61247	P61247|D6RAT0|E9PFI5|D6R9B6|D6RI02	RPS3A	82.1	29	385.67
431	431.1	Pleckstrin homology-like domain family B member 1	PHLDB1	0.114	0.684	0.69618	0.180424	12	112000000	1340000000	0.122	11	5792591	5969885	5470135	6928422	152129	HUMAN	Q86UU1	Q86UU1|Q86UU1-2|Q86UU1-3	PHLDB1	12.2	11	100.42
730	730.1	SURP and G-patch domain-containing protein 2	SUGP2	0.114	0.761	0.69618	0.243122	5	40000000	200000000	0.064	5	725649	725963	632958	843346	122455	HUMAN	M0R2Z9	M0R2Z9|Q8IX01|Q8IX01-3|Q8IX01-4|M0R3F6	SUGP2	6.4	5	47.1
80	80.1	Pericentriolar material 1 protein	PCM1	0.113	0.439	0.690581	1.52807	60	323000000	19400000000	0.231	38	47933903	41978993	46099169	47983634	230184	HUMAN	Q15154	Q15154|Q15154-2|E7EV56|E9PGW9|Q15154-3|A6NNN6	PCM1	23.1	38	414.19
197	197.1	Coiled-coil domain-containing protein 177	CCDC177	0.113	0.406	0.690581	1.70959	32	959000000	30700000000	0.311	19	47219214	40098120	44281895	46477334	80193.9	HUMAN	Q9NQR7	Q9NQR7	CCDC177	31.1	19	222.26
459	459.1	Isoform 3 of PDZ domain-containing protein 7	PDZD7	0.113	0.779	0.690581	0.342133	6	33900000	203000000	0.116	6	1257277	1076013	980835	1464544	112263	HUMAN	Q9H5P4-3	Q9H5P4-3|Q9H5P4|Q9H5P4-2|S4R3X4|S4R3J9	PDZD7	11.6	6	90.28
488	488.1	Ribosomal protein 63, mitochondrial	MRPL57	0.113	0.65	0.690581	0.367444	13	2240000000	29100000000	0.411	6	11837526	10777467	10287886	12014188	12266.1	HUMAN	Q9BQC6	Q9BQC6	MRPL57	41.1	6	83.21
831	831.1	RNA exonuclease 1 homolog	REXO1	0.113	0.434	0.690581	1.55557	4	95300000	381000000	0.038	4	1618989	1417250	1595056	1659626	132819	HUMAN	Q8N1G1	Q8N1G1	REXO1	3.8	4	36.52
291	291.1	Serine/threonine-protein phosphatase 2A 55 kDa regulatory subunit B beta isoform	PPP2R2B	0.112	0.525	0.684981	1.05502	19	288000000	5470000000	0.376	14	8123179	7559434	7620278	8406164	52108.6	HUMAN	Q00005	Q00005|Q00005-7|Q00005-5|Q00005-4|Q00005-2|Q00005-3|Q00005-6|E5RIY1|E9PCT7	PPP2R2B	37.6	14	153.03
409	409.1	Isoform 2 of FERM, RhoGEF and pleckstrin domain-containing protein 1	FARP1	0.112	0.742	0.684981	0.138611	12	230000000	2760000000	0.136	12	5968052	5428943	5074537	6936866	122910	HUMAN	Q9Y4F1-2	Q9Y4F1-2|C9JME2|Q9Y4F1|Q9Y4F1-3	FARP1	13.6	12	106.93
825	825.1	Isoform 2 of Fructose-bisphosphate aldolase A	ALDOA	0.112	0.73	0.684981	0.0726035	4	91200000	365000000	0.155	4	2265075	1899954	1952791	2650593	45716.3	HUMAN	P04075-2	P04075-2|J3KPS3|P04075|H3BQN4|P00883	ALDOA	15.5	4	36.89
920	920.1	Elongation factor 1-delta	EEF1D	0.112	0.644	0.684981	0.400448	4	68600000	274000000	0.12	3	640167	658897	604151	772230	31235.4	HUMAN	P29692	P29692|P29692-3|E9PMW7|E9PN91|E9PRY8|P29692-2|P29692-4|E9PQZ1|E9PJD0	EEF1D	12	3	30.71
1208	1208.1	RNA binding motif protein 7, isoform CRA_c	RBM7	0.112	0.574	0.684981	0.785489	2	36900000	73700000	0.119	2	452766	366104	379322	464521	30590.1	HUMAN	J3KPD3	J3KPD3|Q9Y580|F5GY08|F5GXV8|F5H606	RBM7	11.9	2	17.46
51	51.3	Isoform 10 of ARF GTPase-activating protein GIT2	GIT2	0.111	0.674	0.679382	0.23543	13	520000000	6760000000	0.207	9	10753709	9818094	9172306	11318248	76698.5	HUMAN	Q14161-10	Q14161-10	GIT2	20.7	9	126.39
211	211.1	Structure-specific endonuclease subunit SLX4	SLX4	0.11	0.539	0.673783	0.97801	24	225000000	5390000000	0.131	19	16665739	14787092	15045897	16877456	201834	HUMAN	Q8IY92	Q8IY92|Q8IY92-2	SLX4	13.1	19	208.62
818	818.1	Nance-Horan syndrome protein	NHS	0.11	0.639	0.673783	0.427951	4	145000000	580000000	0.042	4	2042663	1748324	1783173	2301864	180558	HUMAN	Q6T4R5	Q6T4R5|Q6T4R5-2|Q6T4R5-3|Q6T4R5-4	NHS	4.2	4	37.5
190	190.4	Dihydropyrimidinase-related protein 2	DPYSL2	0.109	0.682	0.668184	0.191425	10	255000000	2550000000	0.218	8	7474429	7019509	6420633	8346145	62748.9	HUMAN	Q16555	Q16555|Q16555-2	DPYSL2	21.8	8	104.45
251	251.1	Catenin beta-1	CTNNB1	0.109	0.646	0.668184	0.389446	19	308000000	5850000000	0.262	14	11089305	10359362	10201086	13076901	86122.7	HUMAN	P35222	P35222|B4DGU4|P35222-2	CTNNB1	26.2	14	175.7
355	355.1	Nuclease-sensitive element-binding protein 1	YBX1	0.109	0.64	0.668184	0.42245	15	198000000	2960000000	0.398	12	7124500	5588767	6074747	7757825	35923.5	HUMAN	P67809	P67809|P16989|P16989-3|P16989-2|Q9Y2T7	YBX1	39.8	12	125.48
361	361.1	Spindle and centriole-associated protein 1	SPICE1	0.109	0.549	0.668184	0.923004	13	129000000	1670000000	0.207	11	6591483	6302513	6278078	7209110	96605.1	HUMAN	Q8N0Z3	Q8N0Z3	SPICE1	20.7	11	121.67
877	877.1	Protein fantom	RPGRIP1L	0.109	0.611	0.668184	0.581967	4	34800000	139000000	0.019	3	996271	884235	901195	1096719	152055	HUMAN	Q68CZ1	Q68CZ1|H3BV03|H3BS47|Q68CZ1-2	RPGRIP1L	1.9	3	33.71
1188	1188.1	Protein HEXIM1	HEXIM1	0.109	0.432	0.668184	1.56657	3	161000000	483000000	0.055	2	1663987	1601557	1544368	1704064	40908	HUMAN	O94992	O94992	HEXIM1	5.5	2	18.13
72	72.1	Kinesin-like protein KIFC3	KIFC3	0.108	0.603	0.662585	0.625972	62	424000000	26300000000	0.498	35	40367127	35051232	35223530	41503769	95130.6	HUMAN	B7Z484	B7Z484|Q9BVG8|Q9BVG8-2|F5H3M2|Q9BVG8-5|B7Z896|Q9BVG8-4	KIFC3	49.8	35	443.54
784	784.1	TATA-binding protein-associated factor 2N	TAF15	0.108	0.728	0.662585	0.0616024	5	251000000	1250000000	0.069	3	3169772	3760209	3858437	3571498	62057.1	HUMAN	Q92804	Q92804|Q92804-2|A0A075B7D9	TAF15	6.9	3	40.72
890	890.1	Nitric oxide synthase-interacting protein	NOSIP	0.108	0.746	0.662585	0.160613	3	112000000	336000000	0.098	3	1083483	939805	890819	1157574	33944.1	HUMAN	A0A075B6F9	A0A075B6F9|Q9Y314	NOSIP	9.8	3	32.51
1217	1217.1	Peptidyl-prolyl cis-trans isomerase-like 1	PPIL1	0.108	0.827	0.662585	0.606161	2	8320000	16600000	0.204	2	670579	583974	528641	760654	18350.6	HUMAN	Q9Y3C6	Q9Y3C6	PPIL1	20.4	2	17.31
51	51.1	Isoform 3 of ARF GTPase-activating protein GIT1	GIT1	0.107	0.587	0.656986	0.713982	87	696000000	60500000000	0.648	41	73526294	63666275	64499135	76091860	86243.5	HUMAN	Q9Y2X7-3	Q9Y2X7-3|Q9Y2X7|J3QRU8|Q9Y2X7-2	GIT1	64.8	41	577.27
107	107.1	Pleckstrin homology domain-containing family A member 6	PLEKHA6	0.107	0.534	0.656986	1.00551	45	427000000	19200000000	0.367	35	43143509	40057278	40253650	45449850	119746	HUMAN	Q5VTI5	Q5VTI5|Q9Y2H5	PLEKHA6	36.7	35	353.11
564	564.1	Regulating synaptic membrane exocytosis protein 1	RIMS1	0.107	0.786	0.656986	0.380637	7	51100000	358000000	0.054	6	2135604	1923150	1712636	2456735	190267	HUMAN	Q86UR5	Q86UR5|Q86UR5-4|Q86UR5-5|Q86UR5-6|Q86UR5-7|Q86UR5-8|Q86UR5-3|Q86UR5-12|Q86UR5-9|Q86UR5-13|Q86UR5-10|Q86UR5-11|Q86UR5-2	RIMS1	5.4	6	67.44
676	676.1	Melanoma-associated antigen H1	MAGEH1	0.107	0.616	0.656986	0.554464	7	593000000	4150000000	0.178	5	9609563	8391603	8524842	10418584	24554.2	HUMAN	Q9H213	Q9H213	MAGEH1	17.8	5	52.98
1069	1069.1	Isoform 2 of 26S proteasome non-ATPase regulatory subunit 11	PSMD11	0.107	0.812	0.656986	0.523652	3	150000000	451000000	0.054	2	1852917	1580608	1453572	2074909	47819.3	HUMAN	O00231-2	O00231-2|O00231	PSMD11	5.4	2	22.46
210	210.3	Protocadherin beta-14	PCDHB14	0.106	0.615	0.651387	0.559965	19	635000000	12100000000	0.204	12	15245260	14070961	13386167	16429510	88059.7	HUMAN	Q9Y5E9	Q9Y5E9|Q9Y5E9-2	PCDHB14	20.4	12	145.34
366	366.4	Histone H2AX	H2AFX	0.106	1.531	0.651387	4.47858	10	3350000000	33500000000	0.524	4	20646558	18477640	14810407	37194190	15144.3	HUMAN	P16104	P16104|Q8IUE6|Q96QV6	H2AFX	52.4	4	65.73
903	903.1	40S ribosomal protein S27	RPS27L	0.106	0.602	0.651387	0.631473	6	699000000	4190000000	0.32	3	5413421	4639337	4778279	5490685	11858.8	HUMAN	H0YMV8	H0YMV8|Q71UM5|P42677|C9JLI6|Q5T4L4	RPS27L	32	3	31.35
1205	1205.2	Septin-7	2015-09-07	0.106	0.597	0.651387	0.658976	2	7390000	14800000	0.059	2	344144	266861	285798	368707	50964.3	HUMAN	Q16181	Q16181|E7ES33|Q16181-2|E7EPK1	2015-09-07	5.9	2	17.18
265	265.1	Histone-lysine N-methyltransferase NSD2	WHSC1	0.105	0.655	0.645787	0.339941	20	289000000	5770000000	0.139	14	9303722	7615922	7437810	9376934	156306	HUMAN	O96028	O96028|O96028-3|O96028-5|O96028-6|O96028-7	WHSC1	13.9	14	167.98
364	364.1	Isoform 5 of Glutamate receptor ionotropic, NMDA 1	GRIN1	0.105	0.637	0.645787	0.438952	16	284000000	4550000000	0.171	15	13223258	11779518	11481103	14239785	108591	HUMAN	Q05586-5	Q05586-5|Q05586|Q5VSF9|Q05586-3|Q05586-6|Q05586-4|Q05586-7|A2AVK2|Q05586-2	GRIN1	17.1	15	119.66
663	663.1	POZ-, AT hook-, and zinc finger-containing protein 1	PATZ1	0.105	0.668	0.645787	0.268433	10	114000000	1140000000	0.1	6	3607491	3177661	3098315	4328575	75485	HUMAN	Q9HBE1	Q9HBE1|Q9HBE1-3|Q9HBE1-2|Q9HBE1-4	PATZ1	10	6	54.24
1183	1183.1	GPI inositol-deacylase	PGAP1	0.105	0.57	0.645787	0.807492	2	134000000	268000000	0.035	2	1024646	876054	914060	1079548	106408	HUMAN	Q75T13	Q75T13|Q75T13-3|Q75T13-2|Q75T13-4	PGAP1	3.5	2	18.27
1231	1231.1	Dynein light chain roadblock-type 1	DYNLRB1	0.105	0.631	0.645787	0.471955	3	9410000	28200000	0.243	2	684435	571030	536465	674755	16537.8	HUMAN	B1AKR6	B1AKR6|Q9NP97|H3BQI1|Q8TF09	DYNLRB1	24.3	2	17.08
709	709.1	Myosin, light polypeptide 6, alkali, smooth muscle and non-muscle, isoform CRA_c	PDE6H	0.104	0.424	0.640188	1.61058	7	363000000	2540000000	0.31	4	4743848	4230729	4492270	4750779	18322.2	HUMAN	G3V1V0	G3V1V0|P60660-2|P60660|F8W1R7|B7Z6Z4|G8JLA2|J3KND3|G3V1Y7|F8W180|F8VZU9|F8VXL3|P14649|F8W1I5	PDE6H	31	4	48.99
61	61.1	Arf-GAP with GTPase, ANK repeat and PH domain-containing protein 1	AGAP1	0.103	0.692	0.634589	0.136419	89	575000000	51200000000	0.408	40	72913538	65836783	64268268	76286443	117700	HUMAN	E7EUN2	E7EUN2|F5GXM9|Q8TF27|A6NIR3|A8MT82|J3KQL4|Q5VTM2|C9JUY9|Q5VW22-2|Q5VUJ5|Q5VW22|Q96P64|Q5SRD3|Q5VTM2-2|Q5T2P9	AGAP1	40.8	40	507.25
158	158.1	Pannexin-2	PANX2	0.103	0.461	0.634589	1.40706	27	520000000	14100000000	0.32	19	18920520	16984795	16982288	19064275	75016.2	HUMAN	Q96RD6	Q96RD6|Q96RD6-1|Q96RD6-2	PANX2	32	19	258.88
230	230.2	Clathrin heavy chain 2	CLTCL1	0.103	0.658	0.634589	0.323439	2	385000000	769000000	0.016	2	1858969	1598800	1706670	2165282	189138	HUMAN	P53675	P53675|P53675-2	CLTCL1	1.6	2	15.03
240	240.2	Histone H1.5	HIST1H1B	0.103	0.797	0.634589	0.441143	25	1280000000	32000000000	0.393	12	75283575	58834996	52535853	86540773	22579.8	HUMAN	P16401	P16401	HIST1H1B	39.3	12	132.35
883	883.1	Tight junction protein 1 (Zona occludens 1), isoform CRA_a	TJP1	0.103	0.827	0.634589	0.606161	7	65400000	458000000	0.027	3	894092	771205	697366	990668	197798	HUMAN	G3V1L9	G3V1L9|Q07157|G5E9E7|Q07157-2	TJP1	2.7	3	33.35
2	2.1	Centrosomal protein of 170 kDa	CEP170	0.102	0.563	0.62899	0.845996	700	3910000000	2740000000000	0.784	169	1847436563	1771208569	1739241863	1928405582	175689	HUMAN	Q5SW79	Q5SW79	CEP170	78.4	169	2569.77
232	232.1	Kinesin-like protein KIF21B	KIF21B	0.102	0.835	0.62899	0.650166	22	381000000	8380000000	0.141	17	8201437	7921283	7003121	9814509	184427	HUMAN	O75037	O75037|O75037-2|O75037-4|O75037-3|Q7Z4S6-4|Q7Z4S6|Q7Z4S6-2|Q7Z4S6-5|Q7Z4S6-3|Q7Z4S6-6	KIF21B	14.1	17	192.35
250	250.1	Centrosome-associated protein 350	CEP350	0.102	0.574	0.62899	0.785489	22	66700000	1470000000	0.093	19	6511741	5402416	5588901	6807272	352521	HUMAN	Q5VT06	Q5VT06	CEP350	9.3	19	178.24
281	281.9	Homeobox protein Hox-A4	HOXA4	0.102	0.544	0.62899	0.950507	4	199000000	795000000	0.121	4	2377999	2117312	2370463	2810114	34669.6	HUMAN	Q00056	Q00056	HOXA4	12.1	4	28.96
617	617.3	Protein unc-13 homolog C	UNC13C	0.102	0.591	0.62899	0.691979	3	4900000	14700000	0.017	3	412646	372754	353023	437753	252847	HUMAN	Q8NB66	Q8NB66	UNC13C	1.7	3	20.32
669	669.1	R-spondin-2	RSPO2	0.102	0.569	0.62899	0.812992	8	553000000	4420000000	0.181	6	10981691	10401009	9732062	12326302	29683.6	HUMAN	Q6UXX9	Q6UXX9|Q6UXX9-3|Q6UXX9-2	RSPO2	18.1	6	53.78
10	10.2	Microtubule-associated protein 1B	MAP1B	0.101	0.673	0.623391	0.24093	89	595000000	53000000000	0.24	45	72513574	64718695	63136135	75229010	271828	HUMAN	P46821	P46821|D6RCL2	MAP1B	24	45	591.92
169	169.1	APC membrane recruitment protein 2	AMER2	0.101	0.595	0.623391	0.669977	39	347000000	13500000000	0.318	22	36886803	34115594	32121793	38370238	70133.5	HUMAN	Q8N7J2	Q8N7J2|Q8N7J2-2	AMER2	31.8	22	241.02
352	352.1	60S ribosomal protein L7	RPL7	0.101	0.641	0.623391	0.416949	15	505000000	7580000000	0.403	10	11920427	10158595	9580605	12437039	29282.3	HUMAN	P18124	P18124|A8MUD9	RPL7	40.3	10	126.25
461	461.2	Cytohesin-1	CYTH1	0.101	0.613	0.623391	0.570966	5	327000000	1640000000	0.13	4	3248756	2895775	2988810	3534125	46868.3	HUMAN	Q15438	Q15438|Q15438-2|Q15438-3	CYTH1	13	4	44.31
487	487.1	Histone H1x	H1FX	0.101	0.792	0.623391	0.41364	9	435000000	3920000000	0.342	7	7644406	6240538	5786633	8428284	22486.7	HUMAN	Q92522	Q92522	H1FX	34.2	7	83.24
215	215.1	Choline-phosphate cytidylyltransferase A	PCYT1A	0.1	0.564	0.617792	0.840495	29	271000000	7870000000	0.515	17	13696210	11196096	11235741	13776862	43605.5	HUMAN	C9JEJ2	C9JEJ2|P49585|F8WAZ5|Q9Y5K3|Q9Y5K3-4|Q9Y5K3-3|Q9Y5K3-2|F2Z2B1	PCYT1A	51.5	17	206.72
363	363.1	40S ribosomal protein S15	RPS15	0.1	0.707	0.617792	0.0539101	42	1100000000	46400000000	0.644	8	68703715	61564620	55234762	68059491	17722.6	HUMAN	K7ELC2	K7ELC2|P62841|K7EQJ5|K7EM56|K7EJ78	RPS15	64.4	8	121.09
464	464.1	Centrosomal protein of 131 kDa	CEP131	0.1	0.526	0.617792	1.04952	11	59100000	650000000	0.123	9	3593779	3171108	3417748	3879079	122603	HUMAN	Q9UPN4	Q9UPN4|Q9UPN4-2|I3L2J8|Q9UPN4-3	CEP131	12.3	9	88.46
1051	1051.1	DNA topoisomerase 3-beta-1	TOP3B	0.1	0.604	0.617792	0.620471	4	33700000	135000000	0.04	4	505556	401784	452666	525844	98600.1	HUMAN	O95985	O95985|Q13472|Q13472-2|Q13472-3|O95985-2|O95985-3	TOP3B	4	4	23.54
42	42.1	Isoform 3 of Zinc finger protein 462	ZNF462	0.099	0.548	0.612193	0.928505	74	319000000	23600000000	0.28	56	65723083	60914636	60743918	69261402	296247	HUMAN	Q96JM2-3	Q96JM2-3|Q96JM2|Q96JM2-2	ZNF462	28	56	601.76
406	406.1	60 kDa heat shock protein, mitochondrial	HSPD1	0.099	0.8	0.612193	0.457645	13	77000000	1000000000	0.228	9	4756123	3967679	3520463	5267149	61224.7	HUMAN	P10809	P10809|P10809-2	HSPD1	22.8	9	107.22
90	90.3	Isoform 1 of Fragile X mental retardation protein 1	FMR1	0.098	0.629	0.606594	0.482957	48	766000000	36800000000	0.614	29	43245002	43205369	38953007	50518507	67254.8	HUMAN	Q06787-2	Q06787-2|A8MQB8|G3V0J0|Q06787-7|Q06787-4|F8W871	FMR1	61.4	29	357.82
342	342.1	T-complex protein 1 subunit zeta	CCT6A	0.098	0.656	0.606594	0.334441	15	396000000	5930000000	0.256	13	8865243	7262583	7074827	8732675	58479.6	HUMAN	P40227	P40227|P40227-2|Q92526|Q92526-3	CCT6A	25.6	13	130.11
611	611.1	Isoform 6 of Spermatogenesis-associated protein 13	SPATA13	0.098	0.76	0.606594	0.237621	7	8430000	59000000	0.061	5	1533623	1294847	1296145	1702108	143202	HUMAN	Q96N96-6	Q96N96-6|Q96N96|Q96N96-3|Q96N96-2|Q96N96-5|E9PFR9|Q96N96-4	SPATA13	6.1	5	59.8
1219	1219.1	Isoform 2 of ADP-ribosylation factor-like protein 4C	ARL4C	0.098	0.705	0.606594	0.0649113	2	60600000	121000000	0.129	2	832015	748890	768999	985895	22675.9	HUMAN	P56559-2	P56559-2|P56559	ARL4C	12.9	2	17.27
63	63.1	Plakophilin-4	PKP4	0.097	0.656	0.600994	0.334441	58	430000000	24900000000	0.462	38	33022856	27928321	26923573	34188150	132665	HUMAN	Q99569	Q99569|Q99569-2|E7EST6|E7EMY7|E7EP40|E9PHJ1	PKP4	46.2	38	470.91
223	223.1	Isoform 2 of CBP80/20-dependent translation initiation factor	CTIF	0.097	0.652	0.600994	0.356443	29	316000000	9170000000	0.368	18	25064725	22657628	21358523	26804509	68352.4	HUMAN	O43310-2	O43310-2|O43310	CTIF	36.8	18	201.47
317	317.1	Protein TANC2	TANC2	0.097	0.655	0.600994	0.339941	18	177000000	3180000000	0.103	15	7671509	6968962	7363057	8628938	221129	HUMAN	Q9HCD6	Q9HCD6|Q9HCD6-4|Q9HCD6-3|Q9C0D5|Q9C0D5-2	TANC2	10.3	15	141.79
317	317.2	Isoform 2 of Protein TANC2	TANC2	0.097	0.655	0.600994	0.339941	18	181000000	3250000000	0.102	15	8095231	7264801	7657755	9111260	222282	HUMAN	Q9HCD6-2	Q9HCD6-2	TANC2	10.2	15	140.62
1216	1216.1	Neurogranin	NRGN	0.097	0.356	0.600994	1.98462	2	54000000	108000000	0.269	2	2856952	2535589	2560649	2793433	7789.5	HUMAN	Q92686	Q92686	NRGN	26.9	2	17.31
3	3.1	Ankyrin-3	ANK3	0.096	0.512	0.595395	1.12653	370	520000000	192000000000	0.501	193	285348245	253753650	262897686	289743629	482684	HUMAN	Q12955	Q12955|Q12955-4|Q12955-5|Q12955-7|Q12955-6|P16157-14|P16157-12|P16157-21|P16157|P16157-3|P16157-16|P16157-5|P16157-8|P16157-15|P16157-10|P16157-13|P16157-4|P16157-7|P16157-6|P16157-9|P16157-11|P16157-2|D6RF31	ANK3	50.1	192	2496.43
54	54.1	GRAM domain-containing protein 1A	GRAMD1A	0.096	0.731	0.595395	0.0781041	94	1120000000	105000000000	0.609	41	109180495	104550570	93817152	121593463	81363.3	HUMAN	Q96CP6	Q96CP6|Q96CP6-3|Q96CP6-2|M0QZ12|M0R0J9|S4R3I2|E7EPH8|Q3KR37|J3KNL5|Q3KR37-2	GRAMD1A	60.9	41	550.19
108	108.3	Isoform 3 of Serine/threonine-protein kinase DCLK2	DCLK2	0.096	0.76	0.595395	0.237621	11	124000000	1360000000	0.114	8	3647781	3064936	2826587	3748197	86352	HUMAN	Q8N568-3	Q8N568-3|Q8N568|Q8N568-2|G5E9L9	DCLK2	11.4	8	91.99
196	196.1	Isoform 2 of IQ motif and SEC7 domain-containing protein 2	IQSEC2	0.096	0.577	0.595395	0.768988	22	361000000	7940000000	0.209	20	14432706	13195316	12627525	16010167	163694	HUMAN	Q5JU85-2	Q5JU85-2|Q5JU85|Q5JU85-3	IQSEC2	20.9	20	222.26
736	736.1	Cleavage and polyadenylation specificity factor subunit 2	CPSF2	0.096	0.705	0.595395	0.0649113	6	90900000	545000000	0.106	5	2475371	2100820	1902742	2501962	89341	HUMAN	Q9P2I0	Q9P2I0	CPSF2	10.6	5	46.16
23	23.1	Isoform 2 of Calmodulin-regulated spectrin-associated protein 3	CAMSAP3	0.095	0.663	0.589796	0.295936	127	1080000000	137000000000	0.604	66	138179057	118777165	110443490	149897722	138789	HUMAN	Q9P1Y5-2	Q9P1Y5-2|Q9P1Y5	CAMSAP3	60.4	66	923.64
365	365.1	60S ribosomal protein L19	RPL19	0.095	0.788	0.589796	0.391638	21	671000000	14100000000	0.367	11	23121800	21797871	21407256	27170071	23579.7	HUMAN	P84098	P84098|J3KTE4|J3QR09	RPL19	36.7	11	119.21
929	929.1	Eukaryotic translation initiation factor 2 subunit 1	EIF2S1	0.095	0.584	0.589796	0.730483	4	121000000	485000000	0.187	4	2426552	2272679	2168813	2569298	36396.8	HUMAN	P05198	P05198	EIF2S1	18.7	4	30
793	793.1	Spermatogenesis-associated serine-rich protein 2	SPATS2	0.094	0.67	0.584197	0.257432	4	56300000	225000000	0.11	4	1136934	1020934	990224	1263085	59886	HUMAN	Q86XZ4	Q86XZ4|F8VS10	SPATS2	11	4	39.4
90	90.1	Isoform 8 of Fragile X mental retardation protein 1	FMR1	0.093	0.629	0.578598	0.482957	49	759000000	37200000000	0.636	30	43921510	43895694	39700730	51267200	66587.4	HUMAN	Q06787-8	Q06787-8|Q06787-9|Q06787-5|Q06787|Q06787-3|G8JLE9|Q8IXW7	FMR1	63.6	30	358.61
789	789.1	Polynucleotide 5'-hydroxyl-kinase NOL9	NOL9	0.093	0.638	0.578598	0.433451	5	92000000	460000000	0.074	4	2742826	2421420	2267189	2859820	80576.5	HUMAN	Q5SY16	Q5SY16	NOL9	7.4	4	40.23
34	34.2	Isoform 2 of C-Jun-amino-terminal kinase-interacting protein 4	SPAG9	0.092	0.559	0.572999	0.867998	12	1810000000	21700000000	0.073	8	26962509	24154789	23397519	27683598	145932	HUMAN	O60271-2	O60271-2|O60271|O60271-4|O60271-3|O60271-5|O60271-9	SPAG9	7.3	8	82.22
136	136.3	Isoform 3 of Kinesin light chain 4	KLC4	0.092	0.487	0.572999	1.26404	3	449000000	1350000000	0.043	3	2764168	2376687	2415652	2937687	71007	HUMAN	Q9NSK0-3	Q9NSK0-3|Q9NSK0|B4DME9|Q9NSK0-4|Q9NSK0-2	KLC4	4.3	3	20.19
291	291.2	Serine/threonine-protein phosphatase 2A 55 kDa regulatory subunit B delta isoform	PPP2R2D	0.092	0.474	0.572999	1.33555	9	264000000	2380000000	0.169	7	4538494	4474421	4524592	4873295	52612.1	HUMAN	Q66LE6	Q66LE6|F5GXJ6	PPP2R2D	16.9	7	56.63
897	897.6	Ras-related protein Rab-6A	RAB6A	0.092	0.68	0.572999	0.202426	2	93700000	187000000	0.11	2	920754	790845	705906	963512	23706.5	HUMAN	P20340	P20340|P20340-2|P20340-3|F5GX61	RAB6A	11	2	10.64
1150	1150.1	RNA-binding protein FUS	FUS	0.092	0.597	0.572999	0.658976	3	42000000	126000000	0.047	2	2466410	3118996	3244087	2737861	53724.2	HUMAN	H3BPE7	H3BPE7|P35637|P35637-2	FUS	4.7	2	19.31
1372	1372.1	FAD-dependent oxidoreductase domain-containing protein 1	FOXRED1	0.092	0.54	0.572999	0.97251	2	8990000	18000000	0.043	2	1042082	904168	966833	1097025	54152.9	HUMAN	Q96CU9	Q96CU9|Q96CU9-3|Q96CU9-2	FOXRED1	4.3	2	13.67
631	631.1	Hemopexin	HPX	0.091	0.841	0.5674	0.68317	6	72300000	434000000	0.162	5	1691370	1440086	1305482	1818197	52417.1	HUMAN	P02790	P02790	HPX	16.2	5	57.81
702	702.1	Adenylate cyclase type 6	ADCY6	0.091	0.719	0.5674	0.012097	5	114000000	572000000	0.052	5	1733268	1534775	1498146	1846490	132382	HUMAN	O43306	O43306|O43306-2|O95622|B3KWA8|O95622-2	ADCY6	5.2	5	50.3
1035	1035.1	Casein kinase II subunit alpha	CSNK2A1	0.091	0.844	0.5674	0.699671	2	117000000	233000000	0.075	2	687241	668961	644978	896425	45481.2	HUMAN	E7EU96	E7EU96|Q8NEV1|P68400|P68400-2	CSNK2A1	7.5	2	24.34
115	115.2	Isoform 3 of ELAV-like protein 4	ELAVL4	0.09	0.573	0.5618	0.79099	54	1180000000	63900000000	0.483	23	47191348	49780858	48700165	55702698	42721.8	HUMAN	P26378-3	P26378-3|B1APY8|P26378|B1APY9|P26378-5|P26378-4|P26378-2	ELAVL4	48.3	23	299.22
344	344.1	Atherin	SAMD1	0.09	0.403	0.5618	1.72609	15	493000000	7390000000	0.265	10	17009533	15409268	18161362	17108177	56222	HUMAN	Q6SPF0	Q6SPF0|E9PIW9	SAMD1	26.5	10	129.27
373	373.1	Isoform Delta 12 of Calcium/calmodulin-dependent protein kinase type II subunit delta	CAMK2D	0.09	0.807	0.5618	0.496149	15	200000000	3000000000	0.338	10	6949011	6019975	5791820	7850870	54683.4	HUMAN	Q13557-12	Q13557-12|E9PF82|Q13557-11|Q13557-4|Q13557-6|E9PBG7|Q13557-3|Q13557|D6R938|Q13557-5|Q13557-10|Q13557-9|Q13557-8|Q9UQM7-2|Q9UQM7	CAMK2D	33.8	10	117.46
436	436.1	Non-specific lipid-transfer protein	SCP2	0.09	0.7	0.5618	0.0924143	12	104000000	1250000000	0.265	10	4804819	4523503	4221263	5317751	59677.2	HUMAN	P22307	P22307|P22307-8|P22307-4|P22307-7|E9PLD1|P22307-2|P22307-3|P22307-6|P22307-5	SCP2	26.5	10	99.09
978	978.1	Zinc finger and BTB domain-containing protein 37	ZBTB37	0.09	0.301	0.5618	2.28715	3	17600000	52700000	0.069	3	706722	621990	759232	741527	56681.5	HUMAN	Q5TC79	Q5TC79|Q5TC79-2|Q5TC79-3	ZBTB37	6.9	3	27.29
2	2.2	Isoform 2 of Centrosomal protein of 170 kDa	CEP170	0.089	0.566	0.556201	0.829494	651	4050000000	2640000000000	0.8	158	1788220183	1727560784	1688004580	1862582458	161804	HUMAN	Q5SW79-2	Q5SW79-2|E7EMW0	CEP170	80	158	2413.57
106	106.1	OTU domain-containing protein 4	OTUD4	0.089	0.57	0.556201	0.807492	59	956000000	56400000000	0.367	29	60341743	57643334	53684279	64803907	124898	HUMAN	Q01804	Q01804|Q01804-3|Q01804-5|Q01804-4	OTUD4	36.7	29	355.15
254	254.1	Teneurin-3	TENM3	0.089	0.862	0.556201	0.798682	18	259000000	4660000000	0.097	15	7389884	6267971	6120735	8150370	305281	HUMAN	Q9P273	Q9P273|F5H2D1|Q9NT68|G3V106|Q9NT68-2|H7BYZ1|F8VNQ3|Q6N022	TENM3	9.7	15	174.27
330	330.1	Isoform 2 of Heterogeneous nuclear ribonucleoprotein K	HNRNPK	0.089	0.78	0.556201	0.347633	15	275000000	4130000000	0.254	11	7644045	7115530	6811863	8619955	51312.6	HUMAN	P61978-2	P61978-2|P61978|P61978-3|Q5T6W5|Q5T6W1|S4R457	HNRNPK	25.4	11	136.32
356	356.1	E3 SUMO-protein ligase CBX4	CBX4	0.089	0.741	0.556201	0.13311	17	223000000	3790000000	0.196	11	10453578	9173640	8962678	11637985	61708.7	HUMAN	O00257	O00257|O00257-3|F8WCW6	CBX4	19.6	11	125.47
816	816.1	Histone-binding protein RBBP4	RBBP4	0.089	0.544	0.556201	0.950507	4	84300000	337000000	0.131	4	3612463	3239920	3323524	3650888	47940.1	HUMAN	Q09028	Q09028|Q09028-3|Q09028-2|Q09028-4|E9PNS6|E9PIC4|E9PNS2	RBBP4	13.1	4	37.7
136	136.2	Kinesin light chain 2	KLC2	0.088	0.573	0.550602	0.79099	20	204000000	4070000000	0.268	14	9194551	8507179	8417577	10114317	69332.8	HUMAN	Q9H0B6	Q9H0B6|Q9H0B6-2|A8MZ87|A8MX29	KLC2	26.8	14	142.52
281	281.5	Homeobox protein Hox-D4	HOXD4	0.088	0.563	0.550602	0.845996	8	297000000	2370000000	0.262	6	5352226	4373156	5013153	5976267	28113	HUMAN	P09016	P09016	HOXD4	26.2	6	52.26
467	467.1	Putative oxidoreductase GLYR1	GLYR1	0.088	0.705	0.550602	0.0649113	8	126000000	1010000000	0.122	7	3221814	2739015	2430183	3276109	61125.9	HUMAN	Q49A26	Q49A26|Q49A26-3|Q49A26-2|Q49A26-5|Q49A26-4	GLYR1	12.2	7	87.17
1147	1147.1	Histidine triad nucleotide-binding protein 1	HINT1	0.088	0.676	0.550602	0.224429	2	124000000	249000000	0.269	2	1661113	1477072	1436541	1688750	13915.8	HUMAN	P49773	P49773|D6RD60|D6REP8|D6RE99|D6RC06	HINT1	26.9	2	19.35
613	613.1	U7 snRNA-associated Sm-like protein LSm11	LSM11	0.087	0.539	0.545003	0.97801	6	138000000	829000000	0.2	6	1958636	1794102	1849209	2092533	39670.1	HUMAN	P83369	P83369	LSM11	20	6	59.66
909	909.1	V-type proton ATPase catalytic subunit A	ATP6V1A	0.087	0.719	0.545003	0.012097	4	7200000	28800000	0.079	3	656464	553683	530501	693227	68702.3	HUMAN	P38606	P38606|P38606-2	ATP6V1A	7.9	3	31.02
77	77.3	Isoform 2 of Rho guanine nucleotide exchange factor 6	ARHGEF6	0.086	0.547	0.539404	0.934005	23	461000000	10600000000	0.331	17	12559593	10888576	11363482	12677143	71702.5	HUMAN	Q15052-2	Q15052-2|Q15052	ARHGEF6	33.1	17	198.65
908	908.1	39S ribosomal protein L24, mitochondrial	MRPL24	0.086	0.67	0.539404	0.257432	3	331000000	992000000	0.162	3	1931370	1665813	1611402	1951766	25028.5	HUMAN	Q96A35	Q96A35	MRPL24	16.2	3	31.02
1351	1351.1	Potassium voltage-gated channel subfamily KQT member 2	KCNQ2	0.086	0.659	0.539404	0.317939	2	3580000	7160000	0.03	2	353288	299772	296665	390076	97964.1	HUMAN	Q4VXP6	Q4VXP6|O43526|O43526-2|O43526-3|O43526-5|O43526-4|O43526-6	KCNQ2	3	2	14.12
1335	1335.1	Vesicle-associated membrane protein-associated protein A	VAPA	0.085	0.486	0.533805	1.26954	2	81400000	163000000	0.112	2	1253609	997641	1193533	1313353	28121	HUMAN	Q9P0L0	Q9P0L0|Q9P0L0-2|J3QKM9	VAPA	11.2	2	14.5
140	140.1	Glutamate receptor ionotropic, NMDA 2B	GRIN2B	0.084	0.588	0.528206	0.708481	35	320000000	11200000000	0.206	26	26302695	25951645	24339593	28291895	168076	HUMAN	Q13224	Q13224|Q14957|H0Y2V8	GRIN2B	20.6	26	291.41
207	207.2	Microtubule-associated protein	MAP4	0.084	0.576	0.528206	0.774488	22	228000000	5020000000	0.092	16	14147123	11946892	12439122	14160285	246695	HUMAN	E7EVA0	E7EVA0|P27816|P27816-6|P27816-2|P27816-5|P27816-4	MAP4	9.2	16	184.91
210	210.1	Protocadherin beta-16	PCDHB16	0.084	0.596	0.528206	0.664476	22	649000000	14300000000	0.244	14	17098478	15641164	15398571	18322879	85381.1	HUMAN	Q9NRJ7	Q9NRJ7|Q9Y5E3|F5H446	PCDHB16	24.4	14	191.17
849	849.1	Leucine-rich repeat and calponin homology domain-containing protein 2	LRCH2	0.084	0.871	0.528206	0.848187	5	70000000	350000000	0.074	4	1719319	1470269	1303757	1911984	85442.7	HUMAN	Q5VUJ6	Q5VUJ6|Q5VUJ6-2	LRCH2	7.4	4	35.62
947	947.1	Electroneutral sodium bicarbonate exchanger 1	SLC4A8	0.084	0.638	0.528206	0.433451	2	36200000	72300000	0.026	2	144561	106178	118203	167581	124419	HUMAN	Q2Y0W8	Q2Y0W8|Q2Y0W8-2|Q2Y0W8-3|Q2Y0W8-5|Q2Y0W8-4|Q2Y0W8-7|Q2Y0W8-6|Q2Y0W8-8	SLC4A8	2.6	2	29
369	369.1	Neurocan core protein	NCAN	0.083	0.756	0.522607	0.215619	11	165000000	1820000000	0.099	8	4129297	3589103	3256479	4712518	145030	HUMAN	O14594	O14594	NCAN	9.9	8	118.13
897	897.4	Ras-related protein Rab-8A	RAB8A	0.083	0.809	0.522607	0.507151	3	113000000	338000000	0.13	3	1532453	1274231	1111733	1618475	23838.9	HUMAN	P61006	P61006	RAB8A	13	3	23.78
943	943.1	Synapsin-1	SYN1	0.083	0.752	0.522607	0.193617	4	345000000	1380000000	0.053	3	2404744	2111950	2000542	2763679	74281.2	HUMAN	P17600	P17600|P17600-2	SYN1	5.3	3	29.17
1041	1041.1	RNA-binding protein 27	RBM27	0.083	0.599	0.522607	0.647974	4	66100000	265000000	0.03	3	1939066	1664688	1721269	2085982	119172	HUMAN	Q9P2N5	Q9P2N5|U3KPZ7	RBM27	3	3	24.13
1081	1081.1	Isoform I of Protein SON	SON	0.083	0.685	0.522607	0.174923	2	125000000	251000000	0.011	2	631012	536796	501698	652746	268488	HUMAN	P18583-9	P18583-9|P18583-5|P18583|P18583-7|P18583-4|P18583-3|P18583-10|P18583-2|P18583-6|P18583-8	SON	1.1	2	21.53
1415	1415.1	DNA repair protein complementing XP-G cells	ERCC5	0.083	0.624	0.522607	0.51046	2	213000000	426000000	0.021	2	1454759	1195709	1165178	1519495	133848	HUMAN	P28715	P28715	ERCC5	2.1	2	12.64
427	427.1	Peroxisomal 2,4-dienoyl-CoA reductase	DECR2	0.082	0.826	0.517007	0.600661	12	194000000	2330000000	0.438	10	8783949	7614712	7850853	10130274	31119.3	HUMAN	Q9NUI1	Q9NUI1|Q4VXZ8|Q9NUI1-3|Q9NUI1-2|G3V0I9	DECR2	43.8	10	101.78
118	118.1	Isoform 4 of WD repeat-containing protein 47	WDR47	0.081	0.621	0.511408	0.526961	53	412000000	21800000000	0.391	24	26528841	24330009	22840730	28242012	104479	HUMAN	O94967-4	O94967-4|O94967-3|O94967|O94967-2	WDR47	39.1	24	339.02
617	617.1	Protein unc-13 homolog A	UNC13A	0.081	0.836	0.511408	0.655667	6	21700000	130000000	0.05	6	1232094	1084982	976532	1405030	197124	HUMAN	F8W059	F8W059|H7BXE5|Q9UPW8|F8W0P6|F8VZH8	UNC13A	5	6	59.25
700	700.1	Isoform 4 of Myosin-10	MYH10	0.081	0.668	0.511408	0.268433	7	30500000	213000000	0.042	6	4143722	3899313	3676248	4193416	233494	HUMAN	P35580-4	P35580-4|P35580-3|P35580-2|F8W6L6|P35580-5|P35580|G8JLL9|Q7Z406-2|F2Z2U8|Q7Z406-6|Q7Z406|Q7Z406-4|Q7Z406-5	MYH10	4.2	6	50.42
998	998.1	Transcription elongation factor B polypeptide 3	TCEB3	0.081	0.956	0.511408	1.31574	2	42400000	84800000	0.042	2	552754	539860	417558	580332	90363.7	HUMAN	Q14241	Q14241	TCEB3	4.2	2	26.31
90	90.4	Fragile X mental retardation syndrome-related protein 2	FXR2	0.08	0.783	0.505809	0.364135	53	903000000	47900000000	0.465	24	59351460	54306587	48341186	67506768	74564.3	HUMAN	P51116	P51116	FXR2	46.5	24	320.71
205	205.1	Putative elongation factor 1-alpha-like 3	EEF1A1P5	0.08	0.746	0.505809	0.160613	42	855000000	35900000000	0.519	19	36692062	34054929	30664420	38977330	50526.4	HUMAN	Q5VTE0	Q5VTE0|P68104	EEF1A1P5	51.9	19	213.82
255	255.1	Peptidyl-prolyl cis-trans isomerase A	PPIA	0.08	0.75	0.505809	0.182615	21	592000000	12400000000	0.8	12	20012832	16228375	14416306	22305209	18240.4	HUMAN	P62937	P62937|C9J5S7|F8WE65|P62937-2|E5RIZ5|A0A075B759|Q9Y536|F5H284	PPIA	80	12	172.58
555	555.1	Amyloid beta A4 protein	APP	0.08	0.528	0.505809	1.03852	7	215000000	1510000000	0.106	6	5225681	4661189	4779277	5243217	87968.7	HUMAN	P05067	P05067|P05067-9|P05067-8|P05067-11|P05067-7|E9PG40|P05067-6|P05067-5|P05067-4|P05067-3|P05067-10|P05067-2	APP	10.6	6	68.55
694	694.1	Peptidyl-prolyl cis-trans isomerase FKBP4	FKBP4	0.08	0.615	0.505809	0.559965	8	285000000	2280000000	0.172	6	3829715	3121401	2938381	3786942	52088.9	HUMAN	Q02790	Q02790|F5H120	FKBP4	17.2	6	50.95
281	281.1	Homeobox protein Hox-B5	HOXB5	0.079	0.553	0.50021	0.901002	30	1060000000	31700000000	0.639	14	28280786	27163294	26181470	30593813	29605.1	HUMAN	P09067	P09067|P09630|P31267|P09630-2|P09629|O43365|P14651|P14651-2|B7Z5N8|F8VXG0	HOXB5	63.9	14	158.44
1006	1006.1	PHD finger protein 14	PHF14	0.077	0.602	0.489012	0.631473	3	38300000	115000000	0.038	2	198112	172464	178720	209511	101877	HUMAN	O94880	O94880|O94880-2	PHF14	3.8	2	25.78
85	85.1	Catenin alpha-2	CTNNA2	0.076	0.562	0.483413	0.851496	53	297000000	15700000000	0.46	36	40778108	37093108	36544769	41894727	106110	HUMAN	P26232	P26232|P26232-2|P26232-5|P26232-3|P26232-6|P26232-4|P35221-3|B8ZZE7	CTNNA2	46	36	400.35
190	190.3	Isoform LCRMP-4 of Dihydropyrimidinase-related protein 3	DPYSL3	0.076	0.732	0.483413	0.0836047	14	300000000	4200000000	0.203	10	5474459	4481399	4349647	6145937	74366.4	HUMAN	Q14195-2	Q14195-2|Q14195	DPYSL3	20.3	10	100.3
311	311.1	SEC14 domain and spectrin repeat-containing protein 1	SESTD1	0.076	0.748	0.483413	0.171614	16	121000000	1940000000	0.219	11	8374914	7017755	6372196	9524713	80088.6	HUMAN	Q86VW0	Q86VW0|F8WFB2	SESTD1	21.9	11	144.49
433	433.1	Rho GTPase-activating protein 24	ARHGAP24	0.076	0.861	0.483413	0.793182	12	86700000	1040000000	0.152	10	3957950	3298297	3160333	4591854	84884.4	HUMAN	Q8N264	Q8N264|Q8N264-3|Q8N264-2|Q8N264-4	ARHGAP24	15.2	10	99.62
1201	1201.1	Transcription factor COE3	EBF3	0.076	0.639	0.483413	0.427951	2	466000000	931000000	0.04	2	1238529	1018902	985327	1250420	65490	HUMAN	Q9H4W6	Q9H4W6|Q9UH73|Q9H4W6-2|E5RFQ1|Q9HAK2|Q9UH73-2|B7Z934|Q9HAK2-2|Q9BQW3-1|Q9BQW3|E9PEI2	EBF3	4	2	17.6
108	108.2	Isoform 3 of Neuronal migration protein doublecortin	DCX	0.075	0.771	0.477813	0.298128	42	739000000	31000000000	0.646	24	41448025	39219533	33819894	46186216	40858.1	HUMAN	O43602-3	O43602-3|O43602-5|O43602-4|O43602-2|O43602	DCX	64.6	24	335.48
303	303.1	Isoform 3 of Dual specificity protein kinase CLK1	CLK1	0.075	0.895	0.477813	0.980202	21	677000000	14200000000	0.224	13	24293300	20982987	19929667	29030058	62554.3	HUMAN	P49759-3	P49759-3|P49759|F8WBF5|B8ZZR0|P49759-2	CLK1	22.4	13	149.34
449	449.1	AT-hook DNA-binding motif-containing protein 1	AHDC1	0.075	0.682	0.477813	0.191425	13	185000000	2410000000	0.094	9	1803621	1492455	1420574	1810755	170058	HUMAN	Q5TGY3	Q5TGY3	AHDC1	9.4	9	93.07
1295	1295.1	Ubiquitin carboxyl-terminal hydrolase isozyme L1	UCHL1	0.075	1.037	0.477813	1.76129	3	330000000	989000000	0.136	2	2150125	1832042	1671378	2590756	27124.6	HUMAN	D6R956	D6R956|P09936	UCHL1	13.6	2	15.45
86	86.1	Isoform 2 of ATPase family AAA domain-containing protein 3A	ATAD3A	0.074	0.642	0.472214	0.411449	58	320000000	18600000000	0.564	32	38480257	32473970	29842155	41490312	66331.2	HUMAN	Q9NVI7-2	Q9NVI7-2|Q9NVI7|Q9NVI7-3|Q5T9A4|Q5T2N8|Q5T9A4-3|Q5T9A4-2	ATAD3A	56.4	32	400.26
219	219.2	E3 ubiquitin-protein ligase RING1	RING1	0.074	0.607	0.472214	0.60397	23	339000000	7800000000	0.394	13	16202543	14993722	13802710	17588190	42999.1	HUMAN	Q06587	Q06587|Q06587-2	RING1	39.4	13	164.05
53	53.1	40S ribosomal protein S4, X isoform	RPS4X	0.073	0.666	0.466615	0.279435	123	4480000000	551000000000	0.817	40	601802961	547777705	492341077	603533598	29825.4	HUMAN	P62701	P62701|A6NH36	RPS4X	81.7	40	560.52
53	53.2	40S ribosomal protein S4, Y isoform 1	RPS4Y1	0.073	0.656	0.466615	0.334441	73	3530000000	258000000000	0.65	25	233370726	210912671	196703750	247184323	29683.3	HUMAN	P22090	P22090	RPS4Y1	65	25	333.36
693	693.1	Probable ATP-dependent RNA helicase DDX41	DDX41	0.073	0.613	0.466615	0.570966	7	169000000	1180000000	0.144	7	3721898	3100257	3169311	3796618	70521.1	HUMAN	Q9UJV9	Q9UJV9|D6RGI7	DDX41	14.4	7	51.17
751	751.1	Isoform 2 of Ankyrin repeat domain-containing protein 24	ANKRD24	0.073	0.402	0.466615	1.73159	6	54000000	324000000	0.061	6	1901346	1526063	1672328	1826237	133347	HUMAN	Q8TF21-2	Q8TF21-2|Q8TF21	ANKRD24	6.1	6	44.22
89	89.1	Heat shock protein HSP 90-beta	HSP90AB1	0.072	0.764	0.461016	0.259624	60	468000000	28100000000	0.44	30	51528213	44472062	38920797	52185917	83605	HUMAN	P08238	P08238|Q58FF8|Q58FF7|Q14568|Q58FG1|Q58FF6|Q12931|Q12931-2|I3L0K7	HSP90AB1	44	29	389.74
172	172.1	14-3-3 protein gamma	YWHAG	0.072	0.746	0.461016	0.160613	35	1040000000	36200000000	0.639	17	48425802	38400413	36271186	56810847	28473.3	HUMAN	P61981	P61981	YWHAG	63.9	17	240.13
210	210.2	Protocadherin beta-2	PCDHB2	0.072	0.643	0.461016	0.405948	24	579000000	13900000000	0.246	13	17269501	15301736	14893380	18280798	87765.7	HUMAN	Q9Y5E7	Q9Y5E7	PCDHB2	24.6	13	209.71
665	665.1	La-related protein 4B	LARP4B	0.072	0.572	0.461016	0.796491	8	903000000	7230000000	0.094	6	14588327	12515743	12251498	16252718	80949.9	HUMAN	Q92615	Q92615	LARP4B	9.4	6	54.09
1029	1029.1	28S ribosomal protein S11, mitochondrial	MRPS11	0.072	0.538	0.461016	0.983511	3	167000000	501000000	0.134	2	1324098	1145053	1140356	1351225	20786.6	HUMAN	P82912	P82912|P82912-2|H0YL99	MRPS11	13.4	2	24.46
63	63.2	Catenin delta-2	CTNND2	0.071	0.686	0.455417	0.169423	14	320000000	4480000000	0.105	11	8700016	7073006	6739422	8643131	133738	HUMAN	Q9UQB3	Q9UQB3|Q9UQB3-2|E7EPC8|E9PHB5|B4DRK2|D6R9A8|D6RHE9	CTNND2	10.5	11	115.24
204	204.1	Leucine zipper putative tumor suppressor 3	LZTS3	0.071	0.389	0.455417	1.8031	29	234000000	6800000000	0.337	21	18232709	14859034	16650688	17995434	72303	HUMAN	O60299	O60299|O60299-2	LZTS3	33.7	21	214.41
258	258.1	DNA-3-methyladenine glycosylase	MPG	0.071	0.918	0.455417	1.10672	26	933000000	24300000000	0.506	14	27148196	22389292	20030832	30090231	33267.5	HUMAN	P29372	P29372|P29372-4|P29372-2|P29372-5	MPG	50.6	14	169.97
560	560.1	Isoform 3 of Methyltransferase-like protein 17, mitochondrial	METTL17	0.071	0.652	0.455417	0.356443	9	237000000	2130000000	0.106	7	9195474	8024836	7506296	9763418	53906.1	HUMAN	Q9H7H0-3	Q9H7H0-3|Q9H7H0|Q9H7H0-2|B4E298	METTL17	10.6	7	67.81
966	966.1	Protein LOC102288414	LOC102288414	0.071	0.502	0.455417	1.18153	5	1380000000	6910000000	0.163	3	9461293	8087138	8484959	9258998	13797.8	HUMAN	E9PRG8	E9PRG8|E9PLD3	LOC102288414	16.3	3	27.79
652	652.1	Uncharacterized protein CXorf23	CXorf23	0.07	0.505	0.449818	1.16503	7	136000000	950000000	0.091	6	2799618	2652290	3122349	3259280	84269.3	HUMAN	A2AJT9	A2AJT9|A2AJT9-2|A2AJT9-3|F2Z385	CXorf23	9.1	6	54.86
25	25.3	Serine/threonine-protein kinase MARK2	MARK2	0.069	0.792	0.444219	0.41364	96	795000000	76400000000	0.625	46	140203233	118742110	114303640	170190319	87089.2	HUMAN	E9PC69	E9PC69|Q7KZI7-14|Q7KZI7|Q7KZI7-8|Q7KZI7-11|Q7KZI7-16|Q7KZI7-15|Q7KZI7-6|Q7KZI7-3|Q7KZI7-12|E7ETY4|Q7KZI7-13|Q7KZI7-9|Q7KZI7-4|Q7KZI7-5|Q7KZI7-2|Q7KZI7-7|Q7KZI7-10	MARK2	62.5	46	602.09
854	854.1	Isocitrate dehydrogenase [NADP], mitochondrial	IDH2	0.069	0.756	0.444219	0.215619	3	19900000	59800000	0.077	3	729727	590535	607739	838503	51364.8	HUMAN	P48735	P48735|P48735-2|H0YL11	IDH2	7.7	3	35.26
1228	1228.1	Cullin-associated NEDD8-dissociated protein 1	CAND1	0.069	0.668	0.444219	0.268433	2	6660000	13300000	0.017	2	617276	537963	536209	690803	138085	HUMAN	Q86VP6	Q86VP6|Q86VP6-2|Q86VP6-3	CAND1	1.7	2	17.13
282	282.1	Ubiquitin-40S ribosomal protein S27a	RPS27A	0.068	0.674	0.43862	0.23543	38	2970000000	113000000000	0.705	12	93944262	75479899	66057717	89213574	18306.9	HUMAN	P62979	P62979|P0CG48|F5H041|Q96C32|P0CG47|B4DV12|J3QRK5|J3QLP7	RPS27A	70.5	12	157.97
434	434.1	Plasma membrane calcium-transporting ATPase 1	ATP2B1	0.068	0.657	0.43862	0.32894	11	475000000	5220000000	0.119	10	8220574	7712235	6964547	8695900	139723	HUMAN	P20020	P20020|P20020-4|P20020-2|P20020-5|P20020-3|P20020-6|E7ERY9|Q16720|Q16720-4|Q16720-2|Q16720-5|Q16720-3|Q16720-6|Q16720-7|Q16720-8	ATP2B1	11.9	10	99.43
660	660.1	Band 4.1-like protein 3	EPB41L3	0.068	0.528	0.43862	1.03852	7	141000000	985000000	0.07	5	1997946	1750252	1763810	2004533	121531	HUMAN	Q9Y2J2	Q9Y2J2|Q9Y2J2-4|Q9Y2J2-2|Q9Y2J2-3	EPB41L3	7	5	54.36
85	85.2	Isoform 2 of Catenin alpha-1	CTNNA1	0.067	0.549	0.43302	0.923004	10	519000000	5190000000	0.098	8	9739021	8625334	8893601	10269368	103489	HUMAN	P35221-2	P35221-2|P35221|G3XAM7	CTNNA1	9.8	8	71.75
214	214.1	Protein Wiz	WIZ	0.067	0.564	0.43302	0.840495	21	219000000	4590000000	0.25	18	7728018	6637644	6844127	7916999	104190	HUMAN	M0QXA7	M0QXA7|O95785-3|B3KVH1|O95785|O95785-2	WIZ	25	18	206.86
370	370.1	Isoform 2 of Disks large homolog 1	DLG1	0.067	0.635	0.43302	0.449953	14	2530000000	35400000000	0.161	11	8499335	7813047	7567908	9102797	103604	HUMAN	Q12959-2	Q12959-2|Q12959-7|Q12959|Q12959-4|Q12959-6|Q12959-3|Q12959-5|Q12959-9|Q12959-8|E7EQD7|B4E2H8|Q6ZSU2|O14909|E9PPV7	DLG1	16.1	11	118.01
782	782.1	rRNA/tRNA 2'-O-methyltransferase fibrillarin-like protein 1	FBLL1	0.067	0.977	0.43302	1.43125	4	153000000	614000000	0.122	3	1491135	1305971	1286250	1958239	34859.8	HUMAN	R4GMW7	R4GMW7|A6NHQ2|P22087	FBLL1	12.2	3	40.84
1166	1166.1	BolA-like protein 2	BOLA2	0.067	0.676	0.43302	0.224429	3	166000000	497000000	0.302	3	1572272	1326737	1240732	1604264	10287.5	HUMAN	Q9H3K6	Q9H3K6|Q9H3K6-2	BOLA2	30.2	3	18.89
36	36.1	N-acylneuraminate cytidylyltransferase	CMAS	0.066	0.797	0.427421	0.441143	130	2790000000	363000000000	0.794	47	321747666	285236950	255511470	364035113	49063	HUMAN	Q8NFW8	Q8NFW8|Q8NFW8-2|F5H296	CMAS	79.4	47	684.29
162	162.2	Isoform 5 of MAP7 domain-containing protein 2	MAP7D2	0.066	0.545	0.427421	0.945007	39	533000000	20800000000	0.308	20	27076845	25637759	24817513	27537226	77045.5	HUMAN	Q96T17-5	Q96T17-5	MAP7D2	30.8	20	251.36
247	247.1	La-related protein 1	LARP1	0.066	0.609	0.427421	0.592968	23	184000000	4230000000	0.223	15	9264700	7883202	8080225	9832980	123907	HUMAN	Q6PKG0	Q6PKG0|Q6PKG0-3	LARP1	22.3	15	180.56
1124	1124.1	Destrin	DSTN	0.066	0.8	0.427421	0.457645	3	39900000	120000000	0.139	2	1533707	1328205	1197639	1709269	18961.8	HUMAN	P60981	P60981|F6RFD5|P60981-2	DSTN	13.9	2	20.04
1244	1244.1	Zinc finger protein 34	ZNF34	0.066	0.65	0.427421	0.367444	2	124000000	247000000	0.041	2	1284931	1064443	1049253	1401682	65577.8	HUMAN	Q8IZ26	Q8IZ26	ZNF34	4.1	2	16.69
397	397.1	Isoform 3 of Echinoderm microtubule-associated protein-like 2	EML2	0.065	0.669	0.421822	0.262933	11	61100000	672000000	0.169	9	2140147	1791157	1818918	2394860	93380.4	HUMAN	O95834-3	O95834-3|O95834-2|C9JRL6|K7EIK7|O95834	EML2	16.9	9	109.82
965	965.1	Flt3-interacting zinc finger protein 1	FIZ1	0.065	0.698	0.421822	0.103416	4	460000000	1840000000	0.062	3	3023641	2566046	2496332	3425395	53649.5	HUMAN	Q96SL8	Q96SL8	FIZ1	6.2	3	27.82
1178	1178.1	Isoform 2 of Epidermal growth factor receptor substrate 15-like 1	EPS15L1	0.065	0.34	0.421822	2.07263	3	25300000	76000000	0.058	3	1276922	1099694	1427802	1386241	99718.3	HUMAN	Q9UBC2-2	Q9UBC2-2|Q9UBC2	EPS15L1	5.8	3	18.44
33	33.1	Nuclear mitotic apparatus protein 1	NUMA1	0.064	0.408	0.416223	1.69859	93	176000000	16300000000	0.407	60	48284224	43028117	47644646	46954356	239339	HUMAN	Q14980	Q14980|Q14980-2|Q14980-3|Q14980-4|Q14980-5	NUMA1	40.7	60	703.56
152	152.2	Liprin-alpha-2	PPFIA2	0.064	0.595	0.416223	0.669977	35	437000000	15300000000	0.234	26	25761328	23158056	22510453	26129763	143802	HUMAN	O75334	O75334|O75334-3|G3V200|O75334-4|O75334-5|O75334-6|H0YHK3|O75334-7|O75334-8	PPFIA2	23.4	26	269.13
160	160.1	ATP synthase subunit alpha, mitochondrial	ATP5A1	0.064	0.688	0.416223	0.158421	38	377000000	14300000000	0.457	22	24922136	21584204	20638464	26577846	59863.7	HUMAN	P25705	P25705|P25705-2|P25705-3|K7ESA0	ATP5A1	45.7	22	254.91
402	402.4	Poly(rC)-binding protein 3	PCBP3	0.064	0.727	0.416223	0.0561018	5	139000000	693000000	0.177	4	3875563	3028858	2733952	4565740	39749.8	HUMAN	P57721	P57721|P57721-4|E9PFP8|P57721-5|P57721-3|P57721-2	PCBP3	17.7	4	43.19
561	561.1	26S protease regulatory subunit 6A	PSMC3	0.064	0.674	0.416223	0.23543	6	76100000	457000000	0.152	6	2641611	2179906	2245469	2704245	49488	HUMAN	P17980	P17980|R4GNH3|E9PM69	PSMC3	15.2	6	67.7
1024	1024.1	Coronin-2A	CORO2A	0.064	0.444	0.416223	1.50057	3	447000000	1340000000	0.051	3	1723003	1443113	1621980	1777187	60275.7	HUMAN	Q92828	Q92828	CORO2A	5.1	3	24.77
1130	1130.1	Heterogeneous nuclear ribonucleoprotein A3	HNRNPA3	0.064	0.826	0.416223	0.600661	2	5800000	11600000	0.084	2	359513	361115	323090	415439	39822.5	HUMAN	P51991	P51991|P51991-2	HNRNPA3	8.4	2	19.9
152	152.1	Liprin-alpha-1	PPFIA1	0.063	0.577	0.410624	0.768988	38	441000000	16800000000	0.262	26	33064969	29146231	29072032	33711325	136347	HUMAN	Q13136	Q13136|Q13136-2|E9PJZ7	PPFIA1	26.2	26	271.28
213	213.1	Protein Hook homolog 3	HOOK3	0.063	0.617	0.410624	0.548964	29	471000000	13700000000	0.345	18	17226878	16558905	15735888	18148448	83523.8	HUMAN	Q86VS8	Q86VS8	HOOK3	34.5	18	207.4
706	706.1	Isoform 2 of Myc-associated zinc finger protein	MAZ	0.063	0.731	0.410624	0.0781041	8	70000000	560000000	0.123	5	828980	735825	729920	1043449	52212.9	HUMAN	P56270-2	P56270-2|P56270|P56270-4|H3BTS8|I3L4D3|H3BRC5|I3L0M3|H3BPU3|I3L411	MAZ	12.3	5	49.29
7	7.1	CLIP-associating protein 2	CLASP2	0.062	0.827	0.405025	0.606161	334	2090000000	699000000000	0.71	100	619276690	536723308	527587980	805483378	141929	HUMAN	O75122	O75122|J3KR49|E7ENG2	CLASP2	71	100	1475.68
26	26.4	Janus kinase and microtubule-interacting protein 3	JAKMIP3	0.062	0.607	0.405025	0.60397	51	419000000	21400000000	0.361	32	46156755	41492705	40410336	49170226	98698.5	HUMAN	Q5VZ66	Q5VZ66|Q5VZ66-2	JAKMIP3	36.1	32	356.16
428	428.1	Transcription factor A, mitochondrial	TFAM	0.062	0.664	0.405025	0.290436	17	647000000	11000000000	0.292	9	15549715	13064815	12468114	16240048	29324.3	HUMAN	Q00059	Q00059|Q00059-2	TFAM	29.2	9	101.74
440	440.1	Isoform 6 of Splicing factor 1	SF1	0.062	0.682	0.405025	0.191425	14	202000000	2830000000	0.182	8	3304276	2797420	2652964	3416372	62173.2	HUMAN	Q15637-6	Q15637-6|Q15637-2|Q15637|Q15637-3|Q15637-4|Q15637-5|Q15637-7|F8WEV5	SF1	18.2	8	97.57
445	445.1	Double-stranded RNA-binding protein Staufen homolog 1	STAU1	0.062	0.671	0.405025	0.251932	12	526000000	6320000000	0.216	9	3665004	3411420	3360084	4294045	63466.4	HUMAN	O95793	O95793|O95793-2|Q5JW30|O95793-3	STAU1	21.6	9	95.08
749	749.1	STAGA complex 65 subunit gamma	SUPT7L	0.062	0.582	0.405025	0.741485	3	367000000	1100000000	0.118	3	2139014	1757572	1618194	2018553	46591.3	HUMAN	O94864	O94864|O94864-2|O94864-4	SUPT7L	11.8	3	44.4
152	152.3	Liprin-alpha-2	PPFIA2	0.061	0.587	0.399426	0.713982	34	444000000	15100000000	0.224	25	25790485	23105553	22478425	26110525	141676	HUMAN	J3KNM3	J3KNM3|O75334-2	PPFIA2	22.4	25	263.54
231	231.1	MAGUK p55 subfamily member 3	MPP3	0.061	0.583	0.399426	0.735984	23	234000000	5380000000	0.377	18	18281923	16026990	16137075	18113881	69344.5	HUMAN	D3DX46	D3DX46|Q13368	MPP3	37.7	18	192.96
577	577.1	Mitogen-activated protein kinase kinase kinase kinase 4	MAP4K4	0.061	0.765	0.399426	0.265124	9	297000000	2670000000	0.053	7	5677594	5292324	4771527	6187310	151880	HUMAN	G5E948	G5E948|O95819-3|E7ESS2|E7EN19|O95819|O95819-5|O95819-2|G3XAA2|O95819-4|E7ENQ1|C9J840|E7EX83|Q9UKE5-4|Q9UKE5-6|Q8N4C8|Q9UKE5-7|Q8N4C8-4|Q8N4C8-2|Q9UKE5-8|Q8N4C8-5	MAP4K4	5.3	7	65.27
1063	1063.1	Copper chaperone for superoxide dismutase	CCS	0.061	1.096	0.399426	2.08582	3	106000000	319000000	0.127	3	1601360	1287764	1116311	1935812	29553.6	HUMAN	O14618	O14618|J3KNF4	CCS	12.7	3	22.79
17	17.2	Isoform 2 of Kinesin-like protein KIF2A	KIF2A	0.06	0.696	0.393826	0.114417	258	6930000000	1790000000000	0.651	69	1443977899	1285824060	1141718105	1575556594	75726.3	HUMAN	O00139-2	O00139-2	KIF2A	65.1	69	980.57
27	27.2	Heat shock cognate 71 kDa protein	HSPA8	0.06	0.623	0.393826	0.51596	120	1060000000	127000000000	0.667	46	130107182	121081522	117163664	134844312	71125	HUMAN	P11142	P11142|E9PKE3|P11142-2|E9PNE6|A8K7Q2|P54652	HSPA8	66.7	46	640.81
960	960.1	EH domain-containing protein 1	EHD1	0.06	0.808	0.393826	0.50165	4	52600000	210000000	0.065	3	2218689	2028644	1920153	2449690	60682.8	HUMAN	Q9H4M9	Q9H4M9|Q9NZN4|Q9NZN3|Q9NZN3-2	EHD1	6.5	3	28.37
1019	1019.1	Isoform 2 of AKT-interacting protein	AKTIP	0.06	0.853	0.393826	0.749177	2	6870000	13700000	0.139	2	245989	216636	187750	268680	33369.6	HUMAN	Q9H8T0-2	Q9H8T0-2|Q9H8T0	AKTIP	13.9	2	25.17
1346	1346.1	tRNA (uracil-5-)-methyltransferase homolog A	TRMT2A	0.06	0.752	0.393826	0.193617	2	217000000	434000000	0.031	2	944776	803448	735090	1079582	71860.7	HUMAN	F2Z2W7	F2Z2W7|Q8IZ69|Q8IZ69-2	TRMT2A	3.1	2	14.25
17	17.1	Isoform 4 of Kinesin-like protein KIF2A	KIF2A	0.059	0.686	0.388227	0.169423	268	6690000000	1790000000000	0.655	77	1460859627	1304370531	1160714149	1594650359	84772.1	HUMAN	O00139-4	O00139-4|O00139|O00139-5|O00139-1|Q99661|Q99661-2|Q8N4N8	KIF2A	65.5	77	1046.26
252	252.2	Isoform 2 of Transmembrane and coiled-coil domains protein 2	TMCC2	0.058	0.608	0.382628	0.598469	9	231000000	2080000000	0.123	6	7797435	6147501	6297148	8323469	69813.1	HUMAN	O75069-2	O75069-2|O75069|G5E963	TMCC2	12.3	6	67.44
863	863.1	UPF0258 protein KIAA1024	KIAA1024	0.058	0.765	0.382628	0.265124	4	10800000	43200000	0.061	4	2901209	2527583	2657038	3101309	104418	HUMAN	Q9UPX6	Q9UPX6|H0YNN7	KIAA1024	6.1	4	34.9
281	281.4	Homeobox protein Hox-B4	HOXB4	0.057	0.643	0.377029	0.405948	15	1050000000	15800000000	0.354	6	12461511	10214377	10184982	12369194	28003.2	HUMAN	P17483	P17483	HOXB4	35.4	6	74.77
307	307.1	Mitochondrial 2-oxoglutarate/malate carrier protein	SLC25A11	0.057	0.559	0.377029	0.867998	16	184000000	2950000000	0.5	11	10941457	8511112	8471076	11129786	34232.3	HUMAN	Q02978	Q02978|Q02978-2	SLC25A11	50	11	147.37
596	596.1	Vesicle-fusing ATPase	NSF	0.057	0.755	0.377029	0.210118	8	41500000	332000000	0.11	7	3788542	3299422	2977459	4294075	83106.4	HUMAN	P46459	P46459|I3L0N3|P46459-2	NSF	11	7	61.92
761	761.1	RNA-binding protein 39	RBM39	0.057	0.793	0.377029	0.419141	6	105000000	628000000	0.145	5	1728450	1313044	1214329	1853855	59663.8	HUMAN	Q14498	Q14498|Q14498-2|Q14498-3|G3XAC6|Q86U06|Q86U06-2|Q86U06-5|Q86U06-4|Q86U06-3|G3XAP0|G3V5Z6	RBM39	14.5	5	43.01
92	92.2	Ras/Rap GTPase-activating protein SynGAP	SYNGAP1	0.056	0.557	0.37143	0.878999	34	259000000	8800000000	0.261	25	25694405	22011712	22315383	25519189	149251	HUMAN	Q96PV0	Q96PV0|Q96PV0-3|Q96PV0-2	SYNGAP1	26.1	25	271.52
166	166.1	Casein kinase I isoform epsilon	CSNK1E	0.056	0.71	0.37143	0.0374084	31	321000000	9940000000	0.521	18	21456000	18372231	17972487	23406111	47599.5	HUMAN	P49674	P49674|B0QY34|B0QY35	CSNK1E	52.1	18	248.62
772	772.1	Myelin expression factor 2	MYEF2	0.056	0.433	0.37143	1.56107	4	116000000	465000000	0.09	4	1295429	1120602	1378426	1526634	64348.8	HUMAN	Q9P2K5	Q9P2K5|Q9P2K5-2|Q9P2K5-3	MYEF2	9	4	41.95
801	801.1	E3 ubiquitin-protein ligase RNF220	RNF220	0.056	0.535	0.37143	1.00001	4	85700000	343000000	0.072	3	2727530	2445645	2535130	2911334	63791.2	HUMAN	Q5VTB9	Q5VTB9|Q5VTB9-3	RNF220	7.2	3	38.6
1185	1185.1	Isoform 3 of RBPJ-interacting and tubulin-associated protein 1	RITA1	0.056	0.749	0.37143	0.177115	2	17200000	34400000	0.075	2	469258	394487	378582	514232	31306	HUMAN	Q96K30-3	Q96K30-3|Q96K30|Q96K30-2	RITA1	7.5	2	18.24
34	34.1	C-Jun-amino-terminal kinase-interacting protein 3	MAPK8IP3	0.055	0.603	0.365831	0.625972	94	705000000	66300000000	0.41	52	86826069	77654322	73844371	88870445	148652	HUMAN	Q9UPT6	Q9UPT6|E9PFH7|Q9UPT6-2	MAPK8IP3	41	52	702.9
92	92.3	Isoform 4 of Ras/Rap GTPase-activating protein SynGAP	SYNGAP1	0.055	0.584	0.365831	0.730483	33	255000000	8420000000	0.254	24	24772241	21012264	21420235	24623969	144536	HUMAN	Q96PV0-4	Q96PV0-4	SYNGAP1	25.4	24	255.99
1046	1046.1	A-kinase anchor protein 17A	AKAP17A	0.055	0.566	0.365831	0.829494	4	32600000	131000000	0.076	4	933155	792234	789656	997203	81361.6	HUMAN	Q02040	Q02040|X6RAJ1|Q02040-3|Q02040-2	AKAP17A	7.6	4	23.95
200	200.2	Protocadherin gamma-B4	PCDHGB4	0.054	0.784	0.360232	0.369636	39	703000000	27400000000	0.239	15	26983746	26537281	23280195	32854972	100667	HUMAN	Q9UN71	Q9UN71|Q9UN71-2	PCDHGB4	23.9	15	219.5
241	241.1	Histone H1.0	H1F0	0.054	0.71	0.360232	0.0374084	32	604000000	19300000000	0.376	13	48882409	36760912	36439686	50041770	20862.5	HUMAN	P07305	P07305|P07305-2	H1F0	37.6	13	183.26
492	492.1	FGFR1 oncogene partner	FGFR1OP	0.054	0.856	0.360232	0.765679	9	171000000	1540000000	0.268	6	2210850	1675988	1732661	2107739	43178.2	HUMAN	O95684	O95684|O95684-2|Q8N103-3|O95684-3	FGFR1OP	26.8	6	82.88
538	538.1	Isoform 4 of Connector enhancer of kinase suppressor of ras 2	CNKSR2	0.054	0.598	0.360232	0.653475	7	29100000	204000000	0.105	7	2723800	2370941	2328039	3081080	115053	HUMAN	Q8WXI2-5	Q8WXI2-5|Q8WXI2|Q8WXI2-2|Q8WXI2-4|Q6P9H4|C9IZX4|C9JN62	CNKSR2	10.5	7	72.98
552	552.3	Isoform 2 of Chromodomain-helicase-DNA-binding protein 4	CHD4	0.054	0.673	0.360232	0.24093	5	47200000	236000000	0.024	5	1051521	873688	893439	1166091	222442	HUMAN	Q14839-2	Q14839-2|Q14839|F5GWX5	CHD4	2.4	5	49.12
851	851.1	THO complex subunit 3	THOC3	0.054	0.34	0.360232	2.07263	4	134000000	537000000	0.145	3	2421919	2088663	2081805	2434326	39455.6	HUMAN	Q96J01	Q96J01|Q96J01-2|D6RGZ2	THOC3	14.5	3	35.47
934	934.1	Retinitis pigmentosa 9 protein	RP9	0.054	0.673	0.360232	0.24093	4	98200000	393000000	0.144	3	2640733	2361206	2506739	2806686	26334.4	HUMAN	Q8TA86	Q8TA86	RP9	14.4	3	29.69
7	7.2	CLIP-associating protein 2	CLASP2	0.052	0.844	0.349033	0.699671	338	2080000000	703000000000	0.596	99	623183343	538663137	530481749	807779266	166780	HUMAN	E7EW49	E7EW49|E7ERI8	CLASP2	59.6	99	1475.31
268	268.2	F-actin-capping protein subunit alpha-1	CAPZA1	0.052	0.631	0.349033	0.471955	18	1320000000	23800000000	0.437	13	34131538	28699694	28218351	34048835	33093.3	HUMAN	P52907	P52907	CAPZA1	43.7	13	146.25
353	353.2	Heterogeneous nuclear ribonucleoprotein H2	HNRNPH2	0.052	0.684	0.349033	0.180424	19	441000000	8370000000	0.325	11	11865435	13305742	12901518	13650089	49548	HUMAN	P55795	P55795	HNRNPH2	32.5	11	111.26
734	734.1	Brain-enriched guanylate kinase-associated protein	BEGAIN	0.052	0.633	0.349033	0.460954	6	70500000	423000000	0.109	5	2795089	2430865	2338957	3088769	65429.5	HUMAN	Q9BUH8	Q9BUH8|G3V3R5	BEGAIN	10.9	5	46.49
768	768.1	Histone deacetylase 2	HDAC2	0.052	0.625	0.349033	0.504959	6	227000000	1360000000	0.096	4	3770943	3421712	3389548	3961417	55933.8	HUMAN	Q92769	Q92769|Q92769-3|Q13547	HDAC2	9.6	4	42.43
809	809.1	Isoform 3 of Probable 18S rRNA (guanine-N(7))-methyltransferase	WBSCR22	0.052	0.777	0.349033	0.331132	4	159000000	634000000	0.241	4	2213041	2053033	1967691	2364554	34187.3	HUMAN	O43709-3	O43709-3|O43709	WBSCR22	24.1	4	38.08
274	274.1	Isoform 1 of UDP-N-acetylglucosamine--peptide N-acetylglucosaminyltransferase 110 kDa subunit	OGT	0.051	0.721	0.343434	0.0230982	20	141000000	2810000000	0.23	15	10074120	8388266	8061869	10371004	116959	HUMAN	O15294-3	O15294-3|O15294|O15294-2|O15294-4	OGT	23	15	163.4
1099	1099.1	Transmembrane protein 198	TMEM198	0.051	0.761	0.343434	0.243122	2	6790000	13600000	0.077	2	541563	470005	421581	572183	40101.6	HUMAN	Q66K66	Q66K66	TMEM198	7.7	2	20.92
156	156.2	cAMP-dependent protein kinase type II-beta regulatory subunit	PRKAR2B	0.05	0.641	0.337835	0.416949	24	483000000	11600000000	0.366	12	19146967	16523749	16575989	19322521	46700.6	HUMAN	P31323	P31323	PRKAR2B	36.6	12	176.38
672	672.1	Proline/serine-rich coiled-coil protein 1	PSRC1	0.05	0.583	0.337835	0.735984	6	97100000	583000000	0.184	5	1651711	1403066	1343550	1616521	38909.5	HUMAN	Q6PGN9	Q6PGN9|Q6PGN9-2|Q6PGN9-3|Q6PGN9-4	PSRC1	18.4	5	53.23
1141	1141.1	Zinc finger CCCH-type antiviral protein 1	ZC3HAV1	0.05	0.882	0.337835	0.908694	2	6680000	13400000	0.023	2	504026	416498	381132	576024	115909	HUMAN	C9J6P4	C9J6P4|Q7Z2W4|Q7Z2W4-2|Q7Z2W4-3	ZC3HAV1	2.3	2	19.51
1227	1227.1	Nuclear pore complex-interacting protein family member A7	NPIPA7	0.05	0.738	0.337835	0.116608	3	27100000	81400000	0.165	3	522394	467152	482833	470843	42970.6	HUMAN	E9PJI5	E9PJI5|Q9UND3|E9PKD4|E9PNV8|E9PIF3|F8WFD2|E9PJ88|E9PNS9|E9PKD4-2|Q9NRE7	NPIPA7	16.5	3	17.16
143	143.1	Kinesin-like protein KIF26A	KIF26A	0.049	0.613	0.332236	0.570966	31	180000000	5570000000	0.213	24	10749770	8995494	8601769	11062214	197211	HUMAN	Q9ULI4	Q9ULI4|C9JFF0	KIF26A	21.3	24	288.53
359	359.1	Cofilin-1	CFL1	0.049	0.819	0.332236	0.562157	16	314000000	5030000000	0.62	10	10599815	9374919	9026674	11387414	18730.4	HUMAN	P23528	P23528|E9PK25|G3V1A4|Q9Y281|Q9Y281-3	CFL1	62	10	125.14
38	38.2	Microtubule-associated serine/threonine-protein kinase 2	MAST2	0.048	0.569	0.326637	0.812992	30	237000000	7100000000	0.171	21	19759557	17786071	17640671	21082879	197688	HUMAN	Q6P0Q8	Q6P0Q8|E7ERL6|Q6P0Q8-2	MAST2	17.1	21	249.58
300	300.1	Splicing factor, proline- and glutamine-rich	SFPQ	0.048	0.314	0.326637	2.21564	21	342000000	7180000000	0.224	15	15564325	13378091	15317818	15450638	76262.2	HUMAN	P23246	P23246|P23246-2	SFPQ	22.4	15	150.99
517	517.1	Isoform 2 of Actin filament-associated protein 1	AFAP1	0.048	0.713	0.326637	0.0209066	7	272000000	1900000000	0.1	6	4527474	3854117	3698174	4912556	90706.1	HUMAN	Q8N556-2	Q8N556-2|Q8N556	AFAP1	10	6	76.92
595	595.2	26S protease regulatory subunit 4	PSMC1	0.048	0.63	0.326637	0.477456	2	24900000	49900000	0.054	2	752850	626802	619458	765359	49354.8	HUMAN	P62191	P62191|P62191-2	PSMC1	5.4	2	18.31
805	805.1	26S protease regulatory subunit 10B	PSMC6	0.048	0.559	0.326637	0.867998	5	45100000	225000000	0.151	5	2243797	1926941	2150786	2233582	44457.5	HUMAN	P62333	P62333	PSMC6	15.1	5	38.27
1168	1168.1	Homeobox protein Hox-B8	HOXB8	0.048	0.711	0.326637	0.0319078	2	499000000	998000000	0.078	2	2028196	1856249	1937050	2360530	27858.4	HUMAN	P17481	P17481|I3L3R1	HOXB8	7.8	2	18.77
12	12.2	Microtubule-actin cross-linking factor 1, isoforms 1/2/3/5	MACF1	0.047	0.628	0.321038	0.488457	168	201000000	33800000000	0.219	118	86530019	74390322	73727234	88889661	843542	HUMAN	Q9UPN3	Q9UPN3|Q9UPN3-4	MACF1	21.9	118	1326.93
103	103.2	Isoform 3 of La-related protein 4	LARP4	0.047	0.608	0.321038	0.598469	56	857000000	48000000000	0.449	28	93587205	82591367	80166803	99988796	81151.1	HUMAN	Q71RC2-3	Q71RC2-3|Q71RC2-2	LARP4	44.9	28	352.23
727	727.1	GTP-binding nuclear protein Ran	RAN	0.047	0.788	0.321038	0.391638	7	399000000	2790000000	0.18	4	5723684	5090911	4787835	6196245	26394.9	HUMAN	B5MDF5	B5MDF5|P62826|B4DV51	RAN	18	4	47.26
463	463.1	60S ribosomal protein L10a	RPL10A	0.046	0.754	0.315439	0.204618	12	371000000	4460000000	0.405	8	12393441	10366497	9962740	13376323	25002	HUMAN	P62906	P62906	RPL10A	40.5	8	88.96
632	632.1	Hydroxysteroid dehydrogenase-like protein 2	HSDL2	0.046	0.713	0.315439	0.0209066	6	23100000	138000000	0.239	6	2644473	2372329	2494295	2895933	45679.2	HUMAN	Q6YN16	Q6YN16|Q6YN16-2	HSDL2	23.9	6	57.78
1107	1107.1	Secretory carrier-associated membrane protein 3	SCAMP3	0.046	0.577	0.315439	0.768988	3	8250000	24800000	0.092	2	890686	685007	718551	904479	38685.6	HUMAN	O14828	O14828|O14828-2	SCAMP3	9.2	2	20.78
1002	1002.1	Nucleophosmin	NPM1	0.045	1.173	0.309839	2.50937	2	384000000	768000000	0.091	2	1731853	1516587	1312204	2383428	32745.6	HUMAN	P06748	P06748|P06748-2|P06748-3	NPM1	9.1	2	26.2
1108	1108.1	Protein disulfide-isomerase A3	PDIA3	0.045	0.785	0.309839	0.375136	2	19000000	38100000	0.041	2	653264	532112	485112	680361	57180.7	HUMAN	P30101	P30101	PDIA3	4.1	2	20.77
514	514.1	Something about silencing protein 10	UTP3	0.044	0.683	0.30424	0.185924	7	149000000	1040000000	0.183	6	7117433	6066594	5245204	6836856	54671.1	HUMAN	Q9NQZ2	Q9NQZ2	UTP3	18.3	6	77.48
778	778.1	Isoform 2 of Potassium channel subfamily T member 1	KCNT1	0.044	0.607	0.30424	0.60397	6	57300000	344000000	0.042	4	1982382	1625675	1604659	2095685	144056	HUMAN	Q5JUK3-2	Q5JUK3-2|Q5JUK3-3|C9JZ51|C9JAX7|Q5JUK3|C9J9Y7|C9JYL2|Q5JUK3-4	KCNT1	4.2	4	41.35
1127	1127.1	Eukaryotic translation initiation factor 3 subunit G	EIF3G	0.044	0.556	0.30424	0.8845	2	48600000	97200000	0.128	2	474710	404637	414503	481490	35895.6	HUMAN	O75821	O75821	EIF3G	12.8	2	19.97
1158	1158.1	Isoform 2 of PNMA-like protein 2	PNMAL2	0.044	0.445	0.30424	1.49507	2	9930000	19900000	0.02	2	89457	71612	88304	99668	68842.2	HUMAN	Q9ULN7-5	Q9ULN7-5	PNMAL2	2	2	19.06
8	8.1	Isoform 4 of Unconventional myosin-IXa	MYO9A	0.043	0.619	0.298641	0.537963	182	397000000	72300000000	0.452	112	144923718	121338416	117109061	143030295	302881	HUMAN	B2RTY4-4	B2RTY4-4|B2RTY4|B2RTY4-2|H3BRD5|B2RTY4-5|H3BMM1|B2RTY4-3	MYO9A	45.2	112	1427.3
30	30.1	Isoform 3 of Protein scribble homolog	SCRIB	0.043	0.579	0.298641	0.757986	97	488000000	47400000000	0.49	60	62573407	55337305	54732030	65463323	178661	HUMAN	Q14160-3	Q14160-3|Q14160|Q14160-2|Q9BTT6|Q9BTT6-2|Q5T0G3	SCRIB	49	60	782.11
152	152.5	Liprin-alpha-3	PPFIA3	0.043	0.594	0.298641	0.675477	15	672000000	10100000000	0.118	12	14095667	13004163	12495604	14069081	134065	HUMAN	O75145	O75145|O75145-2|R4GN36	PPFIA3	11.8	12	107.49
296	296.1	40S ribosomal protein S14	RPS14	0.043	0.722	0.298641	0.0285988	42	2740000000	115000000000	0.41	9	100711161	73756836	61681867	90446823	16443.6	HUMAN	P62263	P62263|E5RH77	RPS14	41	9	152.21
1391	1391.1	Isoform 8 of Filamin-B	FLNB	0.043	0.71	0.298641	0.0374084	2	5370000	10700000	0.011	2	222451	183796	180786	239408	283798	HUMAN	O75369-8	O75369-8|O75369|O75369-9|O75369-2|O75369-3|O75369-6|O75369-7|E7EN95|O75369-4|O75369-5	FLNB	1.1	2	13.16
108	108.1	Serine/threonine-protein kinase DCLK1	DCLK1	0.042	0.707	0.293042	0.0539101	50	635000000	31700000000	0.455	27	45462552	43571285	38680513	51036910	82793	HUMAN	O15075	O15075|O15075-2|Q5VZY9|O15075-4|O15075-3	DCLK1	45.5	27	352.46
322	322.1	Ubiquitin carboxyl-terminal hydrolase BAP1	BAP1	0.042	0.632	0.293042	0.466455	14	260000000	3640000000	0.218	10	6342930	5272159	4833100	6400832	80816.6	HUMAN	Q92560	Q92560|F8W6N3	BAP1	21.8	10	139.83
498	498.1	Isoform 4 of Probable 28S rRNA (cytosine-C(5))-methyltransferase	NSUN5	0.042	0.713	0.293042	0.0209066	8	205000000	1640000000	0.219	8	4441491	3700139	3852831	4629079	51744.3	HUMAN	Q96P11-4	Q96P11-4|Q96P11-2|Q96P11|Q96P11-5|Q63ZY6|Q63ZY6-5|Q63ZY6-4|Q3KNT7|Q3KNT7-3|Q3KNT7-2|Q63ZY6-6	NSUN5	21.9	8	80.86
545	545.1	Putative uncharacterized protein FLJ22184		0.042	0.591	0.293042	0.691979	9	354000000	3190000000	0.142	5	3977363	3105554	3072321	3863663	60266.3	HUMAN	Q9H6K5	Q9H6K5		14.2	5	71.15
912	912.1	Putative eukaryotic translation initiation factor 2 subunit 3-like protein	EIF2S3L	0.042	0.63	0.293042	0.477456	4	122000000	487000000	0.078	3	1760365	1457782	1466305	1829312	51798.2	HUMAN	Q2VIR3	Q2VIR3|P41091|Q2VIR3-2|F8W810	EIF2S3L	7.8	3	30.97
932	932.1	Zinc finger protein 740	ZNF740	0.042	0.818	0.293042	0.556656	4	129000000	517000000	0.165	3	1578601	1433584	1425371	1622645	22484.2	HUMAN	Q8NDX6	Q8NDX6	ZNF740	16.5	3	29.85
136	136.1	Kinesin light chain 1	KLC1	0.041	0.676	0.287443	0.224429	43	195000000	8370000000	0.394	27	27320979	25524434	25133054	29849056	84492.1	HUMAN	E7EVH7	E7EVH7|Q07866-9|Q07866-4|G3V5R9|Q07866-6|Q07866-5|Q07866-10|G3V3H3|Q07866-7|F8W6L3|Q07866|Q07866-3|Q07866-2|Q07866-8|G3V2E7|G5E9S8|Q96IL0|G3V4L6	KLC1	39.4	27	302.03
292	292.1	Calmodulin-regulated spectrin-associated protein 2	CAMSAP2	0.041	0.642	0.287443	0.411449	16	120000000	1920000000	0.132	14	8737401	7132079	6464086	8648507	169284	HUMAN	Q08AD1	Q08AD1|Q08AD1-3|Q08AD1-2	CAMSAP2	13.2	14	153.02
542	542.1	40S ribosomal protein S15a	RPS15A	0.041	0.883	0.287443	0.914195	9	371000000	3340000000	0.384	6	8167248	6550077	6279725	9303743	14953.4	HUMAN	P62244	P62244|I3L3P7|I3L246	RPS15A	38.4	6	71.79
950	950.1	60S ribosomal protein L35a	RPL35A	0.041	0.779	0.287443	0.342133	4	506000000	2020000000	0.3	4	7901578	6828199	6211803	8600630	12594.5	HUMAN	P18077	P18077|F8WB72|F8WBS5	RPL35A	30	4	28.89
21	21.2	Myotubularin-related protein 13	SBF2	0.04	0.679	0.281844	0.207927	6	580000000	3480000000	0.031	5	6978538	6375441	5804715	7543260	210514	HUMAN	Q86WG5	Q86WG5|Q86WG5-3	SBF2	3.1	5	58.35
337	337.1	60S ribosomal protein L7a	RPL7A	0.04	0.663	0.281844	0.295936	17	341000000	5800000000	0.447	12	13179354	10995598	11147069	14329057	30166.2	HUMAN	P62424	P62424|Q5T8U2	RPL7A	44.7	12	132.77
343	343.1	Isoform 3 of Alpha-adducin	ADD1	0.04	0.569	0.281844	0.812992	13	192000000	2500000000	0.231	10	6382010	5272298	4885544	5906971	84872.1	HUMAN	P35611-3	P35611-3|P35611|E7ENY0|P35611-6|E7EV99|P35611-2|P35611-4|P35611-5|D6RJE2	ADD1	23.1	10	129.8
412	412.1	Protein FAM193B	FAM193B	0.04	0.455	0.281844	1.44006	13	209000000	2720000000	0.138	10	8419404	7987452	7991503	8440669	98024.3	HUMAN	Q96PV7	Q96PV7|Q96PV7-3|Q96PV7-2|D6REE6	FAM193B	13.8	10	105.51
450	450.1	BRCA1-A complex subunit Abraxas	FAM175A	0.04	0.484	0.281844	1.28054	11	308000000	3390000000	0.212	8	7177584	6105418	6420545	7262692	47061.3	HUMAN	Q6UWZ7	Q6UWZ7|D6REL5	FAM175A	21.2	8	93.05
1136	1136.1	Histone acetyltransferase KAT2A	KAT2A	0.04	0.76	0.281844	0.237621	2	96600000	193000000	0.033	2	1092401	903479	862986	1119573	94893.8	HUMAN	Q92830	Q92830|Q92830-2	KAT2A	3.3	2	19.71
151	151.2	Isoform 3 of Centromere protein V	CENPV	0.039	0.666	0.276245	0.279435	57	4810000000	274000000000	0.625	17	141991815	123648898	118069582	148530706	30186.6	HUMAN	Q7Z7K6-3	Q7Z7K6-3	CENPV	62.5	17	270.58
200	200.1	Protocadherin gamma-B6	PCDHGB6	0.039	0.422	0.276245	1.62158	34	531000000	18100000000	0.253	18	31493119	27886432	28651837	34507370	101612	HUMAN	Q9Y5F9	Q9Y5F9|Q9Y5F9-2|Q9Y5G4|Q9Y5G6|Q9Y5H1|Q9Y5G8|Q9Y5H0|O60330|Q9Y5G7|Q9Y5H2-3|Q9Y5F6|Q9Y5G5|Q9Y5G9|Q9Y5G4-2|Q9Y5H0-2|Q9Y5H1-2|Q9Y5G6-2|O60330-2|Q9Y5G7-2|Q9Y5G8-2	PCDHGB6	25.3	18	218.99
387	387.1	60S ribosomal protein L31	RPL31	0.039	0.799	0.276245	0.452145	20	872000000	17400000000	0.584	10	28440135	21350344	19884026	29878197	14462.6	HUMAN	P62899	P62899|B7Z4C8|P62899-2|B7Z4E3|P62899-3|B8ZZK4	RPL31	58.4	10	112.68
715	715.1	Triosephosphate isomerase	TPI1	0.039	0.792	0.276245	0.41364	4	63500000	254000000	0.195	4	2002642	1707678	1512284	2056306	31075.7	HUMAN	P60174	P60174|P60174-1|P60174-4	TPI1	19.5	4	48.42
1050	1050.1	28S ribosomal protein S15, mitochondrial	MRPS15	0.039	0.642	0.276245	0.411449	3	292000000	875000000	0.097	3	2097412	1742701	1776002	2203327	29955.7	HUMAN	P82914	P82914	MRPS15	9.7	3	23.62
88	88.1	Isoform 5 of Oxysterol-binding protein-related protein 6	OSBPL6	0.038	0.715	0.270646	0.00990538	48	236000000	11300000000	0.419	31	22210095	18512919	17694124	23184768	110098	HUMAN	Q9BZF3-5	Q9BZF3-5|Q9BZF3-3|Q9BZF3-4|Q9BZF3-6|Q9H4L5|Q9H4L5-2|Q9H4L5-3|Q9H4L5-4	OSBPL6	41.9	31	390.43
88	88.2	Oxysterol-binding protein-related protein 6	OSBPL6	0.038	0.715	0.270646	0.00990538	47	225000000	10600000000	0.407	30	22013933	18375721	17554996	22913193	107445	HUMAN	Q9BZF3	Q9BZF3|Q9BZF3-2	OSBPL6	40.7	30	372.63
125	125.1	Golgin subfamily A member 2	GOLGA2	0.038	0.562	0.270646	0.851496	41	465000000	19100000000	0.344	26	33226471	29422035	29055260	34417754	113712	HUMAN	Q08379	Q08379|Q08379-2	GOLGA2	34.4	26	321.58
14	14.1	Dynactin subunit 1	DCTN1	0.037	0.594	0.265046	0.675477	230	1150000000	266000000000	0.657	85	263840152	230015224	226499872	279725256	142434	HUMAN	Q14203	Q14203|Q14203-6|E7EX90|Q14203-4|Q14203-3|Q14203-2|Q14203-5|Q6AWB1	DCTN1	65.7	85	1257.49
22	22.3	Isoform 7 of Breast cancer anti-estrogen resistance protein 1	BCAR1	0.037	0.669	0.265046	0.262933	200	3010000000	602000000000	0.74	61	349797798	299816131	291744367	359331702	95556.6	HUMAN	P56945-7	P56945-7	BCAR1	74	61	917.33
27	27.3	78 kDa glucose-regulated protein	HSPA5	0.037	0.581	0.265046	0.746985	33	473000000	15600000000	0.388	19	26858645	23049813	22536338	27142518	72445.7	HUMAN	P11021	P11021	HSPA5	38.8	19	226.92
199	199.1	Isoform 4 of SRC kinase signaling inhibitor 1	SRCIN1	0.037	0.657	0.265046	0.32894	27	192000000	5190000000	0.24	21	14581552	12597552	12195569	14747777	127274	HUMAN	Q9C0H9-5	Q9C0H9-5|Q9C0H9|Q9C0H9-2|Q9C0H9-4	SRCIN1	24	21	219.7
1	1.1	Isoform 2 of Spectrin alpha chain, non-erythrocytic 1	SPTAN1	0.036	0.631	0.259447	0.471955	462	756000000	349000000000	0.754	218	479645140	420058259	410562559	516986349	285888	HUMAN	Q13813-2	Q13813-2|Q13813|A6NG51	SPTAN1	75.4	218	2939.13
12	12.1	Microtubule-actin cross-linking factor 1, isoforms 1/2/3/5	MACF1	0.036	0.629	0.259447	0.482957	172	209000000	35900000000	0.216	119	88669798	75428805	74814668	90906964	866540	HUMAN	H3BQK9	H3BQK9|H3BPE1|Q9UPN3-2|Q9UPN3-3|Q9UPN3-5|E9PLY0	MACF1	21.6	119	1353.31
21	21.1	Isoform 4 of Myotubularin-related protein 5	SBF1	0.036	0.672	0.259447	0.246431	144	626000000	90200000000	0.488	75	138740500	120540056	115638158	145406238	213156	HUMAN	O95248-4	O95248-4|G5E933|O95248	SBF1	48.8	75	961.22
100	100.1	Large subunit GTPase 1 homolog	LSG1	0.036	0.708	0.259447	0.0484095	53	485000000	25700000000	0.55	29	49587651	42609498	40441987	51003373	75908.7	HUMAN	Q9H089	Q9H089|F8WFC6	LSG1	55	29	363.87
638	638.1	RNA-binding protein with serine-rich domain 1	RNPS1	0.036	0.674	0.259447	0.23543	8	329000000	2630000000	0.183	5	5032452	4190527	4280870	5336147	34207.7	HUMAN	Q15287	Q15287|H3BV80|Q15287-2|Q15287-3|H3BMS0|H3BPG5|H3BNU7	RNPS1	18.3	5	57.29
651	651.1	Phosphoglycerate mutase 1	PGAM1	0.036	0.758	0.259447	0.22662	6	165000000	992000000	0.22	4	3002596	2392605	2530599	3348696	28917.5	HUMAN	P18669	P18669|P15259|Q8N0Y7	PGAM1	22	4	55
980	980.1	Chromobox protein homolog 6	CBX6	0.036	0.725	0.259447	0.0451006	4	192000000	767000000	0.133	4	4379244	3748471	3601910	4628022	44125.7	HUMAN	O95503	O95503|B0QXZ6	CBX6	13.3	4	27.26
1110	1110.1	WW domain-binding protein 11	WBP11	0.036	0.673	0.259447	0.24093	2	76300000	153000000	0.039	2	798532	661257	650290	836455	69996.4	HUMAN	Q9Y2W2	Q9Y2W2|F5H5G4	WBP11	3.9	2	20.7
7	7.4	CLIP-associating protein 1	CLASP1	0.035	0.788	0.253848	0.391638	213	967000000	206000000000	0.599	92	272883152	227899446	237421786	330719578	170474	HUMAN	Q7Z460	Q7Z460	CLASP1	59.9	92	1262.01
149	149.1	Isoform 2 of Peripheral-type benzodiazepine receptor-associated protein 1	BZRAP1	0.035	0.541	0.253848	0.967009	32	187000000	6000000000	0.204	23	11818179	9873444	10485611	12300582	195721	HUMAN	O95153-2	O95153-2|O95153-3|O95153	BZRAP1	20.4	23	277.04
200	200.8	Protocadherin gamma-A1	PCDHGA1	0.035	0.608	0.253848	0.598469	7	774000000	5420000000	0.048	3	3717933	3457206	3258103	3961396	101623	HUMAN	Q9Y5H4	Q9Y5H4|Q9Y5H4-2	PCDHGA1	4.8	3	32.42
306	306.1	FERM domain-containing protein 4A	FRMD4A	0.035	0.616	0.253848	0.554464	21	136000000	2870000000	0.168	14	7794617	6659884	6713748	8449501	116027	HUMAN	Q9P2Q2	Q9P2Q2|F8WAN4|Q5T378|Q9Y2L6|Q9Y2L6-2	FRMD4A	16.8	13	147.71
333	333.1	Programmed cell death 6-interacting protein	PDCD6IP	0.035	0.793	0.253848	0.419141	14	118000000	1650000000	0.198	12	5861092	4793541	4574677	6331713	96649	HUMAN	Q8WUM4	Q8WUM4|Q8WUM4-2|F8WBR8|F8WEQ7|F8WDK9	PDCD6IP	19.8	12	134.49
620	620.1	mRNA export factor	RAE1	0.035	0.813	0.253848	0.529153	7	89600000	627000000	0.179	6	2518767	2157525	1971386	2692361	41595	HUMAN	P78406	P78406|E9PQ57|E9PPG9	RAE1	17.9	6	58.92
706	706.2	Isoform 3 of Myc-associated zinc finger protein	MAZ	0.035	0.777	0.253848	0.331132	7	68700000	481000000	0.127	4	501318	411380	409885	627336	47277.9	HUMAN	P56270-3	P56270-3	MAZ	12.7	4	44.39
1104	1104.1	Putative polypeptide N-acetylgalactosaminyltransferase-like protein 3	WBSCR17	0.035	0.68	0.253848	0.202426	3	182000000	547000000	0.045	3	1514365	1507208	1148740	1498450	68491.5	HUMAN	Q6IS24	Q6IS24	WBSCR17	4.5	3	20.84
1	1.2	Isoform 3 of Spectrin alpha chain, non-erythrocytic 1	SPTAN1	0.034	0.632	0.248249	0.466455	446	767000000	342000000000	0.746	213	458031568	402008979	391956355	496467835	283075	HUMAN	Q13813-3	Q13813-3	SPTAN1	74.6	213	2847.74
101	101.3	ADP/ATP translocase 1	SLC25A4	0.034	0.626	0.248249	0.499458	46	480000000	22100000000	0.563	20	59296040	49987229	48650821	62420301	33292.1	HUMAN	P12235	P12235|V9GYG0	SLC25A4	56.3	20	268.07
103	103.1	Isoform 4 of La-related protein 4	LARP4	0.034	0.65	0.248249	0.367444	62	854000000	52900000000	0.446	28	100839204	88619999	86262062	107900861	81926.9	HUMAN	Q71RC2-4	Q71RC2-4|Q71RC2|Q71RC2-6|Q71RC2-5|Q71RC2-7|Q96J85	LARP4	44.6	28	360.6
245	245.1	1-phosphatidylinositol 4,5-bisphosphate phosphodiesterase eta-2	PLCH2	0.034	0.899	0.248249	1.0022	17	65400000	1110000000	0.171	17	4828815	4315507	3888354	5546176	156035	HUMAN	O75038	O75038|O75038-3|O75038-4|O75038-2|B9DI81|O75038-5|Q4KWH8|Q4KWH8-2|Q4KWH8-4|Q4KWH8-3	PLCH2	17.1	17	181.56
522	522.1	Isoform 2 of Lethal(3)malignant brain tumor-like protein 3	L3MBTL3	0.034	0.698	0.248249	0.103416	11	241000000	2650000000	0.096	6	5342285	4543374	4819438	5344965	87067.5	HUMAN	Q96JM7-2	Q96JM7-2|Q96JM7	L3MBTL3	9.6	6	75.76
881	881.1	Valine--tRNA ligase	VARS	0.034	0.53	0.248249	1.02752	3	2820000	8460000	0.031	3	377872	319329	394697	433984	141729	HUMAN	P26640	P26640|P26640-2	VARS	3.1	3	33.46
963	963.1	WD repeat-containing protein mio	MIOS	0.034	0.931	0.248249	1.17822	4	24200000	96700000	0.042	3	1394284	1163127	1027258	1513211	100294	HUMAN	Q9NXC5	Q9NXC5|Q9NXC5-2	MIOS	4.2	3	27.95
1008	1008.1	TBC1 domain family member 30	TBC1D30	0.034	0.421	0.248249	1.62708	3	41000000	123000000	0.047	3	993665	865702	951356	1012579	103654	HUMAN	Q9Y2I9	Q9Y2I9|Q9Y2I9-2|F8VZ81|Q9Y2I9-3	TBC1D30	4.7	3	25.65
1236	1236.1	DDB1- and CUL4-associated factor 4	DCAF4	0.034	0.621	0.248249	0.526961	2	58200000	116000000	0.058	2	244015	197091	195498	244431	56491.3	HUMAN	Q8WV16	Q8WV16|Q8WV16-5|Q8WV16-2|Q8WV16-4|G3V3D6|Q8WV16-3|Q3SXM0|Q86SY2	DCAF4	5.8	2	17.02
7	7.3	Isoform 3 of CLIP-associating protein 1	CLASP1	0.033	0.793	0.24265	0.419141	219	969000000	212000000000	0.619	92	274629514	229123503	238759864	332611639	165647	HUMAN	Q7Z460-3	Q7Z460-3|Q7Z460-2|F8WA11|Q7Z460-4|F5GWS0	CLASP1	61.9	92	1277.63
28	28.1	ATP-dependent RNA helicase DDX3X	DDX3X	0.033	0.752	0.24265	0.193617	161	1980000000	318000000000	0.797	54	341152521	284470769	268182656	373282057	73641.5	HUMAN	O00571	O00571|O00571-2|B4DLA0|Q9NQI0|Q9NQI0-4|Q9NQI0-2|Q9NQI0-3	DDX3X	79.7	54	798.48
226	226.1	Actin-binding LIM protein 3	ABLIM3	0.033	0.805	0.24265	0.485148	24	217000000	5200000000	0.329	17	11269037	9541070	9289725	12343098	79511.8	HUMAN	O94929	O94929|O94929-3|O94929-2|O94929-4|D6RHE7	ABLIM3	32.9	17	199.91
603	603.1	Chromobox protein homolog 3	CBX3	0.033	0.609	0.24265	0.592968	12	284000000	3410000000	0.316	5	4498979	4076841	3891884	4819087	20982.2	HUMAN	Q13185	Q13185|P83916|K7ELA4|P45973	CBX3	31.6	5	61.17
758	758.1	Isoform 3 of Lipid phosphate phosphatase-related protein type 3	LPPR3	0.033	0.646	0.24265	0.389446	5	33100000	165000000	0.096	5	2054713	1721375	1700676	2090720	79571.8	HUMAN	Q6T4P5-3	Q6T4P5-3|Q6T4P5-2|Q6T4P5|Q6T4P5-4	LPPR3	9.6	5	43.31
1080	1080.1	NMDA receptor synaptonuclear signaling and neuronal migration factor	NSMF	0.033	0.725	0.24265	0.0451006	2	66000000	132000000	0.045	2	329756	273127	281585	376003	60598.6	HUMAN	Q6X4W1	Q6X4W1|Q6X4W1-2|Q6X4W1-3|Q6X4W1-6|Q6X4W1-4|Q6X4W1-5|Q5T359|Q5T358	NSMF	4.5	2	21.66
1478	1478.1	Isoform 7 of Calcium-transporting ATPase type 2C member 1	ATP2C1	0.033	0.431	0.24265	1.57207	2	25900000	51700000	0.027	2	867552	725125	806610	910780	108339	HUMAN	P98194-7	P98194-7|P98194-6|P98194-9|P98194-8|P98194-5|P98194-3|P98194|P98194-4|E7ERC6|P98194-2	ATP2C1	2.7	2	11.37
89	89.2	Isoform 2 of Heat shock protein HSP 90-alpha	HSP90AA1	0.032	0.747	0.237051	0.166114	55	457000000	25100000000	0.405	29	51657587	44373028	38968820	52126970	98729.9	HUMAN	P07900-2	P07900-2|P07900|Q58FG0	HSP90AA1	40.5	29	375.01
281	281.2	Homeobox protein Hox-A5	HOXA5	0.032	0.521	0.237051	1.07702	24	661000000	15900000000	0.488	12	12290315	10101029	10735427	12790658	29515.9	HUMAN	P20719	P20719	HOXA5	48.8	12	143.54
894	894.1	Kinase D-interacting substrate of 220 kDa	KIDINS220	0.032	0.428	0.237051	1.58858	4	81900000	328000000	0.02	3	1019553	794637	844065	956893	198136	HUMAN	Q9ULH0	Q9ULH0|Q9ULH0-4|Q9ULH0-2|Q9ULH0-3|Q9ULH0-5	KIDINS220	2	3	32.17
1048	1048.1	Zinc finger and BTB domain-containing protein 40	ZBTB40	0.032	0.681	0.237051	0.196926	2	128000000	256000000	0.022	2	320133	266063	252650	346548	140797	HUMAN	Q9NUA8	Q9NUA8|F8WAI8	ZBTB40	2.2	2	23.81
29	29.2	Rho GTPase-activating protein 23	ARHGAP23	0.031	0.647	0.231452	0.383946	29	449000000	13000000000	0.16	19	17145076	13894778	14479991	17253749	163444	HUMAN	Q9P227	Q9P227|Q9P227-2	ARHGAP23	16	19	194.33
182	182.1	ATP-dependent RNA helicase DDX1	DDX1	0.031	0.766	0.231452	0.270625	25	224000000	5590000000	0.275	17	20228861	18119992	16463593	21783217	83400.6	HUMAN	Q92499	Q92499|Q92499-2|Q92499-3	DDX1	27.5	17	230.68
242	242.1	ATP synthase subunit O, mitochondrial	ATP5O	0.031	0.727	0.231452	0.0561018	43	1060000000	45700000000	0.727	14	41005900	36101391	34652723	44911595	23391	HUMAN	P48047	P48047	ATP5O	72.7	14	182.93
380	380.1	Tau-tubulin kinase 1	TTBK1	0.031	0.644	0.231452	0.400448	13	118000000	1530000000	0.121	11	2040447	1706619	1672999	2146943	143077	HUMAN	Q5TCY1	Q5TCY1|X6R456|Q5TCY1-2	TTBK1	12.1	11	115.63
1144	1144.1	Dihydropyrimidinase-related protein 4	DPYSL4	0.031	0.598	0.231452	0.653475	2	77600000	155000000	0.045	2	659012	596371	591587	703304	62504.1	HUMAN	O14531	O14531|Q5T0Q6	DPYSL4	4.5	2	19.43
116	116.1	Neuralized-like protein 4	NEURL4	0.03	0.596	0.225852	0.664476	45	268000000	12100000000	0.257	28	23568638	19937336	20539448	24921501	168673	HUMAN	Q96JN8	Q96JN8|Q96JN8-2|I3L2W2	NEURL4	25.7	28	339.84
595	595.1	26S protease regulatory subunit 8	PSMC5	0.03	0.63	0.225852	0.477456	7	262000000	1830000000	0.221	6	1813512	1492653	1410826	1837798	45796.4	HUMAN	P62195	P62195|P62195-2|J3QSE0|Q8NB90|Q8NB90-2|Q8NB90-3|J3KTQ9	PSMC5	22.1	6	62.33
897	897.3	Ras-related protein Rab-1A	RAB1A	0.03	0.809	0.225852	0.507151	3	65700000	197000000	0.258	3	1142816	944789	844862	1213812	22905.6	HUMAN	P62820	P62820|E7END7|P62820-2|P62820-3	RAB1A	25.8	3	25.08
1017	1017.1	SUMO-interacting motif-containing protein 1	SIMC1	0.03	0.499	0.225852	1.19803	3	92600000	278000000	0.032	2	962445	796332	840885	1005609	97863.5	HUMAN	Q8NDZ2	Q8NDZ2|Q8NDZ2-3|Q8NDZ2-4	SIMC1	3.2	2	25.34
22	22.1	Breast cancer anti-estrogen resistance protein 1	BCAR1	0.029	0.681	0.220253	0.196926	204	2970000000	607000000000	0.735	61	351659829	302136258	293631285	361237215	93598.3	HUMAN	P56945	P56945|P56945-3|P56945-6|P56945-2|P56945-5|F5H855	BCAR1	73.5	61	935.02
22	22.2	Isoform 8 of Breast cancer anti-estrogen resistance protein 1	BCAR1	0.029	0.688	0.220253	0.158421	203	3110000000	631000000000	0.735	61	361861507	311964648	302020890	372070670	93517.3	HUMAN	P56945-8	P56945-8	BCAR1	73.5	61	931.64
301	301.1	Prickle-like protein 2	PRICKLE2	0.029	0.594	0.220253	0.675477	17	243000000	4130000000	0.213	13	10934497	9758940	9666288	11182434	104336	HUMAN	H3BNU0	H3BNU0|Q7Z3G6	PRICKLE2	21.3	13	150.81
572	572.1	GC-rich promoter binding protein 1, isoform CRA_c	GPBP1	0.029	0.773	0.220253	0.309129	7	148000000	1030000000	0.164	5	3918919	3348242	3233120	3889507	55695.9	HUMAN	D4PHA4	D4PHA4|Q86WP2-2|Q86WP2|Q86WP2-3|Q86WP2-4	GPBP1	16.4	5	65.9
812	812.1	Isoform 2 of Neutral alpha-glucosidase AB	GANAB	0.029	0.473	0.220253	1.34105	5	520000000	2600000000	0.072	5	2145967	1780548	1842012	2155119	109892	HUMAN	Q14697-2	Q14697-2|Q14697|F5H6X6|E9PKU7	GANAB	7.2	5	37.89
919	919.1	Zinc finger protein 281	ZNF281	0.029	0.603	0.220253	0.625972	4	129000000	515000000	0.042	3	2258703	2109075	2228268	2511461	97654.7	HUMAN	Q9Y2X9	Q9Y2X9|Q9Y2X9-2	ZNF281	4.2	3	30.78
1163	1163.1	Probable ATP-dependent RNA helicase DDX6	DDX6	0.029	0.843	0.220253	0.694171	2	8640000	17300000	0.082	2	571409	452413	399518	635307	54815.2	HUMAN	P26196	P26196	DDX6	8.2	2	18.94
1213	1213.1	Nesprin-1	SYNE1	0.029	0.695	0.220253	0.119917	3	65500000	196000000	0.003	3	1151788	1007905	1014775	1214950	1.01774e+06	HUMAN	Q8NF91	Q8NF91|Q8NF91-4|E9PEL9|E7ENN3|Q8NF91-7	SYNE1	0.3	3	17.4
686	686.1	28S ribosomal protein S23, mitochondrial	MRPS23	0.028	0.851	0.214654	0.738176	6	240000000	1440000000	0.289	5	2736587	2185622	1940804	2871134	21827.3	HUMAN	Q9Y3D9	Q9Y3D9|J3QLR8	MRPS23	28.9	5	52.08
281	281.7	Homeobox protein Hox-A7	HOXA7	0.027	0.666	0.209055	0.279435	8	250000000	2000000000	0.239	5	6152103	4966800	5544635	6797641	25639.7	HUMAN	P31268	P31268	HOXA7	23.9	5	38.17
287	287.1	Cytochrome b-c1 complex subunit 2, mitochondrial	UQCRC2	0.027	0.757	0.209055	0.22112	23	190000000	4370000000	0.362	14	16499609	12333684	12130627	16929023	48613.3	HUMAN	P22695	P22695|H3BRG4|H3BSJ9|H3BUI9|H3BUE4	UQCRC2	36.2	14	154.37
28	28.4	Probable ATP-dependent RNA helicase DDX17	DDX17	0.026	0.753	0.203456	0.199117	65	749000000	48700000000	0.477	38	61810724	53683961	48820579	66277715	81122.9	HUMAN	H3BLZ8	H3BLZ8|Q92841|Q92841-3|Q92841-1|Q92841-2	DDX17	47.7	38	448.65
191	191.1	Rab11 family-interacting protein 5	RAB11FIP5	0.026	0.618	0.203456	0.543463	23	411000000	9460000000	0.372	18	15082215	12142193	12068753	16657811	70642	HUMAN	Q9BXF6	Q9BXF6	RAB11FIP5	37.2	18	225.8
410	410.1	Cadherin EGF LAG seven-pass G-type receptor 2	CELSR2	0.026	0.719	0.203456	0.012097	8	67700000	542000000	0.049	8	2941315	2381709	2187046	2996919	322410	HUMAN	Q9HCU4	Q9HCU4	CELSR2	4.9	8	106.17
425	425.1	E3 ubiquitin-protein ligase MYCBP2	MYCBP2	0.025	0.66	0.197857	0.312438	16	26600000	425000000	0.035	12	3761444	3031316	2998965	3970251	518177	HUMAN	O75592	O75592|O75592-2	MYCBP2	3.5	12	102.38
617	617.2	Protein unc-13 homolog B	UNC13B	0.025	0.789	0.197857	0.397139	5	20300000	102000000	0.043	5	1347737	1054054	1028971	1418194	186512	HUMAN	B1AM27	B1AM27|F8W8M9|O14795	UNC13B	4.3	5	54.22
946	946.1	Krueppel-like factor 12	KLF12	0.025	0.603	0.197857	0.625972	5	167000000	833000000	0.114	3	1262933	1083298	1039295	1294738	44638.5	HUMAN	Q9Y4X4	Q9Y4X4|Q9Y4X4-3|Q9Y4X4-2	KLF12	11.4	3	29.02
954	954.1	Microtubule-associated tumor suppressor candidate 2	MTUS2	0.025	0.648	0.197857	0.378445	5	31400000	157000000	0.045	5	2224380	1758360	1742782	2297309	151965	HUMAN	J3KQA9	J3KQA9|Q5JR59|Q5JR59-3|Q5JR59-4	MTUS2	4.5	5	28.77
278	278.1	Guanine nucleotide-binding protein-like 3-like protein	GNL3L	0.024	0.68	0.192258	0.202426	19	120000000	2290000000	0.379	16	10344836	8295705	8021630	10531232	66256.7	HUMAN	Q9NVN8	Q9NVN8	GNL3L	37.9	16	160.26
471	471.1	Isoform 1 of Voltage-dependent anion-selective channel protein 2	VDAC2	0.024	0.836	0.192258	0.655667	14	220000000	3080000000	0.245	7	6405146	5168528	4951471	7120658	33884.5	HUMAN	P45880-1	P45880-1|P45880|P45880-2	VDAC2	24.5	7	86.27
566	566.1	Tensin-1	TNS1	0.024	0.674	0.192258	0.23543	9	1120000000	10100000000	0.069	6	10999437	9759569	8667202	10426528	186611	HUMAN	Q9HBL0	Q9HBL0|E9PF55|E9PGF5	TNS1	6.9	6	67.18
888	888.1	Leydig cell tumor 10 kDa protein homolog	C19orf53	0.024	0.623	0.192258	0.51596	4	1160000000	4650000000	0.262	4	16251481	12673719	10692032	15925624	10576.4	HUMAN	Q9UNZ5	Q9UNZ5|K7ESE5	C19orf53	26.2	4	32.97
217	217.1	40S ribosomal protein S8	RPS8	0.023	0.793	0.186659	0.419141	34	2090000000	71000000000	0.6	14	40892283	32454901	29280405	42285373	24490	HUMAN	P62241	P62241|Q5JR95	RPS8	60	14	205.7
22	22.4	Isoform 4 of Breast cancer anti-estrogen resistance protein 1	BCAR1	0.022	0.699	0.181059	0.0979149	184	3170000000	583000000000	0.824	54	316709638	265740880	257822795	324125845	77958.1	HUMAN	P56945-4	P56945-4	BCAR1	82.4	54	832.54
65	65.2	Syntabulin	SYBU	0.022	0.561	0.181059	0.856997	32	918000000	29400000000	0.355	19	58241124	61506113	55849804	65107824	73185.8	HUMAN	Q9NX95	Q9NX95|Q9NX95-3|Q9NX95-4|Q9NX95-2|Q9NX95-5|B7Z4D2|B3KRD1	SYBU	35.5	19	226.6
77	77.1	Rho guanine nucleotide exchange factor 7	ARHGEF7	0.022	0.719	0.181059	0.012097	53	407000000	21600000000	0.512	31	29700785	27206198	27213735	32645325	80401.5	HUMAN	B1ALK7	B1ALK7|Q14155-1|Q14155-6|E9PDQ5|B7Z6D9|E7EU80	ARHGEF7	51.2	31	420.07
77	77.2	Rho guanine nucleotide exchange factor 7	ARHGEF7	0.022	0.757	0.181059	0.22112	44	373000000	16400000000	0.448	25	21807222	19197386	18291522	24631220	90923.3	HUMAN	Q14155	Q14155|Q14155-3|Q14155-2	ARHGEF7	44.8	25	344.77
172	172.7	14-3-3 protein epsilon	YWHAE	0.022	0.942	0.181059	1.23873	19	649000000	12300000000	0.368	10	20345899	21673533	19612243	24569936	29344.6	HUMAN	P62258	P62258|P62258-2|I3L3T1|B4DJF2|I3L0W5	YWHAE	36.8	10	120.87
200	200.7	Protocadherin gamma-A11	PCDHGA11	0.022	0.65	0.181059	0.367444	9	637000000	5730000000	0.067	5	4412721	4040507	4035652	4683534	101940	HUMAN	Q9Y5H2	Q9Y5H2|Q9Y5H3|Q9Y5H3-2|Q9Y5H2-2	PCDHGA11	6.7	5	59.91
340	340.1	Isoform 2 of Hypermethylated in cancer 2 protein	HIC2	0.022	0.656	0.181059	0.334441	18	512000000	9220000000	0.264	12	16978333	14224716	13790704	17325644	65196.5	HUMAN	Q96JB3-2	Q96JB3-2|Q96JB3	HIC2	26.4	12	131.17
536	536.1	Isoform 2 of Spliceosome RNA helicase DDX39B	DDX39B	0.022	0.523	0.181059	1.06602	9	297000000	2670000000	0.207	7	3735062	3164652	3212931	3835939	51134.9	HUMAN	Q13838-2	Q13838-2|Q13838|Q5STU3|O00148|O00148-2|B1Q2N1	DDX39B	20.7	7	73.01
893	893.1	Peptidyl-prolyl cis-trans isomerase G	PPIG	0.022	0.841	0.181059	0.68317	5	537000000	2690000000	0.057	4	6105031	7026512	6298468	6909511	89129.1	HUMAN	Q13427	Q13427|E9PG73|Q13427-2|C9J679	PPIG	5.7	4	32.28
936	936.1	StAR-related lipid transfer protein 13	STARD13	0.021	0.759	0.17546	0.232121	5	313000000	1570000000	0.043	3	2341098	1899585	1878465	2372354	126277	HUMAN	Q9Y3M8	Q9Y3M8|Q9Y3M8-2|Q9Y3M8-4|Q9Y3M8-3	STARD13	4.3	3	29.55
1034	1034.1	Protein ATP5J2-PTCD1	ATP5J2-PTCD1	0.021	0.737	0.17546	0.111108	4	213000000	853000000	0.045	3	3684129	3442012	3133600	3972584	84736	HUMAN	G3V325	G3V325|P56134-2|C9JJT5|P56134-4|C9JU26|P56134|P56134-3	ATP5J2-PTCD1	4.5	3	24.37
259	259.1	SNW domain-containing protein 1	SNW1	0.02	0.625	0.169861	0.504959	19	201000000	3830000000	0.326	12	9357916	7846357	8054694	9405320	61550.4	HUMAN	Q13573	Q13573|G3V3A4|G3V4X8	SNW1	32.6	12	169.95
97	97.1	Signal-induced proliferation-associated 1-like protein 3	SIPA1L3	0.019	0.594	0.164262	0.675477	41	273000000	11200000000	0.277	31	27039701	21739565	22222768	26323247	195919	HUMAN	O60292	O60292	SIPA1L3	27.7	31	378.76
138	138.1	Prohibitin-2	PHB2	0.019	0.729	0.164262	0.067103	49	1130000000	55500000000	0.762	20	53367561	45273776	41029836	53594650	33401.9	HUMAN	J3KPX7	J3KPX7|Q99623|F5GY37|Q99623-2|F5H0C5|F5H2D2	PHB2	76.2	20	293.88
630	630.1	Lethal(2) giant larvae protein homolog 1	LLGL1	0.019	0.534	0.164262	1.00551	6	59400000	356000000	0.082	6	1428605	1190047	1151975	1416304	116728	HUMAN	Q15334	Q15334	LLGL1	8.2	6	57.89
969	969.1	Guanine nucleotide-binding protein G(I)/G(S)/G(T) subunit beta-2	GNB2	0.019	0.716	0.164262	0.00440479	3	10200000	30600000	0.164	3	575934	482610	495813	591007	38072.1	HUMAN	P62879	P62879|E7EP32|P62879-2|Q9HAV0	GNB2	16.4	3	27.63
125	125.2	Isoform 2 of Poly(A) RNA polymerase, mitochondrial	MTPAP	0.018	0.62	0.158663	0.532462	5	930000000	4650000000	0.043	2	7348894	6038829	6380499	7209575	79687.6	HUMAN	Q9NVV4-2	Q9NVV4-2|Q9NVV4	MTPAP	4.3	2	27.75
493	493.1	U3 small nucleolar ribonucleoprotein protein IMP4	IMP4	0.018	0.61	0.158663	0.587468	12	307000000	3680000000	0.34	9	17115870	13672079	14091144	16815542	33870.1	HUMAN	Q96G21	Q96G21|B8ZZ47	IMP4	34	9	82.64
873	873.1	Voltage-dependent R-type calcium channel subunit alpha-1E	CACNA1E	0.018	0.645	0.158663	0.394947	4	35400000	142000000	0.017	3	1354557	1160155	1006601	1353657	263781	HUMAN	Q15878	Q15878|F8W9Z1|Q15878-3|J3KP11|Q15878-2|F8W8A2|F8W760	CACNA1E	1.7	3	34.19
28	28.2	Probable ATP-dependent RNA helicase DDX5	DDX5	0.017	0.824	0.153064	0.58966	115	941000000	108000000000	0.654	48	130823435	117050942	104758469	143151812	69660.3	HUMAN	P17844	P17844|J3KTA4|P17844-2|J3QR02|X6RLV5	DDX5	65.4	48	638.37
28	28.3	ATP-dependent RNA helicase DDX3Y	DDX3Y	0.017	0.754	0.153064	0.204618	137	2000000000	274000000000	0.675	46	280197006	244505248	233910490	304776992	73608.7	HUMAN	O15523	O15523|O15523-2|O15523-3	DDX3Y	67.5	46	691.23
91	91.1	CAP-Gly domain-containing linker protein 4	CLIP4	0.017	0.73	0.153064	0.0726035	58	514000000	29800000000	0.567	28	56095644	46370966	45626204	60873876	77171	HUMAN	Q8N3C7	Q8N3C7|Q8N3C7-3|Q8N3C7-2|B5MCH3|G3XAK3|Q8N3C7-4|E9PBB1	CLIP4	56.7	28	388.75
101	101.1	ADP/ATP translocase 3	SLC25A6	0.017	0.626	0.153064	0.499458	58	504000000	29200000000	0.657	28	69936031	57555095	55880608	72146870	33093.9	HUMAN	P12236	P12236|Q9H0C2	SLC25A6	65.7	27	361.97
456	456.1	Eukaryotic translation initiation factor 3 subunit D	EIF3D	0.017	0.885	0.153064	0.925196	8	117000000	939000000	0.193	7	2694571	2201831	2097164	2873555	64599.2	HUMAN	O15371	O15371|O15371-3|O15371-2	EIF3D	19.3	7	91.42
718	718.1	Regulator of nonsense transcripts 2	UPF2	0.017	0.619	0.153064	0.537963	5	123000000	616000000	0.057	5	706619	592602	606810	742759	149063	HUMAN	Q9HAU5	Q9HAU5|Q9HAU5-2	UPF2	5.7	5	47.98
101	101.2	ADP/ATP translocase 2	SLC25A5	0.016	0.634	0.147465	0.455454	54	634000000	34200000000	0.533	25	74103466	61634049	60254260	76394685	33079.8	HUMAN	P05141	P05141	SLC25A5	53.3	25	295.87
209	209.2	Isoform 7 of Polyhomeotic-like protein 3	PHC3	0.016	0.708	0.147465	0.0484095	21	417000000	8750000000	0.134	8	11679734	8706306	8403295	12081920	108277	HUMAN	Q8NDX5-7	Q8NDX5-7|Q8NDX5|Q8NDX5-2|E7EX82|Q8NDX5-3|B4DTC4|Q8NDX5-4|Q8NDX5-5|G5E9U7|Q8NDX5-6|F8WDA4	PHC3	13.4	8	113.16
279	279.1	Histone-lysine N-methyltransferase EHMT1	EHMT1	0.016	0.512	0.147465	1.12653	14	85400000	1200000000	0.154	12	3943783	3398820	3475443	3919448	144088	HUMAN	Q9H9B1	Q9H9B1|Q9H9B1-3|Q9H9B1-4	EHMT1	15.4	12	159.05
918	918.1	Isoform 2 of Coatomer subunit alpha	COPA	0.016	0.724	0.147465	0.0396	4	40200000	161000000	0.04	3	2607907	2220474	2094994	2770304	140919	HUMAN	P53621-2	P53621-2|P53621	COPA	4	3	30.8
283	283.1	tRNA-splicing ligase RtcB homolog	RTCB	0.015	0.822	0.141865	0.578658	18	283000000	5100000000	0.364	11	9960445	8461537	7741558	11359686	55722.8	HUMAN	Q9Y3I0	Q9Y3I0	RTCB	36.4	11	156.84
575	575.1	Isoform 2 of Neuronal tyrosine-phosphorylated phosphoinositide-3-kinase adapter 1	NYAP1	0.015	0.74	0.141865	0.127609	8	127000000	1010000000	0.133	6	2123505	1926076	1864937	2253038	88998.1	HUMAN	Q6ZVC0-2	Q6ZVC0-2|Q6ZVC0|C9JS30	NYAP1	13.3	6	65.69
1013	1013.1	Isoform 3 of Rapamycin-insensitive companion of mTOR	RICTOR	0.015	0.622	0.141865	0.521461	3	3370000	10100000	0.018	3	426717	354351	325586	411229	197118	HUMAN	Q6R327-3	Q6R327-3|Q6R327	RICTOR	1.8	3	25.42
25	25.2	MAP/microtubule affinity-regulating kinase 3	MARK3	0.014	0.775	0.136266	0.32013	144	1170000000	168000000000	0.751	56	206334385	171837742	170255306	245898091	85000.6	HUMAN	P27448	P27448|P27448-4|P27448-3|J3KNR0|P27448-2|P27448-6|P27448-8|P27448-7	MARK3	75.1	56	841.62
395	395.1	Interferon-inducible double-stranded RNA-dependent protein kinase activator A	PRKRA	0.014	0.753	0.136266	0.199117	16	402000000	6440000000	0.367	9	11594624	9157380	8973596	13063833	34860	HUMAN	O75569	O75569|O75569-2|O75569-3|G5E9Q4|F8WEG8	PRKRA	36.7	9	110.24
521	521.1	Heterogeneous nuclear ribonucleoprotein Q	SYNCRIP	0.014	1.11	0.136266	2.16283	10	243000000	2430000000	0.157	8	6281574	5220139	4644329	8101120	69829.6	HUMAN	O60506	O60506|O60506-3|O60506-2|O60506-4|O60506-5	SYNCRIP	15.7	8	76.3
724	724.1	Importin-7	IPO7	0.014	0.762	0.136266	0.248623	7	262000000	1830000000	0.065	5	1506519	1211214	1160290	1578906	120827	HUMAN	O95373	O95373|E9PLJ0	IPO7	6.5	5	47.55
1098	1098.1	Isoform 3 of PWWP domain-containing protein MUM1	MUM1	0.014	0.624	0.136266	0.51046	2	2890000	5780000	0.039	2	387126	329936	342252	439275	82067.6	HUMAN	Q2TAK8-3	Q2TAK8-3|J3KNX4|Q2TAK8|Q2TAK8-2	MUM1	3.9	2	20.94
1316	1316.1	Armadillo repeat-containing X-linked protein 4	ARMCX4	0.014	0.724	0.136266	0.0396	2	103000000	205000000	0.012	2	607202	492647	483849	646090	237616	HUMAN	F8W8Y7	F8W8Y7	ARMCX4	1.2	2	14.89
1434	1434.1	C-1-tetrahydrofolate synthase, cytoplasmic	MTHFD1	0.014	0.66	0.136266	0.312438	2	9130000	18300000	0.024	2	755201	582419	567885	744775	111410	HUMAN	F5H2F4	F5H2F4|P11586	MTHFD1	2.4	2	12.35
357	357.1	Leucine-rich repeat-containing protein 47	LRRC47	0.013	0.722	0.130667	0.0285988	15	208000000	3130000000	0.305	11	5079358	4040195	3874562	5411751	64042.3	HUMAN	Q8N1G4	Q8N1G4	LRRC47	30.5	11	125.45
113	113.1	Lon protease homolog 2, peroxisomal	LONP2	0.012	0.88	0.125068	0.897693	50	517000000	25800000000	0.384	31	34998403	29843364	27654588	40511488	95128.4	HUMAN	Q86WA8	Q86WA8|Q86WA8-2|E7EN44|H3BUW8	LONP2	38.4	31	345.74
353	353.1	Heterogeneous nuclear ribonucleoprotein H	HNRNPH1	0.012	0.707	0.125068	0.0539101	17	447000000	7590000000	0.307	11	11976249	13373591	12964097	13846320	51514.2	HUMAN	G8JLB6	G8JLB6|P31943|E9PCY7|D6RIH9|D6R9D3	HNRNPH1	30.7	11	126.03
392	392.1	5-methylcytosine rRNA methyltransferase NSUN4	NSUN4	0.012	0.628	0.125068	0.488457	14	420000000	5880000000	0.244	9	13710714	10782671	10613762	13395288	43658.3	HUMAN	Q96CB9	Q96CB9|Q96CB9-4|M0R1K5|Q96CB9-2|Q96CB9-3	NSUN4	24.4	9	110.91
480	480.1	Kinesin-like protein KIF7	KIF7	0.012	0.563	0.125068	0.845996	10	60300000	603000000	0.079	8	4509203	3901061	4195126	4851589	151497	HUMAN	Q2M1P5	Q2M1P5	KIF7	7.9	8	84.41
786	786.1	SLIT-ROBO Rho GTPase-activating protein 2	SRGAP2	0.011	0.839	0.119469	0.672168	3	52700000	158000000	0.057	3	620342	505549	494363	654272	91820.3	HUMAN	A0A075B7B5	A0A075B7B5|Q7Z6B7|Q7Z6B7-2|G5EA48|O75044|A2RUF3|P0DJJ0	SRGAP2	5.7	3	40.63
938	938.1	Zinc finger protein 580	ZNF580	0.011	0.578	0.119469	0.763487	3	194000000	582000000	0.203	3	938271	797739	838373	984468	19098.4	HUMAN	Q9UK33	Q9UK33	ZNF580	20.3	3	29.41
1032	1032.1	Protein phosphatase 1E	PPM1E	0.011	0.69	0.119469	0.14742	2	9050000	18100000	0.03	2	551408	447682	454044	582665	85913.3	HUMAN	Q8WY54	Q8WY54|Q8WY54-3|Q8WY54-2	PPM1E	3	2	24.41
249	249.1	Isoform 7 of Protein kinase C-binding protein 1	ZMYND8	0.01	0.376	0.11387	1.87461	20	968000000	19400000000	0.182	18	9112749	7191208	8274723	8401937	138820	HUMAN	Q9ULU4-7	Q9ULU4-7|Q9ULU4-10|Q9ULU4-5|Q9ULU4-18|Q9ULU4-13|Q9ULU4-16|Q9ULU4-22|Q9ULU4-8|Q9ULU4-19|Q9ULU4-12|Q9ULU4-14|Q9ULU4-17|Q9ULU4-20|Q9ULU4-15|Q9ULU4-11|Q9ULU4|Q9ULU4-9|Q9ULU4-21|Q9ULU4-23|Q9ULU4-6|Q9ULU4-3|Q9ULU4-4|Q9ULU4-2	ZMYND8	18.2	18	179.26
76	76.2	Isoform 2 of S phase cyclin A-associated protein in the endoplasmic reticulum	SCAPER	0.009	0.563	0.108271	0.845996	50	419000000	20900000000	0.271	31	47524355	38438473	40657041	48923285	144008	HUMAN	Q9BY12-2	Q9BY12-2	SCAPER	27.1	31	373.06
83	83.1	DNA-directed RNA polymerase II subunit RPB2	POLR2B	0.009	0.726	0.108271	0.0506012	48	306000000	14700000000	0.413	35	26252623	21053187	20765000	27485819	135321	HUMAN	P30876	P30876|C9J2Y9|C9J4M6	POLR2B	41.3	35	408.29
179	179.1	Transcription factor 25	TCF25	0.009	0.652	0.108271	0.356443	30	509000000	15300000000	0.392	17	38620139	30993545	31377514	38336307	77292.9	HUMAN	Q9BQ70	Q9BQ70|Q9H384|H3BR53	TCF25	39.2	17	232.2
270	270.1	Breast cancer anti-estrogen resistance protein 3	BCAR3	0.009	0.785	0.108271	0.375136	22	291000000	6390000000	0.278	15	10699184	8906377	8714630	11105629	93533.8	HUMAN	O75815	O75815|O75815-3|O75815-2	BCAR3	27.8	15	164.67
452	452.1	39S ribosomal protein L47, mitochondrial	MRPL47	0.009	0.696	0.108271	0.114417	12	302000000	3620000000	0.308	8	7124599	5224472	4949286	6846733	29621	HUMAN	Q9HD33	Q9HD33|Q9HD33-2|Q9HD33-3	MRPL47	30.8	8	92.62
1270	1270.1	Male-specific lethal 3 homolog	MSL3	0.009	0.755	0.108271	0.210118	2	343000000	685000000	0.034	2	1913438	1595897	1393158	1782271	60279.1	HUMAN	Q8N5Y2	Q8N5Y2|Q8N5Y2-3|Q8N5Y2-2|P0C860|Q8N5Y2-6|Q8N5Y2-4	MSL3	3.4	2	15.95
378	378.1	Serine/threonine-protein kinase PAK 1	PAK1	0.008	0.778	0.102672	0.336632	16	267000000	4260000000	0.266	13	8280621	6905423	6660661	9076108	60931.1	HUMAN	Q13153	Q13153|Q13153-2|B3KNX7|E9PM17|Q13177|O75914-3|O75914-4|O75914|O75914-2|E9PKH9	PAK1	26.6	13	115.91
626	626.1	ATP-citrate synthase	ACLY	0.008	0.758	0.102672	0.22662	7	89200000	624000000	0.081	6	3252005	2843840	2858332	3565873	121750	HUMAN	P53396	P53396|P53396-2|B4E3P0	ACLY	8.1	6	58.38
681	681.1	Inorganic pyrophosphatase	PPA1	0.008	0.739	0.102672	0.122109	9	243000000	2190000000	0.176	4	3411289	2682255	2565228	3414572	33115.9	HUMAN	Q15181	Q15181|Q5SQT6	PPA1	17.6	4	52.43
817	817.1	26S proteasome non-ATPase regulatory subunit 2	PSMD2	0.008	0.77	0.102672	0.292627	5	90800000	454000000	0.068	4	1979561	1018745	1252200	2048519	100940	HUMAN	Q13200	Q13200|Q13200-3|Q13200-2	PSMD2	6.8	4	37.6
1120	1120.1	Rho-related GTP-binding protein RhoN	RND2	0.008	0.567	0.102672	0.823993	3	13700000	41000000	0.176	3	1262222	1070145	1133753	1333187	25767.7	HUMAN	P52198	P52198	RND2	17.6	3	20.34
2	2.4	Centrosomal protein of 170 kDa	CEP170	0.007	0.618	0.0970724	0.543463	201	4330000000	870000000000	0.938	35	531760995	499607093	510864430	552613598	32715.9	HUMAN	E7EWM2	E7EWM2|Q96L14	CEP170	93.8	35	569.14
47	47.1	Bifunctional lysine-specific demethylase and histidyl-hydroxylase NO66	NO66	0.007	0.662	0.0970724	0.301437	109	2120000000	231000000000	0.645	35	147407225	134734435	132891119	152927990	71426.7	HUMAN	Q9H6W3	Q9H6W3|Q9H6W3-2	NO66	64.5	35	583.37
151	151.1	Centromere protein V	CENPV	0.007	0.666	0.0970724	0.279435	58	4580000000	266000000000	0.629	17	142105101	123957633	118499190	148700343	30401.8	HUMAN	Q7Z7K6	Q7Z7K6|Q7Z7K6-2	CENPV	62.9	17	271.78
299	299.1	pre-rRNA processing protein FTSJ3	FTSJ3	0.007	0.669	0.0970724	0.262933	19	301000000	5720000000	0.19	13	14454126	12337279	12217850	15171535	96956.1	HUMAN	Q8IY81	Q8IY81	FTSJ3	19	13	151.19
6	6.2	Epiplakin	EPPK1	0.006	0.752	0.0914732	0.193617	9	311000000	2800000000	0.02	7	4393672	3860746	3788996	4776309	558101	HUMAN	A0A075B730	A0A075B730|P58107	EPPK1	2	7	59.9
172	172.4	14-3-3 protein beta/alpha	YWHAB	0.006	0.703	0.0914732	0.0759125	24	913000000	21900000000	0.54	12	32250252	29653656	29313235	35816364	28196	HUMAN	P31946	P31946	YWHAB	54	12	169.44
172	172.5	Isoform Short of 14-3-3 protein beta/alpha	YWHAB	0.006	0.703	0.0914732	0.0759125	24	923000000	22200000000	0.536	12	32794383	30071294	29699101	36322755	27963.7	HUMAN	P31946-2	P31946-2	YWHAB	53.6	12	168.34
341	341.1	Heterogeneous nuclear ribonucleoprotein U-like protein 2	HNRNPUL2	0.006	0.772	0.0914732	0.303629	18	252000000	4540000000	0.222	13	18387154	16158563	15856441	20930177	85673.7	HUMAN	Q1KMD3	Q1KMD3|H3BQZ7	HNRNPUL2	22.2	13	130.2
783	783.1	Rap guanine nucleotide exchange factor 4	RAPGEF4	0.006	0.87	0.0914732	0.842687	4	62100000	248000000	0.058	4	1807819	1690359	1419066	2132095	116546	HUMAN	Q8WZA2	Q8WZA2|Q8WZA2-3|Q8WZA2-4|Q8WZA2-5|B7Z278|Q8WZA2-2|E9PB94	RAPGEF4	5.8	4	40.83
1007	1007.1	Isoform 4 of Polypyrimidine tract-binding protein 3	PTBP3	0.006	0.929	0.0914732	1.16722	2	88500000	177000000	0.05	2	208709	179702	163062	238854	60701.5	HUMAN	O95758-4	O95758-4|O95758-5|O95758|O95758-2|O95758-6|O95758-1	PTBP3	5	2	25.72
19	19.2	Tripartite motif-containing protein 2	TRIM2	0.005	0.692	0.0858741	0.136419	50	1250000000	62600000000	0.432	26	59335634	42408939	40674360	63331543	82555.7	HUMAN	Q9C040	Q9C040|Q9C040-2	TRIM2	43.2	26	356.1
200	200.6	Protocadherin gamma-C3	PCDHGC3	0.005	0.691	0.0858741	0.14192	15	393000000	5890000000	0.173	9	5563337	4972400	4565455	6007860	101361	HUMAN	Q9UN70	Q9UN70|Q9UN70-2	PCDHGC3	17.3	9	117.2
248	248.1	Armadillo repeat-containing X-linked protein 1	ARMCX1	0.005	0.687	0.0858741	0.163922	24	907000000	21800000000	0.43	15	23076417	19103951	18491113	23643493	49750.1	HUMAN	Q9P291	Q9P291	ARMCX1	43	15	180.42
323	323.1	Ras GTPase-activating protein-binding protein 2	G3BP2	0.005	0.868	0.0858741	0.831686	22	708000000	15600000000	0.352	11	13739176	11986180	11348569	17217483	54177.2	HUMAN	Q9UN86	Q9UN86|Q9UN86-2	G3BP2	35.2	11	139.4
1251	1251.1	Isoform 2 of Nucleosome assembly protein 1-like 4	NAP1L4	0.005	0.725	0.0858741	0.0451006	3	64700000	194000000	0.054	2	1267008	1024198	958880	1316935	44306.2	HUMAN	Q99733-2	Q99733-2|Q99733|B3KV44	NAP1L4	5.4	2	16.5
170	170.1	Isoform 4 of Double-stranded RNA-specific adenosine deaminase	ADAR	0.004	0.624	0.080275	0.51046	29	255000000	7400000000	0.227	21	19871488	17820101	18589146	21383348	142148	HUMAN	P55265-4	P55265-4|P55265|P55265-5|P55265-2|P55265-3	ADAR	22.7	21	240.78
174	174.1	Pre-mRNA-splicing regulator WTAP	WTAP	0.004	0.431	0.080275	1.57207	37	409000000	15100000000	0.628	20	32497403	29261456	30760027	31648739	44414	HUMAN	Q15007	Q15007|Q15007-2	WTAP	62.8	20	238.41
350	350.1	Elongation factor Tu, mitochondrial	TUFM	0.004	0.688	0.080275	0.158421	19	381000000	7250000000	0.336	11	11589989	10476317	9902237	11991094	49883	HUMAN	P49411	P49411|H3BNU3	TUFM	33.6	11	127.64
421	421.1	Cytochrome c oxidase subunit 5B, mitochondrial	COX5B	0.004	0.627	0.080275	0.493958	14	734000000	10300000000	0.55	9	14301355	12358974	11935960	15069726	13923.7	HUMAN	P10606	P10606	COX5B	55	9	103.33
552	552.1	Isoform 3 of Chromodomain-helicase-DNA-binding protein 3	CHD3	0.004	0.699	0.080275	0.0979149	6	53800000	323000000	0.031	6	1548823	1302077	1383877	1704399	234573	HUMAN	Q12873-3	Q12873-3|Q12873|Q12873-2	CHD3	3.1	6	68.82
260	260.1	Non-POU domain-containing octamer-binding protein	NONO	0.003	0.408	0.0746758	1.69859	27	384000000	10400000000	0.418	15	21611935	16500745	18230125	19589861	54344.7	HUMAN	Q15233	Q15233|Q15233-2	NONO	41.8	15	169.45
413	413.1	Isoform 2 of Cadherin EGF LAG seven-pass G-type receptor 3	CELSR3	0.003	0.793	0.0746758	0.419141	11	79200000	871000000	0.047	9	1971297	1579462	1477425	2060763	363540	HUMAN	Q9NYQ7-2	Q9NYQ7-2|Q9NYQ7	CELSR3	4.7	9	105.41
923	923.1	UPF0501 protein KIAA1430	KIAA1430	0.003	0.613	0.0746758	0.570966	6	241000000	1450000000	0.097	5	4347380	3563811	3449621	4387946	59816.4	HUMAN	Q9P2B7	Q9P2B7|Q9P2B7-2	KIAA1430	9.7	5	30.52
1209	1209.1	Heterogeneous nuclear ribonucleoprotein L-like	HNRNPLL	0.003	0.819	0.0746758	0.562157	3	88000000000	264000000000	0.085	2	324564885	278228292	232112345	340898972	31761.4	HUMAN	C9IYN3	C9IYN3|Q8WVV9-2|D6W592|Q8WVV9|Q8WVV9-4|Q8WVV9-5|B7WPG3|Q8WVV9-3	HNRNPLL	8.5	2	17.45
855	855.2	Isoform 3 of Pre-mRNA 3'-end-processing factor FIP1	FIP1L1	0.002	0.589	0.0690767	0.70298	4	64300000	257000000	0.092	3	1646036	1750697	1533762	1818859	58431.5	HUMAN	Q6UN15-3	Q6UN15-3	FIP1L1	9.2	3	32.44
24	24.1	Rho GTPase-activating protein 32	ARHGAP32	0.001	0.643	0.0634776	0.405948	121	890000000	108000000000	0.487	68	88907109	76584643	76647545	94917026	232236	HUMAN	A7KAX9	A7KAX9|A7KAX9-2|G3V174|A7KAX9-3|O14559|O14559-11|O14559-10|Q7Z6I6|Q7Z6I6-2|Q7Z6I6-4|Q2M1Z3|Q7Z6I6-3	ARHGAP32	48.7	68	898.58
82	82.1	Isoform 4 of Rho guanine nucleotide exchange factor 40	ARHGEF40	0.001	0.7	0.0634776	0.0924143	52	321000000	16700000000	0.325	37	27656983	22796217	22070231	29007623	161350	HUMAN	Q8TER5-4	Q8TER5-4|Q8TER5|Q8TER5-3|Q8TER5-2|G3V5C1|G3V485	ARHGEF40	32.5	37	408.88
268	268.1	F-actin-capping protein subunit alpha-2	CAPZA2	0.001	0.61	0.0634776	0.587468	20	1310000000	26100000000	0.461	14	38850282	32869201	31851629	38599561	33176.7	HUMAN	P47755	P47755|F8W9N7|P47755-2|C9JUG7|F8WED3	CAPZA2	46.1	14	165.52
438	438.1	60S ribosomal protein L32	RPL32	0.001	0.826	0.0634776	0.600661	25	1350000000	33700000000	0.379	8	46593407	37887938	36121869	51720062	18133	HUMAN	F8W727	F8W727|P62910	RPL32	37.9	8	98.56
462	462.1	RuvB-like 2	RUVBL2	0.001	0.634	0.0634776	0.455454	11	102000000	1120000000	0.257	9	4268090	3626203	3591078	4332510	51326.8	HUMAN	Q9Y230	Q9Y230|Q9Y230-2|M0R0Y3|X6R2L4|M0R0Z0|M0QXZ7	RUVBL2	25.7	9	88.97
737	737.1	Cytoplasmic FMR1-interacting protein 2	CYFIP2	0.001	0.771	0.0634776	0.298128	5	267000000	1340000000	0.043	5	5140386	4240520	4028423	5292661	150393	HUMAN	Q96F07	Q96F07|Q96F07-2|E7EVJ5|F5H583|E7EW33|Q7L576|H7C229|Q7L576-2|Q7L576-3	CYFIP2	4.3	5	46.15
1111	1111.1	Protein unc-119 homolog A	UNC119	0.001	0.535	0.0634776	1.00001	3	78400000	235000000	0.095	2	969161	759029	770046	1015592	27133.1	HUMAN	Q13432	Q13432|Q13432-2|A6NIH7|K7EN86|K7EJU3	UNC119	9.5	2	20.68
35	35.5	Beta-actin-like protein 2	ACTBL2	0	0.634	0.0578784	0.455454	54	3490000000	189000000000	0.273	12	153136041	115748712	113412839	154248996	42344.8	HUMAN	Q562R1	Q562R1	ACTBL2	27.3	12	156.5
198	198.1	C-Jun-amino-terminal kinase-interacting protein 2	MAPK8IP2	0	0.663	0.0578784	0.295936	31	398000000	12300000000	0.264	17	13075560	10994976	11099473	13424945	89399.8	HUMAN	Q13387	Q13387|J3KNN6|Q13387-2|Q13387-3|Q13387-4	MAPK8IP2	26.4	17	221.8
717	717.1	Zinc finger and BTB domain-containing protein 21	ZBTB21	0	0.721	0.0578784	0.0230982	6	22900000	137000000	0.089	5	773558	615133	594588	782625	120637	HUMAN	Q9ULJ3	Q9ULJ3|Q9ULJ3-2	ZBTB21	8.9	5	48.02
48	48.3	Tubulin alpha-4A chain	TUBA4A	-0.002	0.775	0.0466802	0.32013	138	4760000000	657000000000	0.533	24	366753145	324920717	302602565	403029250	50665.2	HUMAN	P68366	P68366|P68366-2	TUBA4A	53.3	24	387.88
264	264.1	Alpha-enolase	ENO1	-0.002	0.788	0.0466802	0.391638	26	236000000	6140000000	0.479	16	21568483	18392005	18723183	22806617	47510.4	HUMAN	P06733	P06733|P06733-2|P13929|P13929-2|P13929-3|P09104|P09104-2|F5H0C8	ENO1	47.9	16	168
281	281.3	Homeobox protein Hox-B6	HOXB6	-0.002	0.613	0.0466802	0.570966	19	405000000	7690000000	0.763	11	7581113	6842947	6891680	8396483	25774.2	HUMAN	P17509	P17509|P17509-2	HOXB6	76.3	11	148.41
432	432.1	Band 4.1-like protein 5	EPB41L5	-0.002	0.773	0.0466802	0.309129	11	81200000	893000000	0.182	8	3381157	2597873	2694364	3772725	82425.3	HUMAN	Q9HCM4	Q9HCM4|Q9HCM4-3|Q9HCM4-4|Q9HCM4-2	EPB41L5	18.2	8	99.99
61	61.2	Arf-GAP with GTPase, ANK repeat and PH domain-containing protein 1	AGAP1	-0.003	0.741	0.041081	0.13311	88	596000000	52500000000	0.453	35	68100215	60385350	58853798	71098152	95438.3	HUMAN	Q9UPQ3	Q9UPQ3|Q9UPQ3-2|Q9UPQ3-3	AGAP1	45.3	35	473.14
172	172.3	14-3-3 protein zeta/delta	YWHAZ	-0.003	0.823	0.041081	0.584159	28	846000000	23700000000	0.51	13	33884013	30609152	30117786	37515416	27915.8	HUMAN	P63104	P63104|B0AZS6|P63104-2|B7Z2E6	YWHAZ	51	13	166.38
454	454.1	Ubiquitin-like modifier-activating enzyme 5	UBA5	-0.003	0.768	0.041081	0.281626	11	172000000	1890000000	0.363	8	5091931	4104184	3907364	5378087	45318.8	HUMAN	Q9GZZ9	Q9GZZ9|E7EQ61|Q9GZZ9-2|E7EWE1	UBA5	36.3	8	92
527	527.1	T-complex protein 1 subunit theta	CCT8	-0.003	0.701	0.041081	0.0869137	10	271000000	2710000000	0.167	7	5873415	4718267	4669957	6043915	60190.1	HUMAN	P50990	P50990|P50990-2|P50990-3	CCT8	16.7	7	75.34
534	534.1	60S ribosomal protein L12	RPL12	-0.003	0.758	0.041081	0.22662	12	409000000	4910000000	0.545	6	7017836	5225343	5425359	7430278	17989.4	HUMAN	P30050	P30050|P30050-2	RPL12	54.5	6	73.22
906	906.1	Aurora kinase A-interacting protein	AURKAIP1	-0.003	0.735	0.041081	0.100107	4	888000000	3550000000	0.09	3	4810502	3514518	3059586	4610023	22582.1	HUMAN	Q9NWT8	Q9NWT8	AURKAIP1	9	3	31.26
1060	1060.1	Isoform 2 of Microtubule-associated proteins 1A/1B light chain 3A	MAP1LC3A	-0.003	0.812	0.041081	0.523652	2	111000000	222000000	0.216	2	1538780	1254415	1206312	1697073	14606.6	HUMAN	Q9H492-2	Q9H492-2|Q9H492	MAP1LC3A	21.6	2	22.92
1086	1086.1	Centrosomal protein of 120 kDa	CEP120	-0.003	0.784	0.041081	0.369636	3	7590000	22800000	0.048	3	1205716	1023950	1030391	1352121	113266	HUMAN	Q8N960	Q8N960|Q8N960-2	CEP120	4.8	3	21.36
618	618.1	RNA pseudouridylate synthase domain-containing protein 3	RPUSD3	-0.004	0.592	0.0354819	0.686479	10	470000000	4700000000	0.17	5	4112893	3554192	3215325	3981954	38802.3	HUMAN	Q6P087	Q6P087|Q6P087-2|C9JM75|Q6P087-3	RPUSD3	17	5	59.09
657	657.2	Protein argonaute-3	AGO3	-0.004	0.853	0.0354819	0.749177	4	157000000	629000000	0.072	4	1152509	865605	837237	1284828	98556.6	HUMAN	Q9H9G7	Q9H9G7|Q9H9G7-2	AGO3	7.2	4	33.84
762	762.1	Synaptic vesicle membrane protein VAT-1 homolog	VAT1	-0.004	0.938	0.0354819	1.21673	6	141000000	845000000	0.18	5	2365983	1917043	1791314	2633883	42147.7	HUMAN	Q99536	Q99536|Q99536-3|Q99536-2	VAT1	18	5	42.98
246	246.1	Zinc finger protein Eos	IKZF4	-0.005	0.642	0.0298828	0.411449	25	504000000	12600000000	0.353	13	20061999	18003626	17977534	21704619	65303	HUMAN	Q9H2S9	Q9H2S9|Q9H2S9-2|F8VPL6|G5E9S4|Q9UKS7-6|Q9UKS7-3	IKZF4	35.3	13	181.39
407	407.1	Isoform 2 of Protein LSM14 homolog B	LSM14B	-0.005	0.59	0.0298828	0.69748	16	327000000	5240000000	0.301	9	12687152	10374967	10598708	12309984	42191.2	HUMAN	Q9BX40-2	Q9BX40-2|Q9BX40	LSM14B	30.1	9	107.14
439	439.1	Isoform 2 of Centrosomal protein of 97 kDa	CEP97	-0.005	0.591	0.0298828	0.691979	12	60200000	722000000	0.21	11	3460095	2730208	2770858	3447751	100762	HUMAN	Q8IW35-2	Q8IW35-2|Q8IW35|E9PG22|F8WF91	CEP97	21	11	98.09
804	804.1	Eukaryotic translation initiation factor 3 subunit E	EIF3E	-0.005	0.663	0.0298828	0.295936	4	69400000	277000000	0.092	4	3313806	2611105	2728038	3513884	52619.2	HUMAN	P60228	P60228|E5RGA2	EIF3E	9.2	4	38.3
281	281.6	Homeobox protein Hox-C5	HOXC5	-0.006	0.579	0.0242836	0.757986	9	229000000	2060000000	0.198	6	6920221	5584321	6361338	7582521	25204	HUMAN	Q00444	Q00444	HOXC5	19.8	6	46.65
328	328.1	ELM2 and SANT domain-containing protein 1	ELMSAN1	-0.006	0.611	0.0242836	0.581967	13	142000000	1850000000	0.182	12	4005236	3286477	3338982	4068582	115500	HUMAN	Q6PJG2	Q6PJG2	ELMSAN1	18.2	12	137.26
1000	1000.1	ADP-ribosylation factor 1	ARF1	-0.006	0.645	0.0242836	0.394947	2	8560000	17100000	0.176	2	407517	342684	339915	415775	20753.5	HUMAN	P84077	P84077|P61204|B7ZB63|F5H423|P84085	ARF1	17.6	2	26.29
1174	1174.1	Zinc finger protein 536	ZNF536	-0.006	0.666	0.0242836	0.279435	2	202000000	405000000	0.026	2	525946	442859	464146	603964	143183	HUMAN	O15090	O15090	ZNF536	2.6	2	18.55
35	35.3	Actin, alpha cardiac muscle 1	ACTC1	-0.007	0.641	0.0186845	0.416949	117	5400000000	632000000000	0.506	30	460653035	352018264	339741376	445310845	42360.6	HUMAN	P68032	P68032|P68133|P62736|P63267|A6NL76|Q5T8M8|Q5T8M7|P63267-2|B8ZZJ2|F8WB63	ACTC1	50.6	30	414.55
61	61.5	Isoform 6 of Arf-GAP with GTPase, ANK repeat and PH domain-containing protein 3	AGAP3	-0.007	0.328	0.0186845	2.13864	9	222000000	2000000000	0.275	7	3515332	5970012	5637595	4241900	42858.3	HUMAN	Q96P47-6	Q96P47-6|Q96P47-3|E7ESL9	AGAP3	27.5	7	71.47
547	547.1	PDZ domain-containing protein 4	PDZD4	-0.007	0.665	0.0186845	0.284935	10	173000000	1730000000	0.1	7	3167186	2683488	2644246	3342742	86739.8	HUMAN	Q76G19	Q76G19|D3DWW0|Q76G19-2|V9GYN6	PDZD4	10	7	70.37
961	961.1	THO complex subunit 7 homolog	THOC7	-0.007	0.393	0.0186845	1.7811	3	302000000	907000000	0.147	3	2184495	1742995	2153493	2317515	23970.7	HUMAN	Q6I9Y2	Q6I9Y2	THOC7	14.7	3	28.32
574	574.1	Ankyrin repeat and SOCS box protein 2	ASB2	-0.008	0.83	0.0130854	0.622663	7	307000000	2150000000	0.129	6	5219540	4560455	4366206	6264758	78495.2	HUMAN	E7EV01	E7EV01|O15484|K7EP62	ASB2	12.9	6	65.75
1093	1093.1	Zinc finger and SCAN domain-containing protein 21	ZSCAN21	-0.008	0.492	0.0130854	1.23654	4	217000000	868000000	0.069	2	2180437	2193620	1950811	2282699	54798.6	HUMAN	Q9Y5A6	Q9Y5A6|G3V1M0	ZSCAN21	6.9	2	21.04
1212	1212.1	Isoform 2 of Uncharacterized protein KIAA1522	KIAA1522	-0.008	0.742	0.0130854	0.138611	2	599000000	1200000000	0.022	2	1109348	933048	939256	1232958	113459	HUMAN	Q9P206-2	Q9P206-2|Q9P206-3|Q9P206	KIAA1522	2.2	2	17.43
302	302.1	Phenylalanine--tRNA ligase alpha subunit	FARSA	-0.009	0.658	0.00748624	0.323439	16	344000000	5510000000	0.389	14	11609937	9541624	9936928	12776818	57619.7	HUMAN	Q9Y285	Q9Y285|Q9Y285-2|K7ER00|K7ER16	FARSA	38.9	14	150.03
937	937.1	Synaptotagmin-like protein 2	SYTL2	-0.009	0.716	0.00748624	0.00440479	4	92500000	370000000	0.019	4	2208047	1792871	1841802	2386935	198756	HUMAN	J3KP28	J3KP28|Q9HCH5-8|Q9HCH5-7|Q9HCH5-11|Q9HCH5-13|Q9HCH5|Q9HCH5-6|Q9HCH5-14|Q9HCH5-12|Q9HCH5-15|Q9HCH5-2|Q9HCH5-9|Q9HCH5-4	SYTL2	1.9	4	29.45
1121	1121.1	Supervillin	SVIL	-0.009	0.565	0.00748624	0.834995	2	82400000	165000000	0.014	2	815224	688709	670579	788546	249568	HUMAN	O95425	O95425|O95425-3|O95425-4|O95425-2	SVIL	1.4	2	20.19
1383	1383.1	Selenoprotein H	SELH	-0.009	0.649	0.00748624	0.372945	3	304000000	912000000	0.213	2	4278615	3205464	3196857	4079508	13360.2	HUMAN	Q8IZQ5	Q8IZQ5	SELH	21.3	2	13.32
172	172.6	14-3-3 protein eta	YWHAH	-0.01	0.746	0.0018871	0.160613	22	1040000000	22800000000	0.483	12	29808354	28474200	28174836	33184388	28389.4	HUMAN	Q04917	Q04917|A2IDB1|F8WEB6	YWHAH	48.3	12	162
235	235.2	Myomegalin	PDE4DIP	-0.01	0.474	0.0018871	1.33555	22	164000000	3610000000	0.194	16	8196745	6525562	6976287	7921739	128321	HUMAN	E9PL24	E9PL24|E9PQG4	PDE4DIP	19.4	16	145.8
842	842.1	Peripheral plasma membrane protein CASK	CASK	-0.01	0.679	0.0018871	0.207927	4	54800000	219000000	0.075	4	1948386	1628503	1556030	1983803	106034	HUMAN	O14936	O14936|O14936-3|O14936-5|Q5JS72|O14936-2|O14936-6|O14936-4|Q5JS74	CASK	7.5	4	35.9
448	448.1	Isoform 5 of RNA-binding protein EWS	EWSR1	-0.011	0.452	0.00371203	1.45656	12	580000000	6960000000	0.148	7	7100020	5500326	6050099	6838103	69249.8	HUMAN	Q01844-5	Q01844-5|Q01844|Q01844-3|B0QYK0|Q01844-6|C9JGE3|Q01844-2|Q01844-4	EWSR1	14.8	7	94.32
779	779.1	G patch domain-containing protein 2-like	GPATCH2L	-0.011	0.667	0.00371203	0.273934	5	32600000	163000000	0.186	5	1351954	1165869	1119649	1456937	55171.4	HUMAN	Q9NWQ4	Q9NWQ4|Q9NWQ4-4|G3V553|Q9NWQ4-1	GPATCH2L	18.6	5	41.27
841	841.1	Protein 4.1	EPB41	-0.011	0.56	0.00371203	0.862498	4	106000000	422000000	0.048	4	1466407	1206278	1278935	1594793	97585.6	HUMAN	P11171	P11171|P11171-2|P11171-5|P11171-3|P11171-4|P11171-6	EPB41	4.8	4	36
995	995.1	Armadillo repeat-containing X-linked protein 3	ARMCX3	-0.011	0.682	0.00371203	0.191425	4	175000000	699000000	0.068	2	831573	666933	653069	830155	42842.2	HUMAN	Q9UH62	Q9UH62	ARMCX3	6.8	2	26.38
1162	1162.1	ATP synthase subunit e, mitochondrial	ATP5I	-0.011	0.635	0.00371203	0.449953	3	9420000	28300000	0.362	2	1180023	843603	872641	1209549	7933.1	HUMAN	P56385	P56385	ATP5I	36.2	2	18.97
1232	1232.1	Isoform 2 of Neuromodulin	GAP43	-0.011	0.695	0.00371203	0.119917	2	55000000	110000000	0.109	2	2601337	2314837	2284643	2550657	28936.9	HUMAN	P17677-2	P17677-2|P17677	GAP43	10.9	2	17.07
25	25.4	Isoform 2 of MAP/microtubule affinity-regulating kinase 4	MARK4	-0.013	0.722	0.0149103	0.0285988	110	872000000	95900000000	0.635	42	165835342	121559539	117492936	176108902	75947.4	HUMAN	Q96L34-2	Q96L34-2|Q6IPE9	MARK4	63.5	42	578.75
76	76.1	S phase cyclin A-associated protein in the endoplasmic reticulum	SCAPER	-0.013	0.557	0.0149103	0.878999	58	393000000	22800000000	0.28	36	49589962	40097586	42215504	50922287	159939	HUMAN	Q9BY12	Q9BY12|Q9BY12-3|H3BQ61	SCAPER	28	36	436.76
78	78.1	Contactin-associated protein 1	CNTNAP1	-0.013	0.647	0.0149103	0.383946	64	692000000	44300000000	0.283	33	49900128	42025977	43800488	49569095	158318	HUMAN	P78357	P78357|K7EMM9	CNTNAP1	28.3	33	416.01
210	210.1	Protocadherin beta-13	PCDHB13	-0.013	0.643	0.0149103	0.405948	12	697000000	8360000000	0.081	5	11917496	10854822	10587845	13014106	88120.9	HUMAN	Q9Y5F0	Q9Y5F0	PCDHB13	8.1	5	72.39
490	490.1	RuvB-like 1	RUVBL1	-0.013	0.63	0.0149103	0.477456	11	124000000	1360000000	0.175	7	3588313	3132989	3085269	3715742	50569.4	HUMAN	Q9Y265	Q9Y265|Q9Y265-2|E7ETR0	RUVBL1	17.5	7	82.91
916	916.1	Pleiotropic regulator 1	PLRG1	-0.013	0.802	0.0149103	0.468646	3	227000000	682000000	0.066	2	1026198	875074	789219	1053167	57535.1	HUMAN	O43660	O43660|O43660-2|B7Z982	PLRG1	6.6	2	30.85
935	935.1	Splicing factor 3B subunit 2	SF3B2	-0.013	0.78	0.0149103	0.347633	3	62200000	187000000	0.056	3	567927	484453	465144	640572	100340	HUMAN	Q13435	Q13435|E9PPJ0	SF3B2	5.6	3	29.63
40	40.1	Rho guanine nucleotide exchange factor 2	ARHGEF2	-0.014	0.643	0.0205094	0.405948	92	630000000	58000000000	0.554	45	67406259	56605358	57937518	69053760	117096	HUMAN	V9GYM8	V9GYM8|Q5VY93|Q92974|Q92974-2|Q92974-3	ARHGEF2	55.4	45	612.73
309	309.1	Zinc finger protein 219	ZNF219	-0.014	0.661	0.0205094	0.306938	17	333000000	5660000000	0.238	12	9277685	7660085	7678276	9581999	77959.9	HUMAN	Q9P2Y4	Q9P2Y4	ZNF219	23.8	12	145.77
104	104.2	F-box only protein 41	FBXO41	-0.015	0.743	0.0261086	0.144111	4	68200000	273000000	0.055	3	709672	521114	485918	732468	102256	HUMAN	J3KNB0	J3KNB0|Q8TF61	FBXO41	5.5	3	36.23
332	332.1	AP-2 complex subunit mu	AP2M1	-0.015	0.766	0.0261086	0.270625	13	243000000	3160000000	0.319	12	9630870	8384405	8761434	11068261	49996.1	HUMAN	Q96CW1	Q96CW1|Q96CW1-2|E9PFW3	AP2M1	31.9	12	135.2
166	166.2	Casein kinase I isoform delta	CSNK1D	-0.016	0.71	0.0317077	0.0374084	26	265000000	6900000000	0.443	16	16436658	13461510	13688125	17468450	47614.5	HUMAN	P48730	P48730|H7BYT1|P48730-2	CSNK1D	44.3	16	207.89
388	388.1	60S ribosomal protein L21	RPL21	-0.016	0.754	0.0317077	0.204618	24	566000000	13600000000	0.531	11	19786676	15698938	15449977	20605071	18621.6	HUMAN	P46778	P46778|G3V1B3	RPL21	53.1	11	112.61
971	971.1	Kelch-like protein 29	KLHL29	-0.016	1.019	0.0317077	1.66228	3	15900000	47700000	0.058	3	636896	487941	414157	704638	95082.5	HUMAN	Q96CT2	Q96CT2|Q96CT2-2	KLHL29	5.8	3	27.59
422	422.1	Zinc finger and BTB domain-containing protein 46	ZBTB46	-0.017	0.652	0.0373068	0.356443	15	244000000	3660000000	0.181	7	3435378	2811281	2911641	3592387	64881	HUMAN	Q86UZ6	Q86UZ6	ZBTB46	18.1	7	103.06
874	874.1	Methyltransferase-like protein 13	METTL13	-0.017	0.718	0.0373068	0.0065964	4	21400000	85400000	0.081	4	340691	242286	269097	357394	79622.3	HUMAN	Q8N6R0	Q8N6R0|Q8N6R0-4|Q8N6R0-3|Q8N6R0-2|Q8N6R0-1	METTL13	8.1	4	33.93
1043	1043.1	Glycogen phosphorylase, liver form	PYGL	-0.017	0.869	0.0373068	0.837186	2	4960000	9930000	0.03	2	250651	204410	181156	261523	97546.2	HUMAN	P06737	P06737|E9PK47|P06737-2|P11217|P11216|P11217-2	PYGL	3	2	24.06
331	331.1	ATP-dependent zinc metalloprotease YME1L1	YME1L1	-0.018	0.711	0.042906	0.0319078	13	232000000	3010000000	0.187	10	5491311	4520950	4562964	5841194	86739	HUMAN	Q96TA2	Q96TA2|Q96TA2-2|Q96TA2-3	YME1L1	18.7	10	135.64
403	403.1	Tricarboxylate transport protein, mitochondrial	SLC25A1	-0.018	0.725	0.042906	0.0451006	14	311000000	4360000000	0.411	10	11079082	9235875	8932203	11852811	34354.4	HUMAN	P53007	P53007|B4DP62	SLC25A1	41.1	10	107.98
781	781.1	DNA excision repair protein ERCC-6	ERCC6	-0.018	0.68	0.042906	0.202426	4	89900000	360000000	0.03	3	1287551	1009692	950000	1266246	169554	HUMAN	Q03468	Q03468|E7EV46	ERCC6	3	3	40.85
1190	1190.1	Transportin-1	TNPO1	-0.018	0.696	0.042906	0.114417	3	41700000	125000000	0.035	3	1047196	954054	1026008	1226699	103837	HUMAN	Q92973	Q92973|Q92973-2|O14787-2|O14787|A0A075B780|Q92973-3	TNPO1	3.5	3	18.11
185	185.1	AP-2 complex subunit alpha-1	AP2A1	-0.019	0.945	0.0485051	1.25523	26	201000000	5230000000	0.276	19	10732499	8531511	7727599	12721213	108628	HUMAN	O95782	O95782|O95782-2|E9PR62	AP2A1	27.6	19	227.84
500	500.1	28S ribosomal protein S7, mitochondrial	MRPS7	-0.019	0.699	0.0485051	0.0979149	13	106000000	1370000000	0.328	9	6450038	5188931	5088115	6569666	31931.7	HUMAN	J3QLS3	J3QLS3|Q9Y2R9|J3QKW2	MRPS7	32.8	9	80.35
862	862.1	Phosphatidylinositol 4-phosphate 5-kinase-like protein 1	PIP5KL1	-0.019	0.949	0.0485051	1.27723	5	122000000	609000000	0.109	3	1326509	1090592	940912	1448667	44799.4	HUMAN	Q5T9C9	Q5T9C9|Q5T9C9-2	PIP5KL1	10.9	3	34.92
990	990.1	EP300-interacting inhibitor of differentiation 2B	EID2B	-0.019	0.727	0.0485051	0.0561018	2	132000000	264000000	0.279	2	452186	396575	349604	424407	17042.1	HUMAN	Q96D98	Q96D98	EID2B	27.9	2	26.87
394	394.1	Mitochondrial glutamate carrier 1	SLC25A22	-0.02	0.737	0.0541042	0.111108	11	79500000	874000000	0.492	9	5701366	4388973	4073897	6091904	34926	HUMAN	Q9H936	Q9H936|E9PJY0|Q9H1K4	SLC25A22	49.2	9	110.61
402	402.2	Poly(rC)-binding protein 2	PCBP2	-0.02	0.976	0.0541042	1.42575	13	159000000	2070000000	0.375	8	6974462	5644063	5155179	8355478	38978.8	HUMAN	Q15366	Q15366|Q15366-6|B4DXP5|Q15366-7	PCBP2	37.5	8	98.46
723	723.1	C2 domain-containing protein 2-like	C2CD2L	-0.02	0.864	0.0541042	0.809683	6	131000000	787000000	0.109	4	1457430	1123614	1049057	1653544	76636.4	HUMAN	O14523	O14523|O14523-2|E9PK05	C2CD2L	10.9	4	47.62
281	281.1	Homeobox protein Hox-D3	HOXD3	-0.021	0.646	0.0597034	0.389446	4	221000000	882000000	0.074	3	3334169	2533848	3055837	3860054	46242.8	HUMAN	P31249	P31249	HOXD3	7.4	3	22.48
339	339.1	Polycomb group RING finger protein 2	PCGF2	-0.021	0.587	0.0597034	0.713982	19	460000000	8730000000	0.29	12	17534876	15518295	15378284	18599124	38415	HUMAN	P35227	P35227	PCGF2	29	12	131.85
505	505.1	Obscurin-like protein 1	OBSL1	-0.021	0.723	0.0597034	0.0340994	6	64700000	388000000	0.056	6	889813	708396	682770	875989	210024	HUMAN	O75147	O75147|O75147-4|O75147-1|A6NN50|O75147-2|A8MSZ8	OBSL1	5.6	6	79.27
524	524.1	Mortality factor 4-like protein 1	MORF4L1	-0.021	0.776	0.0597034	0.325631	11	229000000	2520000000	0.179	5	4812749	3806204	3482289	5142516	41586.9	HUMAN	Q9UBU8	Q9UBU8|B3KTM8|Q9UBU8-2|H0YLJ3|Q9UBU8-3	MORF4L1	17.9	5	75.51
568	568.1	60S ribosomal protein L37a	RPL37A	-0.021	0.674	0.0597034	0.23543	22	2860000000	63000000000	0.554	5	65348945	52823412	50153793	66684266	10503.3	HUMAN	P61513	P61513|C9J4Z3|E9PEL3|Q6P4E4|M0R2L6|M0R0A1	RPL37A	55.4	5	67.08
649	649.1	E3 ubiquitin-protein ligase RNF169	RNF169	-0.021	0.742	0.0597034	0.138611	5	12900000	64700000	0.117	5	1732467	1468947	1444732	1891055	78277	HUMAN	Q8NCN4	Q8NCN4	RNF169	11.7	5	55.26
848	848.1	116 kDa U5 small nuclear ribonucleoprotein component	EFTUD2	-0.021	0.786	0.0597034	0.380637	4	97300000	389000000	0.051	4	1896572	1496915	1528918	1991441	110404	HUMAN	Q15029	Q15029|Q15029-2|Q15029-3	EFTUD2	5.1	4	35.63
856	856.1	DnaJ homolog subfamily C member 11	DNAJC11	-0.021	0.796	0.0597034	0.435643	5	18800000	93900000	0.085	4	723730	575421	512879	700905	63562.2	HUMAN	Q9NVH1	Q9NVH1|Q9NVH1-3|Q9NVH1-2	DNAJC11	8.5	4	35.22
970	970.1	Box C/D snoRNA protein 1	ZNHIT6	-0.021	0.679	0.0597034	0.207927	3	6150000	18500000	0.085	3	618912	476839	460471	608670	54545	HUMAN	Q9NWK9	Q9NWK9|Q9NWK9-2	ZNHIT6	8.5	3	27.63
152	152.4	Liprin-alpha-4	PPFIA4	-0.022	0.595	0.0653025	0.669977	20	610000000	12200000000	0.151	14	16158094	14528075	14200521	16209280	135029	HUMAN	O75335	O75335|B1APN9|O75335-1|O75335-2	PPFIA4	15.1	14	155.3
845	845.1	Nucleoprotein TPR	TPR	-0.022	0.728	0.0653025	0.0616024	3	408000000	1220000000	0.014	3	2537474	2549290	2651803	2651014	267687	HUMAN	P12270	P12270	TPR	1.4	3	35.7
858	858.1	Myeloid leukemia factor 2	MLF2	-0.022	0.694	0.0653025	0.125418	3	28900000	86600000	0.229	3	697681	575794	556929	711752	28204	HUMAN	Q15773	Q15773	MLF2	22.9	3	35.11
1001	1001.1	Coiled-coil domain-containing protein 43	CCDC43	-0.022	0.643	0.0653025	0.405948	2	26900000	53700000	0.068	2	803644	708677	672050	805463	61608.4	HUMAN	I3L4C2	I3L4C2|Q9UQB8|Q9UQB8-2|Q9UQB8-5|Q9UQB8-6|Q9UQB8-4|Q9UQB8-3|B4DWA1	CCDC43	6.8	2	26.27
1324	1324.1	RUN domain-containing protein 3B	RUNDC3B	-0.022	0.781	0.0653025	0.353134	3	84200000	253000000	0.031	3	1945022	1637528	1494385	2015620	53326	HUMAN	Q96NL0	Q96NL0|Q96NL0-5|Q96NL0-4|Q59EK9|Q59EK9-3|Q59EK9-2|Q59EK9-4|Q96NL0-2|Q96NL0-3	RUNDC3B	3.1	2	14.66
187	187.1	Centriolar coiled-coil protein of 110 kDa	CCP110	-0.023	0.494	0.0709016	1.22554	29	226000000	6560000000	0.273	19	13504978	11421286	11903934	13354934	114221	HUMAN	O43303	O43303|O43303-2|H3BVH3	CCP110	27.3	19	227.37
375	375.1	60S ribosomal protein L38	RPL38	-0.023	0.761	0.0709016	0.243122	28	1900000000	53300000000	0.571	8	85576851	68211934	60711165	84057447	8274.8	HUMAN	P63173	P63173|J3QL01|J3KT73	RPL38	57.1	8	116.86
953	953.1	TP53-regulating kinase	TP53RK	-0.023	0.785	0.0709016	0.375136	4	8810000	35200000	0.189	3	774249	651581	627091	840951	28274	HUMAN	Q96S44	Q96S44|Q5JZ02	TP53RK	18.9	3	28.81
408	408.1	60S ribosomal protein L8	RPL8	-0.024	0.775	0.0765008	0.32013	16	824000000	13200000000	0.439	9	22650712	17807360	17630016	24087546	28252.4	HUMAN	P62917	P62917|G3V1A1|E9PP36	RPL8	43.9	9	106.97
642	642.1	Round spermatid basic protein 1	RSBN1	-0.024	0.668	0.0765008	0.268433	7	144000000	1010000000	0.122	7	3704417	2953260	2915355	3723432	90983.5	HUMAN	Q5VWQ0	Q5VWQ0	RSBN1	12.2	7	56.43
735	735.1	Ubiquitin carboxyl-terminal hydrolase 7	USP7	-0.024	0.728	0.0765008	0.0616024	5	45200000	226000000	0.058	4	692416	495707	474561	686428	129384	HUMAN	Q93009	Q93009|Q93009-3|F5H2X1	USP7	5.8	4	46.24
329	329.1	Histone H3.3	H3F3A	-0.025	0.955	0.0820999	1.31024	20	1860000000	37200000000	0.573	11	47962657	39953967	38592145	58695557	15384.7	HUMAN	P84243	P84243|Q16695|P68431|Q71DI3|Q6NXT2|B4DEB1|K7EMV3|Q5TEC6|K7EP01	H3F3A	57.3	11	137.16
1239	1239.1	Isoform 4 of Kinesin-like protein KIF1B	KIF1B	-0.025	0.621	0.0820999	0.526961	2	4990000	9990000	0.019	2	271460	215435	217014	270505	206563	HUMAN	O60333-4	O60333-4|O60333|O60333-2|O60333-3|Q12756-2|Q12756-3|Q12756	KIF1B	1.9	2	16.85
1242	1242.1	Serine/threonine-protein kinase LMTK3	LMTK3	-0.025	0.69	0.0820999	0.14742	2	93300000	187000000	0.019	2	1060091	834087	804484	1029423	154685	HUMAN	Q96Q04	Q96Q04	LMTK3	1.9	2	16.76
32	32.1	Peroxidasin homolog	PXDN	-0.026	0.841	0.087699	0.68317	101	359000000	36200000000	0.475	58	74013779	57537171	55086252	79095993	167896	HUMAN	Q92626	Q92626|Q92626-2	PXDN	47.5	58	722.54
137	137.1	40S ribosomal protein S9	RPS9	-0.026	0.629	0.087699	0.482957	64	1680000000	107000000000	0.628	25	121753797	108266491	104277277	124162743	22648.1	HUMAN	P46781	P46781|C9JM19|B5MCT8|A8MXK4|F2Z3C0	RPS9	62.8	25	294.01
571	571.1	Multivesicular body subunit 12B	MVB12B	-0.026	0.806	0.087699	0.490649	7	144000000	1010000000	0.26	4	1126693	893389	839257	1231539	36018.3	HUMAN	Q9H7P6	Q9H7P6|Q9H7P6-2	MVB12B	26	4	65.93
10	10.1	MAP1 light chain LC2	MAP1A	-0.027	0.542	0.0932982	0.961508	217	1010000000	219000000000	0.405	107	259027648	207472854	217043280	240574245	332907	HUMAN	E9PGC8	E9PGC8|P78559|P78559-2	MAP1A	40.5	107	1423.28
46	46.7	Keratin, type II cytoskeletal 72	KRT72	-0.027	0.86	0.0932982	0.787681	2	49500000	99100000	0.058	2	651287	543709	560691	746043	56503.9	HUMAN	Q14CN4	Q14CN4|Q14CN4-2|Q14CN4-3	KRT72	5.8	2	9.79
181	181.1	Histone-lysine N-methyltransferase EHMT2	EHMT2	-0.027	0.734	0.0932982	0.0946059	24	217000000	5210000000	0.257	22	12237286	10122968	10453385	12764375	134764	HUMAN	Q96KQ7	Q96KQ7|Q96KQ7-2|A2ABF9|A2ABF8|Q96KQ7-3	EHMT2	25.7	22	231.74
420	420.1	CAP-Gly domain-containing linker protein 3	CLIP3	-0.027	0.684	0.0932982	0.180424	11	128000000	1400000000	0.276	9	5508823	4311263	4083601	5467613	60243.5	HUMAN	Q96DZ5	Q96DZ5	CLIP3	27.6	9	103.43
544	544.1	28S ribosomal protein S12, mitochondrial	MRPS12	-0.027	0.767	0.0932982	0.276126	15	1170000000	17600000000	0.492	7	17980946	15477801	14996764	18976468	15572	HUMAN	O15235	O15235	MRPS12	49.2	7	71.7
678	678.1	Peroxiredoxin-5, mitochondrial	PRDX5	-0.027	0.918	0.0932982	1.10672	4	128000000	514000000	0.369	4	2125643	1724253	1536345	2435044	22314.2	HUMAN	P30044	P30044|P30044-3|P30044-2|P30044-4	PRDX5	36.9	4	52.73
37	37.5	Tubulin beta-3 chain	TUBB3	-0.028	0.767	0.0988973	0.276126	185	4830000000	893000000000	0.746	33	538859458	420526157	393143875	581893139	50888.2	HUMAN	Q13509	Q13509|Q13509-2|G3V2N6|G3V3R4|G3V2R8|G3V5W4|Q9H4B7|G3V3W7|G3V3J6	TUBB3	74.6	32	580.02
67	67.1	Transcription intermediary factor 1-beta	TRIM28	-0.028	0.76	0.0988973	0.237621	59	681000000	40200000000	0.482	33	47459646	38988500	37355342	49664198	90316.8	HUMAN	Q13263	Q13263|Q13263-2	TRIM28	48.2	33	457.92
525	525.1	Isoform 3 of DnaJ homolog subfamily B member 5	DNAJB5	-0.028	0.785	0.0988973	0.375136	7	131000000	920000000	0.192	7	5628549	4189060	4063477	5577717	51973.2	HUMAN	O75953-5	O75953-5|O75953-4|O75953	DNAJB5	19.2	7	75.42
582	582.1	Elongation factor 1-gamma	EEF1G	-0.028	0.774	0.0988973	0.31463	8	474000000	3790000000	0.128	5	8213113	6825940	6428632	8926248	50460.2	HUMAN	P26641	P26641|P26641-2	EEF1G	12.8	5	65.03
690	690.2	Unconventional myosin-Vb	MYO5B	-0.028	0.555	0.0988973	0.890001	2	5230000	10500000	0.016	2	445981	307049	323934	419295	215266	HUMAN	Q9ULV0	Q9ULV0	MYO5B	1.6	2	12.16
819	819.1	Tubulin polyglutamylase complex subunit 1	TPGS1	-0.028	0.58	0.0988973	0.752486	7	62700000	439000000	0.313	6	1535339	1208868	1289895	1555753	31502.5	HUMAN	Q6ZTW0	Q6ZTW0|Q6ZTW0-2	TPGS1	31.3	6	37.49
1151	1151.1	Sentrin-specific protease 3	SENP3	-0.028	0.649	0.0988973	0.372945	4	58900000	235000000	0.054	2	502876	396722	397391	521518	65636.2	HUMAN	Q9H4L4	Q9H4L4|J3KNH7	SENP3	5.4	2	19.28
1343	1343.1	Leucine--tRNA ligase, cytoplasmic	LARS	-0.028	0.824	0.0988973	0.58966	2	4250000	8490000	0.024	2	695406	538435	473078	674217	135662	HUMAN	Q9P2J5	Q9P2J5|B4DER1|B4DJ10	LARS	2.4	2	14.29
75	75.1	40S ribosomal protein S2	RPS2	-0.029	0.709	0.104496	0.042909	72	2920000000	210000000000	0.699	32	199129310	172221894	157651071	210213621	31609.1	HUMAN	P15880	P15880|E9PQD7|E9PPT0|E9PM36	RPS2	69.9	32	438.06
177	177.1	Chromobox protein homolog 8	CBX8	-0.029	0.527	0.104496	1.04402	31	509000000	15800000000	0.586	19	32463613	29588900	30223970	34925938	43509.1	HUMAN	Q9HC52	Q9HC52	CBX8	58.6	19	235.21
346	346.1	Pre-mRNA-processing factor 19	PRPF19	-0.029	0.774	0.104496	0.31463	16	212000000	3390000000	0.305	11	6901531	5173851	5578524	7495661	55636.2	HUMAN	Q9UMS4	Q9UMS4	PRPF19	30.5	11	128.22
460	460.1	Cleavage and polyadenylation specificity factor subunit 1	CPSF1	-0.029	0.784	0.104496	0.369636	13	31300000	407000000	0.071	7	2770622	2195623	2194947	2971738	162136	HUMAN	Q10570	Q10570|E9PIM1	CPSF1	7.1	7	90
1186	1186.1	Ribosomal RNA processing protein 1 homolog B	RRP1B	-0.029	0.973	0.104496	1.40925	4	33100000	132000000	0.04	2	958152	678161	606967	1018586	84825.4	HUMAN	Q14684	Q14684|Q14684-2	RRP1B	4	2	18.24
209	209.1	Isoform 5 of Polyhomeotic-like protein 2	PHC2	-0.03	0.686	0.110096	0.169423	37	625000000	23100000000	0.252	17	29258235	24712084	25105249	30776788	91495.3	HUMAN	Q8IXK0-5	Q8IXK0-5|Q8IXK0|Q8IXK0-4|B3KPJ4|Q8IXK0-2|Q8IXK0-3	PHC2	25.2	17	211.43
1179	1179.1	Coatomer subunit gamma-2	COPG2	-0.03	0.603	0.110096	0.625972	2	6020000	12000000	0.033	2	165396	130553	148397	183840	98761.7	HUMAN	Q9UBF2	Q9UBF2|Q9UBF2-2|Q9Y678	COPG2	3.3	2	18.43
37	37.7	Tubulin beta-6 chain	TUBB6	-0.031	0.758	0.115695	0.22662	108	5540000000	599000000000	0.455	20	343676593	274137544	250845958	389734097	50312.7	HUMAN	Q9BUF5	Q9BUF5|K7EN98|K7EPE5|K7EJZ4|K7ERA8|K7EJ64|K7EQT3|K7ESQ3	TUBB6	45.5	20	314.89
117	117.1	Keratin, type I cytoskeletal 9	KRT9	-0.031	0.544	0.115695	0.950507	51	297000000	15100000000	0.579	25	38166821	30886148	28345141	30928799	62291.5	HUMAN	P35527	P35527|K7EQQ3	KRT9	57.9	25	339.55
134	134.1	Liprin-beta-1	PPFIBP1	-0.031	0.638	0.115695	0.433451	37	206000000	7600000000	0.326	25	22907473	18163322	19011641	22381194	114593	HUMAN	Q86W92	Q86W92|Q86W92-4|Q86W92-2|Q86W92-3|Q86W92-5|F5H0E0|Q8ND30|Q8ND30-2|Q8ND30-3|E9PP16	PPFIBP1	32.6	25	305.82
280	280.1	Probable ATP-dependent RNA helicase DDX56	DDX56	-0.031	0.711	0.115695	0.0319078	15	157000000	2350000000	0.316	13	10635001	8216759	8515737	9877364	62044.8	HUMAN	Q9NY93	Q9NY93|Q9NY93-2|G3V0G3|F8WDT8|F8WEI3	DDX56	31.6	13	158.62
742	742.1	Protein FAM102B	FAM102B	-0.031	0.596	0.115695	0.664476	5	39100000	196000000	0.219	4	842634	676923	672407	865697	39935.3	HUMAN	Q5T8I3	Q5T8I3|Q5T8I3-2	FAM102B	21.9	4	45.32
872	872.1	Transcription initiation factor TFIID subunit 9	TAF9	-0.031	0.798	0.115695	0.446644	3	158000000	474000000	0.155	3	815062	637424	608473	863347	29087.5	HUMAN	Q16594	Q16594|Q9HBM6|D6RIE8	TAF9	15.5	3	34.22
972	972.1	Trinucleotide repeat-containing gene 6B protein	TNRC6B	-0.031	0.524	0.115695	1.06052	3	51300000	154000000	0.028	3	455521	418027	398941	468237	194855	HUMAN	Q9UPQ9	Q9UPQ9|Q9UPQ9-1|Q9UPQ9-2	TNRC6B	2.8	3	27.54
1315	1315.1	Proliferation-associated protein 2G4	PA2G4	-0.031	0.633	0.115695	0.460954	2	198000000	395000000	0.048	2	1183059	935838	942357	1186405	44128.4	HUMAN	Q9UQ80	Q9UQ80	PA2G4	4.8	2	14.91
25	25.1	Serine/threonine-protein kinase MARK1	MARK1	-0.032	0.81	0.121294	0.512651	172	1190000000	204000000000	0.8	64	246151175	212237246	210751248	294074142	89514.5	HUMAN	Q9P0L2	Q9P0L2|Q9P0L2-3|Q9P0L2-2	MARK1	80	64	889.93
763	763.1	EGF-like repeat and discoidin I-like domain-containing protein 3	EDIL3	-0.032	0.815	0.121294	0.540154	4	58300000	233000000	0.108	4	1171335	1002384	892077	1289253	55133.2	HUMAN	O43854	O43854|O43854-2	EDIL3	10.8	4	42.91
986	986.1	Adenosylhomocysteinase	AHCY	-0.032	0.641	0.121294	0.416949	2	129000000	258000000	0.076	2	537531	428072	398089	503251	48285.8	HUMAN	P23526	P23526	AHCY	7.6	2	27.04
592	592.1	Zinc finger protein 593	ZNF593	-0.033	0.916	0.126893	1.09571	9	259000000	2330000000	0.537	5	6671441	4902287	4911472	7925843	15313	HUMAN	O00488	O00488|A9J4F5	ZNF593	53.7	5	62.67
973	973.1	Core histone macro-H2A.1	H2AFY	-0.033	1.317	0.126893	3.30145	3	192000000	577000000	0.096	3	1021732	941295	823577	1637266	39787.5	HUMAN	O75367	O75367|O75367-3|O75367-2|D6RCF2|B4DJC3	H2AFY	9.6	3	27.46
889	889.1	Diacylglycerol kinase	DGKI	-0.034	0.581	0.132492	0.746985	3	88900000	267000000	0.031	3	628094	484475	511073	609510	120276	HUMAN	E7EWQ4	E7EWQ4|E9PFX6|E7EM72|O75912	DGKI	3.1	3	32.66
4	4.4	Spectrin beta chain, non-erythrocytic 4	SPTBN4	-0.035	0.751	0.138091	0.188116	21	154000000	3230000000	0.082	17	12415166	9279651	9130051	14373559	290178	HUMAN	Q9H254	Q9H254|Q9H254-4|M0QZQ3|C9JY79|Q9H254-3|Q9H254-2|Q9H254-5	SPTBN4	8.2	17	158.67
37	37.2	Tubulin beta-2B chain	TUBB2B	-0.035	0.766	0.138091	0.270625	258	5940000000	1530000000000	0.761	34	867058187	685152320	649011117	950762621	50408.6	HUMAN	Q9BVA1	Q9BVA1	TUBB2B	76.1	34	625.18
37	37.8	Tubulin beta-8 chain	TUBB8	-0.035	0.764	0.138091	0.259624	91	5890000000	536000000000	0.279	12	293056966	233797837	210547298	334169777	50288.6	HUMAN	Q3ZCM7	Q3ZCM7|A6NNZ2|A0A075B736|I3L2F9|Q5SQY0	TUBB8	27.9	12	197.47
275	275.1	60S ribosomal protein L26	RPL26	-0.035	0.732	0.138091	0.0836047	35	1780000000	62300000000	0.537	13	63818271	52433589	49348767	66383257	17257.9	HUMAN	P61254	P61254|J3QQV1|J3QQQ9|J3KSS0	RPL26	53.7	13	161.02
614	614.1	Constitutive coactivator of peroxisome proliferator-activated receptor gamma	FAM120B	-0.035	0.757	0.138091	0.22112	9	1710000000	15300000000	0.12	8	7452932	3938137	3919982	7289562	108169	HUMAN	F5GY05	F5GY05|Q96EK7|Q96EK7-2|Q96EK7-3	FAM120B	12	8	59.64
794	794.1	Pleckstrin homology domain-containing family A member 7	PLEKHA7	-0.035	0.716	0.138091	0.00440479	4	48800000	195000000	0.057	4	1460376	1160119	1094419	1436115	144992	HUMAN	E9PKC0	E9PKC0|Q6IQ23-2|Q6IQ23|Q6IQ23-3	PLEKHA7	5.7	4	39.37
1017	1017.2	SUMO-interacting motif-containing protein 1	SIMC1	-0.035	0.499	0.138091	1.19803	3	148000000	443000000	0.031	2	1022407	835542	889599	1046611	67635.2	HUMAN	B4DRM7	B4DRM7	SIMC1	3.1	2	18.89
1062	1062.1	Importin subunit alpha-1	KPNA2	-0.035	0.708	0.138091	0.0484095	3	66400000	199000000	0.066	2	351189	298448	293256	346386	58203.2	HUMAN	P52292	P52292	KPNA2	6.6	2	22.87
1083	1083.1	BAG family molecular chaperone regulator 1	BAG1	-0.035	0.568	0.138091	0.818493	3	167000000	501000000	0.075	2	3377716	3160157	3714336	3719872	39006.3	HUMAN	Q99933	Q99933|J3QTA2|Q99933-2|Q99933-3|Q99933-4	BAG1	7.5	2	21.4
156	156.1	cAMP-dependent protein kinase type II-alpha regulatory subunit	PRKAR2A	-0.036	0.614	0.14369	0.565466	30	512000000	15400000000	0.556	18	20185920	17608089	17557918	20247456	45859.9	HUMAN	P13861	P13861|Q9BUB1	PRKAR2A	55.6	18	264.48
753	753.1	26S protease regulatory subunit 6B	PSMC4	-0.036	0.722	0.14369	0.0285988	5	49400000	247000000	0.179	4	2133875	1778494	1735889	2251943	47479.5	HUMAN	P43686	P43686|P43686-2	PSMC4	17.9	4	44.04
930	930.1	Coiled-coil domain-containing protein 137	CCDC137	-0.036	0.533	0.14369	1.01101	3	91600000	275000000	0.107	2	1081314	828305	763233	978173	33287.8	HUMAN	Q6PK04	Q6PK04	CCDC137	10.7	2	29.95
957	957.1	Methyl-CpG-binding domain protein 5	MBD5	-0.036	0.702	0.14369	0.0814131	3	8450000	25400000	0.038	3	492136	382134	383972	518011	185049	HUMAN	E9PHH0	E9PHH0|Q9P267|Q9P267-2	MBD5	3.8	3	28.47
1156	1156.1	60S ribosomal protein L18a	RPL18A	-0.036	0.737	0.14369	0.111108	2	196000000	392000000	0.125	2	1238667	953964	1025286	1343529	21047.3	HUMAN	Q02543	Q02543|M0R117|M0R1A7|M0R0P7	RPL18A	12.5	2	19.11
442	442.1	Isoform 2 of Calmodulin-binding transcription activator 1	CAMTA1	-0.037	0.594	0.14929	0.675477	13	128000000	1660000000	0.078	10	11612116	8080014	8583912	11425706	184365	HUMAN	Q9Y6Y1-2	Q9Y6Y1-2|Q9Y6Y1	CAMTA1	7.8	10	96.21
836	836.1	Discs, large homolog 3 (Neuroendocrine-dlg, Drosophila), isoform CRA_b	DLG3	-0.037	0.524	0.14929	1.06052	5	74800000	374000000	0.106	5	1299770	1099184	1175283	1395909	94175.4	HUMAN	Q5JUW8	Q5JUW8|Q92796|Q92796-2|Q92796-3	DLG3	10.6	5	36.22
887	887.1	Melanoma-associated antigen D2	MAGED2	-0.037	0.744	0.14929	0.149612	3	9580000	28800000	0.084	3	1384824	1333614	1208629	1545929	65124.3	HUMAN	Q9UNF1	Q9UNF1|Q9UNF1-2|Q5H909|Q5H907	MAGED2	8.4	3	33.07
1102	1102.1	Isoform 2 of SPARC-related modular calcium-binding protein 2	SMOC2	-0.037	0.756	0.14929	0.215619	4	351000000	1400000000	0.078	2	2973877	2664643	2335568	3248245	52173.9	HUMAN	Q9H3U7-2	Q9H3U7-2|Q9H3U7	SMOC2	7.8	2	20.87
4	4.1	Spectrin beta chain, non-erythrocytic 1	SPTBN1	-0.038	0.704	0.154889	0.0704119	333	812000000	270000000000	0.677	152	339811965	276633323	270542233	352698651	275403	HUMAN	Q01082	Q01082|Q01082-2	SPTBN1	67.7	152	2087.85
7	7.5	CLIP-associating protein 2	CLASP2	-0.038	0.992	0.154889	1.51376	104	2000000000	208000000000	0.647	36	232923961	186367178	173121353	300552023	49556.1	HUMAN	B3KR06	B3KR06|O75122-2	CLASP2	64.7	36	499.68
37	37.3	Tubulin beta-4B chain	TUBB4B	-0.038	0.805	0.154889	0.485148	224	5760000000	1290000000000	0.761	34	731063361	563127582	530021834	794204101	50286.6	HUMAN	P68371	P68371|A0A075B724	TUBB4B	76.1	34	618.59
37	37.4	Tubulin beta-2A chain	TUBB2A	-0.038	0.792	0.154889	0.41364	255	6020000000	1530000000000	0.761	33	853335225	674811018	637403779	938065373	50305.5	HUMAN	Q13885	Q13885	TUBB2A	76.1	33	610.48
163	163.1	Isoform 7 of Ensconsin	MAP7	-0.038	0.528	0.154889	1.03852	48	2310000000	111000000000	0.259	21	129462337	110444385	116115325	128619830	87064.8	HUMAN	Q14244-7	Q14244-7|Q14244|Q14244-6|Q14244-4|Q14244-3|Q14244-5|Q14244-2	MAP7	25.9	21	249.55
591	591.1	SNARE-associated protein Snapin	SNAPIN	-0.038	0.831	0.154889	0.628164	7	125000000	873000000	0.647	5	1353809	1018570	994207	1394361	14930.8	HUMAN	O95295	O95295	SNAPIN	64.7	5	62.78
880	880.1	Isoform 2 of Peptidyl-prolyl cis-trans isomerase FKBP8	FKBP8	-0.038	0.868	0.154889	0.831686	3	40800000	122000000	0.106	3	1159959	924824	849740	1185909	45104.4	HUMAN	Q14318-2	Q14318-2|Q14318|Q14318-3	FKBP8	10.6	3	33.51
4	4.2	Isoform 2 of Spectrin beta chain, non-erythrocytic 1	SPTBN1	-0.039	0.707	0.160488	0.0539101	320	774000000	248000000000	0.713	145	314770601	256619508	250516736	328253209	252078	HUMAN	Q01082-3	Q01082-3	SPTBN1	71.3	145	2005.61
194	194.1	Polymerase delta-interacting protein 3	POLDIP3	-0.039	0.463	0.160488	1.39606	28	330000000	9230000000	0.543	18	21355139	16914234	18423477	20280506	46316.7	HUMAN	Q9BY77	Q9BY77|Q9BY77-2|F8WCX5|B4DMM2|F8WEE2|Q6R954	POLDIP3	54.3	18	223.9
294	294.1	Heterochromatin protein 1-binding protein 3	HP1BP3	-0.039	0.953	0.160488	1.29924	19	192000000	3660000000	0.215	11	6981594	5806860	5016259	7901479	61491.1	HUMAN	Q5SSJ5	Q5SSJ5|Q5SSJ5-2|Q5SSJ5-3	HP1BP3	21.5	11	152.7
472	472.1	T-complex protein 1 subunit alpha	TCP1	-0.039	0.794	0.160488	0.424642	11	129000000	1420000000	0.228	9	6863433	5627832	5794749	7089806	60856	HUMAN	P17987	P17987|E7ERF2|E7EQR6|F5H282|F5GZI8|F5GYL4	TCP1	22.8	9	85.84
703	703.1	Membrane-associated phosphatidylinositol transfer protein 2	PITPNM2	-0.039	0.651	0.160488	0.361943	6	13000000	78300000	0.055	6	2684567	2165298	2107186	2519108	150072	HUMAN	Q9BZ72	Q9BZ72|Q9BZ72-2|Q9BZ72-3|S4R414	PITPNM2	5.5	6	50.03
897	897.5	Isoform 2 of Ras-related protein Rab-4B	RAB4B	-0.039	0.951	0.160488	1.28824	2	92800000	186000000	0.169	2	797718	675282	584704	839780	27791.2	HUMAN	P61018-2	P61018-2	RAB4B	16.9	2	11.22
1058	1058.1	Nucleolar protein 14	NOP14	-0.039	0.568	0.160488	0.818493	3	107000000	320000000	0.036	3	1361960	1138195	1171818	1356226	98351.3	HUMAN	P78316	P78316|P78316-2|E9PFK5	NOP14	3.6	3	22.95
1067	1067.2	Peroxiredoxin-2	PRDX2	-0.039	0.819	0.160488	0.562157	2	662000000	1320000000	0.116	2	1241925	1122200	979593	1374447	22062.7	HUMAN	P32119	P32119	PRDX2	11.6	2	16
1140	1140.1	Isoform 3 of G patch domain-containing protein 4	GPATCH4	-0.039	0.721	0.160488	0.0230982	3	91900000	276000000	0.073	3	1208739	1076133	1073738	1267164	51155	HUMAN	Q5T3I0-3	Q5T3I0-3|Q5T3I0|E9PAV9	GPATCH4	7.3	3	19.52
13	13.1	E3 ubiquitin-protein ligase HERC2	HERC2	-0.04	0.74	0.166087	0.127609	164	363000000	59500000000	0.293	107	112639317	91926004	91880599	118134380	533837	HUMAN	O95714	O95714|Q9BVR0|H3BRG9	HERC2	29.3	107	1285.87
68	68.1	40S ribosomal protein S3	RPS3	-0.04	0.779	0.166087	0.342133	94	1880000000	177000000000	0.938	37	213968600	175964631	162321170	225196779	26859	HUMAN	P23396	P23396|P23396-2|E9PL09|E9PPU1|F2Z2S8|E9PJH4|E9PQ96|E9PSF4|E9PQX2	RPS3	93.8	37	450.52
92	92.1	Isoform 2 of Ras GTPase-activating protein nGAP	RASAL2	-0.04	0.668	0.166087	0.268433	51	293000000	14900000000	0.367	36	40462295	34537575	36031781	42872478	145266	HUMAN	Q9UJF2-2	Q9UJF2-2|Q9UJF2	RASAL2	36.7	36	387.74
193	193.1	60S ribosomal protein L24	RPL24	-0.04	0.872	0.166087	0.853688	57	3620000000	206000000000	0.573	16	250451901	186498654	165496004	247529945	17892.7	HUMAN	P83731	P83731|C9JNW5|C9JXB8	RPL24	57.3	16	224.31
390	390.1	Cell division cycle 5-like protein	CDC5L	-0.04	0.568	0.166087	0.818493	15	208000000	3120000000	0.21	11	4316987	3442788	3372173	4263109	92477.2	HUMAN	Q99459	Q99459	CDC5L	21	11	112.42
844	844.1	Isoform RF1 of Retrotransposon-derived protein PEG10	PEG10	-0.04	0.699	0.166087	0.0979149	4	238000000	952000000	0.11	3	2448587	1819856	1793334	2365695	37364.6	HUMAN	Q86TG7-2	Q86TG7-2|Q86TG7	PEG10	11	3	35.7
1471	1471.1	Transcription initiation factor TFIID subunit 10	TAF10	-0.04	0.771	0.166087	0.298128	2	60600000	121000000	0.128	2	1187094	961713	936699	1241539	21825	HUMAN	Q12962	Q12962	TAF10	12.8	2	11.43
121	121.1	Alkyldihydroxyacetonephosphate synthase, peroxisomal	AGPS	-0.041	0.796	0.171686	0.435643	46	308000000	14200000000	0.553	26	24245771	20376620	20008156	27191994	73709.2	HUMAN	O00116	O00116|B8ZZ81	AGPS	55.3	26	328.36
273	273.1	Isoform 2 of SUN domain-containing protein 2	SUN2	-0.041	0.786	0.171686	0.380637	16	191000000	3060000000	0.257	13	14568571	11050163	11648899	14354608	82728.9	HUMAN	Q9UH99-2	Q9UH99-2|Q9UH99|Q9UH99-3	SUN2	25.7	13	163.82
931	931.1	Estradiol 17-beta-dehydrogenase 12	HSD17B12	-0.041	0.701	0.171686	0.0869137	3	319000000	958000000	0.102	3	3138681	2869252	3136593	3773088	34437.6	HUMAN	Q53GQ0	Q53GQ0	HSD17B12	10.2	3	29.9
37	37.6	Tubulin beta-4A chain	TUBB4A	-0.042	0.811	0.177285	0.518152	188	5920000000	1110000000000	0.756	30	664640312	512724279	478139140	721274828	50041.3	HUMAN	P04350	P04350|M0QX14|M0QY37|M0R0X0	TUBB4A	75.6	30	524.84
127	127.1	60S ribosomal protein L9	RPL9	-0.043	0.718	0.182884	0.0065964	78	1640000000	128000000000	0.807	20	99863273	84716081	77638915	100254650	21977.1	HUMAN	P32969	P32969	RPL9	80.7	20	319.73
195	195.2	Neurabin-2	PPP1R9B	-0.043	0.537	0.182884	0.989011	24	206000000	4950000000	0.319	19	27764604	22474206	25444248	27487809	89361.6	HUMAN	Q96SB3	Q96SB3	PPP1R9B	31.9	19	223.82
234	234.1	Isoform 3 of 60S ribosomal protein L28	RPL28	-0.043	0.732	0.182884	0.0836047	31	1760000000	54400000000	0.408	15	50847464	36160243	35966800	51588390	19490.3	HUMAN	P46779-3	P46779-3|H0YKD8|P46779-2|P46779|H0YMF4|P46779-5|P46779-4|H0YLP6	RPL28	40.8	15	189.59
243	243.1	U3 small nucleolar ribonucleoprotein protein MPP10	MPHOSPH10	-0.043	0.682	0.182884	0.191425	31	290000000	8990000000	0.243	16	14975014	13872782	13687392	15877563	78976.5	HUMAN	O00566	O00566|U3KQ48	MPHOSPH10	24.3	16	182.64
846	846.1	Isoform 2 of Aminoacyl tRNA synthase complex-interacting multifunctional protein 1	AIMP1	-0.043	0.553	0.182884	0.901002	4	89600000	359000000	0.169	4	2144903	1641279	1674442	2066432	37380.8	HUMAN	Q12904-2	Q12904-2|Q12904	AIMP1	16.9	4	35.67
139	139.1	PH and SEC7 domain-containing protein 1	PSD	-0.044	0.609	0.188483	0.592968	36	268000000	9640000000	0.331	26	21461833	19294837	19252888	22758225	110168	HUMAN	A5PKW4	A5PKW4|A5PKW4-2	PSD	33.1	26	292.09
165	165.2	Isoform Heart of ATP synthase subunit gamma, mitochondrial	ATP5C1	-0.044	0.792	0.188483	0.41364	35	669000000	23400000000	0.515	17	36238915	26774299	24874026	36338197	32937.4	HUMAN	P36542-2	P36542-2	ATP5C1	51.5	17	239.83
335	335.1	Intracellular hyaluronan-binding protein 4	HABP4	-0.044	0.472	0.188483	1.34655	17	340000000	5780000000	0.324	9	5818763	5185974	5035806	5836791	45898.7	HUMAN	Q5JVS0	Q5JVS0|Q5JVS0-2	HABP4	32.4	9	133.37
275	275.2	60S ribosomal protein L26-like 1	RPL26L1	-0.045	0.734	0.194083	0.0946059	33	1890000000	62400000000	0.544	13	65452119	54171955	50692337	68508077	17255.9	HUMAN	Q9UNX3	Q9UNX3	RPL26L1	54.4	13	160.12
360	360.1	Host cell factor 1	HCFC1	-0.045	0.588	0.194083	0.708481	15	159000000	2390000000	0.093	11	5213341	4794514	5093621	5500565	210726	HUMAN	P51610	P51610|P51610-2|P51610-3	HCFC1	9.3	11	122.47
878	878.1	Inositol hexakisphosphate and diphosphoinositol-pentakisphosphate kinase 2	PPIP5K2	-0.045	0.702	0.194083	0.0814131	3	90400000	271000000	0.033	3	1108234	834243	789711	1152051	141659	HUMAN	O43314	O43314|O43314-2|Q6PFW1|Q6PFW1-2|B7WPL9|F8W9A8|Q6PFW1-3|Q6PFW1-4|Q6PFW1-7|Q6PFW1-5|Q6PFW1-6	PPIP5K2	3.3	3	33.66
1148	1148.1	Isoform B of Nucleoporin SEH1	SEH1L	-0.045	0.727	0.194083	0.0561018	2	9590000	19200000	0.066	2	310215	247012	240647	321615	47148.1	HUMAN	Q96EE3-1	Q96EE3-1|Q96EE3	SEH1L	6.6	2	19.34
184	184.2	Myotubularin-related protein 2	MTMR2	-0.046	0.706	0.199682	0.0594107	27	329000000	8900000000	0.318	20	15791294	13036983	12444039	16351166	73950.4	HUMAN	Q13614	Q13614	MTMR2	31.8	20	226.5
314	314.1	39S ribosomal protein L16, mitochondrial	MRPL16	-0.046	0.678	0.199682	0.213427	27	1590000000	43000000000	0.49	13	68605647	54943420	53436021	69572553	28505.8	HUMAN	Q9NX20	Q9NX20	MRPL16	49	13	143.78
551	551.1	Poly [ADP-ribose] polymerase 1	PARP1	-0.046	0.764	0.199682	0.259624	8	132000000	1060000000	0.108	7	2748294	2173705	2145283	2856298	113880	HUMAN	P09874	P09874|Q5VX85|Q5VX84	PARP1	10.8	7	69.69
25	25.5	MAP/microtubule affinity-regulating kinase 4	MARK4	-0.047	0.787	0.205281	0.386137	98	832000000	81500000000	0.543	39	143368408	101768131	96817767	151293898	83317	HUMAN	Q96L34	Q96L34	MARK4	54.3	39	528.37
304	304.1	Slit homolog 1 protein	SLIT1	-0.047	0.825	0.205281	0.59516	19	66600000	1270000000	0.147	14	3646793	2764047	2629825	3842365	173971	HUMAN	O75093	O75093|Q5T0V0|O75093-2|Q5T0V2	SLIT1	14.7	14	148.5
552	552.2	Chromodomain-helicase-DNA-binding protein 5	CHD5	-0.047	0.786	0.205281	0.380637	6	56900000	342000000	0.032	6	846155	649086	669854	893160	224643	HUMAN	Q8TDI0	Q8TDI0|F2Z2R5	CHD5	3.2	6	63.27
1018	1018.1	Eukaryotic translation initiation factor 5A-1	EIF5A	-0.047	0.794	0.205281	0.424642	2	6780000	13600000	0.188	2	226598	195736	195231	257979	20959.8	HUMAN	I3L504	I3L504|P63241-2|P63241|Q9GZV4|Q6IS14|C9J7B5|F8WCJ1	EIF5A	18.8	2	25.29
6	6.1	Isoform 8 of Plectin	PLEC	-0.048	0.581	0.21088	0.746985	188	306000000	57600000000	0.384	135	164849863	122296126	145916790	149248894	515637	HUMAN	Q15149-8	Q15149-8|Q15149|Q15149-2|Q15149-3|Q15149-6|Q15149-5|Q15149-4|Q15149-9|Q15149-7	PLEC	38.4	135	1480.73
261	261.1	Agrin	AGRN	-0.048	0.76	0.21088	0.237621	23	167000000	3840000000	0.102	16	12133895	9737199	9224012	12473617	225387	HUMAN	O00468	O00468|O00468-7|O00468-4|O00468-5|O00468-3|O00468-6|O00468-2	AGRN	10.2	16	169.31
565	565.1	Transcriptional adapter 2-beta	TADA2B	-0.048	0.574	0.21088	0.785489	8	42000000	336000000	0.195	7	2687193	2100634	2226945	2708287	49040	HUMAN	Q86TJ2	Q86TJ2|Q86TJ2-2|Q86TJ2-3	TADA2B	19.5	7	67.42
267	267.1	Leucine-rich repeat-containing protein 16B	LRRC16B	-0.049	0.847	0.216479	0.716173	18	170000000	3060000000	0.139	13	8108776	6619193	6011461	8676105	151825	HUMAN	Q8ND23	Q8ND23|Q8ND23-3	LRRC16B	13.9	13	165.82
321	321.1	Sideroflexin-3	SFXN3	-0.049	0.79	0.216479	0.402639	26	247000000	6410000000	0.464	12	14738851	12234903	11488698	15897575	36320.6	HUMAN	Q9BWM7	Q9BWM7|S4R3N9	SFXN3	46.4	12	139.96
997	997.1	Protein AHNAK2	AHNAK2	-0.049	0.741	0.216479	0.13311	3	4230000	12700000	0.009	3	374551	291078	288243	391970	617760	HUMAN	Q8IVF2	Q8IVF2|Q8IVF2-3	AHNAK2	0.9	3	26.32
133	133.1	Melanoma-associated antigen E1	MAGEE1	-0.05	0.695	0.222078	0.119917	44	448000000	19700000000	0.309	26	35408891	28584825	27999247	34870882	103708	HUMAN	Q9HCI5	Q9HCI5	MAGEE1	30.9	26	306.09
235	235.1	Isoform 4 of Myomegalin	PDE4DIP	-0.05	0.641	0.222078	0.416949	26	157000000	4080000000	0.123	20	9733699	7657951	8060868	9400350	268713	HUMAN	Q5VU43-4	Q5VU43-4|Q5VU43|A0A075B749|Q5VU43-3|Q5VU43-7|Q5VU43-6|Q5VU43-2|Q5VU43-9|Q5VU43-8|Q5VU43-12|Q5VU43-10|Q5VU43-11	PDE4DIP	12.3	20	188.44
750	750.1	Jerky homolog (Mouse), isoform CRA_b	JRK	-0.05	0.468	0.222078	1.36855	5	81100000	406000000	0.125	5	2988021	2313253	2598576	2985783	62498.8	HUMAN	D3DWI5	D3DWI5|O75564	JRK	12.5	5	44.36
977	977.1	Nidogen-1	NID1	-0.05	0.64	0.222078	0.42245	5	277000000	1380000000	0.024	3	2101781	1747519	1733806	2143664	139227	HUMAN	P14543	P14543|P14543-2	NID1	2.4	3	27.34
1154	1154.1	Acyl-CoA dehydrogenase family member 11	ACAD11	-0.05	0.986	0.222078	1.48076	2	181000000	363000000	0.047	2	507507	428781	365240	570676	88080.6	HUMAN	Q709F0	Q709F0|Q709F0-2|D6RDI8|F8WEV0|Q709F0-3	ACAD11	4.7	2	19.22
27	27.1	Heat shock 70 kDa protein 1A/1B	HSPA1A	-0.051	0.737	0.227677	0.111108	137	1360000000	186000000000	0.814	54	192602866	157685083	144749847	189051284	70336.2	HUMAN	P08107	P08107|P08107-2|V9GZ37|P48741	HSPA1A	81.4	54	800.09
37	37.1	Tubulin beta chain	TUBB	-0.051	0.805	0.227677	0.485148	248	6020000000	1490000000000	0.763	34	807709120	631235163	591859531	881151206	50126.4	HUMAN	P07437	P07437|Q5JP53|Q5ST81|M0R2T4|G3V4U2	TUBB	76.3	34	627.37
48	48.1	Tubulin alpha-1A chain	TUBA1A	-0.051	0.797	0.227677	0.441143	195	5350000000	1040000000000	0.72	35	553417164	464923628	430860438	603595269	50819.4	HUMAN	Q71U36	Q71U36|Q71U36-2|Q13748|Q13748-2|Q6PEY2|F8VS66|A6NHL2|A6NHL2-2|F8W0F6	TUBA1A	72	35	579.01
148	148.1	LON peptidase N-terminal domain and RING finger protein 2	LONRF2	-0.051	0.763	0.227677	0.254123	31	296000000	9170000000	0.399	23	25142071	20145669	19316235	25967601	85249.9	HUMAN	Q1L5Z9	Q1L5Z9|Q1L5Z9-2	LONRF2	39.9	23	278.46
641	641.1	TFIIH basal transcription factor complex helicase XPB subunit	ERCC3	-0.051	0.857	0.227677	0.771179	5	59200000	296000000	0.112	5	1264856	1023572	1050891	1261585	90074.9	HUMAN	P19447	P19447	ERCC3	11.2	5	56.98
837	837.1	Zinc finger protein 672	ZNF672	-0.051	0.529	0.227677	1.03302	5	121000000	607000000	0.146	5	5013677	3873139	4377981	4973422	52277.3	HUMAN	Q499Z4	Q499Z4|Q499Z4-2	ZNF672	14.6	5	36.09
847	847.1	Putative GTP-binding protein 6	GTPBP6	-0.051	0.535	0.227677	1.00001	5	118000000	588000000	0.087	4	1970430	1528969	1592357	1880918	57224.8	HUMAN	O43824	O43824|H0Y2S1	GTPBP6	8.7	4	35.64
956	956.1	Leucine-rich repeat-containing protein 59	LRRC59	-0.051	0.998	0.227677	1.54676	3	98000000	294000000	0.133	2	1212865	942395	862246	1344255	35329.2	HUMAN	Q96AG4	Q96AG4	LRRC59	13.3	2	28.55
1123	1123.1	Myb/SANT-like DNA-binding domain-containing protein 3	MSANTD3	-0.051	0.619	0.227677	0.537963	2	3760000	7520000	0.138	2	205211	168637	189965	217382	32704.9	HUMAN	Q96H12	Q96H12|Q96H12-2	MSANTD3	13.8	2	20.06
48	48.2	Tubulin alpha-1B chain	TUBA1B	-0.052	0.799	0.233277	0.452145	188	5160000000	971000000000	0.72	34	519019409	442559850	409778249	569191687	50835.4	HUMAN	P68363	P68363|P68363-2|Q9H853	TUBA1B	72	34	564.19
81	81.1	Zinc finger C2HC domain-containing protein 1A	ZC2HC1A	-0.052	0.574	0.233277	0.785489	86	2290000000	197000000000	0.781	32	326902462	251584496	250182058	296395167	35776.2	HUMAN	Q96GY0	Q96GY0	ZC2HC1A	78.1	32	410.37
482	482.1	Pinin	PNN	-0.052	0.64	0.233277	0.42245	9	205000000	1840000000	0.111	8	7810353	6516880	6854734	8201054	81726.4	HUMAN	Q9H307	Q9H307|Q9H307-2	PNN	11.1	8	84.15
808	808.1	Prolactin regulatory element-binding protein	PREB	-0.052	0.824	0.233277	0.58966	3	4750000	14200000	0.151	3	580613	453104	397842	561614	46037.9	HUMAN	Q9HCU5	Q9HCU5|B5MC98|F8WCS5	PREB	15.1	3	38.16
1155	1155.1	RIMS-binding protein 2	RIMBP2	-0.052	0.692	0.233277	0.136419	2	5970000	11900000	0.027	2	591188	453369	495287	627936	116651	HUMAN	O15034	O15034|O15034-2|O15034-3	RIMBP2	2.7	2	19.2
319	319.1	Serine/threonine-protein phosphatase 2A 56 kDa regulatory subunit epsilon isoform	PPP2R5E	-0.053	0.686	0.238876	0.169423	15	462000000	6930000000	0.278	11	8221613	6845676	6119823	8127937	55097.8	HUMAN	Q16537	Q16537|Q16537-2|Q16537-3	PPP2R5E	27.8	11	141.02
401	401.1	ATP synthase subunit beta, mitochondrial	ATP5B	-0.053	0.803	0.238876	0.474147	10	128000000	1280000000	0.257	8	2343183	1962920	1809101	2587649	56558.9	HUMAN	P06576	P06576	ATP5B	25.7	8	108.46
437	437.1	NEDD4-binding protein 2	N4BP2	-0.053	0.668	0.238876	0.268433	10	48200000	482000000	0.081	9	1994044	1517605	1624373	2094903	200566	HUMAN	Q86UW6	Q86UW6|Q86UW6-2	N4BP2	8.1	9	99.04
567	567.1	Lys-63-specific deubiquitinase BRCC36	BRCC3	-0.053	1.113	0.238876	2.17933	8	120000000	957000000	0.363	7	2885161	2064003	2666282	5371646	36470.7	HUMAN	P46736	P46736|P46736-2|P46736-3|P46736-5|H9KVA9|P46736-4	BRCC3	36.3	7	67.1
1251	1251.2	Nucleosome assembly protein 1-like 1	NAP1L1	-0.053	0.724	0.238876	0.0396	2	96500000	193000000	0.056	2	1193483	974724	920591	1230950	45658.6	HUMAN	P55209	P55209|F5H4R6|F8W0J6|P55209-2|B7Z9C2|F8W543|F8VV59	NAP1L1	5.6	2	12.35
1278	1278.1	Zinc finger protein 276	ZNF276	-0.053	0.838	0.238876	0.666668	2	380000000	760000000	0.04	2	951880	592583	545029	951132	68758.2	HUMAN	Q8N554	Q8N554|Q8N554-2|H3BTT0|H3BPT7|H3BTK0	ZNF276	4	2	15.74
96	96.1	40S ribosomal protein S11	RPS11	-0.054	0.784	0.244475	0.369636	99	6870000000	680000000000	0.848	30	838804239	575644567	529360801	813335227	18601.6	HUMAN	P62280	P62280|M0QZC5|M0R1H6|M0R1H5	RPS11	84.8	30	385.1
696	696.1	A disintegrin and metalloproteinase with thrombospondin motifs 1	ADAMTS1	-0.054	0.744	0.244475	0.149612	5	173000000	866000000	0.077	4	3065798	2589552	2523306	3195622	108037	HUMAN	Q9UHI8	Q9UHI8	ADAMTS1	7.7	4	50.72
1067	1067.1	Peroxiredoxin-1	PRDX1	-0.054	0.782	0.244475	0.358635	3	654000000	1960000000	0.115	2	3175655	2514854	2272920	3198070	22338.2	HUMAN	Q06830	Q06830|Q13162	PRDX1	11.5	2	22.72
1230	1230.1	Isoform B of Ras-related C3 botulinum toxin substrate 1	RAC1	-0.054	0.85	0.244475	0.732675	2	31400000	62800000	0.071	2	636610	506060	463666	672331	23866.3	HUMAN	P63000-2	P63000-2|P63000	RAC1	7.1	2	17.12
157	157.1	39S ribosomal protein L15, mitochondrial	MRPL15	-0.055	0.813	0.250074	0.529153	45	957000000	43100000000	0.716	18	55526076	42213731	41028063	58797833	33590.3	HUMAN	Q9P015	Q9P015	MRPL15	71.6	18	262.91
185	185.2	Isoform 2 of AP-2 complex subunit alpha-2	AP2A2	-0.055	0.873	0.250074	0.859189	9	221000000	1990000000	0.144	8	2650308	2188671	2114157	2949968	105000	HUMAN	O94973-2	O94973-2|O94973|O94973-3	AP2A2	14.4	8	92.12
396	396.1	Fatty acid synthase	FASN	-0.055	0.739	0.250074	0.122109	11	184000000	2030000000	0.056	10	6444184	4928828	5809564	6047298	276046	HUMAN	P49327	P49327	FASN	5.6	10	110.22
402	402.3	Isoform 2 of Poly(rC)-binding protein 2	PCBP2	-0.055	0.92	0.250074	1.11772	14	148000000	2070000000	0.377	8	6922687	5600051	5119839	8295759	39049.9	HUMAN	Q15366-2	Q15366-2|Q15366-3|Q15366-5|Q15366-4|F8VZX2	PCBP2	37.7	8	92.86
604	604.1	28S ribosomal protein S34, mitochondrial	MRPS34	-0.055	0.651	0.250074	0.361943	10	289000000	2890000000	0.28	7	8980091	7214970	7108895	9067931	26388.7	HUMAN	C9JJ19	C9JJ19|P82930	MRPS34	28	7	61.01
1280	1280.1	Isoform 2 of Formin-like protein 2	FMNL2	-0.055	0.688	0.250074	0.158421	2	50900000	102000000	0.018	2	629633	554835	566652	775728	124504	HUMAN	Q96PY5-3	Q96PY5-3|Q96PY5|C9IZY8	FMNL2	1.8	2	15.7
35	35.6	POTE ankyrin domain family member J	POTEJ	-0.057	0.63	0.261272	0.477456	22	4020000000	88400000000	0.077	10	121695396	105120987	99708468	115339710	118814	HUMAN	P0CG39	P0CG39	POTEJ	7.7	10	96.01
61	61.3	Arf-GAP with GTPase, ANK repeat and PH domain-containing protein 2	AGAP2	-0.057	0.69	0.261272	0.14742	36	487000000	17500000000	0.262	23	23168016	17161232	17932518	23616553	125387	HUMAN	F8VVT9	F8VVT9|Q99490|Q99490-2	AGAP2	26.2	23	272.87
221	221.1	Integrator complex subunit 6	INTS6	-0.057	0.69	0.261272	0.14742	26	177000000	4610000000	0.302	19	13653335	10566649	11036343	13431517	101016	HUMAN	Q9UL03	Q9UL03|Q9UL03-3|B3KQH5|F8WAV7|G5E9X1|Q9UL03-2|Q5JSJ4	INTS6	30.2	19	203.73
578	578.1	Translation machinery-associated protein 16	TMA16	-0.057	0.862	0.261272	0.798682	10	256000000	2560000000	0.334	6	3935116	3058589	2937080	4267174	24092.1	HUMAN	Q96EY4	Q96EY4|D6RA57	TMA16	33.4	6	65.24
922	922.1	Putative tRNA (cytidine(32)/guanosine(34)-2'-O)-methyltransferase	FTSJ1	-0.057	0.854	0.261272	0.754677	4	62100000	249000000	0.136	3	1536582	1260676	1185952	1704413	36706.1	HUMAN	Q9UET6	Q9UET6|Q9UET6-2|B7Z4K4	FTSJ1	13.6	3	30.68
1294	1294.1	Zinc finger protein 329	ZNF329	-0.057	0.625	0.261272	0.504959	2	212000000	424000000	0.031	2	1576069	1228983	1238186	1578879	63550.1	HUMAN	Q86UD4	Q86UD4	ZNF329	3.1	2	15.47
257	257.1	Isoform 3 of E3 ubiquitin-protein ligase TRIP12	TRIP12	-0.058	0.659	0.266871	0.317939	20	278000000	5560000000	0.114	17	8427897	6677032	6629986	8582297	227456	HUMAN	Q14669-3	Q14669-3|Q14669-2|Q14669|Q14669-4|G5E9G6	TRIP12	11.4	17	170.61
1138	1138.1	28S ribosomal protein S21, mitochondrial	MRPS21	-0.058	0.626	0.266871	0.499458	2	4480000	8960000	0.298	2	241856	187523	178081	222063	10916.6	HUMAN	A0A075B746	A0A075B746|P82921	MRPS21	29.8	2	19.56
382	382.1	Nucleolar protein 16	NOP16	-0.059	0.681	0.27247	0.196926	20	1100000000	22000000000	0.533	9	31774964	23708181	22978630	31376947	21245	HUMAN	Q9Y3C1	Q9Y3C1|Q9Y3C1-2|D6RIC3|D6RC60	NOP16	53.3	9	114.99
1004	1004.1	Translation initiation factor eIF-2B subunit epsilon	EIF2B5	-0.059	0.706	0.27247	0.0594107	3	48100000	144000000	0.077	3	216534	171382	161084	210238	81120.1	HUMAN	Q13144	Q13144|E9PC74|C9JRD9	EIF2B5	7.7	3	25.88
87	87.1	60S ribosomal protein L23a	RPL23A	-0.061	0.779	0.283669	0.342133	109	8910000000	972000000000	0.647	26	648891245	541890742	483486680	636958786	17694.7	HUMAN	P62750	P62750|A8MUS3|K7EMA7	RPL23A	64.7	26	392.02
376	376.1	Histone deacetylase 6	HDAC6	-0.061	0.813	0.283669	0.529153	15	140000000	2100000000	0.14	8	5159786	4162060	3928937	5485890	133014	HUMAN	Q9UBN7	Q9UBN7|Q9UBN7-2	HDAC6	14	8	116.41
644	644.1	Ryanodine receptor 2	RYR2	-0.061	0.914	0.283669	1.08471	5	13000000	64900000	0.014	5	850017	668134	619848	931162	570666	HUMAN	H7BY35	H7BY35|Q92736-2|Q92736	RYR2	1.4	5	56.03
981	981.1	Isoform 2 of Rho guanine nucleotide exchange factor 3	ARHGEF3	-0.061	0.568	0.283669	0.818493	2	8210000	16400000	0.043	2	393868	308745	347013	439507	64666.7	HUMAN	Q9NR81-2	Q9NR81-2|Q9NR81-3|E9PG37|Q9NR81|E7EU49|C9J586|Q9NR81-4	ARHGEF3	4.3	2	27.24
1094	1094.1	SRA stem-loop-interacting RNA-binding protein, mitochondrial	SLIRP	-0.061	0.709	0.283669	0.042909	4	16200000	65000000	0.193	2	1378847	1125430	1238012	1490157	13934.5	HUMAN	G3V2S9	G3V2S9|Q9GZT3|Q9GZT3-2|G3V4X6	SLIRP	19.3	2	21.02
1191	1191.1	E3 ubiquitin-protein ligase DTX1	DTX1	-0.061	0.678	0.283669	0.213427	2	4860000	9730000	0.038	2	732758	567344	571558	738598	68280.1	HUMAN	Q86Y01	Q86Y01	DTX1	3.8	2	18.06
1249	1249.1	Saccharopine dehydrogenase-like oxidoreductase	SCCPDH	-0.061	0.642	0.283669	0.411449	2	5040000	10100000	0.088	2	472059	365734	394358	498216	47492.8	HUMAN	Q8NBX0	Q8NBX0	SCCPDH	8.8	2	16.57
4	4.3	Spectrin beta chain, non-erythrocytic 2	SPTBN2	-0.062	0.654	0.289268	0.345442	58	178000000	10300000000	0.256	44	22847623	18003098	18622104	23208128	272689	HUMAN	O15020	O15020|O15020-2	SPTBN2	25.6	44	496.76
426	426.1	Isoform 3 of Cytoskeleton-associated protein 5	CKAP5	-0.062	0.891	0.289268	0.958199	11	47900000	527000000	0.063	9	2256061	1690070	1642839	2451783	228079	HUMAN	Q14008-3	Q14008-3|Q14008|Q14008-2	CKAP5	6.3	9	102.06
444	444.1	Pleckstrin homology domain-containing family O member 1	PLEKHO1	-0.062	0.598	0.289268	0.653475	11	332000000	3650000000	0.276	8	5847805	5264984	5367763	6140195	46464.4	HUMAN	Q53GL0	Q53GL0|Q53GL0-2|Q5T4P9	PLEKHO1	27.6	8	95.97
124	124.1	Probable phospholipid-transporting ATPase IIA	ATP9A	-0.063	0.911	0.294867	1.06821	43	263000000	11300000000	0.317	24	22121287	17917120	17207303	24131353	120064	HUMAN	O75110	O75110|O75110-2	ATP9A	31.7	24	321.92
515	515.1	THO complex subunit 6 homolog	THOC6	-0.063	0.647	0.294867	0.383946	7	400000000	2800000000	0.272	6	2812740	2156080	2228971	2762157	38104.8	HUMAN	Q86W42	Q86W42|Q86W42-3|Q86W42-2	THOC6	27.2	6	77.16
704	704.1	Leucine-rich repeat-containing protein 40	LRRC40	-0.063	0.751	0.294867	0.188116	6	5680000	34100000	0.126	5	1421249	1086265	1036288	1455817	68762.2	HUMAN	Q9H9A6	Q9H9A6	LRRC40	12.6	5	49.45
896	896.1	Guanine nucleotide-binding protein G(z) subunit alpha	GNAZ	-0.063	0.707	0.294867	0.0539101	3	80000000	240000000	0.132	3	582847	439398	441693	587008	41436.5	HUMAN	P19086	P19086	GNAZ	13.2	3	31.92
1394	1394.1	Glycylpeptide N-tetradecanoyltransferase 1	NMT1	-0.063	0.698	0.294867	0.103416	2	167000000	334000000	0.05	2	670209	521804	513203	667964	57147.5	HUMAN	P30419	P30419|P30419-2|B7Z8J4	NMT1	5	2	13.1
310	310.1	40S ribosomal protein SA	RPSA	-0.064	0.795	0.300466	0.430142	19	523000000	9930000000	0.494	13	14817195	11462465	11193194	15135352	32967.6	HUMAN	P08865	P08865|A6NE09	RPSA	49.4	13	144.72
650	650.1	Acyl-coenzyme A thioesterase 8	ACOT8	-0.064	0.833	0.300466	0.639165	6	106000000	638000000	0.225	4	2468113	1838290	1719316	2634092	36370	HUMAN	O14734	O14734|E9PJN0|E9PIS4|E9PMC4|E9PRD4|F6VBM3	ACOT8	22.5	4	55.22
834	834.1	Nuclear receptor coactivator 5	NCOA5	-0.064	0.902	0.300466	1.01871	5	54000000	270000000	0.117	4	2600959	2236104	2025620	2707283	65763.5	HUMAN	Q9HCD5	Q9HCD5	NCOA5	11.7	4	36.42
184	184.1	Isoform 2 of Myotubularin-related protein 2	MTMR2	-0.065	0.704	0.306065	0.0704119	27	338000000	9140000000	0.345	20	15927206	13091142	12540762	16483071	66471.5	HUMAN	Q13614-2	Q13614-2|Q13496|Q13496-2	MTMR2	34.5	20	227.96
1012	1012.1	Isoform 2 of Rab11 family-interacting protein 2	RAB11FIP2	-0.065	0.604	0.306065	0.620471	2	22000000	44100000	0.063	2	265204	216519	234893	286391	60726.8	HUMAN	Q7L804-2	Q7L804-2|Q7L804	RAB11FIP2	6.3	2	25.44
144	144.1	Serine/threonine-protein phosphatase 2A 65 kDa regulatory subunit A alpha isoform	PPP2R1A	-0.066	0.679	0.311664	0.207927	38	434000000	16500000000	0.536	24	33151184	25867749	25625659	33158932	66106.2	HUMAN	P30153	P30153|B3KQV6|P30154-2|P30154|P30154-4|P30154-5|P30154-3|E9PHZ6|E9PPI5	PPP2R1A	53.6	24	287.79
222	222.1	Zinc finger protein 512	ZNF512	-0.067	0.854	0.317264	0.754677	26	448000000	11600000000	0.356	14	15071328	11830020	11393734	15982783	65765	HUMAN	Q96ME7	Q96ME7|G3XAG1|Q96ME7-3|Q96ME7-2|B4E0X7	ZNF512	35.6	14	202.27
541	541.1	Putative RNA-binding protein 15B	RBM15B	-0.068	0.613	0.322863	0.570966	8	188000000	1500000000	0.122	6	3135025	2507926	2421657	3099610	97489	HUMAN	Q8NDT2	Q8NDT2|Q8NDT2-2	RBM15B	12.2	6	72.45
435	435.1	40S ribosomal protein S28	RPS28	-0.069	0.704	0.328462	0.0704119	19	3470000000	65800000000	0.681	7	42965979	36100419	34898421	46518831	7898	HUMAN	P62857	P62857	RPS28	68.1	7	99.38
581	581.1	60S ribosomal protein L14	RPL14	-0.069	0.676	0.328462	0.224429	8	370000000	2960000000	0.237	6	9164784	6902358	7742300	9174194	23545.5	HUMAN	P50914	P50914|E7EPB3	RPL14	23.7	6	65.08
668	668.1	Calcium-independent phospholipase A2-gamma	PNPLA8	-0.069	0.956	0.328462	1.31574	4	26400000	106000000	0.07	4	1575166	1245329	1157969	1796276	89274	HUMAN	Q9NP80	Q9NP80|Q9NP80-3|Q9NP80-2	PNPLA8	7	4	53.88
739	739.1	Regulator of nonsense transcripts 3B	UPF3B	-0.069	0.883	0.328462	0.914195	4	166000000	662000000	0.132	4	1694403	1267053	1247923	1794034	57875.1	HUMAN	Q9BZI7	Q9BZI7|Q9BZI7-2	UPF3B	13.2	4	45.48
1095	1095.1	E3 ubiquitin-protein ligase Praja-2	PJA2	-0.069	0.677	0.328462	0.218928	2	4330000	8670000	0.049	2	229045	175281	178849	228269	79239.7	HUMAN	O43164	O43164|O43164-2	PJA2	4.9	2	21.02
1283	1283.1	Aminoacyl tRNA synthase complex-interacting multifunctional protein 2	AIMP2	-0.069	0.742	0.328462	0.138611	2	124000000	249000000	0.062	2	1756326	1406301	1480775	2105067	35690.5	HUMAN	Q13155	Q13155|F8W950|A8MU58	AIMP2	6.2	2	15.62
236	236.2	Isoform 2 of Syntenin-1	SDCBP	-0.071	0.887	0.33966	0.936197	23	459000000	10600000000	0.562	13	10157690	8737136	7911821	11709340	32486.9	HUMAN	O00560-2	O00560-2|G5EA09	SDCBP	56.2	13	177.51
385	385.2	Putative 40S ribosomal protein S26-like 1	RPS26P11	-0.071	0.778	0.33966	0.336632	27	22400000000	604000000000	0.547	7	444063444	333627785	277795086	433498371	13344.5	HUMAN	Q5JNZ5	Q5JNZ5	RPS26P11	54.7	7	83.29
788	788.1	Glioma tumor suppressor candidate region gene 2 protein	GLTSCR2	-0.071	0.827	0.33966	0.606161	3	104000000	312000000	0.102	3	6000707	4511893	4371751	5427161	54502.3	HUMAN	Q9NZM5	Q9NZM5	GLTSCR2	10.2	3	40.27
1169	1169.1	C2 calcium-dependent domain-containing protein 4C	C2CD4C	-0.071	0.897	0.33966	0.991203	2	43200000	86400000	0.071	2	370871	285846	284416	430790	44803.7	HUMAN	Q8TF44	Q8TF44	C2CD4C	7.1	2	18.76
904	904.1	Trifunctional purine biosynthetic protein adenosine-3	GART	-0.072	0.62	0.345259	0.532462	2	4040000	8070000	0.042	2	239876	174423	185076	249140	109020	HUMAN	P22102	P22102|P22102-2|F8WD69	GART	4.2	2	31.34
951	951.1	28S ribosomal protein S28, mitochondrial	MRPS28	-0.072	0.715	0.345259	0.00990538	3	239000000	718000000	0.245	3	1225488	1000517	996529	1230892	21013.6	HUMAN	Q9Y2Q9	Q9Y2Q9|E5RFH3|F5H0B0|H0YC42	MRPS28	24.5	3	28.89
979	979.1	Isoform 8 of Cytoplasmic polyadenylation element-binding protein 2	CPEB2	-0.072	0.71	0.345259	0.0374084	5	55400000	277000000	0.048	4	1928283	1445115	1554690	2082422	110886	HUMAN	Q7Z5Q1-9	Q7Z5Q1-9|Q7Z5Q1-8|J3KN18|Q7Z5Q1|Q7Z5Q1-3|Q7Z5Q1-4|Q7Z5Q1-7|Q7Z5Q1-6|Q7Z5Q1-5|Q8NE35|Q8NE35-2|Q17RY0|Q17RY0-2|B7ZLQ8|E5RJM0|E5RFP2|Q17RY0-3	CPEB2	4.8	4	27.27
244	244.1	Serine/threonine-protein phosphatase PGAM5, mitochondrial	PGAM5	-0.073	0.606	0.350858	0.60947	24	812000000	19500000000	0.664	17	25870914	21506236	22678052	25701149	32232.1	HUMAN	Q96HS1	Q96HS1|Q96HS1-2|F5GXG4	PGAM5	66.4	17	182.07
430	430.1	NADH dehydrogenase [ubiquinone] iron-sulfur protein 2, mitochondrial	NDUFS2	-0.073	0.682	0.350858	0.191425	11	73900000	813000000	0.272	9	4086516	3225237	3192771	4346032	52944.1	HUMAN	O75306	O75306|O75306-2	NDUFS2	27.2	9	101.26
609	609.1	Oxysterol-binding protein-related protein 7	OSBPL7	-0.073	0.663	0.350858	0.295936	5	64100000	321000000	0.105	5	1369604	1199353	1184551	1435289	96456.8	HUMAN	Q9BZF2	Q9BZF2|J3QLK7	OSBPL7	10.5	5	60.14
619	619.1	Male-specific lethal 1 homolog	MSL1	-0.073	0.747	0.350858	0.166114	4	70800000	283000000	0.112	4	1097647	840173	804386	1154532	67811.9	HUMAN	Q68DK7	Q68DK7|J3KSZ8|J3QQY0|Q68DK7-2|Q68DK7-3	MSL1	11.2	4	58.93
700	700.2	Isoform 2 of Myosin-11	MYH11	-0.073	0.782	0.350858	0.358635	2	115000000	230000000	0.016	2	1984079	1602996	1377716	1889004	228942	HUMAN	P35749-2	P35749-2|P35749|P35749-3|P35749-4	MYH11	1.6	2	9.01
228	228.1	U4/U6 small nuclear ribonucleoprotein Prp31	PRPF31	-0.074	0.718	0.356457	0.0065964	31	324000000	10100000000	0.394	14	20724369	14878198	14683088	20311833	55683.3	HUMAN	Q8WWY3	Q8WWY3|E7EVX8|E7ESA8|Q8WWY3-2|Q8WWY3-3	PRPF31	39.4	14	198.1
826	826.1	Guanine nucleotide-binding protein subunit beta-2-like 1	GNB2L1	-0.074	0.777	0.356457	0.331132	4	125000000	501000000	0.186	4	890513	665825	669443	936496	35532.5	HUMAN	P63244	P63244|D6RAC2|D6RHH4|J3KPE3|E9PD14|D6RAU2|D6R909|D6RGK8|D6RHJ5|D6RDI0|D6RF23	GNB2L1	18.6	4	36.83
829	829.1	ATP synthase subunit g, mitochondrial	ATP5L	-0.074	0.744	0.356457	0.149612	4	20000000	80000000	0.514	4	981401	819858	805548	1001612	11428.3	HUMAN	O75964	O75964|E9PN17	ATP5L	51.4	4	36.65
167	167.1	40S ribosomal protein S19	RPS19	-0.075	0.809	0.362057	0.507151	46	1990000000	91600000000	0.731	18	172832469	133258240	126726535	182403085	16060.2	HUMAN	P39019	P39019|A0A075B6E2	RPS19	73.1	18	245.6
246	246.2	Zinc finger protein Helios	IKZF2	-0.075	0.695	0.362057	0.119917	8	506000000	4040000000	0.103	5	5867170	4608030	4818682	6323438	61457.9	HUMAN	B4DWF2	B4DWF2|Q9UKS7|Q9UKS7-2|Q9UKS7-4|Q9UKS7-7|F5H8M1|Q9UKS7-8	IKZF2	10.3	5	55.91
915	915.1	Bifunctional purine biosynthesis protein PURH	ATIC	-0.075	0.689	0.362057	0.152921	4	53600000	214000000	0.082	3	1282357	999382	956848	1272194	65128.2	HUMAN	P31939	P31939|P31939-2|F8WEF0	ATIC	8.2	3	30.87
49	49.1	Tripartite motif-containing protein 46	TRIM46	-0.076	0.776	0.367656	0.325631	95	683000000	64800000000	0.764	45	96892905	78327288	74926881	102275970	85247.8	HUMAN	Q7Z4K8	Q7Z4K8|Q7Z4K8-5|Q5VT61|F5GYK0|Q7Z4K8-2|Q7Z4K8-4|Q7Z4K8-3|B7Z975	TRIM46	76.4	45	578.9
347	347.1	Creatine kinase B-type	CKB	-0.076	0.922	0.367656	1.12872	12	259000000	3110000000	0.341	8	6286217	4845022	4480774	6631068	42928.8	HUMAN	P12277	P12277	CKB	34.1	8	128.19
458	458.1	28S ribosomal protein S9, mitochondrial	MRPS9	-0.076	0.832	0.367656	0.633664	10	132000000	1320000000	0.303	8	2890248	2233880	2094742	2960171	46062.2	HUMAN	P82933	P82933	MRPS9	30.3	8	90.57
324	324.1	Programmed cell death protein 4	PDCD4	-0.077	0.681	0.373255	0.196926	20	5570000000	111000000000	0.33	10	11602794	9202504	8904110	11505784	52133.7	HUMAN	Q53EL6	Q53EL6|Q53EL6-2	PDCD4	33	10	138.93
553	553.1	Multifunctional methyltransferase subunit TRM112-like protein	TRMT112	-0.077	0.689	0.373255	0.152921	10	192000000	1920000000	0.52	5	2545144	2114285	2020700	2620273	14313.2	HUMAN	Q9UI30	Q9UI30|F5GX77|F5GYQ2|Q9UI30-2	TRMT112	52	5	68.61
726	726.1	Telomere-associated protein RIF1	RIF1	-0.077	0.542	0.373255	0.961508	4	118000000	471000000	0.025	4	1536430	1112191	1145433	1383316	276629	HUMAN	Q5UIP0	Q5UIP0|Q5UIP0-2	RIF1	2.5	4	47.46
605	605.1	Cadherin-6	CDH6	-0.078	0.551	0.378854	0.912003	6	257000000	1540000000	0.073	5	2396906	1811129	1806280	2237647	88592.3	HUMAN	P55285	P55285|P55285-2|D6RF86	CDH6	7.3	5	60.68
838	838.1	Ubiquitin carboxyl-terminal hydrolase 21	USP21	-0.078	0.781	0.378854	0.353134	6	126000000	759000000	0.106	4	1647506	1320369	1229563	1684438	63510.4	HUMAN	Q9UK80	Q9UK80|Q9UK80-3|Q9UK80-2	USP21	10.6	4	36.06
710	710.1	Serine beta-lactamase-like protein LACTB, mitochondrial	LACTB	-0.079	0.892	0.384453	0.9637	7	184000000	1290000000	0.159	5	1758570	1484302	1419306	2046865	61148.9	HUMAN	P83111	P83111|P83111-2	LACTB	15.9	5	48.94
949	949.1	Zinc finger and BTB domain-containing protein 9	ZBTB9	-0.079	0.835	0.384453	0.650166	3	16800000	50300000	0.084	2	459570	350925	344647	485119	51285.9	HUMAN	Q96C00	Q96C00	ZBTB9	8.4	2	28.93
122	122.1	Peroxisomal multifunctional enzyme type 2	HSD17B4	-0.08	0.807	0.390052	0.496149	42	295000000	12400000000	0.491	25	16777229	12919125	12807604	18458394	80141.3	HUMAN	P51659	P51659|P51659-2|P51659-3|E7EWE5|E7ET17|G5E9S2|E7ER27|E7EPL9	HSD17B4	49.1	25	327.35
370	370.2	Isoform 2 of Disks large homolog 4	DLG4	-0.08	0.791	0.390052	0.40814	9	71200000	641000000	0.126	7	5275215	5115277	4897142	5803894	85656.6	HUMAN	P78352-2	P78352-2|P78352|P78352-3	DLG4	12.6	7	86.76
744	744.1	26S protease regulatory subunit 7	PSMC2	-0.08	0.572	0.390052	0.796491	5	44900000	225000000	0.163	5	1474563	1146749	1128965	1433843	49032.4	HUMAN	P35998	P35998|P35998-2	PSMC2	16.3	5	45.05
868	868.1	Isoform 2 of Stress-induced-phosphoprotein 1	STIP1	-0.08	0.758	0.390052	0.22662	4	21800000	87400000	0.081	4	1214096	973284	937234	1285429	68763.9	HUMAN	P31948-2	P31948-2|P31948|P31948-3|F5H783|F5GXD8	STIP1	8.1	4	34.45
233	233.2	G-protein coupled receptor-associated sorting protein 1	GPRASP1	-0.081	0.668	0.395651	0.268433	6	98800000	593000000	0.045	5	1722306	1358498	1485622	1760520	158289	HUMAN	Q5JY77	Q5JY77	GPRASP1	4.5	5	60.25
379	379.1	Armadillo repeat protein deleted in velo-cardio-facial syndrome	ARVCF	-0.082	0.677	0.401251	0.218928	9	224000000	2010000000	0.142	8	1792643	1374914	1568155	1909576	105325	HUMAN	O00192	O00192|E9PDC3|O00192-2|C9JJX6	ARVCF	14.2	8	115.7
219	219.1	E3 ubiquitin-protein ligase RING2	RNF2	-0.083	0.684	0.40685	0.180424	36	908000000	32700000000	0.553	16	40784238	33490522	32158273	41842207	38111.2	HUMAN	Q99496	Q99496|Q99496-2	RNF2	55.3	16	204.67
432	432.2	Band 4.1-like protein 4B	EPB41L4B	-0.083	0.506	0.40685	1.15953	7	491000000	3430000000	0.1	5	3613009	2885774	3195687	3620544	100566	HUMAN	Q9H329	Q9H329|Q9H329-2	EPB41L4B	10	5	59.36
884	884.2	Isoform 2 of G patch domain-containing protein 2	GPATCH2	-0.083	0.604	0.40685	0.620471	3	58700000	176000000	0.103	3	3730697	2916980	3287247	4009229	42883.6	HUMAN	Q9NW75-2	Q9NW75-2	GPATCH2	10.3	3	27.07
188	188.1	Stress-70 protein, mitochondrial	HSPA9	-0.084	0.859	0.412449	0.78218	29	265000000	7680000000	0.421	19	16030287	12762758	13260822	16930787	73964.5	HUMAN	P38646	P38646	HSPA9	42.1	19	226.34
262	262.3	Casein kinase I isoform gamma-1	CSNK1G1	-0.084	0.768	0.412449	0.281626	14	284000000	3980000000	0.187	9	10420184	9270228	8467143	11773418	54880.3	HUMAN	U3KQB3	U3KQB3|Q9HCP0|U3KQA5|Q9HCP0-2	CSNK1G1	18.7	9	118.36
633	633.1	Ubiquitin carboxyl-terminal hydrolase 5	USP5	-0.084	0.842	0.412449	0.68867	6	79500000	477000000	0.115	6	2116051	1568565	1485631	2113277	96697.4	HUMAN	P45974	P45974|P45974-2|Q92995|Q92995-2	USP5	11.5	6	57.62
692	692.1	Zinc finger protein 24	ZNF24	-0.084	0.728	0.412449	0.0616024	5	185000000	926000000	0.228	5	3311337	2861777	2708015	3745344	42782.2	HUMAN	P17028	P17028|P17028-2	ZNF24	22.8	5	51.28
792	792.1	Zinc finger protein 592	ZNF592	-0.084	0.643	0.412449	0.405948	4	83800000	335000000	0.045	4	1436758	1153312	1265830	1591600	140207	HUMAN	Q92610	Q92610|H0YM74	ZNF592	4.5	4	39.4
165	165.1	ATP synthase subunit gamma, mitochondrial	ATP5C1	-0.085	0.817	0.418048	0.551155	38	697000000	26500000000	0.516	17	38149714	27754741	25996420	38133285	33052.5	HUMAN	P36542	P36542	ATP5C1	51.6	17	249.09
520	520.1	E3 ubiquitin-protein ligase Hakai	CBLL1	-0.085	0.59	0.418048	0.69748	10	179000000	1790000000	0.175	7	7981277	5723024	5394343	7587044	55145.8	HUMAN	Q75N03	Q75N03|Q75N03-2|C9K074|F8WEM5	CBLL1	17.5	7	76.31
958	958.1	FYVE, RhoGEF and PH domain-containing protein 5	FGD5	-0.085	0.72	0.418048	0.0175976	4	269000000	1080000000	0.04	4	998783	755594	781049	1037935	161828	HUMAN	Q6ZNL6	Q6ZNL6|B7ZM68|Q6ZNL6-2	FGD5	4	4	28.47
928	928.1	Ribosomal biogenesis protein LAS1L	LAS1L	-0.087	0.71	0.429246	0.0374084	4	36700000	147000000	0.053	3	664009	509850	522757	692968	84033.3	HUMAN	Q9Y4W2	Q9Y4W2|Q9Y4W2-2|Q9Y4W2-3|Q9Y4W2-4	LAS1L	5.3	3	30.04
1248	1248.1	Isoform 2 of SRSF protein kinase 2	SRPK2	-0.087	0.567	0.429246	0.823993	3	127000000	380000000	0.03	2	982650	765847	820745	984967	79769	HUMAN	P78362-2	P78362-2|P78362	SRPK2	3	2	16.58
802	802.1	Nucleoside diphosphate-linked moiety X motif 19, mitochondrial	NUDT19	-0.088	0.858	0.434845	0.77668	5	116000000	581000000	0.229	5	2024216	1608547	1553034	2407598	42574.8	HUMAN	A8MXV4	A8MXV4	NUDT19	22.9	5	38.59
853	853.1	V-type proton ATPase subunit d 1	ATP6V0D1	-0.088	0.788	0.434845	0.391638	3	63500000	190000000	0.096	3	472387	360206	375320	512815	45115.6	HUMAN	F5GYQ1	F5GYQ1|P61421|H3BSG7|H3BQB4|H3BTB5|H3BUQ0|R4GN72	ATP6V0D1	9.6	3	35.36
570	570.1	Protein C10	C12orf57	-0.089	0.774	0.440444	0.31463	7	108000000	757000000	0.698	5	895870	732834	660464	920631	13292	HUMAN	Q99622	Q99622|U3KQ07|F5GXW5|U3KQ85	C12orf57	69.8	5	65.94
745	745.1	39S ribosomal protein L33, mitochondrial	MRPL33	-0.089	0.694	0.440444	0.125418	8	339000000	2710000000	0.538	5	4400877	3475592	3376151	4451355	7676.1	HUMAN	O75394	O75394	MRPL33	53.8	5	44.87
962	962.1	Isoform 3 of Transcription factor SPT20 homolog	SUPT20H	-0.089	0.56	0.440444	0.862498	4	69200000	277000000	0.033	3	517038	394711	429749	528371	89009.7	HUMAN	Q8NEM7-3	Q8NEM7-3|Q8NEM7|Q8NEM7-2|R4GND2|B4E2D5	SUPT20H	3.3	3	27.99
731	731.1	Krueppel-like factor 16	KLF16	-0.09	0.815	0.446044	0.540154	3	33000000	99100000	0.329	3	583969	479974	414184	526387	25886.6	HUMAN	Q9BXK1	Q9BXK1	KLF16	32.9	3	46.64
811	811.1	Lysine--tRNA ligase	KARS	-0.09	0.592	0.446044	0.686479	6	95500000	573000000	0.097	5	10843655	8360524	8281807	10349074	68503.3	HUMAN	Q15046	Q15046|Q15046-2|H3BRC9	KARS	9.7	5	37.97
1009	1009.1	28S ribosomal protein S26, mitochondrial	MRPS26	-0.09	0.874	0.446044	0.864689	2	70500000	141000000	0.16	2	324409	263457	247964	355321	24268.3	HUMAN	Q9BYN8	Q9BYN8	MRPS26	16	2	25.63
602	602.1	Heat shock 70 kDa protein 4	HSPA4	-0.091	0.768	0.451643	0.281626	7	37700000	264000000	0.116	6	1682139	1251013	1221463	1768854	95185.1	HUMAN	P34932	P34932	HSPA4	11.6	6	61.32
712	712.1	Glypican-2	GPC2	-0.091	0.666	0.451643	0.279435	5	137000000	685000000	0.1	4	1460991	1110014	1151421	1519942	63684.3	HUMAN	Q8N158	Q8N158	GPC2	10	4	48.7
974	974.1	Putative Polycomb group protein ASXL2	ASXL2	-0.091	0.767	0.451643	0.276126	4	60300000	241000000	0.036	4	1518622	1130523	1101249	1529458	155129	HUMAN	Q76L83	Q76L83|E7EWD6|Q76L83-2	ASXL2	3.6	4	27.43
236	236.1	Syntenin-1	SDCBP	-0.092	0.863	0.457242	0.804183	26	432000000	11200000000	0.563	13	10924238	9327262	8495137	12522749	32615	HUMAN	O00560	O00560|O00560-3|E9PBU7|B4DHN5	SDCBP	56.3	13	188.06
600	600.1	MICOS complex subunit MIC60	IMMT	-0.092	0.7	0.457242	0.0924143	5	80600000	403000000	0.133	5	1067335	957582	840492	1141531	84075.8	HUMAN	Q16891	Q16891|Q16891-4|Q16891-2|Q16891-3|B9A067|C9J406|D6RAW4	IMMT	13.3	5	61.38
707	707.1	Histone lysine demethylase PHF8	PHF8	-0.092	0.538	0.457242	0.983511	5	190000000	950000000	0.072	5	2258022	1737335	1816761	2170901	118946	HUMAN	Q9UPP1	Q9UPP1|Q9UPP1-2|Q9UPP1-3|Q9UPP1-4|Q9UPP1-5	PHF8	7.2	5	49.13
491	491.1	39S ribosomal protein L50, mitochondrial	MRPL50	-0.093	0.718	0.462841	0.0065964	10	207000000	2070000000	0.449	8	3471049	2744303	2726297	3585844	18495.8	HUMAN	Q8N5N7	Q8N5N7|Q8N5N7-2	MRPL50	44.9	8	82.89
495	495.1	Growth arrest and DNA damage-inducible proteins-interacting protein 1	GADD45GIP1	-0.093	0.639	0.462841	0.427951	11	194000000	2130000000	0.472	8	5639107	4213244	4257439	5301571	25440.4	HUMAN	Q8TAE8	Q8TAE8	GADD45GIP1	47.2	8	81.42
79	79.1	1-phosphatidylinositol 4,5-bisphosphate phosphodiesterase delta-3	PLCD3	-0.094	0.807	0.46844	0.496149	62	609000000	37700000000	0.547	29	44920701	33654005	32042592	44898065	90169.7	HUMAN	Q8N3E9	Q8N3E9	PLCD3	54.7	29	415.25
910	910.1	Microtubule-associated protein RP/EB family member 3	MAPRE3	-0.094	0.559	0.46844	0.867998	5	289000000	1440000000	0.177	4	2212535	1828261	1974477	2302672	32266.9	HUMAN	Q9UPY8	Q9UPY8|Q9UPY8-2	MAPRE3	17.7	4	31
110	110.1	Cytoplasmic dynein 1 heavy chain 1	DYNC1H1	-0.095	0.819	0.474039	0.562157	33	95100000	3140000000	0.092	28	15652130	11892240	10996113	15977468	535137	HUMAN	Q14204	Q14204	DYNC1H1	9.2	28	349.74
339	339.2	Protein COMMD3-BMI1	COMMD3-BMI1	-0.095	0.686	0.474039	0.169423	14	373000000	5220000000	0.191	9	12981419	11683755	12063281	13777451	54034.4	HUMAN	R4GMX3	R4GMX3|P35226	COMMD3-BMI1	19.1	9	89.52
662	662.1	Isoform 2 of ATP-dependent 6-phosphofructokinase, platelet type	PFKP	-0.095	0.739	0.474039	0.122109	7	22400000	157000000	0.123	6	1862734	1530069	1863983	2090337	86569.7	HUMAN	Q01813-2	Q01813-2|Q01813|B1APP8|P08237-3|P17858-2|P08237|P17858	PFKP	12.3	6	54.24
1085	1085.1	RNA-binding protein MEX3A	MEX3A	-0.095	0.506	0.474039	1.15953	2	16600000	33300000	0.063	2	358025	287682	324593	379026	55085.2	HUMAN	A1L020	A1L020|Q5U5Q3|Q6ZN04	MEX3A	6.3	2	21.36
262	262.1	Casein kinase I isoform gamma-2	CSNK1G2	-0.097	0.798	0.485238	0.446644	23	291000000	6690000000	0.397	14	13903329	12061659	11220880	15132248	47855.8	HUMAN	P78368	P78368|Q9Y6M4-5|Q9Y6M4-6	CSNK1G2	39.7	14	169.11
262	262.2	Isoform 4 of Casein kinase I isoform gamma-3	CSNK1G3	-0.097	0.742	0.485238	0.138611	18	292000000	5250000000	0.275	12	11644013	10146453	9404611	12639056	49482.7	HUMAN	Q9Y6M4-4	Q9Y6M4-4|Q9Y6M4-2|Q9Y6M4|Q9Y6M4-3	CSNK1G3	27.5	12	130.52
405	405.1	Deoxynucleotidyltransferase terminal-interacting protein 1	DNTTIP1	-0.097	0.945	0.485238	1.25523	11	125000000	1370000000	0.373	9	6681433	5335459	5227937	6941683	37298	HUMAN	Q9H147	Q9H147	DNTTIP1	37.3	9	107.43
453	453.1	Zinc finger protein 521	ZNF521	-0.097	0.7	0.485238	0.0924143	13	119000000	1550000000	0.112	9	7907410	6115814	6635238	8209431	152371	HUMAN	Q96K83	Q96K83|H7BYU6|J3KTI4|Q2M1K9|F5H7S1	ZNF521	11.2	9	92.29
673	673.1	Ras GTPase-activating protein-binding protein 1	G3BP1	-0.097	0.763	0.485238	0.254123	6	47400000	284000000	0.171	5	1563660	1182310	1153367	1585708	52220.4	HUMAN	Q13283	Q13283|E5RJU8|Q13283-2|E5RH00	G3BP1	17.1	5	53.22
1011	1011.1	Isoform 2 of Eukaryotic translation initiation factor 3 subunit B	EIF3B	-0.097	0.932	0.485238	1.18372	3	26500000	79600000	0.06	3	531902	405143	409024	617820	99769.3	HUMAN	P55884-2	P55884-2|P55884	EIF3B	6	3	25.53
414	414.1	N-acetyltransferase 10	NAT10	-0.098	0.661	0.490837	0.306938	10	4520000000	45200000000	0.14	10	5209503	4301228	4730205	5284547	116641	HUMAN	Q9H0A0	Q9H0A0|Q9H0A0-2	NAT10	14	10	104.79
1252	1252.1	Phosphatidylglycerophosphatase and protein-tyrosine phosphatase 1	PTPMT1	-0.098	0.62	0.490837	0.532462	2	654000000	1310000000	0.099	2	2641984	1942083	2001073	3351780	23014.3	HUMAN	Q8WUK0	Q8WUK0|E9PQM0|Q8WUK0-3|Q8WUK0-2	PTPMT1	9.9	2	16.48
201	201.1	Bifunctional glutamate/proline--tRNA ligase	EPRS	-0.099	0.479	0.496436	1.30805	18	92200000	1660000000	0.175	18	4562942	3500268	3678315	4039565	172185	HUMAN	P07814	P07814	EPRS	17.5	18	215.76
418	418.1	Fascin	FSCN1	-0.099	0.916	0.496436	1.09571	10	97300000	973000000	0.298	9	4076399	3446777	3132872	4558274	55156.6	HUMAN	Q16658	Q16658	FSCN1	29.8	9	103.67
695	695.1	Nucleolar protein of 40 kDa	ZCCHC17	-0.099	0.861	0.496436	0.793182	5	89900000	450000000	0.251	4	1656372	1162305	1163279	1675567	28450.2	HUMAN	E7EPF0	E7EPF0|Q9NP64|Q9NP64-3|Q9NP64-2	ZCCHC17	25.1	4	50.94
1161	1161.1	Protein Dos	DOS	-0.099	0.777	0.496436	0.331132	2	14800000	29500000	0.053	2	738364	521863	501653	705247	76276.7	HUMAN	Q8N350	Q8N350|K7EJP2|Q8N350-2	DOS	5.3	2	18.97
423	423.1	Probable peptidyl-tRNA hydrolase	PTRH1	-0.1	0.948	0.502035	1.27173	13	495000000	6440000000	0.593	7	4847372	3673752	3374161	5245697	23221.5	HUMAN	Q86Y79	Q86Y79|C9J7Z1	PTRH1	59.3	7	103.06
822	822.1	Zinc finger protein 444	ZNF444	-0.1	0.977	0.502035	1.43125	3	258000000	774000000	0.171	3	2047319	1492314	1724545	2478067	35830.9	HUMAN	Q8N0Y2	Q8N0Y2|Q8N0Y2-2	ZNF444	17.1	3	37.11
1037	1037.1	Plakophilin-2	PKP2	-0.1	0.722	0.502035	0.0285988	2	4430000	8860000	0.039	2	233335	175804	177826	238849	97926.6	HUMAN	Q99959	Q99959|Q99959-2	PKP2	3.9	2	24.28
120	120.1	Guanine nucleotide-binding protein-like 3	GNL3	-0.101	0.712	0.507634	0.0264072	50	579000000	29000000000	0.495	26	45690039	36204782	36642617	46083455	62505.6	HUMAN	Q9BVP2	Q9BVP2|Q9BVP2-2|B4DMU5	GNL3	49.5	26	331.83
368	368.1	T-complex protein 1 subunit gamma	CCT3	-0.101	0.712	0.507634	0.0264072	14	108000000	1510000000	0.267	11	4064544	3067536	3060239	4089620	61103.4	HUMAN	P49368	P49368|B4DUR8|P49368-2	CCT3	26.7	11	118.77
473	473.1	Phostensin	PPP1R18	-0.101	0.538	0.507634	0.983511	11	123000000	1350000000	0.141	8	5753698	4503006	5050398	5863139	68226.7	HUMAN	Q6NYC8	Q6NYC8|Q6NYC8-2	PPP1R18	14.1	8	85.71
599	599.1	Isoform 9 of Methyl-CpG-binding domain protein 1	MBD1	-0.101	0.834	0.507634	0.644665	9	118000000	1060000000	0.098	5	3095957	2268414	2150183	2944473	71897.6	HUMAN	Q9UIS9-9	Q9UIS9-9|Q9UIS9|Q9UIS9-10|Q9UIS9-5|Q9UIS9-6|Q9UIS9-7|Q9UIS9-8|Q9UIS9-11|Q9UIS9-4|K7EIN3	MBD1	9.8	5	61.43
708	708.1	Profilin-1	PFN1	-0.101	0.815	0.507634	0.540154	9	126000000	1130000000	0.328	4	4898601	3329751	3112559	4634544	15225.1	HUMAN	P07737	P07737|K7EJ44	PFN1	32.8	4	49.12
1254	1254.1	Mortality factor 4-like protein 2	MORF4L2	-0.101	0.783	0.507634	0.364135	2	15900000	31800000	0.1	2	1001109	825633	865334	1061709	32364.3	HUMAN	Q15014	Q15014	MORF4L2	10	2	16.45
691	691.1	Fructosamine-3-kinase	FN3K	-0.102	0.742	0.513233	0.138611	6	65200000	391000000	0.21	5	1326372	1003239	982425	1332970	35398.8	HUMAN	Q9H479	Q9H479	FN3K	21	5	51.54
1181	1181.1	Protein very KIND	KNDC1	-0.102	0.738	0.513233	0.116608	2	119000000	239000000	0.014	2	1235636	996633	975401	1294823	193618	HUMAN	Q76NI1	Q76NI1|Q76NI1-3|Q76NI1-4|Q76NI1-2|Q76NI1-5|Q76NI1-6	KNDC1	1.4	2	18.33
494	494.1	Protein-L-isoaspartate O-methyltransferase	PCMT1	-0.103	0.818	0.518832	0.556656	10	114000000	1140000000	0.426	6	4011745	3287189	3209434	4724621	30585.6	HUMAN	H7BY58	H7BY58|P22061-2|P22061|B7Z972	PCMT1	42.6	6	82.5
902	902.1	Major vault protein	MVP	-0.103	0.913	0.518832	1.07921	2	27100000	54200000	0.051	2	525689	373502	401572	637044	99610.3	HUMAN	Q14764	Q14764	MVP	5.1	2	31.4
1072	1072.1	Macrophage migration inhibitory factor	MIF	-0.103	1.327	0.518832	3.35646	4	1050000000	4210000000	0.113	2	5249180	3631284	3885119	5577377	12647.2	HUMAN	P14174	P14174	MIF	11.3	2	22.09
1112	1112.1	Isoform 3 of Protein FAM161A	FAM161A	-0.103	0.801	0.518832	0.463146	2	117000000	234000000	0.048	2	695872	520866	488819	696487	84231.8	HUMAN	Q3B820-3	Q3B820-3|Q3B820|Q3B820-2|F8WCZ8|F8W731	FAM161A	4.8	2	20.6
502	502.1	60S ribosomal protein L6	RPL6	-0.104	0.648	0.524431	0.378445	15	245000000	3670000000	0.211	7	8230970	6528952	6681306	8198552	32784.4	HUMAN	Q02878	Q02878	RPL6	21.1	7	79.84
752	752.1	Signal-induced proliferation-associated 1-like protein 2	SIPA1L2	-0.104	0.655	0.524431	0.339941	5	55700000	278000000	0.037	4	1480644	1155298	1338073	1627528	192488	HUMAN	Q9P2F8	Q9P2F8|Q9P2F8-2	SIPA1L2	3.7	4	44.04
871	871.1	Isoform 2 of Syntaxin-binding protein 1	STXBP1	-0.104	0.906	0.524431	1.04071	4	73100000	292000000	0.077	3	1316869	1127442	1129944	1500308	69134.1	HUMAN	P61764-2	P61764-2|P61764	STXBP1	7.7	3	34.3
1010	1010.1	Zinc finger protein 706	ZNF706	-0.105	0.944	0.530031	1.24973	3	1450000000	4360000000	0.302	2	2234617	1689624	1561446	2377023	8611.8	HUMAN	Q9Y5V0	Q9Y5V0|E5RHR6|E5RHV4	ZNF706	30.2	2	25.57
988	988.1	Hsp90 co-chaperone Cdc37	CDC37	-0.106	0.756	0.53563	0.215619	2	139000000	278000000	0.087	2	457175	323291	322061	453989	44981	HUMAN	Q16543	Q16543	CDC37	8.7	2	27.02
1210	1210.1	Gamma-interferon-inducible protein 16	IFI16	-0.106	0.841	0.53563	0.68317	2	81200000	162000000	0.038	2	750449	597577	591310	821690	88710.4	HUMAN	Q16666	Q16666|Q16666-6|Q16666-2|Q16666-3|Q6K0P9|Q6K0P9-2|Q6K0P9-3|Q6K0P9-4|Q6K0P9-5|Q6K0P9-6	IFI16	3.8	2	17.45
1338	1338.1	60S acidic ribosomal protein P2	RPLP2	-0.106	0.864	0.53563	0.809683	2	33600000	67300000	0.304	2	286360	222125	232339	340816	11664.7	HUMAN	P05387	P05387	RPLP2	30.4	2	14.37
358	358.1	UNC119-binding protein C5orf30	C5orf30	-0.107	0.805	0.541229	0.485148	11	300000000	3300000000	0.582	9	7617874	6703927	6234221	8284525	23368.2	HUMAN	Q96GV9	Q96GV9	C5orf30	58.2	9	125.39
380	380.2	Tau-tubulin kinase 2	TTBK2	-0.107	0.787	0.541229	0.386137	4	148000000	592000000	0.044	4	4299048	4521265	5252206	5605086	138323	HUMAN	Q6IQ55	Q6IQ55|Q6IQ55-2|Q6IQ55-3	TTBK2	4.4	4	46.34
685	685.1	THO complex subunit 5 homolog	THOC5	-0.107	0.557	0.541229	0.878999	6	143000000	855000000	0.077	5	3411386	2778313	2761719	3324649	79248.1	HUMAN	Q13769	Q13769|F8WCP5|F5GZF3	THOC5	7.7	5	52.24
1015	1015.1	Isoform 2 of Reticulocalbin-2	RCN2	-0.107	0.577	0.541229	0.768988	3	237000000	710000000	0.08	2	1049647	776541	853060	1010127	39309.6	HUMAN	Q14257-2	Q14257-2|Q14257|A8MXP8	RCN2	8	2	25.39
416	416.1	Cadherin-2	CDH2	-0.108	0.82	0.546828	0.567657	12	186000000	2230000000	0.149	8	4967001	3604206	3850705	5026102	100264	HUMAN	P19022	P19022|P19022-2	CDH2	14.9	8	104.65
733	733.1	Isoform 2 of mRNA cap guanine-N7 methyltransferase	RNMT	-0.108	0.933	0.546828	1.18922	5	66600000	333000000	0.075	4	1550572	1160104	1097529	1657227	58408.2	HUMAN	O43148-2	O43148-2|O43148|K7EP06	RNMT	7.5	4	46.5
940	940.1	Glutamate-rich WD repeat-containing protein 1	GRWD1	-0.108	0.802	0.546828	0.468646	3	65800000	197000000	0.112	3	841187	701667	621637	847582	49817.7	HUMAN	Q9BQ67	Q9BQ67	GRWD1	11.2	3	29.36
147	147.1	Isoform 2 of F-actin-capping protein subunit beta	CAPZB	-0.109	0.799	0.552427	0.452145	38	931000000	35400000000	0.735	24	37077850	28024015	28033456	39411064	30970.5	HUMAN	P47756-2	P47756-2|B1AK88|B1AK87|P47756|B1AK85	CAPZB	73.5	24	283.94
288	288.1	GTP-binding protein 1	GTPBP1	-0.109	0.736	0.552427	0.105607	19	116000000	2200000000	0.249	12	8585152	7536264	6760511	8991056	73080.2	HUMAN	O00178	O00178	GTPBP1	24.9	12	154.09
1308	1308.1	Obscurin	OBSCN	-0.109	0.821	0.552427	0.573158	2	421000000	842000000	0.002	2	4430778	3632413	3855186	5151735	986851	HUMAN	H3BPX2	H3BPX2|Q5VST9-6|Q5VST9-2|Q5VST9|Q5VST9-3|Q5VST9-5	OBSCN	0.2	2	15.09
486	486.1	THO complex subunit 2	THOC2	-0.11	0.617	0.558026	0.548964	12	154000000	1840000000	0.077	9	4143587	2912741	2998787	3948501	184654	HUMAN	Q8NI27	Q8NI27|F2Z2V2|Q8NI27-2	THOC2	7.7	9	83.44
658	658.1	Endothelin-converting enzyme-like 1	ECEL1	-0.11	0.698	0.558026	0.103416	7	601000000	4210000000	0.104	5	2323080	1770410	1770520	2356227	88588.3	HUMAN	O95672	O95672|O95672-2	ECEL1	10.4	5	54.46
325	325.2	Isoform 2 of Eukaryotic initiation factor 4A-II	EIF4A2	-0.111	0.655	0.563625	0.339941	3	393000000	1180000000	0.107	3	2559025	1940976	1958099	2456846	46716.7	HUMAN	Q14240-2	Q14240-2|Q14240|E7EQG2|P60842|P60842-2|J3KT12	EIF4A2	10.7	3	33.42
1359	1359.1	Isoform 5 of F-box only protein 11	FBXO11	-0.111	0.974	0.563625	1.41475	2	90300000	181000000	0.029	2	1643702	1390970	1218694	1882035	108402	HUMAN	Q86XK2-5	Q86XK2-5|Q86XK2|Q86XK2-6|Q86XK2-3|Q86XK2-2	FBXO11	2.9	2	13.89
1192	1192.1	Small nuclear ribonucleoprotein E	SNRPE	-0.112	0.848	0.569225	0.721674	2	40000000	80100000	0.326	2	626378	474795	418193	610951	10860.5	HUMAN	P62304	P62304|A6NHK2	SNRPE	32.6	2	18.05
645	645.1	G patch domain-containing protein 1	GPATCH1	-0.113	0.755	0.574824	0.210118	6	102000000	611000000	0.112	6	1796351	1337504	1277257	1647376	103628	HUMAN	Q9BRR8	Q9BRR8|K7EQ19	GPATCH1	11.2	6	55.77
35	35.4	POTE ankyrin domain family member F	POTEF	-0.114	0.739	0.580423	0.122109	36	12400000000	448000000000	0.099	13	274470767	205700111	198664107	259188326	123097	HUMAN	A5A3E0	A5A3E0	POTEF	9.9	13	153.65
168	168.1	Zinc finger protein 687	ZNF687	-0.114	0.451	0.580423	1.46206	30	348000000	10400000000	0.267	25	15484514	11855873	15419916	15782251	131980	HUMAN	Q8N1G0	Q8N1G0|Q8N1G0-2|F8WCX2	ZNF687	26.7	25	242.4
284	284.1	DNA repair endonuclease XPF	ERCC4	-0.114	0.74	0.580423	0.127609	15	115000000	1720000000	0.169	11	7399832	5470558	5725886	7627111	105397	HUMAN	Q92889	Q92889	ERCC4	16.9	11	156.72
313	313.1	Serine/threonine-protein phosphatase 2A catalytic subunit alpha isoform	PPP2CA	-0.114	0.754	0.580423	0.204618	17	343000000	5840000000	0.478	11	5760648	4350342	4298841	5738812	36164.1	HUMAN	P67775	P67775|P62714|P67775-2|P60510	PPP2CA	47.8	11	143.91
616	616.1	Dynactin subunit 5	DCTN5	-0.114	0.677	0.580423	0.218928	13	557000000	7240000000	0.313	4	13489669	10133971	10603716	12288925	20696.7	HUMAN	Q9BTE1	Q9BTE1|H3BR94|Q9BTE1-2|Q9BTE1-3|H3BS05|H3BUD2	DCTN5	31.3	4	59.42
728	728.1	RIMS-binding protein 3B	RIMBP3B	-0.114	0.757	0.580423	0.22112	4	94500000	378000000	0.04	4	1444120	1243076	1181531	1522753	183345	HUMAN	A6NNM3	A6NNM3|A6NJZ7|Q9UFD9|J3KP16	RIMBP3B	4	4	47.2
969	969.2	Guanine nucleotide-binding protein G(I)/G(S)/G(T) subunit beta-1	GNB1	-0.114	0.814	0.580423	0.534654	3	96700000	290000000	0.158	3	969757	793347	736698	974054	38175.1	HUMAN	P62873	P62873|P62873-2	GNB1	15.8	3	26.01
1109	1109.1	Isoform 2 of A-kinase anchor protein 13	AKAP13	-0.114	0.49	0.580423	1.24754	2	66400000	133000000	0.007	2	591168	476397	508151	548364	310921	HUMAN	Q12802-2	Q12802-2|Q12802|Q12802-4|A8MYJ1	AKAP13	0.7	2	20.73
1312	1312.1	Translation initiation factor eIF-2B subunit alpha	EIF2B1	-0.114	0.708	0.580423	0.0484095	3	8070000	24200000	0.144	3	765586	622463	628336	836883	33996.9	HUMAN	Q14232	Q14232|F5H0D0	EIF2B1	14.4	3	14.99
1367	1367.1	Isoform 3 of Protein FAM76A	FAM76A	-0.114	0.778	0.580423	0.336632	2	15400000	30700000	0.058	2	782315	593918	582680	806185	39536.4	HUMAN	Q8TAV0-3	Q8TAV0-3|Q8TAV0-4|Q8TAV0|E9PQL1|Q8TAV0-2|Q8TAV0-5|Q5HYJ3|F5GX09|B2R9C2|Q5HYJ3-2	FAM76A	5.8	2	13.76
318	318.1	Nuclear RNA export factor 1	NXF1	-0.116	0.766	0.591621	0.270625	16	103000000	1640000000	0.321	12	4039079	3141228	3057223	4201908	70694.6	HUMAN	Q9UBU9	Q9UBU9|Q9UBU9-2|B4E227	NXF1	32.1	12	141.55
345	345.1	39S ribosomal protein L4, mitochondrial	MRPL4	-0.116	0.804	0.591621	0.479648	14	325000000	4550000000	0.44	8	5041433	3710271	3756368	4939952	34975.6	HUMAN	Q9BYD3	Q9BYD3|X6RAY8|Q9BYD3-2|K7ELQ0|K7EKI4	MRPL4	44	8	129.17
1187	1187.1	Active regulator of SIRT1	RPS19BP1	-0.116	0.674	0.591621	0.23543	2	169000000	338000000	0.25	2	1314681	964375	896460	1182111	15547.6	HUMAN	Q86WX3	Q86WX3|F8WFE7	RPS19BP1	25	2	18.17
671	671.1	Isoform 2 of Glutathione S-transferase kappa 1	GSTK1	-0.117	0.786	0.59722	0.380637	8	171000000	1370000000	0.28	5	2908181	2253456	2190749	3076656	31679.4	HUMAN	Q9Y2Q3-2	Q9Y2Q3-2|Q9Y2Q3|Q9Y2Q3-3|Q9Y2Q3-4|E9PFN5	GSTK1	28	5	53.29
698	698.1	Isoform 2 of Vacuolar protein sorting-associated protein 28 homolog	VPS28	-0.117	0.841	0.59722	0.68317	5	39700000	199000000	0.253	4	1033242	779493	736332	1082111	26804.4	HUMAN	Q9UK41-2	Q9UK41-2|Q9UK41|E9PLM9	VPS28	25.3	4	50.46
1073	1073.1	Synaptotagmin-11	SYT11	-0.117	0.838	0.59722	0.666668	3	370000000	1110000000	0.064	2	2774140	2147494	2073784	2835772	48695.4	HUMAN	Q9BT88	Q9BT88	SYT11	6.4	2	22.05
154	154.1	Calcium-binding mitochondrial carrier protein Aralar1	SLC25A12	-0.118	0.724	0.602819	0.0396	33	134000000	4410000000	0.442	21	11760921	8759437	9122963	12036054	75159.9	HUMAN	O75746	O75746|O75746-2	SLC25A12	44.2	21	269.32
1493	1493.1	WD repeat-containing protein 7	WDR7	-0.119	0.623	0.608418	0.51596	2	2690000	5390000	0.016	2	192322	142242	156454	197341	166261	HUMAN	Q9Y4E6	Q9Y4E6|Q9Y4E6-2	WDR7	1.6	2	10.98
699	699.1	Isoform 2 of Glycogen synthase kinase-3 beta	GSK3B	-0.12	0.937	0.614018	1.21123	5	106000000	528000000	0.175	4	2426485	1936890	1742160	2525901	48546.3	HUMAN	P49841-2	P49841-2|P49841	GSK3B	17.5	4	50.43
769	769.1	Heat shock 70 kDa protein 12A	HSPA12A	-0.12	0.774	0.614018	0.31463	4	12400000	49400000	0.117	4	466979	351709	373958	510050	75262.2	HUMAN	O43301	O43301	HSPA12A	11.7	4	42.41
1068	1068.1	Transcription initiation factor IIB	GTF2B	-0.12	0.72	0.614018	0.0175976	4	145000000	582000000	0.186	3	1380722	1044844	1019718	1413776	35345.8	HUMAN	Q00403	Q00403	GTF2B	18.6	3	22.56
216	216.1	Ubiquitin-like modifier-activating enzyme 1	UBA1	-0.121	0.813	0.619617	0.529153	21	296000000	6210000000	0.203	17	13640929	10601570	10387296	13015344	118931	HUMAN	P22314	P22314|P22314-2|Q5JRR6	UBA1	20.3	17	206.5
155	155.1	Elongation factor 2	EEF2	-0.122	0.827	0.625216	0.606161	28	203000000	5690000000	0.314	22	10758661	8223630	7780237	10824388	96306.4	HUMAN	P13639	P13639	EEF2	31.4	22	265.45
477	477.1	Beta-adducin	ADD2	-0.122	0.629	0.625216	0.482957	10	310000000	3100000000	0.159	8	5172880	3931557	3957548	5062860	81309.2	HUMAN	P35612	P35612|P35612-3|P35612-4|P35612-9|P35612-8|P35612-2|P35612-6|P35612-5|P35612-7	ADD2	15.9	8	84.73
1101	1101.1	Actin-like protein 6B	ACTL6B	-0.122	0.76	0.625216	0.237621	3	7100000	21300000	0.103	3	1034121	757103	711738	1089247	47333.1	HUMAN	O94805	O94805|O96019|O96019-2	ACTL6B	10.3	3	20.87
1400	1400.1	Centrosomal protein of 57 kDa	CEP57	-0.122	0.83	0.625216	0.622663	2	14700000	29500000	0.072	2	357828	271160	239131	337751	57430.3	HUMAN	Q86XR8	Q86XR8|Q86XR8-5|Q86XR8-4|F5GYW0|Q86XR8-2	CEP57	7.2	2	13.01
879	879.2	Voltage-dependent L-type calcium channel subunit beta-4	CACNB4	-0.123	0.858	0.630815	0.77668	3	47400000	142000000	0.057	3	826490	472232	510345	896284	58396.4	HUMAN	O00305	O00305|O00305-3|F8WA06|O00305-2|E7EN11	CACNB4	5.7	3	19.01
634	634.1	Zinc finger protein 629	ZNF629	-0.124	0.692	0.636414	0.136419	8	112000000	899000000	0.124	7	3452704	2742985	2845837	3645062	98957.8	HUMAN	Q9UEG4	Q9UEG4	ZNF629	12.4	7	57.54
1003	1003.1	PDZ domain-containing protein 2	PDZD2	-0.124	0.653	0.636414	0.350942	3	45200000	136000000	0.019	3	427848	326695	325839	427963	304146	HUMAN	O15018	O15018|O15018-2	PDZD2	1.9	3	26.01
74	74.1	40S ribosomal protein S6	RPS6	-0.125	0.778	0.642013	0.336632	153	5020000000	768000000000	0.546	28	653031915	522160736	482008127	627813341	28851.3	HUMAN	P62753	P62753|A2A3R5|A2A3R7	RPS6	54.6	28	438.97
366	366.2	Histone H2A.J	H2AFJ	-0.125	1.619	0.642013	4.96263	32	1780000000	57100000000	0.581	11	28694324	27584794	21385258	53543543	14019.2	HUMAN	Q9BTM1	Q9BTM1|Q99878|P0C0S5|Q71UI9|Q71UI9-4|C9J0D1|Q71UI9-2|Q9BTM1-2|Q71UI9-3	H2AFJ	58.1	7	117.73
1057	1057.1	FERM, RhoGEF and pleckstrin domain-containing protein 2	FARP2	-0.125	0.933	0.642013	1.18922	3	2170000000	6520000000	0.056	3	4840125	4326081	3586657	5181038	120799	HUMAN	O94887	O94887|O94887-2|O94887-3	FARP2	5.6	3	23.01
1066	1066.1	Hexokinase-1	HK1	-0.125	0.67	0.642013	0.257432	4	2740000	11000000	0.028	2	658445	495197	490545	761498	107510	HUMAN	E7ENR4	E7ENR4|P19367-3|P19367|P19367-2|P19367-4	HK1	2.8	2	22.73
506	506.1	SH2 domain-containing adapter protein B	SHB	-0.126	0.734	0.647612	0.0946059	10	166000000	1660000000	0.223	7	5426696	4074762	4351356	5397756	55783	HUMAN	Q15464	Q15464|Q15464-2	SHB	22.3	7	79.17
1040	1040.1	Isoform 2 of Transgelin-2	TAGLN2	-0.126	0.885	0.647612	0.925196	3	152000000	456000000	0.2	3	975818	726653	631830	975066	24624.6	HUMAN	P37802-2	P37802-2|P37802|Q9UI15|C9J5W6	TAGLN2	20	3	24.16
1149	1149.1	SH2B adapter protein 1	SH2B1	-0.126	0.706	0.647612	0.0594107	2	60200000	120000000	0.035	2	533641	406580	377636	496117	79821.5	HUMAN	Q9NRF2	Q9NRF2|Q9NRF2-3|Q9NRF2-2|F5GXU7	SH2B1	3.5	2	19.34
69	69.1	RRP12-like protein	RRP12	-0.127	0.738	0.653212	0.116608	62	470000000	29100000000	0.332	34	59482832	41684160	43566418	58551461	145126	HUMAN	Q5JTH9	Q5JTH9|Q5JTH9-3|Q5JTH9-2|F5H456	RRP12	33.2	34	449.43
470	470.1	Serine-rich coiled-coil domain-containing protein 2	CCSER2	-0.127	0.65	0.653212	0.367444	10	161000000	1610000000	0.124	8	3863839	2912327	2825688	3511908	94230.7	HUMAN	Q9H7U1	Q9H7U1|Q9H7U1-3|Q9H7U1-2|Q9H7U1-4	CCSER2	12.4	8	86.29
35	35.2	Actin, cytoplasmic 1	ACTB	-0.128	0.771	0.658811	0.298128	193	4400000000	849000000000	0.992	42	548585060	402991347	392828775	519941818	42078.3	HUMAN	P60709	P60709|G5E9R0	ACTB	99.2	42	686.72
351	351.1	E3 ubiquitin-protein ligase NRDP1	RNF41	-0.128	1.052	0.658811	1.8438	18	746000000	13400000000	0.419	8	16001431	12484447	11587258	17533183	36703.3	HUMAN	Q9H4P4	Q9H4P4|Q9H4P4-2|F8VSB6|F8VVY2	RNF41	41.9	8	126.48
984	984.1	Uncharacterized protein KIAA0754	KIAA0754	-0.128	0.656	0.658811	0.334441	3	26100000	78200000	0.037	3	752907	568337	584871	751335	136116	HUMAN	O94854	O94854|O94854-2	KIAA0754	3.7	3	27.13
1049	1049.1	26S proteasome non-ATPase regulatory subunit 12	PSMD12	-0.128	0.599	0.658811	0.647974	2	99500000	199000000	0.041	2	1727898	1285766	1423262	1735669	53302.9	HUMAN	O00232	O00232	PSMD12	4.1	2	23.65
203	203.1	Nucleolar GTP-binding protein 1	GTPBP4	-0.129	0.79	0.66441	0.402639	30	379000000	11400000000	0.331	18	23225126	16740825	17094629	23234891	74362.6	HUMAN	Q9BZE4	Q9BZE4|Q9BZE4-2|Q9BZE4-3	GTPBP4	33.1	18	214.49
370	370.3	Isoform 2 of Disks large homolog 2	DLG2	-0.129	0.841	0.66441	0.68317	5	48600000	243000000	0.07	4	863115	626279	695892	945526	110111	HUMAN	Q15700-2	Q15700-2|Q15700-4|Q15700|E9PN83|B7Z2T4|B7Z264|Q15700-3|E9PIW2|B5MCC5|Q15700-5	DLG2	7	4	46.15
518	518.1	ATP-dependent RNA helicase A	DHX9	-0.129	0.856	0.66441	0.765679	7	41900000	293000000	0.094	7	2273645	1635813	1565077	2390933	142268	HUMAN	Q08211	Q08211|Q08211-2	DHX9	9.4	7	76.66
705	705.1	Anoctamin-5	ANO5	-0.129	0.631	0.66441	0.471955	6	109000000	653000000	0.092	6	2498695	1900434	1937223	2495602	107927	HUMAN	Q75V66	Q75V66	ANO5	9.2	6	49.35
767	767.1	Vang-like protein 2	VANGL2	-0.129	0.98	0.66441	1.44775	6	131000000	785000000	0.113	5	2143708	1569998	1553128	2145209	59941.6	HUMAN	Q9ULK5	Q9ULK5	VANGL2	11.3	5	42.47
271	271.1	Pre-rRNA-processing protein TSR1 homolog	TSR1	-0.13	0.744	0.670009	0.149612	25	232000000	5800000000	0.222	13	12492259	9448196	8570274	12530323	92207.8	HUMAN	Q2NL82	Q2NL82|I3L1Q5	TSR1	22.2	13	164.31
755	755.1	Zinc finger protein 627	ZNF627	-0.13	0.702	0.670009	0.0814131	5	255000000	1270000000	0.134	4	3560701	2102370	2159500	3598097	54506.5	HUMAN	Q7L945	Q7L945|K7EKY8	ZNF627	13.4	4	43.85
855	855.1	Pre-mRNA 3'-end-processing factor FIP1	FIP1L1	-0.13	0.784	0.670009	0.369636	3	26700000	80100000	0.101	3	1690195	1731924	1497045	1841879	66639.3	HUMAN	Q6UN15	Q6UN15|Q6UN15-5|Q6UN15-4	FIP1L1	10.1	3	35.23
1023	1023.1	Rab GDP dissociation inhibitor alpha	GDI1	-0.13	0.895	0.670009	0.980202	3	64900000	195000000	0.073	2	461197	378842	345144	509471	51209.4	HUMAN	P31150	P31150|P50395|P50395-2|G5E9U5	GDI1	7.3	2	24.87
60	60.1	40S ribosomal protein S18	RPS18	-0.131	0.794	0.675608	0.424642	149	19300000000	2870000000000	0.776	36	1437878281	1051164521	966604267	1498201684	17718.4	HUMAN	P62269	P62269|J3JS69	RPS18	77.6	36	512.2
189	189.1	40S ribosomal protein S25	RPS25	-0.131	0.84	0.675608	0.677669	40	7410000000	296000000000	0.616	15	356594337	279248896	248026927	376883312	13798.9	HUMAN	P62851	P62851	RPS25	61.6	15	226.06
955	955.1	Nucleolar complex protein 4 homolog	NOC4L	-0.131	0.739	0.675608	0.122109	4	48300000	193000000	0.089	3	912116	660199	669733	892043	58866.1	HUMAN	Q9BVI4	Q9BVI4	NOC4L	8.9	3	28.77
754	754.1	Nucleolar protein 12	NOL12	-0.132	0.653	0.681207	0.350942	5	47600000	238000000	0.305	5	3378972	2604717	2635404	3357328	24662.5	HUMAN	Q9UGY1	Q9UGY1	NOL12	30.5	5	43.96
320	320.1	Histone H4	HIST1H4A	-0.133	1.051	0.686806	1.83829	26	967000000	25200000000	0.572	9	30562251	22195841	21499495	39471602	11367.1	HUMAN	P62805	P62805	HIST1H4A	57.2	9	140.91
549	549.1	Peroxisomal NADH pyrophosphatase NUDT12	NUDT12	-0.133	0.948	0.686806	1.27173	6	34800000	209000000	0.194	4	1178701	788924	818238	1401209	52816.6	HUMAN	Q9BQG2	Q9BQG2|E7EM93	NUDT12	19.4	4	70.08
1332	1332.1	Isoform 3 of Xaa-Pro aminopeptidase 1	XPNPEP1	-0.133	0.754	0.686806	0.204618	2	18400000	36800000	0.034	2	359289	267101	262257	356272	75481.5	HUMAN	Q9NQW7-3	Q9NQW7-3|Q9NQW7-4|Q9NQW7|Q9NQW7-2|Q5T6H7	XPNPEP1	3.4	2	14.53
353	353.3	Heterogeneous nuclear ribonucleoprotein F	HNRNPF	-0.134	0.898	0.692405	0.996704	14	279000000	3900000000	0.173	7	4209718	3517783	3412169	4609616	46013.4	HUMAN	P52597	P52597	HNRNPF	17.3	7	96.28
315	315.1	Isoform 5 of Rho GTPase-activating protein 22	ARHGAP22	-0.135	0.807	0.698005	0.496149	14	165000000	2310000000	0.238	12	5888191	4552833	4438789	6065733	78025.7	HUMAN	Q7Z5H3-5	Q7Z5H3-5|Q7Z5H3|Q7Z5H3-3|Q7Z5H3-2|A6NHM7|A6NJ38|D6RBJ8|D6R9V6|Q7Z5H3-4	ARHGAP22	23.8	12	143.62
1061	1061.1	60S ribosomal protein L7-like 1	RPL7L1	-0.136	0.884	0.703604	0.919695	3	202000000	606000000	0.048	2	1873876	1418751	1323986	1957378	28774.6	HUMAN	Q6DKI1	Q6DKI1|R4GMU7|Q6DKI1-2	RPL7L1	4.8	2	22.89
583	583.1	DNA-directed RNA polymerase II subunit RPB1	POLR2A	-0.137	0.693	0.709203	0.130918	7	20200000	141000000	0.057	6	1392201	1018471	1024423	1352397	218542	HUMAN	P24928	P24928|P24928-2	POLR2A	5.7	6	64.75
992	992.1	Isoform PTPS-MEB of Receptor-type tyrosine-protein phosphatase S	PTPRS	-0.137	0.695	0.709203	0.119917	3	7940000	23800000	0.029	3	955811	721427	713226	910579	215909	HUMAN	Q13332-3	Q13332-3|G8JL96|Q13332-6|Q13332-7|Q13332|Q13332-2|Q13332-4|P23468|P23468-2|Q13332-5|P23468-6|P23468-5|F5GWY7|P23468-4|F5GWR7|P23468-7|P23468-3|P10586|P10586-2	PTPRS	2.9	3	26.64
35	35.1	Actin, cytoplasmic 2	ACTG1	-0.138	0.771	0.714802	0.298128	195	4380000000	854000000000	0.992	42	549304540	403737653	393515714	520952445	42134.4	HUMAN	P63261	P63261|J3KT65|Q6S8J3|P0CG38|Q9BYX7|F8WCH0	ACTG1	99.2	42	688.27
336	336.1	Myotubularin-related protein 1	MTMR1	-0.138	0.779	0.714802	0.342133	13	320000000	4160000000	0.175	10	5486274	5838684	5200594	5891216	76458.3	HUMAN	F8WA39	F8WA39|Q13613|Q13613-2|Q8NEC6|E9PPP8	MTMR1	17.5	10	132.9
864	864.1	Isoform 3 of V-type proton ATPase 116 kDa subunit a isoform 1	ATP6V0A1	-0.138	0.803	0.714802	0.474147	4	27600000	110000000	0.065	4	939599	700217	670104	938005	97397	HUMAN	Q93050-3	Q93050-3|Q93050|Q93050-1|B7Z2A9|B7Z641	ATP6V0A1	6.5	4	34.76
531	531.1	Nestin	NES	-0.139	0.393	0.720401	1.7811	10	44700000	447000000	0.086	9	4392473	2605034	3235935	3493039	177892	HUMAN	P48681	P48681	NES	8.6	9	73.7
785	785.1	Very-long-chain (3R)-3-hydroxyacyl-CoA dehydratase 3	PTPLAD1	-0.139	0.775	0.720401	0.32013	4	57500000	230000000	0.167	4	725858	676531	605856	786196	47402.6	HUMAN	H3BS72	H3BS72|Q9P035|H3BPZ1|Q9P035-2	PTPLAD1	16.7	4	40.64
1129	1129.1	Isoform 2 of WD repeat-containing protein 37	WDR37	-0.139	0.783	0.720401	0.364135	2	122000000	243000000	0.04	2	786968	640097	629501	876534	55477.2	HUMAN	Q9Y2I8-2	Q9Y2I8-2|Q9Y2I8|Q9Y2I8-3|E7EQ49	WDR37	4	2	19.93
1133	1133.1	Protein NipSnap homolog 1	NIPSNAP1	-0.139	0.776	0.720401	0.325631	2	70000000	140000000	0.123	2	620988	478029	470843	688366	33480.5	HUMAN	Q9BPW8	Q9BPW8|F8WCR5	NIPSNAP1	12.3	2	19.74
119	119.1	40S ribosomal protein S13	RPS13	-0.14	0.979	0.726	1.44225	71	5760000000	409000000000	0.708	23	324209852	230379460	195936765	328667785	17222	HUMAN	P62277	P62277|J3KMX5	RPS13	70.8	23	336.39
293	293.1	Isoform 2 of Ankycorbin	RAI14	-0.14	0.51	0.726	1.13753	16	126000000	2010000000	0.2	13	7214910	5681647	6608998	6495765	111048	HUMAN	Q9P0K7-2	Q9P0K7-2|Q9P0K7|Q9P0K7-3|Q9P0K7-4|D6REL2	RAI14	20	13	152.72
1082	1082.1	Macoilin	TMEM57	-0.14	0.622	0.726	0.521461	2	105000000	209000000	0.021	2	505049	371200	389525	507304	76746.7	HUMAN	Q8N5G2	Q8N5G2|Q8N5G2-3|Q8N5G2-2	TMEM57	2.1	2	21.45
109	109.1	Isoform 3 of Dynactin subunit 4	DCTN4	-0.141	0.743	0.731599	0.144111	55	593000000	32600000000	0.627	27	46611870	34507728	33214712	44589096	54064	HUMAN	Q9UJW0-3	Q9UJW0-3|Q9UJW0|Q9UJW0-2|E5RI97	DCTN4	62.7	27	351.23
901	901.1	Kinase suppressor of Ras 1	KSR1	-0.141	0.973	0.731599	1.40925	3	5320000	15900000	0.048	3	741012	536743	508464	757647	103356	HUMAN	Q8IVT5	Q8IVT5|Q8IVT5-2|Q8IVT5-3|Q8IVT5-4	KSR1	4.8	3	31.58
1053	1053.1	Isoform 3 of Transmembrane and TPR repeat-containing protein 4	TMTC4	-0.141	0.823	0.731599	0.584159	2	12600000	25100000	0.043	2	639714	510905	520148	667921	85859.3	HUMAN	Q5T4D3-3	Q5T4D3-3|Q5T4D3|Q5T4D3-4|Q5T4D3-2	TMTC4	4.3	2	23.38
256	256.1	T-complex protein 1 subunit epsilon	CCT5	-0.142	0.916	0.737199	1.09571	13	102000000	1320000000	0.408	13	4687973	3751971	3670772	4981964	60126.4	HUMAN	P48643	P48643|E9PCA1|B7ZAR1|E7ENZ3|P48643-2|D6RIZ7	CCT5	40.8	13	171.07
814	814.1	V-type proton ATPase subunit B, brain isoform	ATP6V1B2	-0.142	0.939	0.737199	1.22223	4	5070000	20300000	0.138	4	848442	693408	645150	914500	56842	HUMAN	P21281	P21281|P15313|C9JL73	ATP6V1B2	13.8	4	37.86
476	476.1	Arginine--tRNA ligase, cytoplasmic	RARS	-0.143	0.633	0.742798	0.460954	8	106000000	847000000	0.163	8	2869482	2122527	2233518	2611047	76176.4	HUMAN	P54136	P54136|P54136-2|E5RJM9|E5RH09	RARS	16.3	8	84.79
610	610.1	Single-stranded DNA-binding protein, mitochondrial	SSBP1	-0.143	0.783	0.742798	0.364135	9	283000000	2550000000	0.527	6	6527384	5172942	5117348	7250657	17259.4	HUMAN	Q04837	Q04837	SSBP1	52.7	6	59.9
1172	1172.1	Isoform 4 of 26S proteasome non-ATPase regulatory subunit 6	PSMD6	-0.143	0.84	0.742798	0.677669	3	63600000	191000000	0.083	3	2248746	1532106	1600145	2332187	52378.2	HUMAN	Q15008-4	Q15008-4|Q15008|Q15008-2|Q15008-3	PSMD6	8.3	3	18.71
102	102.1	Protein virilizer homolog	KIAA1429	-0.144	0.744	0.748397	0.149612	39	239000000	9330000000	0.256	27	18839688	13868404	14402552	18259726	203676	HUMAN	Q69YN4	Q69YN4|Q69YN4-3|Q69YN4-2|Q69YN4-4	KIAA1429	25.6	27	360.89
959	959.1	Probable guanine nucleotide exchange factor MCF2L2	MCF2L2	-0.144	0.632	0.748397	0.466455	3	229000000	686000000	0.036	3	1920661	1458279	1533291	1948615	128246	HUMAN	Q86YR7	Q86YR7|Q86YR7-4|Q86YR7-2|Q86YR7-3	MCF2L2	3.6	3	28.42
1511	1511.1	Protein QIL1	QIL1	-0.144	0.697	0.748397	0.108916	2	92900000	186000000	0.135	2	1305195	901527	978438	1393646	13144.1	HUMAN	Q5XKP0	Q5XKP0|K7EIR2	QIL1	13.5	2	10.73
325	325.1	Eukaryotic initiation factor 4A-III	EIF4A3	-0.145	0.75	0.753996	0.182615	13	490000000	6370000000	0.406	11	8053823	5922261	5770376	7714622	47155.5	HUMAN	P38919	P38919|F8WE11|E9PBH4|J3QQP0	EIF4A3	40.6	11	138.33
530	530.1	26S proteasome non-ATPase regulatory subunit 3	PSMD3	-0.145	0.831	0.753996	0.628164	9	23400000	210000000	0.205	8	3273411	2590749	2528319	3443078	61090.6	HUMAN	O43242	O43242|O43242-2	PSMD3	20.5	8	73.91
839	839.1	Probable ubiquitin carboxyl-terminal hydrolase FAF-X	USP9X	-0.145	0.617	0.753996	0.548964	4	7390000	29500000	0.024	4	1206977	847597	918420	1117856	295698	HUMAN	Q93008	Q93008|Q93008-1	USP9X	2.4	4	36.03
206	206.1	Pyruvate kinase PKM	PKM	-0.147	0.819	0.765194	0.562157	22	189000000	4160000000	0.457	17	9259169	6897007	6545198	9154627	58506.4	HUMAN	P14618	P14618|P14618-2|P14618-3|H3BQ34|Q504U3|H3BQZ3|P30613|P30613-2	PKM	45.7	17	213.39
168	168.2	Zinc finger protein 532	ZNF532	-0.148	0.499	0.770793	1.19803	21	200000000	4210000000	0.182	14	7603168	5549269	6352189	7146243	144090	HUMAN	Q9HCE3	Q9HCE3	ZNF532	18.2	14	150.64
857	857.1	NAC-alpha domain-containing protein 1	NACAD	-0.148	0.498	0.770793	1.20353	4	50200000	201000000	0.032	3	1016376	775755	845685	948078	162068	HUMAN	O15069	O15069	NACAD	3.2	3	35.21
183	183.1	40S ribosomal protein S7	RPS7	-0.149	0.822	0.776393	0.578658	51	1780000000	90800000000	0.809	18	112000630	93261800	86757086	120168246	22126.4	HUMAN	P62081	P62081|B5MCP9	RPS7	80.9	18	229.99
475	475.1	Transitional endoplasmic reticulum ATPase	VCP	-0.149	0.67	0.776393	0.257432	10	55400000	554000000	0.146	9	2194970	1603048	1620836	2286359	90004.9	HUMAN	P55072	P55072	VCP	14.6	9	85.35
286	286.1	T-complex protein 1 subunit beta	CCT2	-0.15	0.756	0.781992	0.215619	18	140000000	2520000000	0.394	13	6169838	4235709	4353920	6175381	57829.5	HUMAN	P78371	P78371|P78371-2|F5GWF6|F8VQ14	CCT2	39.4	13	154.66
478	478.1	Zinc finger protein 768	ZNF768	-0.15	0.729	0.781992	0.067103	12	245000000	2930000000	0.19	9	10061530	7627088	7525772	11439652	61482.8	HUMAN	Q9H5H4	Q9H5H4|H3BS42	ZNF768	19	9	84.73
607	607.1	Isoform 3 of Alpha-actinin-1	ACTN1	-0.15	0.88	0.781992	0.897693	7	104000000	726000000	0.078	6	1500303	1095085	1090465	1905672	106194	HUMAN	P12814-3	P12814-3|P12814|P12814-2|H9KV75|P12814-4|P35609-2|P35609|Q08043|D6RH00	ACTN1	7.8	6	60.47
607	607.2	Alpha-actinin-4	ACTN4	-0.15	0.88	0.781992	0.897693	7	115000000	803000000	0.079	6	1803511	1362825	1406788	2192494	105309	HUMAN	O43707	O43707|O43707-2|F5GXS2|O43707-3	ACTN4	7.9	6	57.65
1437	1437.1	RNA-binding protein 33	RBM33	-0.15	0.837	0.781992	0.661167	2	23500000	46900000	0.029	2	214877	159079	149446	218731	130269	HUMAN	Q96EV2	Q96EV2	RBM33	2.9	2	12.25
429	429.1	Polyhomeotic-like protein 1	PHC1	-0.151	0.615	0.787591	0.559965	12	279000000	3350000000	0.133	8	6308322	5214288	5406166	6161448	106159	HUMAN	P78364	P78364|J3KQH6|F5GX30|F5GZP4	PHC1	13.3	8	101.55
269	269.1	Isoform 4 of Neuropathy target esterase	PNPLA6	-0.152	0.837	0.79319	0.661167	19	155000000	2940000000	0.171	16	5917892	4342030	4682376	6284108	152435	HUMAN	Q8IY17-4	Q8IY17-4|Q8IY17|Q8IY17-3|Q8IY17-2|Q8IY17-5	PNPLA6	17.1	16	164.98
98	98.1	Prohibitin	PHB	-0.153	0.838	0.798789	0.666668	65	1020000000	66500000000	0.908	25	70063161	52640515	50080210	71680864	29860.6	HUMAN	P35232	P35232|E9PCW0|P35232-2	PHB	90.8	25	371.78
192	192.1	Isoform 2 of ATP-dependent RNA helicase DDX54	DDX54	-0.153	0.761	0.798789	0.243122	21	192000000	4030000000	0.255	16	13550541	9248046	9192058	12968010	98949.4	HUMAN	Q8TDD1-2	Q8TDD1-2|Q8TDD1	DDX54	25.5	16	225.64
852	852.1	Isoform 4 of MAGUK p55 subfamily member 2	MPP2	-0.153	0.843	0.798789	0.694171	3	126000000	379000000	0.073	3	836082	676607	605381	868601	67143.4	HUMAN	Q14168-4	Q14168-4|Q14168|Q14168-3|Q14168-2|Q14168-6|Q14168-5	MPP2	7.3	3	35.38
886	886.1	Ribosome biogenesis protein TSR3 homolog	TSR3	-0.153	0.904	0.798789	1.02971	5	298000000	1490000000	0.201	4	4401528	3473155	3115243	4706061	34165.8	HUMAN	Q9UJK0	Q9UJK0	TSR3	20.1	4	33.13
93	93.1	Probable ATP-dependent RNA helicase DDX28	DDX28	-0.154	0.776	0.804388	0.325631	58	567000000	32900000000	0.683	29	42755209	33617584	34000484	43988150	59808.3	HUMAN	Q9NUL7	Q9NUL7	DDX28	68.3	29	387.54
504	504.1	39S ribosomal protein L14, mitochondrial	MRPL14	-0.154	0.671	0.804388	0.251932	11	1000000000	11000000000	0.482	8	10929387	8575322	8670671	11413716	16175.6	HUMAN	Q6P1L8	Q6P1L8	MRPL14	48.2	8	79.64
1045	1045.1	Sex comb on midleg-like protein 4	SCML4	-0.154	0.927	0.804388	1.15622	2	261000000	523000000	0.072	2	564855	411779	379451	579267	45535.4	HUMAN	Q8N228	Q8N228|Q8N228-2	SCML4	7.2	2	24.04
983	983.1	Talin-1	TLN1	-0.155	0.958	0.809987	1.32674	3	68100000	204000000	0.017	3	1135617	837097	804361	1225583	271930	HUMAN	Q9Y490	Q9Y490	TLN1	1.7	3	27.19
114	114.1	60S ribosomal protein L23	RPL23	-0.156	0.765	0.815586	0.265124	97	11000000000	1070000000000	0.807	20	718288872	491648036	458535495	666597109	14979.3	HUMAN	P62829	P62829|J3KT29|B9ZVP7|J3KTJ3	RPL23	80.7	20	344.8
526	526.1	Pleckstrin homology domain-containing family H member 3	PLEKHH3	-0.156	0.789	0.815586	0.397139	9	39700000	357000000	0.124	6	2297579	1705273	1686292	2345500	86342.8	HUMAN	Q7Z736	Q7Z736|X6R3U4|Q7Z736-2|Q7Z736-3|Q7Z736-4	PLEKHH3	12.4	6	75.37
921	921.1	60S ribosomal protein L34	RPL34	-0.157	0.677	0.821186	0.218928	7	295000000	2070000000	0.17	3	10364467	9092604	9518123	9967498	13520.9	HUMAN	P49207	P49207	RPL34	17	3	30.69
1087	1087.1	Isoform 2 of Nck-associated protein 1	NCKAP1	-0.157	0.917	0.821186	1.10121	3	8910000	26700000	0.03	2	470250	345430	354696	508966	130827	HUMAN	Q9Y2A7-2	Q9Y2A7-2|Q9Y2A7	NCKAP1	3	2	21.35
1117	1117.1	SUMO-activating enzyme subunit 2	UBA2	-0.157	0.715	0.821186	0.00990538	2	40600000	81200000	0.042	2	320139	219440	241501	332545	71792.9	HUMAN	Q9UBT2	Q9UBT2|K7ES38|U3KQ55|Q9UBT2-2	UBA2	4.2	2	20.42
621	621.1	Protein furry homolog-like	FRYL	-0.158	0.747	0.826785	0.166114	7	150000000	1050000000	0.036	7	2494410	1863775	1894150	2735067	342387	HUMAN	O94915	O94915|F2Z2S2	FRYL	3.6	7	58.86
832	832.1	RNA/RNP complex-1-interacting phosphatase	DUSP11	-0.158	0.784	0.826785	0.369636	4	64200000	257000000	0.133	3	1534866	1018543	1017168	1573166	39280.4	HUMAN	O75319	O75319|C9JYA6|O75319-2	DUSP11	13.3	3	36.5
253	253.1	40S ribosomal protein S10	RPS10	-0.159	0.81	0.832384	0.512651	33	530000000	17500000000	0.551	11	18457453	14079738	13742298	20172598	18897.4	HUMAN	P46783	P46783|F6U211|Q9NQ39	RPS10	55.1	11	175.01
713	713.1	Transcription initiation protein SPT3 homolog	SUPT3H	-0.159	0.571	0.832384	0.801991	4	55500000	222000000	0.142	4	782911	566434	590983	757526	44646.1	HUMAN	O75486	O75486|O75486-2|O75486-3	SUPT3H	14.2	4	48.65
424	424.1	Isoform 7 of Phosphatidate phosphatase LPIN1	LPIN1	-0.16	0.875	0.837983	0.87019	12	196000000	2350000000	0.152	9	4948823	4049996	4124063	5355637	108658	HUMAN	Q14693-7	Q14693-7|Q14693-5|Q14693-3|Q14693-2|Q14693|Q14693-4|Q14693-6	LPIN1	15.2	9	102.44
945	945.1	39S ribosomal protein L17, mitochondrial	MRPL17	-0.163	0.819	0.85478	0.562157	4	17700000	70900000	0.245	3	826811	597303	588154	832699	20106.9	HUMAN	Q9NRX2	Q9NRX2	MRPL17	24.5	3	29.04
1128	1128.1	Arginine and glutamate-rich protein 1	ARGLU1	-0.163	0.684	0.85478	0.180424	2	24500000	49000000	0.051	2	1440860	942571	1021786	1352135	33215.8	HUMAN	Q9NWB6	Q9NWB6|Q9NWB6-2|Q9NWB6-3	ARGLU1	5.1	2	19.94
354	354.1	60S ribosomal protein L36a-like	RPL36AL	-0.164	0.714	0.86038	0.015406	28	7570000000	212000000000	0.547	11	156832047	120945300	108018178	162895992	12753.9	HUMAN	Q969Q0	Q969Q0|R4GN19	RPL36AL	54.7	11	125.73
455	455.1	Putative ribosome-binding factor A, mitochondrial	RBFA	-0.164	0.989	0.86038	1.49726	9	138000000	1240000000	0.303	7	5464067	3969721	3451371	5512078	38872.2	HUMAN	Q8N0V3	Q8N0V3|Q8N0V3-2	RBFA	30.3	7	91.73
1250	1250.1	Isoform 3 of Hyaluronan mediated motility receptor	HMMR	-0.164	0.485	0.86038	1.27504	3	10600000	31800000	0.048	3	455700	373218	410953	453303	84626.5	HUMAN	O75330-3	O75330-3|O75330|O75330-2|O75330-4	HMMR	4.8	3	16.53
130	130.1	Actin-related protein 10	ACTR10	-0.165	0.784	0.865979	0.369636	47	416000000	19600000000	0.625	21	48468922	34980286	35573258	47171020	46876.7	HUMAN	Q9NZ32	Q9NZ32|F6S9Y6|G3V5Y4|G3V2Q5|G3V524	ACTR10	62.5	21	312.97
348	348.1	Zinc finger protein 512B	ZNF512B	-0.165	0.744	0.865979	0.149612	13	277000000	3600000000	0.193	11	5941841	4556282	4369155	5968544	98802.8	HUMAN	Q96KM6	Q96KM6	ZNF512B	19.3	11	127.9
1038	1038.1	Segment polarity protein dishevelled homolog DVL-1	DVL1	-0.165	0.691	0.865979	0.14192	4	145000000	580000000	0.067	2	1035472	764773	703683	1047478	75584.8	HUMAN	O14640	O14640|O14640-2|P54792|P54792-2	DVL1	6.7	2	24.26
141	141.1	Isoform 4 of 40S ribosomal protein S24	RPS24	-0.166	0.845	0.871578	0.705172	91	5430000000	494000000000	0.249	17	405178995	308288889	256849997	385090260	32886.5	HUMAN	P62847-4	P62847-4|P62847|P62847-3|E7ETK0|P62847-2	RPS24	24.9	17	290.3
154	154.2	Isoform 2 of Calcium-binding mitochondrial carrier protein Aralar2	SLC25A13	-0.166	0.703	0.871578	0.0759125	18	265000000	4760000000	0.307	14	8015951	5597032	5846934	7717669	74701.7	HUMAN	Q9UJS0-2	Q9UJS0-2|Q9UJS0	SLC25A13	30.7	14	196.79
159	159.1	40S ribosomal protein S17-like	RPS17L	-0.166	0.883	0.871578	0.914195	94	4110000000	387000000000	0.807	16	239602401	178492509	162654583	231348701	15606.9	HUMAN	P0CW22	P0CW22|A0A075B716|H0YN88	RPS17L	80.7	16	256.7
334	334.1	Stomatin-like protein 2, mitochondrial	STOML2	-0.167	0.997	0.877177	1.54126	18	185000000	3340000000	0.412	10	5540929	4166624	3866244	5743018	38647.5	HUMAN	Q9UJZ1	Q9UJZ1|Q9UJZ1-2|F2Z2I8	STOML2	41.2	10	134.16
532	532.1	Probable ATP-dependent RNA helicase DHX35	DHX35	-0.167	0.804	0.877177	0.479648	8	340000000	2720000000	0.179	8	2742680	1975409	1903697	2747804	79536.4	HUMAN	Q9H5Z1	Q9H5Z1|Q5THR1|Q9H5Z1-2|F2Z2Z2	DHX35	17.9	8	73.38
823	823.1	FERM domain-containing protein 5	FRMD5	-0.169	0.915	0.888375	1.09021	5	64600000	323000000	0.121	3	951231	652917	585196	931468	65805.2	HUMAN	Q7Z6J6	Q7Z6J6|Q7Z6J6-2|B5MC67|H0YKW6|F8WCI0	FRMD5	12.1	3	37.02
558	558.1	Isoform 2 of Mitogen-activated protein kinase kinase kinase 12	MAP3K12	-0.17	0.715	0.893974	0.00990538	6	55300000	332000000	0.095	6	2273360	1446587	1406382	2220101	97346.8	HUMAN	Q12852-2	Q12852-2|Q12852|F8VUG4	MAP3K12	9.5	6	68.05
897	897.2	Ras-related protein Rab-3B	RAB3B	-0.17	0.887	0.893974	0.936197	3	64600000	194000000	0.141	3	1391878	1101856	1003356	1461158	24985.7	HUMAN	P20337	P20337|Q96AX2-3|Q96AX2|Q96AX2-2|Q86YS6|Q15771|Q15286|B7Z3L0|A8MZI4|Q96AX2-4|A8MTC6|A8MSP2|Q15771-2|Q15286-2|Q86YS6-2|E9PNB9	RAB3B	14.1	3	27.24
690	690.1	Isoform 3 of Unconventional myosin-Va	MYO5A	-0.172	0.72	0.905173	0.0175976	7	162000000	1130000000	0.045	7	2139449	1590718	1593713	2190264	220315	HUMAN	Q9Y4I1-3	Q9Y4I1-3|G3V394|Q9Y4I1|F8WE88|Q9Y4I1-2|F8W6H6	MYO5A	4.5	7	51.78
1027	1027.1	Methionine--tRNA ligase, cytoplasmic	MARS	-0.172	0.849	0.905173	0.727174	3	27400000	82300000	0.033	2	485380	340878	326643	498119	102312	HUMAN	P56192	P56192|P56192-2|F5H2V6|F8W0S4|F8VZZ9|F8W0M7|F8VS26|F8VPL7	MARS	3.3	2	24.62
1376	1376.1	Astrotactin-2	ASTN2	-0.172	0.936	0.905173	1.20573	2	38400000	76800000	0.016	2	710818	553897	532688	802645	150694	HUMAN	O75129	O75129|O75129-2	ASTN2	1.6	2	13.52
4	4.5	Isoform 2 of Spectrin beta chain, erythrocytic	SPTB	-0.173	0.994	0.910772	1.52476	16	525000000	8400000000	0.036	11	16021230	11958865	11625932	18204295	268791	HUMAN	P11277-2	P11277-2|P11277|P11277-3	SPTB	3.6	11	103.96
321	321.2	Sideroflexin-1	SFXN1	-0.173	0.812	0.910772	0.523652	6	162000000	974000000	0.105	2	1463395	1035217	973913	1382710	35904.1	HUMAN	Q9H9B4	Q9H9B4|S4R2X2	SFXN1	10.5	2	30.8
354	354.2	60S ribosomal protein L36a	RPL36A	-0.173	0.776	0.910772	0.325631	26	8120000000	211000000000	0.401	10	152539527	116048118	102527280	159359980	16663.2	HUMAN	J3KQN4	J3KQN4|P83881|H0Y5B4|H7BZ11|H0Y3V9|H7BY91	RPL36A	40.1	10	109.66
519	519.1	60S acidic ribosomal protein P0	RPLP0	-0.173	0.923	0.910772	1.13422	8	148000000	1180000000	0.425	7	1514208	1059916	1031977	1585521	34444.1	HUMAN	P05388	P05388|F8VWS0|P05388-2|Q8NHW5|G3V210|F8W1K8|F8VRK7|F8VQY6	RPLP0	42.5	7	76.34
1030	1030.1	Isoform Long of Glucose-6-phosphate 1-dehydrogenase	G6PD	-0.173	0.906	0.910772	1.04071	2	74300000	149000000	0.069	2	503766	358866	318369	482222	64339.1	HUMAN	P11413-2	P11413-2|P11413-3|P11413	G6PD	6.9	2	24.46
70	70.2	60S ribosomal protein L10	RPL10	-0.174	0.819	0.916371	0.562157	102	8370000000	854000000000	0.846	25	763368007	581619126	511313043	773850842	18819.6	HUMAN	F8W7C6	F8W7C6	RPL10	84.6	25	348.1
373	373.2	Calcium/calmodulin-dependent protein kinase type II subunit beta	CAMK2B	-0.174	0.956	0.916371	1.31574	12	78200000	939000000	0.217	8	4333422	3712447	3326991	4730022	73589.3	HUMAN	Q13554	Q13554|Q13554-2|Q13554-5|Q13554-8|Q13554-3|Q13554-4|Q13554-7|Q13554-6|H7BXS4|E7ERS6	CAMK2B	21.7	8	67.75
484	484.1	Proline-, glutamic acid- and leucine-rich protein 1	PELP1	-0.174	0.549	0.916371	0.923004	9	200000000	1800000000	0.094	7	2429298	1950443	2099465	2434362	137050	HUMAN	C9JFV4	C9JFV4|Q8IZL8|I3L3A8|E7EV54	PELP1	9.4	7	83.63
682	682.1	39S ribosomal protein L22, mitochondrial	MRPL22	-0.174	0.839	0.916371	0.672168	7	608000000	4260000000	0.206	4	6806679	6255032	6316928	7400121	26702.7	HUMAN	J3KQY1	J3KQY1|E7ESL0|Q9NWU5|Q9NWU5-3|Q9NWU5-2	MRPL22	20.6	4	52.42
1167	1167.1	Dolichyl-diphosphooligosaccharide--protein glycosyltransferase subunit STT3B	STT3B	-0.174	0.69	0.916371	0.14742	2	3470000	6930000	0.032	2	618841	453107	443181	571020	94300.1	HUMAN	Q8TCJ2	Q8TCJ2	STT3B	3.2	2	18.86
1269	1269.1	GON-4-like protein	GON4L	-0.174	0.752	0.916371	0.193617	2	2730000	5470000	0.013	2	203528	144740	143145	195305	250613	HUMAN	Q3T8J9	Q3T8J9|Q3T8J9-3|Q3T8J9-2|Q9H869-9|Q9H869-8|Q9H869|Q9H869-2|Q9H869-3|Q9H869-4|Q9H869-6|Q9H869-5|B0QZ55|Q9H869-7	GON4L	1.3	2	16.04
1137	1137.1	Ski oncogene	SKI	-0.175	0.79	0.92197	0.402639	2	2150000	4290000	0.067	2	260593	186231	187653	262164	81258.8	HUMAN	P12755	P12755	SKI	6.7	2	19.68
195	195.1	Isoform 3 of Neurabin-1	PPP1R9A	-0.176	0.566	0.927569	0.829494	28	265000000	7410000000	0.207	21	27479513	21250179	23373925	26060891	154561	HUMAN	Q9ULJ8-3	Q9ULJ8-3|Q9ULJ8-5|Q9ULJ8|Q9ULJ8-4|Q9ULJ8-2	PPP1R9A	20.7	21	222.25
624	624.1	Isoform 1 of RNA demethylase ALKBH5	ALKBH5	-0.176	0.773	0.927569	0.309129	7	213000000	1490000000	0.194	5	1829019	1392664	1408288	1926143	52938.9	HUMAN	Q6P6C2-1	Q6P6C2-1|Q6P6C2|Q6P6C2-3	ALKBH5	19.4	5	58.58
942	942.1	Isoform 2 of Acetyl-CoA acetyltransferase, cytosolic	ACAT2	-0.176	0.651	0.927569	0.361943	3	51600000	155000000	0.089	2	603710	446542	478030	636780	45212.4	HUMAN	Q9BWD1-2	Q9BWD1-2|Q9BWD1	ACAT2	8.9	2	29.28
1042	1042.1	Isoform 2 of Nesprin-2	SYNE2	-0.176	1.088	0.927569	2.04182	3	60500000	182000000	0.005	3	646911	483397	468300	661740	804724	HUMAN	Q8WXH0-2	Q8WXH0-2|Q8WXH0|Q8WXH0-7|G3V5X4|Q8WXH0-3|Q8WXH0-4|Q86YP9	SYNE2	0.5	3	24.11
230	230.1	Clathrin heavy chain 1	CLTC	-0.177	0.856	0.933168	0.765679	23	152000000	3510000000	0.145	18	11238751	8674907	8659958	12340994	193380	HUMAN	Q00610	Q00610|Q00610-2|J3KS13|J3QL20	CLTC	14.5	18	195.8
176	176.1	Zinc finger protein 316	ZNF316	-0.178	0.836	0.938767	0.655667	29	364000000	10600000000	0.302	17	13272786	9016542	8900372	14080210	110489	HUMAN	A6NFI3	A6NFI3	ZNF316	30.2	17	235.29
507	507.1	Protein C21orf2	C21orf2	-0.178	0.934	0.938767	1.19472	11	47700000	524000000	0.347	7	2209286	1341734	1245076	2339200	28739.2	HUMAN	O43822	O43822|O43822-3|O43822-2|O43822-4	C21orf2	34.7	7	79.09
573	573.1	FLYWCH-type zinc finger-containing protein 1	FLYWCH1	-0.178	0.797	0.938767	0.441143	5	116000000	582000000	0.131	5	975146	700196	676943	966969	81305.1	HUMAN	Q4VC44	Q4VC44|Q4VC44-2|Q4VC44-3|Q4VC44-4|Q4VC44-5	FLYWCH1	13.1	5	65.84
790	790.1	Isoform 3 of Coronin-1C	CORO1C	-0.178	1.141	0.938767	2.33335	5	260000000	1300000000	0.089	4	2644993	2300404	2112138	3284837	59745.2	HUMAN	Q9ULV4-3	Q9ULV4-3|Q9ULV4-2|Q9ULV4|B4E3S0|Q6QEF8-5|Q6QEF8|J3KSS5|J3QLV6|Q6QEF8-2|Q6QEF8-3|Q6QEF8-4	CORO1C	8.9	4	40.07
843	843.1	UAP56-interacting factor	FYTTD1	-0.178	0.74	0.938767	0.127609	4	326000000	1300000000	0.135	3	1481407	1218346	1286890	1535661	35874.8	HUMAN	Q96QD9	Q96QD9|Q96QD9-2|Q96QD9-3	FYTTD1	13.5	3	35.77
153	153.1	60S ribosomal protein L35	RPL35	-0.179	0.787	0.944367	0.386137	75	8580000000	643000000000	0.642	22	435573504	372209526	335938406	434944196	14551.2	HUMAN	P42766	P42766|F2Z388	RPL35	64.2	22	270.35
227	227.1	Nucleolar GTP-binding protein 2	GNL2	-0.18	0.762	0.949966	0.248623	25	265000000	6630000000	0.302	16	13660457	10302977	10634783	13836892	83881.6	HUMAN	Q13823	Q13823	GNL2	30.2	16	198.53
385	385.1	40S ribosomal protein S26	RPS26	-0.181	0.85	0.955565	0.732675	40	27900000000	1120000000000	0.547	8	621779873	458111807	382801848	621193170	13300.5	HUMAN	P62854	P62854	RPS26	54.7	8	114.14
399	399.1	U3 small nucleolar ribonucleoprotein protein IMP3	IMP3	-0.181	0.841	0.955565	0.68317	11	406000000	4460000000	0.483	6	6875309	4713786	4672185	6772123	21963.9	HUMAN	Q9NV31	Q9NV31	IMP3	48.3	6	108.62
827	827.1	Zinc finger protein with KRAB and SCAN domains 1	ZKSCAN1	-0.181	0.834	0.955565	0.644665	5	200000000	1000000000	0.117	4	2853708	2104683	2090669	2932957	64598.8	HUMAN	P17029	P17029|E9PC66|B3KRF7	ZKSCAN1	11.7	4	36.81
272	272.1	Signal-induced proliferation-associated 1-like protein 1	SIPA1L1	-0.182	0.589	0.961164	0.70298	20	135000000	2700000000	0.126	15	7104437	5550025	6137382	6874125	201223	HUMAN	O43166	O43166|O43166-2|O43166-3|F5GYF8	SIPA1L1	12.6	15	163.92
461	461.1	Cytohesin-2	CYTH2	-0.182	0.78	0.961164	0.347633	10	187000000	1870000000	0.21	8	4394062	3820934	3704998	4641974	46887.6	HUMAN	Q99418	Q99418|Q99418-2|G5E9B7|O43739|O43739-2|B7Z2V9	CYTH2	21	7	89.78
770	770.1	Mitochondrial ribonuclease P protein 1	TRMT10C	-0.183	0.924	0.966763	1.13972	5	37100000	185000000	0.119	4	2312995	1654455	1548450	2386369	47631.3	HUMAN	Q7L0Y3	Q7L0Y3	TRMT10C	11.9	4	42.39
987	987.1	Peptidyl-tRNA hydrolase ICT1, mitochondrial	ICT1	-0.183	0.758	0.966763	0.22662	3	233000000	698000000	0.223	3	1340467	974843	1009537	1365876	23857.9	HUMAN	Q14197	Q14197	ICT1	22.3	3	27.02
57	57.2	Keratin, type I cytoskeletal 14	KRT14	-0.185	1.022	0.977961	1.67878	16	1800000000	28800000000	0.163	9	29492010	17814692	20642951	39091529	51902.9	HUMAN	P02533	P02533|P19012	KRT14	16.3	9	93.02
404	404.1	X-ray repair cross-complementing protein 6	XRCC6	-0.185	0.94	0.977961	1.22773	13	247000000	3210000000	0.152	10	8143115	6082569	5805509	8881366	70127.1	HUMAN	P12956	P12956|P12956-2|B1AHC9|F5H1I8	XRCC6	15.2	10	107.73
1368	1368.1	Isoform 3 of Guanine nucleotide exchange factor DBS	MCF2L	-0.185	1.025	0.977961	1.69528	2	6330000000	12700000000	0.028	2	25558111	13318813	14993125	33481304	121757	HUMAN	O15068-3	O15068-3|G5E9A1|O15068|O15068-9|O15068-10|O15068-8|O15068-6|O15068-2|O15068-4|O15068-5	MCF2L	2.8	2	13.75
636	636.1	Versican core protein	VCAN	-0.186	0.649	0.98356	0.372945	5	148000000	742000000	0.021	5	2247918	1575478	1677255	2136368	374810	HUMAN	P13611	P13611|P13611-5|P13611-2|P13611-3|E9PF17|P13611-4|Q86W61	VCAN	2.1	5	57.37
948	948.1	Serine/arginine-rich splicing factor 3	SRSF3	-0.186	0.852	0.98356	0.743676	3	242000000	725000000	0.182	3	1896504	1565769	1400682	1862257	19557.5	HUMAN	P84103	P84103|P84103-2	SRSF3	18.2	3	28.97
529	529.1	TAF6-like RNA polymerase II p300/CBP-associated factor-associated factor 65 kDa subunit 6L	TAF6L	-0.187	0.788	0.98916	0.391638	6	130000000	782000000	0.131	6	4458542	3170447	3261856	4650720	68383.7	HUMAN	Q9Y6J9	Q9Y6J9	TAF6L	13.1	6	74.21
1143	1143.1	F-box only protein 28	FBXO28	-0.187	0.895	0.98916	0.980202	2	86000000	172000000	0.081	2	681607	537327	490627	687726	41433.7	HUMAN	Q9NVF7	Q9NVF7	FBXO28	8.1	2	19.47
539	539.1	ATP-dependent RNA helicase DDX50	DDX50	-0.188	0.814	0.994759	0.534654	6	110000000	661000000	0.119	5	1518248	1117889	1128632	1645967	83134.1	HUMAN	Q9BQ39	Q9BQ39	DDX50	11.9	5	72.95
629	629.1	28S ribosomal protein S30, mitochondrial	MRPS30	-0.188	0.804	0.994759	0.479648	8	76000000	608000000	0.184	6	3616224	2686334	2705896	3762283	50991.4	HUMAN	Q9NP92	Q9NP92	MRPS30	18.4	6	57.97
1229	1229.1	Lysine-specific demethylase 4B	KDM4B	-0.188	0.72	0.994759	0.0175976	3	107000000	320000000	0.038	3	1293769	1011715	1028147	1333888	127963	HUMAN	F5GX28	F5GX28|O94953|O94953-2	KDM4B	3.8	3	17.13
316	316.1	T-complex protein 1 subunit eta	CCT7	-0.189	0.734	1.00036	0.0946059	13	205000000	2660000000	0.329	11	8346263	6056776	5966056	8268250	59879.1	HUMAN	Q99832	Q99832|Q99832-3|Q99832-4|Q99832-2|F8WBP8	CCT7	32.9	11	142.69
419	419.1	U5 small nuclear ribonucleoprotein 200 kDa helicase	SNRNP200	-0.189	0.914	1.00036	1.08471	10	338000000	3380000000	0.072	9	1977032	1375434	1319728	1991304	246158	HUMAN	O75643	O75643|B4E0P5|O75643-2	SNRNP200	7.2	9	103.45
465	465.1	X-ray repair cross-complementing protein 5	XRCC5	-0.189	0.872	1.00036	0.853688	8	84000000	672000000	0.101	7	3614869	2928533	2761488	4193696	83273.6	HUMAN	P13010	P13010	XRCC5	10.1	7	88.13
771	771.1	Mannosyl-oligosaccharide glucosidase	MOGS	-0.189	0.771	1.00036	0.298128	4	124000000	497000000	0.09	4	735995	487339	512674	709955	92087	HUMAN	Q13724	Q13724|Q13724-2|B8ZZE2	MOGS	9	4	42.01
70	70.1	60S ribosomal protein L10	RPL10	-0.19	0.839	1.00596	0.672168	124	8090000000	1000000000000	0.766	30	923343282	705120441	625896820	945345876	25059.9	HUMAN	P27635	P27635|Q96L21	RPL10	76.6	30	447.23
654	654.1	THAP domain-containing protein 11	THAP11	-0.19	0.792	1.00596	0.41364	8	609000000	4870000000	0.162	5	9129639	6612225	6538347	8601505	34796.7	HUMAN	Q96EK4	Q96EK4	THAP11	16.2	5	54.77
145	145.1	60S ribosomal protein L11	RPL11	-0.191	0.87	1.01156	0.842687	57	4120000000	235000000000	0.842	21	238087943	162722026	149925081	226434793	20480.2	HUMAN	P62913	P62913	RPL11	84.2	21	287.26
400	400.3	Serine/threonine-protein phosphatase PP1-beta catalytic subunit	PPP1CB	-0.191	0.885	1.01156	0.925196	9	276000000	2480000000	0.192	6	5235668	3589917	3650333	5182440	37984.9	HUMAN	P62140	P62140	PPP1CB	19.2	6	71.62
787	787.1	Dematin	DMTN	-0.191	0.721	1.01156	0.0230982	5	48000000	240000000	0.086	5	3199223	2207240	2315120	3342493	45627.7	HUMAN	Q08495	Q08495|Q08495-2|B4DI75|Q08495-3|E5RJ56	DMTN	8.6	5	40.55
803	803.1	Transcription factor 20	TCF20	-0.191	0.617	1.01156	0.548964	5	127000000	635000000	0.033	5	3631971	3199854	3367051	3879720	213251	HUMAN	Q9UGU0	Q9UGU0|Q9UGU0-2	TCF20	3.3	5	38.5
815	815.1	ATP synthase subunit d, mitochondrial	ATP5H	-0.192	0.866	1.01716	0.820685	4	245000000	981000000	0.267	3	1530560	1160118	1073819	1485264	18547.9	HUMAN	O75947	O75947|O75947-2|F5H608	ATP5H	26.7	3	37.75
1275	1275.1	Transcription activator BRG1	SMARCA4	-0.193	0.815	1.02275	0.540154	2	126000000	253000000	0.01	2	2192176	1444431	1575588	2228194	185213	HUMAN	P51532	P51532|P51532-4|P51532-3|P51532-2|P51532-5	SMARCA4	1	2	15.83
523	523.1	MKI67 FHA domain-interacting nucleolar phosphoprotein	NIFK	-0.194	0.919	1.02835	1.11222	9	107000000	967000000	0.327	6	1575404	1096057	1048560	1632680	34392.7	HUMAN	Q9BYG3	Q9BYG3	NIFK	32.7	6	75.56
586	586.1	Absent in melanoma 1 protein	AIM1	-0.194	0.595	1.02835	0.669977	6	44200000	265000000	0.055	6	3779648	3395197	3946565	4086588	190213	HUMAN	Q9Y4K1	Q9Y4K1|Q9Y4K1-2	AIM1	5.5	6	64.33
982	982.1	Neural cell adhesion molecule L1	L1CAM	-0.194	0.659	1.02835	0.317939	3	58900000	177000000	0.032	3	739298	589225	618104	804459	140970	HUMAN	P32004	P32004|P32004-2|P32004-3	L1CAM	3.2	3	27.23
683	683.1	Dynactin subunit 6	DCTN6	-0.195	0.632	1.03395	0.466455	7	621000000	4350000000	0.273	4	7352545	5567209	6056769	7446851	21089	HUMAN	O00399	O00399|E5RK00|E5RFU3|E5RGW9|E5RIK5	DCTN6	27.3	4	52.39
743	743.1	Enhancer of mRNA-decapping protein 3	EDC3	-0.197	0.703	1.04515	0.0759125	5	48100000	241000000	0.122	3	254700	180484	202879	271114	56818.2	HUMAN	Q96F86	Q96F86	EDC3	12.2	3	45.3
824	824.1	Choline O-acetyltransferase	CHAT	-0.197	0.802	1.04515	0.468646	5	5670000	28300000	0.114	5	1186892	916655	934186	1257431	83903.6	HUMAN	P28329	P28329|P28329-2|P28329-3	CHAT	11.4	5	36.98
593	593.1	BRCA1-A complex subunit BRE	BRE	-0.198	0.989	1.05075	1.49726	11	189000000	2070000000	0.203	6	4709484	3758618	3402226	5502771	44007.3	HUMAN	Q9NXR7	Q9NXR7|Q9NXR7-1|Q9NXR7-3|Q9NXR7-4	BRE	20.3	6	62.63
1164	1164.1	Protein kinase C iota type	PRKCI	-0.198	0.862	1.05075	0.798682	3	6060000	18200000	0.067	2	466840	331459	302010	446981	69231.1	HUMAN	P41743	P41743	PRKCI	6.7	2	18.93
1263	1263.1	Dapper homolog 2	DACT2	-0.198	0.991	1.05075	1.50826	2	4120000	8230000	0.041	2	529611	379225	347854	542685	83326.1	HUMAN	Q5SW24	Q5SW24|Q5SW24-2|Q5SW24-3|Q5SW24-4	DACT2	4.1	2	16.23
389	389.1	Importin subunit beta-1	KPNB1	-0.2	0.711	1.06195	0.0319078	14	276000000	3860000000	0.154	10	5914574	4518136	4538032	5837664	98480.7	HUMAN	Q14974	Q14974|Q14974-2	KPNB1	15.4	10	112.54
606	606.1	Eukaryotic translation initiation factor 3 subunit F	EIF3F	-0.201	0.828	1.06755	0.611662	6	125000000	749000000	0.268	5	1480015	923781	935391	1320792	37677.3	HUMAN	O00303	O00303|E9PQV8	EIF3F	26.8	5	60.52
1021	1021.1	Isoform 2 of NADH dehydrogenase [ubiquinone] 1 alpha subcomplex subunit 11	NDUFA11	-0.201	0.756	1.06755	0.215619	3	8490000	25500000	0.188	2	252079	176553	172582	240350	23866.5	HUMAN	Q86Y39-2	Q86Y39-2|Q86Y39|K7EK78|K7EQ77|K7ELJ0	NDUFA11	18.8	2	24.97
19	19.1	Tripartite motif-containing protein 3	TRIM3	-0.204	0.83	1.08434	0.622663	210	2300000000	482000000000	0.772	66	294072257	209629941	197061856	308247724	81912.1	HUMAN	O75382	O75382|O75382-2|O75382-4|O75382-3	TRIM3	77.2	66	1036.74
594	594.1	39S ribosomal protein L23, mitochondrial	MRPL23	-0.204	0.692	1.08434	0.136419	7	350000000	2450000000	0.359	5	1992890	1475312	1419394	1897964	17780.9	HUMAN	Q16540	Q16540|A8MYK1|A8MVT4|A6NJD9	MRPL23	35.9	5	62.54
1016	1016.1	5'-3' exoribonuclease 2	XRN2	-0.205	0.989	1.08994	1.49726	3	19300000	57800000	0.068	3	565140	402624	381006	585300	109493	HUMAN	Q9H0D6	Q9H0D6|Q9H0D6-2	XRN2	6.8	3	25.37
741	741.1	28S ribosomal protein S2, mitochondrial	MRPS2	-0.206	0.771	1.09554	0.298128	6	159000000	954000000	0.168	5	3945606	3040998	2917323	4013609	33533.9	HUMAN	Q9Y399	Q9Y399	MRPS2	16.8	5	45.37
1079	1079.1	Galectin-3-binding protein	LGALS3BP	-0.206	0.735	1.09554	0.100107	3	19700000	59000000	0.071	3	1052726	798901	809643	980586	66242.7	HUMAN	Q08380	Q08380	LGALS3BP	7.1	3	21.68
635	635.1	NADH dehydrogenase [ubiquinone] 1 alpha subcomplex subunit 9, mitochondrial	NDUFA9	-0.207	0.723	1.10114	0.0340994	6	7260000000	43600000000	0.19	5	1553717	1081103	1145937	1554243	42679.9	HUMAN	Q16795	Q16795|F5H0J3	NDUFA9	19	5	57.38
1171	1171.1	DnaJ homolog subfamily B member 1	DNAJB1	-0.207	0.883	1.10114	0.914195	2	438000000	877000000	0.07	2	1139582	808860	829957	1288949	38214.6	HUMAN	P25685	P25685|P25685-2	DNAJB1	7	2	18.71
145	145.2	Isoform 2 of 60S ribosomal protein L11	RPL11	-0.209	0.852	1.11234	0.743676	54	4140000000	224000000000	0.841	21	232559569	158563920	146497401	220974034	20352.1	HUMAN	P62913-2	P62913-2	RPL11	84.1	21	284.21
985	985.1	Myosin-9	MYH9	-0.209	0.775	1.11234	0.32013	2	49200000	98300000	0.015	2	448184	313501	317296	439109	227784	HUMAN	P35579	P35579|P35579-2	MYH9	1.5	2	27.1
112	112.1	Isoform 3 of 60S ribosomal protein L17	RPL17	-0.21	0.874	1.11794	0.864689	85	4000000000	340000000000	0.587	23	402906950	296361570	265832134	406191866	26714.6	HUMAN	P18621-3	P18621-3|P18621|J3QLC8|P18621-2	RPL17	58.7	23	346.16
876	876.1	Eukaryotic translation initiation factor 3 subunit A	EIF3A	-0.21	0.842	1.11794	0.68867	6	96300000	578000000	0.034	4	1693896	1246735	1170393	1685394	166966	HUMAN	Q14152	Q14152|Q14152-2	EIF3A	3.4	4	33.84
384	384.1	Slit homolog 2 protein	SLIT2	-0.212	0.897	1.12914	0.991203	13	121000000	1570000000	0.115	11	4088648	2806029	2787585	4286923	177386	HUMAN	X6R3P0	X6R3P0|O94813|O94813-2|O94813-3	SLIT2	11.5	11	114.49
178	178.1	TRIO and F-actin-binding protein	TRIOBP	-0.213	0.239	1.13474	2.62819	30	194000000	5830000000	0.128	24	18408399	12605161	15940897	15249327	264281	HUMAN	Q9H2D6	Q9H2D6|Q9H2D6-2|Q9H2D6-3|Q9H2D6-7|Q9H2D6-5|Q9H2D6-4|Q9H2D6-6	TRIOBP	12.8	24	233.96
327	327.1	ATP-dependent RNA helicase DDX18	DDX18	-0.213	0.713	1.13474	0.0209066	17	84900000	1440000000	0.25	12	6043453	4289544	4331606	5874144	75747.7	HUMAN	Q9NVP1	Q9NVP1	DDX18	25	12	137.55
721	721.1	Tumor protein p53-inducible nuclear protein 2	TP53INP2	-0.213	0.682	1.13474	0.191425	7	371000000	2600000000	0.186	4	3049994	1903529	2063452	2682712	24150.7	HUMAN	Q8IXH6	Q8IXH6	TP53INP2	18.6	4	47.77
451	451.1	Pre-mRNA-splicing factor SPF27	BCAS2	-0.214	0.752	1.14034	0.193617	8	234000000	1870000000	0.453	6	4246607	3532602	3460506	4233469	26245.1	HUMAN	O75934	O75934	BCAS2	45.3	6	92.62
584	584.1	Transformation/transcription domain-associated protein	TRRAP	-0.214	0.733	1.14034	0.0891053	8	49900000	399000000	0.033	8	1963574	1543030	1517495	1998650	442043	HUMAN	Q9Y4A5	Q9Y4A5|F2Z2U4|Q9Y4A5-2	TRRAP	3.3	8	64.71
1033	1033.1	Testican-2	SPOCK2	-0.215	0.826	1.14594	0.600661	3	61900000	186000000	0.049	2	979432	722807	667972	958554	48204.6	HUMAN	Q92563	Q92563|F5H283	SPOCK2	4.9	2	24.4
807	807.1	Sulfotransferase 4A1	SULT4A1	-0.218	0.683	1.16273	0.185924	3	187000000	560000000	0.14	3	800046	689090	661089	860412	33483.6	HUMAN	Q9BR01	Q9BR01|Q9BR01-2|F8WE22	SULT4A1	14	3	38.22
1064	1064.1	BAG family molecular chaperone regulator 2	BAG2	-0.219	0.977	1.16833	1.43125	3	121000000	362000000	0.094	2	2003566	1453214	1416346	2034443	23942.7	HUMAN	O95816	O95816|O95816-2	BAG2	9.4	2	22.76
1199	1199.1	tRNA (cytosine(34)-C(5))-methyltransferase	NSUN2	-0.219	0.734	1.16833	0.0946059	2	26800000	53500000	0.032	2	535853	393127	414849	547435	87267.9	HUMAN	Q08J23	Q08J23|Q08J23-2|Q08J23-3	NSUN2	3.2	2	17.64
680	680.1	Translation initiation factor eIF-2B subunit gamma	EIF2B3	-0.221	0.727	1.17953	0.0561018	5	34800000	174000000	0.192	5	1824289	1528351	1654861	1915536	50981.1	HUMAN	Q9NR50	Q9NR50|Q9NR50-2|Q9NR50-3	EIF2B3	19.2	5	52.58
1074	1074.1	Isoform 3 of Exportin-2	CSE1L	-0.221	0.81	1.17953	0.512651	2	628000000	1260000000	0.028	2	2515020	1705022	1664654	2319677	108574	HUMAN	P55060-3	P55060-3|P55060|P55060-4|P55060-2	CSE1L	2.8	2	22
687	687.1	N-acetyl-beta-glucosaminyl-glycoprotein 4-beta-N-acetylgalactosaminyltransferase 1	B4GALNT4	-0.222	0.809	1.18513	0.507151	5	83800000	419000000	0.066	5	1015339	665119	909470	1158542	117024	HUMAN	Q76KP1	Q76KP1	B4GALNT4	6.6	5	52.07
1353	1353.1	Polycomb protein SCMH1	SCMH1	-0.222	0.718	1.18513	0.0065964	2	169000000	338000000	0.027	2	1213593	987078	1164778	1370048	74265.6	HUMAN	Q96GD3	Q96GD3|Q96GD3-2|J3KPV8|Q96GD3-3|Q96GD3-4|Q96GD3-5	SCMH1	2.7	2	14.09
548	548.1	Isoleucine--tRNA ligase, cytoplasmic	IARS	-0.223	0.507	1.19073	1.15403	9	62100000	559000000	0.074	8	3880142	2853458	3171324	3625683	145808	HUMAN	P41252	P41252|J3KR24	IARS	7.4	8	70.1
1005	1005.1	Ribosomal RNA-processing protein 7 homolog A	RRP7A	-0.223	0.941	1.19073	1.23323	3	230000000	691000000	0.092	2	1995245	1500435	1620476	2127373	32504.6	HUMAN	Q9Y3A4	Q9Y3A4	RRP7A	9.2	2	25.81
1195	1195.1	Hormonally up-regulated neu tumor-associated kinase	HUNK	-0.224	0.661	1.19633	0.306938	2	18600000	37200000	0.058	2	521499	356163	417642	546860	80425.8	HUMAN	P57058	P57058	HUNK	5.8	2	17.94
1339	1339.1	Integrin-linked protein kinase	ILK	-0.226	0.686	1.20753	0.169423	2	3100000	6190000	0.059	2	377588	261613	258421	339674	51931.8	HUMAN	Q13418	Q13418|Q13418-2|Q13418-3	ILK	5.9	2	14.37
468	468.1	DNA-directed RNA polymerase, mitochondrial	POLRMT	-0.227	0.871	1.21312	0.848187	8	112000000	895000000	0.069	7	3588414	2322099	2247772	3597269	140387	HUMAN	O00411	O00411	POLRMT	6.9	7	87.13
557	557.1	Putative Polycomb group protein ASXL1	ASXL1	-0.234	0.805	1.25232	0.485148	8	79300000	634000000	0.071	7	1747841	1342551	1332674	1787033	167099	HUMAN	Q8IXJ9	Q8IXJ9|A6NIZ6|Q8IXJ9-2|Q6P1M8|Q5JWS8	ASXL1	7.1	7	68.11
598	598.1	3-ketoacyl-CoA thiolase, peroxisomal	ACAA1	-0.235	0.777	1.25792	0.331132	9	205000000	1850000000	0.216	8	3428435	2169837	2376727	3502191	44861.8	HUMAN	P09110	P09110|C9JDE9|P09110-2|B4DVF4	ACAA1	21.6	7	61.55
760	760.1	RNA methyltransferase-like protein 1	RNMTL1	-0.235	1.14	1.25792	2.32785	3	138000000	415000000	0.178	3	3403480	1664889	1527056	3291312	47304.4	HUMAN	Q9HC36	Q9HC36	RNMTL1	17.8	3	43.21
667	667.1	DNA excision repair protein ERCC-1	ERCC1	-0.236	0.635	1.26352	0.449953	8	93500000	748000000	0.202	4	1761150	1230793	1323959	1703604	32904.1	HUMAN	P07992	P07992|P07992-3|P07992-2|P07992-4|K7ER60	ERCC1	20.2	4	53.95
562	562.1	UPF0568 protein C14orf166	C14orf166	-0.237	0.811	1.26912	0.518152	7	274000000	1920000000	0.254	5	2030234	1351014	1349553	2633129	28181.7	HUMAN	Q9Y224	Q9Y224|G3V4C6|G3V4E7	C14orf166	25.4	5	67.66
850	850.1	Mediator of DNA damage checkpoint protein 1	MDC1	-0.238	0.945	1.27472	1.25523	3	55100000	165000000	0.022	3	804727	573678	578035	854346	227803	HUMAN	Q14676	Q14676|Q14676-2|Q14676-3|Q14676-4	MDC1	2.2	3	35.61
1202	1202.1	Mitochondrial carrier homolog 1	MTCH1	-0.239	0.776	1.28031	0.325631	2	3750000	7500000	0.033	2	255944	177201	196130	270754	41885.9	HUMAN	Q9NZJ7	Q9NZJ7|Q9NZJ7-2|Q5TDC2	MTCH1	3.3	2	17.57
400	400.1	Isoform Gamma-2 of Serine/threonine-protein phosphatase PP1-gamma catalytic subunit	PPP1CC	-0.242	0.876	1.29711	0.87569	16	330000000	5280000000	0.284	9	11496905	7751906	8066434	11466807	39259.3	HUMAN	P36873-2	P36873-2|P36873|F8VYE8|F8W0W8|F8VR82|P62136-2|P62136-3	PPP1CC	28.4	9	108.6
976	976.1	MAGUK p55 subfamily member 7	MPP7	-0.242	0.742	1.29711	0.138611	3	68700000	206000000	0.048	3	1363310	1095573	1227017	1469905	65693.7	HUMAN	Q5T2T1	Q5T2T1|S4R337|Q5T2T1-2	MPP7	4.8	3	27.42
554	554.1	Aspartate--tRNA ligase, cytoplasmic	DARS	-0.243	0.568	1.30271	0.818493	9	49900000	449000000	0.191	7	4361219	3337886	3545816	4156567	57534.6	HUMAN	P14868	P14868|P14868-2	DARS	19.1	7	68.57
1078	1078.1	Diacylglycerol kinase zeta	DGKZ	-0.243	0.822	1.30271	0.578658	2	75100000	150000000	0.027	2	1863618	1541507	1423229	1859013	125781	HUMAN	Q13574	Q13574|Q13574-3|Q13574-5|Q13574-7|Q13574-4|Q13574-2|Q13574-6|E9PNL8	DGKZ	2.7	2	21.72
372	372.1	Unconventional myosin-VIIa	MYO7A	-0.244	0.778	1.30831	0.336632	11	136000000	1500000000	0.07	11	4486052	3237032	3331817	4281486	256496	HUMAN	Q13402	Q13402|Q13402-6|Q13402-2|Q13402-8|Q13402-5|Q13402-7|Q13402-4|Q13402-3|B9A012	MYO7A	7	11	117.63
861	861.1	WD repeat-containing protein 18	WDR18	-0.245	0.631	1.31391	0.471955	3	216000000	647000000	0.094	3	2164754	1784565	1755683	2065220	48089	HUMAN	Q9BV38	Q9BV38|K7EIR0|U3KQQ3	WDR18	9.4	3	34.99
875	875.1	Death-associated protein kinase 1	DAPK1	-0.245	0.771	1.31391	0.298128	3	152000000	457000000	0.032	3	542297	400514	388524	537724	164760	HUMAN	Q5T8F1	Q5T8F1|P53355-3|P53355|P53355-4|P53355-2	DAPK1	3.2	3	33.87
640	640.1	D-3-phosphoglycerate dehydrogenase	PHGDH	-0.246	0.763	1.31951	0.254123	8	227000000	1820000000	0.155	6	3079251	2165624	2151665	3062291	57391.2	HUMAN	O43175	O43175|Q5SZU1	PHGDH	15.5	6	57.06
810	810.1	Uncharacterized protein C9orf114	C9orf114	-0.247	0.83	1.32511	0.622663	5	55700000	278000000	0.122	3	1118281	818715	768470	1100344	42521.4	HUMAN	Q5T280	Q5T280	C9orf114	12.2	3	38
891	891.1	TAF5-like RNA polymerase II p300/CBP-associated factor-associated factor 65 kDa subunit 5L	TAF5L	-0.247	0.974	1.32511	1.41475	3	20200000	60500000	0.103	3	666772	462711	473934	670743	66838.7	HUMAN	O75529	O75529|O75529-2	TAF5L	10.3	3	32.34
697	697.1	Isoform 3 of Drebrin	DBN1	-0.249	0.884	1.33631	0.919695	6	166000000	996000000	0.105	5	1733745	1203686	1187228	1774608	76925.9	HUMAN	Q16643-3	Q16643-3|Q16643|Q16643-2|D6R9Q9	DBN1	10.5	5	50.67
900	900.1	Mitochondrial carrier homolog 2	MTCH2	-0.249	1.07	1.33631	1.94281	3	18500000	55400000	0.184	3	801624	444138	461168	843917	33957.9	HUMAN	Q9Y6C9	Q9Y6C9	MTCH2	18.4	3	31.68
533	533.1	Splicing factor 3B subunit 3	SF3B3	-0.25	0.786	1.34191	0.380637	6	63300000	380000000	0.079	6	1924125	1271456	1326011	2120279	136659	HUMAN	Q15393	Q15393|Q15393-3|Q15393-2	SF3B3	7.9	6	73.32
312	312.1	40S ribosomal protein S20	RPS20	-0.251	0.776	1.3475	0.325631	25	3570000000	89300000000	0.781	13	101005662	74594293	79680420	103104204	13486.6	HUMAN	P60866	P60866|P60866-2|E5RJX2|G3XAN0|E5RIP1	RPS20	78.1	13	144
800	800.1	SET domain-containing protein 5	SETD5	-0.251	0.77	1.3475	0.292627	4	48900000	196000000	0.043	3	875233	557361	559632	874675	161030	HUMAN	E7EWN3	E7EWN3|Q9C0A6|Q9C0A6-3|Q9C0A6-2	SETD5	4.3	3	38.65
496	496.1	Uncharacterized protein KIAA0895-like	KIAA0895L	-0.252	0.859	1.3531	0.78218	8	59100000	473000000	0.222	8	3147113	2008066	2554044	3460405	53787.3	HUMAN	Q68EN5	Q68EN5|Q68EN5-2|Q68EN5-3	KIAA0895L	22.2	8	81.22
599	599.2	Isoform 12 of Methyl-CpG-binding domain protein 1	MBD1	-0.252	0.94	1.3531	1.22773	8	346000000	2770000000	0.112	5	2193232	1423766	1391288	2022338	74521.1	HUMAN	Q9UIS9-12	Q9UIS9-12|Q9UIS9-2	MBD1	11.2	5	56.12
839	839.2	Probable ubiquitin carboxyl-terminal hydrolase FAF-Y	USP9Y	-0.252	0.566	1.3531	0.829494	3	9160000	27500000	0.018	3	753637	476683	577645	651555	294552	HUMAN	O00507	O00507|O00507-2	USP9Y	1.8	3	22.97
50	50.1	Alpha-centractin	ACTR1A	-0.253	0.83	1.3587	0.622663	124	2030000000	251000000000	0.896	38	226053142	162613407	165764023	220676240	42727.1	HUMAN	P61163	P61163|R4GMT0	ACTR1A	89.6	38	578.31
1233	1233.1	Cleavage and polyadenylation specificity factor subunit 3	CPSF3	-0.253	0.492	1.3587	1.23654	3	138000000	413000000	0.027	2	452239	362064	377660	512568	78169.3	HUMAN	Q9UKF6	Q9UKF6|G5E9W3	CPSF3	2.7	2	17.05
46	46.2	Keratin, type II cytoskeletal 2 epidermal	KRT2	-0.254	1.393	1.3643	3.7195	62	864000000	53600000000	0.541	31	55263123	32683292	31696440	74049310	65717	HUMAN	P35908	P35908|Q01546|Q5XKE5|P12035|F8W1S1|Q86Y46|Q7RTS7|Q7Z794|Q9NSB2|Q3SY84|Q86Y46-2	KRT2	54.1	30	385.61
674	674.1	A-kinase anchor protein 8-like	AKAP8L	-0.254	0.784	1.3643	0.369636	6	58100000	348000000	0.111	5	1920209	1335604	1351569	1931557	72103.9	HUMAN	Q9ULX6	Q9ULX6|Q9ULX6-2	AKAP8L	11.1	5	53.2
374	374.1	Nucleolar protein 9	NOP9	-0.255	0.799	1.3699	0.452145	14	66100000	926000000	0.262	9	2755697	1794618	1852415	2789654	70178.2	HUMAN	Q86U38	Q86U38|Q86U38-2	NOP9	26.2	9	117.26
639	639.1	Mitochondrial fission regulator 1-like	MTFR1L	-0.255	0.539	1.3699	0.97801	5	135000000	674000000	0.208	5	1618993	1154782	1461612	1674797	32413.3	HUMAN	Q9H019	Q9H019|Q9H019-3|E9PLD2|Q9H019-2|E9PRK5	MTFR1L	20.8	5	57.26
1116	1116.1	Unconventional myosin-Ib	MYO1B	-0.255	0.785	1.3699	0.375136	2	11400000	22900000	0.037	2	338360	236107	243448	320713	133010	HUMAN	O43795	O43795|E9PDF6|O43795-2	MYO1B	3.7	2	20.57
398	398.1	Isoform 5 of Sphingosine kinase 2	SPHK2	-0.256	0.753	1.3755	0.199117	16	242000000	3880000000	0.178	10	5711421	4241405	4192379	5522552	81287.6	HUMAN	Q9NRA0-5	Q9NRA0-5|M0R344|Q9NRA0|Q9NRA0-2|Q9NRA0-4|E9PCV4|Q9NRA0-3|A0A075B7A1|M0R0E9	SPHK2	17.8	10	109.41
1329	1329.1	Plexin-A1	PLXNA1	-0.256	1.087	1.3755	2.03632	2	5580000	11200000	0.024	2	488860	340538	325570	569951	214258	HUMAN	Q9UIW2	Q9UIW2	PLXNA1	2.4	2	14.59
94	94.1	40S ribosomal protein S16	RPS16	-0.258	1.017	1.3867	1.65127	104	26800000000	2780000000000	0.76	27	1932125642	1324233899	1110658758	1803468805	16559.1	HUMAN	P62249	P62249|M0R210|M0R3H0|Q6IPX4	RPS16	76	27	386.61
1307	1307.1	DNA ligase 3	LIG3	-0.259	0.888	1.3923	0.941698	2	105000000	211000000	0.019	2	693360	472527	484071	724720	114388	HUMAN	P49916	P49916|P49916-2	LIG3	1.9	2	15.1
821	821.1	Protein spire homolog 1	SPIRE1	-0.26	0.951	1.3979	1.28824	3	118000000	354000000	0.063	3	1116929	760715	761822	1167760	86683.2	HUMAN	Q08AE8	Q08AE8|Q08AE8-2|Q08AE8-5|Q08AE8-3|J3KNG6|Q08AE8-4	SPIRE1	6.3	3	37.41
1020	1020.1	Activating signal cointegrator 1 complex subunit 3	ASCC3	-0.261	0.901	1.4035	1.01321	3	27500000	82500000	0.018	2	603289	403846	389276	594885	253053	HUMAN	Q8N3C0	Q8N3C0|Q8N3C0-4	ASCC3	1.8	2	25.05
224	224.1	60S ribosomal protein L27a	RPL27A	-0.262	0.865	1.40909	0.815184	52	5700000000	296000000000	0.648	15	172222809	116709634	114353431	174849586	16675.2	HUMAN	P46776	P46776|E9PJD9|E9PLL6|E9PLX7	RPL27A	64.8	15	201.08
729	729.1	Coiled-coil domain-containing protein 106	CCDC106	-0.262	0.838	1.40909	0.666668	6	206000000	1240000000	0.214	3	3079732	2059101	2044635	2982517	32260.1	HUMAN	Q9BWC9	Q9BWC9|K7EMI9	CCDC106	21.4	3	47.19
859	859.1	Chloride intracellular channel protein 1	CLIC1	-0.262	0.863	1.40909	0.804183	3	33600000	101000000	0.195	3	1551979	1036693	1013254	1453582	27264.5	HUMAN	O00299	O00299	CLIC1	19.5	3	35.08
1194	1194.1	Isoform 3 of Zinc finger protein 451	ZNF451	-0.262	0.735	1.40909	0.100107	2	41500000	83000000	0.05	2	2616921	1976603	2201259	2760466	63590.1	HUMAN	Q9Y4E5-4	Q9Y4E5-4	ZNF451	5	2	17.95
623	623.1	Histone deacetylase complex subunit SAP18	SAP18	-0.268	0.835	1.44269	0.650166	7	283000000	1980000000	0.412	5	5846486	3006851	2808162	5346936	19583.1	HUMAN	X6RAL5	X6RAL5|O00422	SAP18	41.2	5	58.77
563	563.1	39S ribosomal protein L41, mitochondrial	MRPL41	-0.269	0.892	1.44829	0.9637	6	192000000	1150000000	0.51	5	2954707	2018565	2093859	2838447	15439.5	HUMAN	Q8IXM3	Q8IXM3	MRPL41	51	5	67.56
1177	1177.1	Actin-related protein 2/3 complex subunit 4	ARPC4	-0.269	0.854	1.44829	0.754677	3	112000000	336000000	0.196	3	529105	388466	416638	588012	19780.8	HUMAN	P59998	P59998|P59998-2|F8WCF6|F8WDD7|P59998-3|F8WE39|F8WDW3|P59998-4	ARPC4	19.6	3	18.45
1500	1500.1	Ataxin-7-like protein 2	ATXN7L2	-0.27	0.696	1.45389	0.114417	2	9360000	18700000	0.041	2	826633	561678	576077	764230	78834.1	HUMAN	Q5T6C5	Q5T6C5|S4R3G5|Q5T6C4	ATXN7L2	4.1	2	10.83
1267	1267.1	Zinc finger and BTB domain-containing protein 7A	ZBTB7A	-0.271	0.782	1.45949	0.358635	2	4770000	9530000	0.054	2	158627	106452	106317	169043	62236.8	HUMAN	O95365	O95365	ZBTB7A	5.4	2	16.08
469	469.1	Flotillin-2	FLOT2	-0.273	0.681	1.47069	0.196926	9	137000000	1230000000	0.192	8	3626738	2964056	3003178	3819452	53935.2	HUMAN	E7EMK3	E7EMK3|J3QLD9|Q14254	FLOT2	19.2	8	86.82
57	57.3	Keratin, type I cytoskeletal 16	KRT16	-0.274	1.182	1.47628	2.55887	14	2040000000	28600000000	0.12	7	28112906	16448046	19408987	37880630	51609.3	HUMAN	P08779	P08779	KRT16	12	7	77.79
483	483.1	Testis-specific Y-encoded-like protein 2	TSPYL2	-0.275	0.723	1.48188	0.0340994	11	167000000	1840000000	0.148	6	3811701	2516856	2612381	3382583	79661.9	HUMAN	Q9H2G4	Q9H2G4	TSPYL2	14.8	6	83.99
1310	1310.1	Potassium/sodium hyperpolarization-activated cyclic nucleotide-gated channel 3	HCN3	-0.283	1.047	1.52668	1.81629	2	79900000	160000000	0.042	2	719167	460953	437264	776260	86486.7	HUMAN	Q9P1Z3	Q9P1Z3	HCN3	4.2	2	15.05
964	964.1	Isoform 2 of Ubiquitin carboxyl-terminal hydrolase 10	USP10	-0.284	0.959	1.53228	1.33224	3	30600000	91700000	0.055	3	679297	450585	504647	711556	93337.1	HUMAN	Q14694-2	Q14694-2|Q14694-3|Q14694	USP10	5.5	3	27.88
677	677.1	Serine protease HTRA1	HTRA1	-0.288	0.756	1.55467	0.215619	6	272000000	1630000000	0.135	4	1502586	1166981	1169290	1706630	52198.9	HUMAN	Q92743	Q92743	HTRA1	13.5	4	52.89
924	924.1	Putative pre-mRNA-splicing factor ATP-dependent RNA helicase DHX15	DHX15	-0.288	0.761	1.55467	0.243122	4	110000000	438000000	0.042	3	793400	512792	602619	820074	91730	HUMAN	O43143	O43143	DHX15	4.2	3	30.49
1075	1075.1	Transformer-2 protein homolog beta	TRA2B	-0.288	0.715	1.55467	0.00990538	2	40100000	80200000	0.107	2	1014896	762366	849126	1128447	33779.2	HUMAN	P62995	P62995|P62995-3	TRA2B	10.7	2	21.93
46	46.1	Keratin, type II cytoskeletal 1	KRT1	-0.291	0.974	1.57147	1.41475	103	898000000	92400000000	0.611	41	136507098	97330654	85103804	136887589	66208.7	HUMAN	P04264	P04264|Q6KB66-3|Q6KB66|P14136-2|P14136|P14136-3|Q6KB66-2	KRT1	61.1	41	585.38
161	161.1	Nucleolar protein 6	NOL6	-0.291	0.871	1.57147	0.848187	31	137000000	4230000000	0.284	20	10072712	7680321	7702677	10480207	128446	HUMAN	Q9H6R4	Q9H6R4|Q9H6R4-4|Q9H6R4-2|Q9H6R4-3	NOL6	28.4	20	254.7
1418	1418.1	Partitioning defective 6 homolog alpha	PARD6A	-0.292	1.018	1.57707	1.65677	2	3730000	7450000	0.167	2	241742	163776	146288	236195	37501.7	HUMAN	Q9NPB6	Q9NPB6|Q9NPB6-2|R4GMM2	PARD6A	16.7	2	12.63
622	622.1	Rho GTPase-activating protein SYDE1	SYDE1	-0.293	0.757	1.58267	0.22112	6	112000000	673000000	0.084	5	1221241	781355	837178	1225867	80475.9	HUMAN	Q6ZW31	Q6ZW31|Q6ZW31-2|M0QXZ8	SYDE1	8.4	5	58.83
50	50.2	Beta-centractin	ACTR1B	-0.295	0.815	1.59387	0.540154	80	1340000000	108000000000	0.813	31	135963650	104252546	106852195	137273805	42406.7	HUMAN	P42025	P42025	ACTR1B	81.3	31	462.07
66	66.1	Isoform 2 of Dynactin subunit 2	DCTN2	-0.295	0.859	1.59387	0.78218	88	1390000000	122000000000	0.647	31	159563367	96922506	94865215	139063023	44933	HUMAN	Q13561-2	Q13561-2|F5H2S7|Q13561-3|Q13561|F8W1I6|F8W0U6	DCTN2	64.7	31	460.32
835	835.1	Girdin	CCDC88A	-0.295	0.872	1.59387	0.853688	3	17800000	53500000	0.031	3	925958	601468	629830	960843	216722	HUMAN	Q3V6T2	Q3V6T2|Q3V6T2-3|Q3V6T2-2|Q3V6T2-4|Q3V6T2-5	CCDC88A	3.1	3	36.3
865	865.1	Nephrocystin-4	NPHP4	-0.296	0.889	1.59947	0.947198	3	64600000	194000000	0.045	3	475596	333534	331658	488586	158850	HUMAN	O75161	O75161|O75161-2	NPHP4	4.5	3	34.62
1153	1153.1	Isoform 4 of Receptor-type tyrosine-protein phosphatase U	PTPRU	-0.297	0.912	1.60506	1.07371	2	5250000	10500000	0.029	2	387117	254375	239392	364387	163585	HUMAN	Q92729-4	Q92729-4|Q92729|Q92729-2|Q92729-3	PTPRU	2.9	2	19.27
664	664.1	Pre-mRNA-processing-splicing factor 8	PRPF8	-0.301	0.804	1.62746	0.479648	4	14200000	56900000	0.029	4	838387	565362	595836	843929	274908	HUMAN	Q6P2Q9	Q6P2Q9	PRPF8	2.9	4	54.12
99	99.1	Isoform 2 of Coronin-2B	CORO2B	-0.302	0.752	1.63306	0.193617	66	844000000	55700000000	0.602	29	86354600	56343139	62771529	83415374	54962.3	HUMAN	Q9UQ03-2	Q9UQ03-2|Q9UQ03	CORO2B	60.2	29	364.83
1282	1282.1	Ganglioside-induced differentiation-associated protein 1	GDAP1	-0.303	0.937	1.63866	1.21123	2	4140000	8290000	0.131	2	335726	214173	213799	326479	41573.1	HUMAN	Q8TB36	Q8TB36|Q8TB36-2	GDAP1	13.1	2	15.66
996	996.1	Putative Polycomb group protein ASXL3	ASXL3	-0.305	0.842	1.64986	0.68867	3	6070000	18200000	0.034	3	569581	375450	332175	482728	244482	HUMAN	Q9C0F0	Q9C0F0|K7EJ76|Q9C0F0-2	ASXL3	3.4	3	26.36
1323	1323.1	Isoform 2 of Leucine-rich repeat-containing protein 49	LRRC49	-0.306	1.048	1.65546	1.82179	2	6070000	12100000	0.057	2	232990	151836	140453	233604	80065.1	HUMAN	Q8IUZ0-2	Q8IUZ0-2|Q8IUZ0|Q8IUZ0-4|Q8IUZ0-3|H0YNV5|H0YKE9	LRRC49	5.7	2	14.78
588	588.1	Isoform 7 of Sodium bicarbonate cotransporter 3	SLC4A7	-0.307	1.034	1.66106	1.74478	4	16300000	65200000	0.051	4	390417	279102	277784	426040	141905	HUMAN	Q9Y6M7-7	Q9Y6M7-7|Q9Y6M7-8|Q9Y6M7|E9PFN4|Q9Y6M7-12|Q9Y6M7-13|Q9Y6M7-6|Q9Y6M7-9|Q9Y6M7-2|Q9Y6M7-3|Q9Y6M7-4|Q9Y6M7-10|Q9Y6M7-14|Q9Y6M7-11|Q9Y6M7-5	SLC4A7	5.1	4	63.72
798	798.1	WD repeat-containing protein 59	WDR59	-0.309	0.774	1.67225	0.31463	5	76200000	381000000	0.062	4	826920	600038	595484	815293	111503	HUMAN	Q6PJI9	Q6PJI9|Q6PJI9-3|Q6PJI9-4|Q6PJI9-2	WDR59	6.2	4	38.82
46	46.3	Keratin, type II cytoskeletal 6A	KRT6A	-0.313	1.106	1.69465	2.14083	24	429000000	10300000000	0.265	15	34774320	19751520	19957422	42382152	60329.1	HUMAN	P02538	P02538|P48668	KRT6A	26.5	15	156.46
46	46.4	Keratin, type II cytoskeletal 5	KRT5	-0.313	1.083	1.69465	2.01431	19	497000000	9430000000	0.196	12	27330776	16929607	17175356	31491517	62605.5	HUMAN	P13647	P13647	KRT5	19.6	12	116.26
446	446.1	Probable proline--tRNA ligase, mitochondrial	PARS2	-0.319	0.994	1.72825	1.52476	10	52000000	520000000	0.263	8	3129477	2043563	1994133	3051049	54288.7	HUMAN	Q7L3T8	Q7L3T8	PARS2	26.3	8	94.89
895	895.1	Abl interactor 1	ABI1	-0.319	0.793	1.72825	0.419141	3	77400000	232000000	0.118	3	636974	410051	455523	612512	55194	HUMAN	Q8IZP0	Q8IZP0|Q8IZP0-12|Q8IZP0-9|Q8IZP0-6|Q8IZP0-5|Q8IZP0-3|Q8IZP0-4|Q8IZP0-2|F8WA55|Q8IZP0-7|F5H1G9|Q8IZP0-8|Q8IZP0-10|Q8IZP0-11	ABI1	11.8	3	32.16
126	126.1	E3 ubiquitin-protein ligase TRIM21	TRIM21	-0.32	1.081	1.73384	2.00331	54	784000000	42300000000	0.456	23	68578572	41500824	45020713	80431740	55195.7	HUMAN	P19474	P19474|P19474-2	TRIM21	45.6	23	321.45
1180	1180.1	Regulator of G-protein signaling 7-binding protein	RGS7BP	-0.32	0.776	1.73384	0.325631	2	38000000	76000000	0.124	2	991885	689577	722211	989220	29532.2	HUMAN	Q6MZT1	Q6MZT1	RGS7BP	12.4	2	18.33
510	510.1	NADH dehydrogenase [ubiquinone] iron-sulfur protein 7, mitochondrial	NDUFS7	-0.327	1.057	1.77304	1.8713	8	68100000	545000000	0.417	5	4510433	2765689	2381581	4308562	23848.4	HUMAN	O75251	O75251|F5GXJ1|B3KRI2|F5H5N1	NDUFS7	41.7	5	78.68
1105	1105.1	Uncharacterized protein KIAA1109	KIAA1109	-0.327	1.011	1.77304	1.61827	2	2600000	5200000	0.007	2	245893	146713	138757	223927	559694	HUMAN	Q2LD37	Q2LD37|Q2LD37-4|Q2LD37-7|Q2LD37-6|Q2LD37-2	KIAA1109	0.7	2	20.82
18	18.7	Neurofilament heavy polypeptide	NEFH	-0.328	0.264	1.77864	2.49067	48	2650000000	127000000000	0.278	24	163542199	87430371	127135165	104781686	112705	HUMAN	P12036	P12036|P12036-2	NEFH	27.8	24	291.56
813	813.1	Transcription factor HIVEP2	HIVEP2	-0.329	0.817	1.78424	0.551155	3	108000000	323000000	0.026	3	1378496	827722	832515	1303979	271274	HUMAN	P31629	P31629	HIVEP2	2.6	3	37.88
1176	1176.1	Zinc finger protein 197	ZNF197	-0.333	0.887	1.80663	0.936197	2	6890000	13800000	0.028	2	667603	604955	771346	724367	121926	HUMAN	O14709	O14709	ZNF197	3.4	3	18.47
1126	1126.1	Probable ATP-dependent RNA helicase DDX52	DDX52	-0.337	0.915	1.82903	1.09021	3	152000000	457000000	0.05	3	4380379	2731371	2723603	3972110	67839.2	HUMAN	Q9Y2R4	Q9Y2R4	DDX52	5	3	19.99
371	371.1	Endonuclease III-like protein 1	NTHL1	-0.339	0.908	1.84023	1.05171	15	148000000	2230000000	0.365	8	6854985	4363929	4402970	6844239	34788.4	HUMAN	P78549	P78549|P78549-2|P78549-3	NTHL1	36.5	8	117.83
1090	1090.1	Isoform 3 of L-lactate dehydrogenase A chain	LDHA	-0.347	1.215	1.88502	2.74039	2	5530000	11100000	0.085	2	582977	370414	354262	674519	40121.8	HUMAN	P00338-3	P00338-3|P00338|Q9BYZ2|P00338-2|P00338-5|P00338-4	LDHA	8.5	2	21.11
46	46.5	Isoform 2 of Keratin, type II cytoskeletal 8	KRT8	-0.348	0.629	1.89062	0.482957	14	1230000000	17200000000	0.111	7	24380051	14305126	17722352	21714941	56607.4	HUMAN	P05787-2	P05787-2|P05787	KRT8	11.1	7	73.98
948	948.2	Serine/arginine-rich splicing factor 7	SRSF7	-0.349	1.005	1.89622	1.58527	2	96400000	193000000	0.088	2	805445	501812	432630	714363	27594.3	HUMAN	Q16629	Q16629|C9JAB2|Q16629-4|Q16629-2|Q16629-3	SRSF7	8.8	2	23.85
925	925.1	Midnolin	MIDN	-0.35	1.095	1.90182	2.08032	4	15000000	59900000	0.128	3	549285	375328	386656	613910	49839.4	HUMAN	Q504T8	Q504T8	MIDN	12.8	3	30.39
1423	1423.1	Metal transporter CNNM2	CNNM2	-0.354	1.162	1.92421	2.44886	2	182000000	365000000	0.059	2	133721	94402	82791	133880	97591.5	HUMAN	Q9H8M5	Q9H8M5|Q9H8M5-2|Q9H8M5-3	CNNM2	5.9	2	12.59
1492	1492.1	Structural maintenance of chromosomes protein 3	SMC3	-0.355	1.002	1.92981	1.56877	2	249000000	498000000	0.037	2	1514430	855191	837010	1444745	141938	HUMAN	Q9UQE7	Q9UQE7	SMC3	3.7	2	10.99
1077	1077.1	Protein FAM115C	FAM115C	-0.356	0.862	1.93541	0.798682	2	9760000	19500000	0.029	2	361341	239556	238684	334762	102331	HUMAN	A6NFQ2	A6NFQ2|A6NFQ2-2|A6NFQ2-3|Q8N1I1	FAM115C	2.9	2	21.8
18	18.1	Peripherin	PRPH	-0.359	0.292	1.95221	2.33666	317	5880000000	1860000000000	0.865	62	1657986097	999308288	1398273700	1123335912	53764	HUMAN	P41219	P41219	PRPH	86.5	62	1037.26
400	400.2	Serine/threonine-protein phosphatase PP1-alpha catalytic subunit	PPP1CA	-0.359	0.898	1.95221	0.996704	14	290000000	4060000000	0.281	8	9767332	6248333	6548587	9839766	38253.1	HUMAN	P62136	P62136	PPP1CA	28.1	8	88.92
1014	1014.1	Tyrosine-protein kinase JAK1	JAK1	-0.361	1.063	1.96341	1.9043	2	18900000	37800000	0.037	2	640155	400716	426081	719150	135100	HUMAN	P23458	P23458	JAK1	3.7	2	25.41
18	18.2	Isoform 2 of Peripherin	PRPH	-0.364	0.303	1.98021	2.27615	314	5930000000	1860000000000	0.866	62	1655934805	997777788	1395793575	1121743033	53892.2	HUMAN	P41219-2	P41219-2	PRPH	86.6	62	1030.41
1370	1370.1	Isoform 2 of 5'-AMP-activated protein kinase catalytic subunit alpha-1	PRKAA1	-0.365	0.926	1.98581	1.15072	2	12300000	24600000	0.059	2	573805	358634	357385	550730	66149.4	HUMAN	Q13131-2	Q13131-2|Q13131|Q96E92|P54646	PRKAA1	5.9	2	13.72
791	791.1	Glypican-1	GPC1	-0.371	0.987	2.0194	1.48626	3	11200000	33600000	0.087	3	1004315	646558	578338	931632	62763.2	HUMAN	P35052	P35052|P35052-2	GPC1	8.7	3	39.89
57	57.1	Keratin, type I cytoskeletal 10	KRT10	-0.372	1.362	2.025	3.54898	91	652000000	59400000000	0.647	40	60044214	35632986	36921663	82245634	59054.3	HUMAN	P13645	P13645|Q7Z3Y7|Q04695|P08727|Q7Z3Y8|Q7Z3Z0|Q9BGM5|Q99456|Q2M2I5|Q7Z3Y9	KRT10	64.7	38	534.83
111	111.1	40S ribosomal protein S23	RPS23	-0.374	1.074	2.0362	1.96481	124	9790000000	1210000000000	0.72	23	801421468	629685867	581416324	824552667	15978.4	HUMAN	P62266	P62266|D6RD47|D6R9I7|D6RIX0|D6RDJ2	RPS23	72	23	348.23
882	882.1	TAR DNA-binding protein 43	TARDBP	-0.38	0.622	2.06979	0.521461	4	29200000	117000000	0.125	3	4508409	1857128	3292819	3773485	45081.4	HUMAN	Q13148	Q13148|G3V162|B1AKP7|Q13148-4	TARDBP	12.5	3	33.39
46	46.6	Keratin, type II cytoskeletal 7	KRT7	-0.381	0.288	2.07539	2.35866	10	1580000000	15800000000	0.087	5	14059877	7866581	12004999	11735611	51441.8	HUMAN	P08729	P08729	KRT7	8.7	5	57.92
1092	1092.1	LIM domain and actin-binding protein 1	LIMA1	-0.384	0.851	2.09219	0.738176	2	924000000	1850000000	0.046	2	462451	289930	304115	445161	85680.5	HUMAN	Q9UHB6	Q9UHB6|Q9UHB6-4|Q9UHB6-2|Q9UHB6-5|F8VQE1|Q9UHB6-3|F8VS07	LIMA1	4.6	2	21.1
508	508.1	Apoptotic chromatin condensation inducer in the nucleus	ACIN1	-0.385	1.021	2.09779	1.67328	8	138000000	1100000000	0.069	6	2995988	1729009	1779758	3187716	152258	HUMAN	Q9UKV3	Q9UKV3|Q9UKV3-5|E7EQT4|S4R3H4|Q9UKV3-2|Q9UKV3-3|G3V3B0	ACIN1	6.9	6	78.93
41	41.1	40S ribosomal protein S5	RPS5	-0.389	1.002	2.12018	1.56877	139	7200000000	1000000000000	0.867	35	602821015	378931134	361856050	603355682	23047.2	HUMAN	P46782	P46782|M0R0R2|M0QZN2	RPS5	86.7	35	610.68
643	643.1	Synemin	SYNM	-0.392	0.287	2.13698	2.36416	5	57500000	287000000	0.042	5	1854285	1105859	1557083	1392028	173107	HUMAN	O15061	O15061|A0A075B7B1|O15061-2|C9JIE4|H0YL34|O15061-3	SYNM	4.2	5	56.04
18	18.3	Neurofilament medium polypeptide	NEFM	-0.395	0.155	2.15378	3.09024	158	1750000000	276000000000	0.505	62	328994236	190053576	287138478	219372336	102527	HUMAN	P07197	P07197|E7ESP9|E7EMV2|P07197-2	NEFM	50.5	62	873.23
746	746.1	DNA-directed RNA polymerases I, II, and III subunit RPABC5	POLR2L	-0.402	1.161	2.19297	2.44336	5	224000000	1120000000	0.746	3	4031294	2399554	2259356	4428697	7873.2	HUMAN	P62875	P62875	POLR2L	74.6	3	44.82
806	806.1	39S ribosomal protein L21, mitochondrial	MRPL21	-0.412	0.858	2.24896	0.77668	4	60900000	244000000	0.165	3	739563	459002	489518	680850	22985.4	HUMAN	Q7Z2W9	Q7Z2W9|Q7Z2W9-2|H3BUY0	MRPL21	16.5	3	38.25
1189	1189.1	Isoform 2 of Monoacylglycerol lipase ABHD12	ABHD12	-0.424	1.037	2.31615	1.76129	2	4460000	8920000	0.076	2	265018	159728	151704	252394	46013.9	HUMAN	Q8N2K0-2	Q8N2K0-2|Q8N2K0|Q8N2K0-3	ABHD12	7.6	2	18.12
1265	1265.1	Ubiquitin carboxyl-terminal hydrolase 43	USP43	-0.429	0.83	2.34415	0.622663	2	1350000	2700000	0.024	2	174078	95537	114125	175034	124119	HUMAN	Q70EL4	Q70EL4|Q70EL4-4|Q70EL4-3|Q70EL4-2	USP43	2.4	2	16.15
18	18.4	Alpha-internexin	INA	-0.43	0.176	2.34975	2.97473	212	5950000000	1260000000000	0.751	59	1216411403	617829134	986301925	756735128	55560.8	HUMAN	Q16352	Q16352	INA	75.1	59	938.93
18	18.6	Vimentin	VIM	-0.43	0.17	2.34975	3.00773	95	3020000000	287000000000	0.742	41	362955575	211581199	295943697	242639143	53707.8	HUMAN	P08670	P08670|B0YJC4|B0YJC5|P17661	VIM	74.2	39	509.28
256	256.2	T-complex protein 1 subunit delta	CCT4	-0.449	1.02	2.45613	1.66778	13	89400000	1160000000	0.276	9	5591554	4296202	4059160	5583352	58436.7	HUMAN	P50991	P50991|P50991-2	CCT4	27.6	9	113.69
968	968.1	Paraneoplastic antigen Ma3	PNMA3	-0.451	1.148	2.46733	2.37185	2	6560000	13100000	0.075	2	330241	199931	195493	335901	53030.9	HUMAN	Q9UL41	Q9UL41|Q9UL41-2	PNMA3	7.5	2	27.68
993	993.1	Kinase suppressor of Ras 2	KSR2	-0.456	1.323	2.49533	3.33446	2	18900000	37800000	0.056	2	591171	282747	242157	584364	109000	HUMAN	Q6VAB6	Q6VAB6|E9PB13|Q6VAB6-2	KSR2	5.6	2	26.48
913	913.1	Eukaryotic translation initiation factor 3 subunit I	EIF3I	-0.461	0.985	2.52332	1.47526	4	110000000	441000000	0.147	3	968561	706951	675523	932301	36900.6	HUMAN	Q13347	Q13347	EIF3I	14.7	3	30.97
282	282.2	Ubiquitin-60S ribosomal protein L40	UBA52	-0.462	0.923	2.52892	1.13422	25	694000000	17300000000	0.562	10	57615989	28793222	27556061	48972940	15013.3	HUMAN	P62987	P62987	UBA52	56.2	10	112.45
625	625.1	40S ribosomal protein S29	RPS29	-0.472	1.528	2.58491	4.46208	15	9790000000	147000000000	0.357	5	308361757	136652538	142419275	370766517	6904.9	HUMAN	P62273	P62273	RPS29	35.7	5	58.56
220	220.1	Dynactin subunit 3	DCTN3	-0.473	1.022	2.59051	1.67878	26	634000000	16500000000	0.854	17	47791595	29491465	26929301	42624939	21233.1	HUMAN	O75935	O75935|O75935-3|X6RLR1|O75935-2|X6RA56	DCTN3	85.4	17	203.91
869	869.1	39S ribosomal protein L12, mitochondrial	MRPL12	-0.495	0.869	2.71369	0.837186	3	7850000	23600000	0.092	2	157883	87193	105427	154183	48611.9	HUMAN	B4DLN1	B4DLN1|P52815|Q9UBX3-2|Q9UBX3|B4E1E9	MRPL12	9.2	2	34.4
18	18.5	Neurofilament light polypeptide	NEFL	-0.497	0.148	2.72489	3.12874	127	2440000000	310000000000	0.657	40	354331858	191160464	294954028	219049324	61572.6	HUMAN	P07196	P07196	NEFL	65.7	40	648.07
647	647.1	Tropomodulin-2	TMOD2	-0.508	0.998	2.78648	1.54676	5	39800000	199000000	0.199	4	1467794	815936	823934	1268596	39594.3	HUMAN	Q9NZR1	Q9NZR1|G5EA42|Q9NZR1-2	TMOD2	19.9	4	55.49
628	628.1	Dolichol-phosphate mannosyltransferase subunit 1	DPM1	-0.509	1.128	2.79208	2.26184	7	88400000	619000000	0.205	4	4517761	2489746	2459918	4499031	32597	HUMAN	Q5QPK2	Q5QPK2|O60762	DPM1	20.5	4	58.09
367	367.1	DNA-directed RNA polymerase II subunit RPB3	POLR2C	-0.523	1.466	2.87047	4.12104	12	138000000	1660000000	0.505	7	4064142	2664581	2263399	4675867	31782.9	HUMAN	P19387	P19387|H3BRR2	POLR2C	50.5	7	118.99
8	8.2	Unconventional myosin-IXb	MYO9B	-0.533	1.067	2.92646	1.9263	2	514000000	1030000000	0.013	2	5545154	3826168	3520911	4868580	244994	HUMAN	Q13459	Q13459|M0R0P8|Q13459-2	MYO9B	1.3	2	18.23
725	725.1	26S proteasome non-ATPase regulatory subunit 14	PSMD14	-0.536	0.967	2.94326	1.37624	3	26200000	78600000	0.196	3	759949	629902	565869	845238	34747.6	HUMAN	O00487	O00487	PSMD14	19.6	3	47.53
840	840.1	Guanine nucleotide-binding protein-like 1	GNL1	-0.545	1.058	2.99365	1.8768	2	85100000	170000000	0.069	2	283893	183783	195723	305507	69173.1	HUMAN	P36915	P36915|P36915-2	GNL1	6.9	2	36.01
1200	1200.1	Ubiquitin-like modifier-activating enzyme ATG7	ATG7	-0.545	0.553	2.99365	0.901002	3	25900000	77700000	0.031	2	1148796	723935	819026	1046917	79099.3	HUMAN	O95352	O95352|O95352-2|O95352-3	ATG7	3.1	2	17.61
637	637.1	Centrosomal protein of 68 kDa	CEP68	-0.549	1.053	3.01605	1.8493	5	18600000	92800000	0.12	4	593761	263283	316190	620853	82013.7	HUMAN	Q76N32	Q76N32|Q76N32-2	CEP68	12	4	57.35
1313	1313.1	Pescadillo homolog	PES1	-0.61	1.138	3.35759	2.31685	2	25800000	51600000	0.039	2	492687	257166	300588	531889	68400.8	HUMAN	O00541	O00541|O00541-2|B5MCF9|B3KXD6	PES1	3.9	2	14.92
1055	1055.1	Protein phosphatase 1 regulatory subunit 12C	PPP1R12C	-0.672	0.074	3.70474	3.53579	3	30500000	91600000	0.03	2	2086783	1224362	1870965	1492293	85336.2	HUMAN	Q9BZL4	Q9BZL4|Q9BZL4-4|Q9BZL4-3|Q9BZL4-2|B4DME2	PPP1R12C	3	2	23.25
714	714.1	Heterogeneous nuclear ribonucleoprotein U-like protein 1	HNRNPUL1	-0.758	1.403	4.18627	3.7745	3	23900000	71800000	0.068	3	420464	176972	183724	508420	96307.3	HUMAN	Q9BUJ2	Q9BUJ2|Q9BUJ2-2|B7Z4B8|Q9BUJ2-4|Q9BUJ2-3	HNRNPUL1	6.8	3	48.54
569	569.1	Microsomal glutathione S-transferase 3	MGST3	-0.808	1.247	4.46622	2.91641	6	172000000	1030000000	0.536	4	1258907	568309	618130	1455557	18701.6	HUMAN	Q5VV89	Q5VV89|O14880|Q5VV87	MGST3	53.6	4	66.55
797	797.1	Protein dpy-30 homolog	DPY30	-0.809	1.376	4.47182	3.62599	2	77200000	154000000	0.363	2	565788	254473	270066	605120	11249.5	HUMAN	Q9C005	Q9C005	DPY30	36.3	2	38.84
926	926.1	DNA-directed RNA polymerase II subunit RPB11-a	POLR2J1	-0.875	2.231	4.84136	8.329	3	62300000	187000000	0.37	2	549611	267165	227828	707023	14188	HUMAN	Q9H1A6	Q9H1A6|P52435|A6NFM0|E2QRJ6|F8WF84|Q9H1A7|Q9GZM3	POLR2J1	37	2	30.36
777	777.1	60S acidic ribosomal protein P1	RPLP1	-1.188	1.766	6.59389	5.77122	3	499000000	1500000000	0.421	2	3190414	1077677	934376	3277829	11627.8	HUMAN	P05386	P05386	RPLP1	42.1	2	41.42
911	911.1	Adenylosuccinate lyase	ADSL	-1.192	1.853	6.61629	6.24977	2	55900000	112000000	0.113	2	710913	346386	330950	688197	55630	HUMAN	P30566	P30566|P30566-2	ADSL	11.3	2	30.99
