# Supplementary material for: The C9orf72-interacting protein Smcr8 is a negative regulator of autoimmunity and lysosomal exocytosis
Source: Genes Dev. 2018 Jul 1;32(13-14):929–43. doi: 10.1101/gad.313932.118 (PMC6075033; doi:10.1101/gad.313932.118)
Supplement: Supplemental Material [file supp_gad.313932.118_Supplemental_Table_S3.xlsx]

## Sheet: modT
subgroupNum	id	accession_number	entry_name	geneSymbol	127N.126..HET.WT	128C.126..KO..WT	129N.131..HET.WT	130C.131..KO.WT	adj.P.Val.HET	adj.P.Val.KO	AveExpr.HET	AveExpr.KO	Log.P.Value.HET	Log.P.Value.KO	numSpectraProteinObserved	numPepsUnique	species	protein_mw	percentCoverage	scoreUnique	unique_peptides	totalIntensity	pct_cov
1.1	Q9QXS1	Q9QXS1	Plectin	Plec	0.013	0.045	0.004	0.08	0.999648	0.780835	0.0085	0.0625	0.463363	5.72723	1211	526	MOUSE	536118	78.3	7133.22	526	1520000000000	78.20%
1.2	Q9QXS1-3	Q9QXS1-3	Isoform PLEC-1A of Plectin	Plec	0.014	0.045	0.003	0.08	0.999648	0.780835	0.0085	0.0625	0.463216	5.72723	1205	524	MOUSE	519103	79.8	7096.7	524	1490000000000	79.70%
1.3	Q9QXS1-8	Q9QXS1-8	Isoform PLEC-0,1C,2A,3A of Plectin	Plec	0.015	0.045	0.004	0.082	0.999648	0.779562	0.0095	0.0635	0.520606	5.82385	1199	520	MOUSE	523729	78.4	7054.22	520	1480000000000	78.40%
1.4	Q9QXS1-4	Q9QXS1-4	Isoform PLEC-1B,2A of Plectin	Plec	0.015	0.045	0.003	0.08	0.999648	0.780835	0.009	0.0625	0.491746	5.72723	1197	519	MOUSE	519796	79.1	7046.27	519	1480000000000	79.10%
1.5	Q8R0W0	Q8R0W0	Epiplakin	Eppk1	-0.177	-0.062	0.011	0.073	0.999648	0.986997	-0.083	0.0055	4.65913	0.317975	18	8	MOUSE	727450	1.8	101.86	8	26500000000	1.80%
2.1	E9Q616	E9Q616	Protein Ahnak	Ahnak	0.079	0.086	0.048	0	0.999648	0.870891	0.0635	0.043	4.33559	3.39176	1010	369	MOUSE	605041	57.3	5609.02	364	1590000000000	56.80%
2.2	G5E8K8	G5E8K8	MCG17833, isoform CRA_c	Ahnak	-0.033	-0.049	0.045	0	0.999648	0.929537	0.006	-0.0245	0.308336	1.8798	15	9	MOUSE	16311.7	82	171.34	9	5650000000	82.00%
3.1	E9PVY8	E9PVY8	Microtubule-actin cross-linking factor 1	Macf1	0.026	0.056	-0.037	0.102	0.999648	0.736274	-0.0055	0.079	0.286219	7.44149	514	356	MOUSE	837396	52.2	4928.26	357	226000000000	52.20%
3.2	B1ARU1	B1ARU1	Microtubule-actin cross-linking factor 1	Macf1	0.02	0.047	-0.037	0.096	0.999648	0.752712	-0.0085	0.0715	0.452156	6.60133	401	278	MOUSE	667437	51.8	3908.86	278	151000000000	51.80%
3.3	Q9QXZ0-3	Q9QXZ0-3	Isoform 3 of Microtubule-actin cross-linking factor 1	Macf1	0.032	0.052	-0.048	0.11	0.999648	0.73204	-0.008	0.081	0.414665	7.53445	393	266	MOUSE	605270	53.6	3666.49	266	181000000000	53.60%
3.4	E9QNP1	E9QNP1	Microtubule-actin cross-linking factor 1	Macf1	0.032	0.051	-0.048	0.108	0.999648	0.736977	-0.008	0.0795	0.414665	7.38462	393	266	MOUSE	626079	51.7	3646.93	266	182000000000	51.70%
3.5	S4R1P5	S4R1P5	Dystonin	Dst	-0.037	0.025	0.114	-0.069	0.999648	0.94211	0.0385	-0.022	2.04876	1.53926	44	34	MOUSE	876109	4.5	320.55	35	127000000000	4.50%
4.1	Q9JHU4	Q9JHU4	Cytoplasmic dynein 1 heavy chain 1	Dync1h1	-0.042	0.011	-0.04	0.07	0.999648	0.87462	-0.041	0.0405	2.61403	3.32133	737	341	MOUSE	534774	65.7	4830.78	341	792000000000	65.70%
5.1	Q91ZX7	Q91ZX7	Prolow-density lipoprotein receptor-related protein 1	Lrp1	-0.038	0.016	0.04	0.049	0.999648	0.895538	0.001	0.0325	0.0499749	2.65015	576	231	MOUSE	523675	53.7	3514.94	231	780000000000	53.70%
5.2	A2API5	A2API5	Low-density lipoprotein receptor-related protein 1B	Lrp1b	-0.425	0.008	-0.272	-0.121	0.999648	0.84322	-0.3485	-0.0565	21.8277	4.22629	9	8	MOUSE	536766	1.5	74.52	8	6260000000	1.50%
6.1	Q8VDD5	Q8VDD5	Myosin-9	Myh9	-0.028	-0.042	0.082	0.055	0.999648	0.982909	0.027	0.0065	1.4742	0.411152	833	237	MOUSE	227566	77.6	3508.18	243	2230000000000	77.60%
6.2	Q99104	Q99104	Unconventional myosin-Va	Myo5a	0.001	-0.016	-0.237	0.002	0.999648	0.982909	-0.118	-0.007	6.30161	0.492915	224	130	MOUSE	217189	59.7	1686.45	130	141000000000	59.70%
6.3	D3Z4J3	D3Z4J3	Unconventional myosin-Va	Myo5a	0.001	-0.013	-0.239	0.007	0.999648	0.993762	-0.119	-0.003	6.33523	0.204946	227	128	MOUSE	217176	58.9	1657.99	128	142000000000	58.90%
6.4	Q3UH59	Q3UH59	Myosin-10	Myh10	-0.017	-0.154	0.099	0.006	0.999648	0.798655	0.041	-0.074	2.34787	5.3435	144	82	MOUSE	234472	35.7	1014.97	82	432000000000	35.70%
6.5	Q9WTI7-2	Q9WTI7-2	Isoform 2 of Unconventional myosin-Ic	Myo1c	-0.086	-0.055	-0.07	-0.008	0.999648	0.900925	-0.078	-0.0315	5.56252	2.51677	130	76	MOUSE	118952	65.7	1029.52	77	110000000000	65.70%
6.6	E9QPE7	E9QPE7	Myosin-11	Myh11	-0.001	-0.083	0.112	0.087	0.999648	0.997413	0.0555	0.002	3.36026	0.104036	89	29	MOUSE	224209	12.4	388.39	29	305000000000	12.40%
6.7	Q7TQD7	Q7TQD7	Myo1b protein	Myo1b	0.208	-0.043	-0.025	-0.17	0.999648	0.70802	0.0915	-0.1065	4.72507	8.91236	32	28	MOUSE	133078	25.5	322.67	28	28200000000	25.50%
6.8	Q6URW6-3	Q6URW6-3	Isoform 3 of Myosin-14	Myh14	-0.051	-0.077	0.083	0.079	0.999648	0.997542	0.016	0.001	0.798394	0.0534988	40	14	MOUSE	232588	5.8	186.99	14	164000000000	5.80%
6.9	P21271-3	P21271-3	Isoform 3 of Unconventional myosin-Vb	Myo5b	-0.105	-0.199	-0.168	0.01	0.999648	0.761103	-0.1365	-0.0945	10.1999	6.18971	23	13	MOUSE	215088	5.4	125.82	13	13700000000	5.40%
6.1	E9Q1F5	E9Q1F5	Protein Myo5c	Myo5c	-0.105	-0.199	-0.216	0.071	0.999648	0.875691	-0.1605	-0.064	11.414	3.27441	16	9	MOUSE	204011	5.7	113.47	9	5110000000	5.70%
6.11	P97479	P97479	Unconventional myosin-VIIa	Myo7a	0.076	-0.085	0.083	-0.088	0.999648	0.71297	0.0795	-0.0865	5.69899	8.49522	11	9	MOUSE	257159	3.4	88.61	9	4010000000	3.40%
6.12	P13541	P13541	Myosin-3	Myh3	0.011	0.066	0.058	0.338	0.999648	0.62991	0.0345	0.202	2.10122	12.2126	7	6	MOUSE	224871	2.5	44.85	6	17900000000	2.50%
6.13	G3UW82	G3UW82	MCG140437, isoform CRA_d	Myh2	-0.15	-0.05	0.038	0.223	0.999648	0.830558	-0.056	0.0865	2.92937	4.63949	7	6	MOUSE	224185	2.6	42.22	6	18000000000	2.60%
6.14	E9PWM9	E9PWM9	Unconventional myosin-Ih	Myo1h	0.11	-0.226	0.12	-0.156	0.999648	0.567242	0.115	-0.191	8.71508	17.9994	8	6	MOUSE	118705	3.8	37.73	6	2780000000	3.80%
6.15	A2AQP0	A2AQP0	Myosin-7B	Myh7b	0.11	-0.226	0.058	0.123	0.999648	0.921088	0.084	-0.0515	5.94066	2.06569	7	5	MOUSE	222634	2.3	41.13	5	21200000000	2.30%
6.16	Q9QZZ4	Q9QZZ4	Unconventional myosin-XV	Myo15a	0.011	-0.433	0.121	-0.01	0.999648	0.695711	0.066	-0.2215	4.14386	9.51636	4	4	MOUSE	398296	1	23.23	4	1570000000	1.00%
6.17	O88329	O88329	Unconventional myosin-Ia	Myo1a	0.088	0.069	-0.018	-0.098	0.999648	0.968677	0.035	-0.0145	1.98958	0.814969	3	3	MOUSE	119491	3.7	32.65	3	2390000000	3.70%
6.18	E9Q264	E9Q264	Protein Myh15	Myh15	-0.103	0.053	0.038	0.172	0.999648	0.688978	-0.0325	0.1125	1.72182	9.66054	4	3	MOUSE	223211	1.6	25.16	3	17800000000	1.60%
7.1	P26039	P26039	Talin-1	Tln1	-0.04	-0.027	-0.09	0.088	0.999648	0.919295	-0.065	0.0305	4.3976	2.12684	851	216	MOUSE	271985	83.1	3440.03	216	2610000000000	83.10%
7.2	E9PUM4	E9PUM4	Talin-2	Tln2	-0.04	-0.052	-0.113	0.101	0.999648	0.943846	-0.0765	0.0245	5.2057	1.5043	119	40	MOUSE	273945	11.6	492.83	40	383000000000	11.60%
8.1	B7FAU9	B7FAU9	Filamin, alpha	Flna	0.022	0.005	0.185	0.064	0.999648	0.893539	0.1035	0.0345	6.37134	2.7514	559	189	MOUSE	283348	72.6	3029.82	190	1300000000000	72.60%
8.2	Q80X90	Q80X90	Filamin-B	Flnb	0.295	0.014	-0.003	0.176	0.999648	0.744394	0.146	0.095	7.04937	7.12529	180	121	MOUSE	280273	55.8	1660.05	121	129000000000	55.80%
8.3	P84091	P84091	AP-2 complex subunit mu	Ap2m1	0.065	0.084	-0.113	-0.068	0.999648	0.982909	-0.024	0.008	1.14279	0.45056	68	33	MOUSE	49996.1	65.7	462.85	33	78300000000	65.70%
8.4	Q8BVE8-2	Q8BVE8-2	Isoform 2 of Histone-lysine N-methyltransferase NSD2	Whsc1	0.046	-0.055	0.094	-0.157	0.999648	0.697275	0.07	-0.106	4.80868	9.40385	28	26	MOUSE	156429	20.7	294.72	26	3510000000	20.70%
8.5	D3Z576	D3Z576	Filamin-C	Flnc	0.304	-0.003	0.158	0.096	0.999648	0.864223	0.231	0.0465	15.5216	3.6154	44	24	MOUSE	294965	8.1	277.9	24	83100000000	8.10%
8.6	O55028	O55028	[3-methyl-2-oxobutanoate dehydrogenase [lipoamide]] kinase, mitochondrial	Bckdk	-0.006	0.087	0.05	-0.014	0.999648	0.895234	0.022	0.0365	1.25601	2.70712	31	19	MOUSE	46814.9	48.5	258.98	19	8150000000	48.50%
8.7	E9Q6X0	E9Q6X0	Microtubule-associated protein RP/EB family member 2	Mapre2	-0.135	-0.144	0.038	0.02	0.999648	0.842907	-0.0485	-0.062	2.55771	4.28242	32	18	MOUSE	32492.7	58.4	240.76	18	29900000000	58.40%
8.8	Q8K2V6-2	Q8K2V6-2	Isoform 2 of Importin-11	Ipo11	-0.001	0.041	0.047	0.06	0.999648	0.835782	0.023	0.0505	1.32836	4.50314	18	16	MOUSE	114413	19.6	189.2	16	3880000000	19.60%
8.9	Q8BM75	Q8BM75	AT-rich interactive domain-containing protein 5B	Arid5b	-0.322	-0.334	0.11	0.093	0.999648	0.829595	-0.106	-0.1205	3.62682	4.65102	2	2	MOUSE	132976	2.5	18.31	2	21300000	2.50%
8.1	E9Q9Q0	E9Q9Q0	INO80 complex subunit D	Ino80d	0.146	0.08	-0.071	0.004	0.999648	0.872995	0.0375	0.042	1.73281	3.36571	2	2	MOUSE	113558	2.4	12.63	2	27000000	2.40%
9.1	P16546	P16546	Spectrin alpha chain, non-erythrocytic 1	Sptan1	0.034	-0.044	-0.017	0.033	0.999648	0.983908	0.0085	-0.0055	0.454383	0.358645	323	194	MOUSE	285391	67.7	2729.14	194	228000000000	67.70%
9.2	A3KGU7	A3KGU7	Spectrin alpha chain, non-erythrocytic 1	Sptan1	0.031	-0.045	-0.014	0.035	0.999648	0.986578	0.0085	-0.005	0.456391	0.323248	322	194	MOUSE	285946	67.6	2725.39	194	228000000000	67.60%
9.3	P16546-2	P16546-2	Isoform 2 of Spectrin alpha chain, non-erythrocytic 1	Sptan1	0.025	-0.044	-0.02	0.028	0.999648	0.981605	0.0025	-0.008	0.129754	0.53509	321	192	MOUSE	283133	67.6	2708.04	192	227000000000	67.60%
10.1	F7A6H4	F7A6H4	E3 ubiquitin-protein ligase RNF213	Rnf213	-0.067	-0.049	0.105	0.034	0.999648	0.982909	0.019	-0.0075	0.896185	0.490533	249	190	MOUSE	592076	40.3	2556.72	190	67200000000	40.30%
11.1	E9QAH1	E9QAH1	Protein Golgb1	Golgb1	0.11	-0.104	-0.151	-0.026	0.999648	0.784714	-0.0205	-0.065	0.810351	5.62562	281	193	MOUSE	366716	63.9	2525.82	193	78100000000	63.50%
12.1	Q62261	Q62261	Spectrin beta chain, non-erythrocytic 1	Sptbn1	-0.015	-0.064	0.012	0.064	0.999648	1	-0.0015	0	0.0781555	0	319	174	MOUSE	275074	68.9	2473.96	174	228000000000	68.90%
12.2	Q62261-2	Q62261-2	Isoform 2 of Spectrin beta chain, non-erythrocytic 1	Sptbn1	-0.015	-0.062	0.013	0.061	0.999648	0.997542	-0.001	-0.0005	0.0519289	0.0287767	295	164	MOUSE	252025	71.2	2308.04	164	204000000000	71.20%
12.3	Q68FG2	Q68FG2	Protein Sptbn2	Sptbn2	0.069	0.025	0.057	0.13	0.999648	0.756415	0.063	0.0775	4.3265	6.52525	23	16	MOUSE	272173	5.8	184.29	16	12100000000	5.80%
12.4	Q3UGX2	Q3UGX2	Spectrin beta 1	Sptb	0.051	-0.028	-0.006	0.065	0.999648	0.951458	0.0225	0.0185	1.28651	1.27134	16	10	MOUSE	268999	4.2	92.31	10	6960000000	4.20%
12.5	E9PX29	E9PX29	Protein Sptbn4	Sptbn4	-0.003	-0.03	0.067	0.061	0.999648	0.958425	0.032	0.0155	1.88599	1.05058	11	6	MOUSE	290074	2.4	66.75	6	20900000000	2.40%
13.1	E9PVX6	E9PVX6	Protein Mki67	Mki67	-0.155	-0.279	0.104	-0.071	0.999648	0.62991	-0.0255	-0.175	1.03106	12.3632	280	190	MOUSE	352456	53.5	2399.66	190	132000000000	53.50%
14.1	Q9JKF1	Q9JKF1	Ras GTPase-activating-like protein IQGAP1	Iqgap1	-0.005	0.024	0	0.072	0.999648	0.844631	-0.0025	0.048	0.131731	4.12595	443	140	MOUSE	189538	73.8	2237.34	140	937000000000	73.80%
14.2	Q3UQ44	Q3UQ44	Ras GTPase-activating-like protein IQGAP2	Iqgap2	-0.011	0.065	-0.197	-0.065	0.999648	1	-0.104	0	6.10381	0	160	95	MOUSE	181209	59.2	1361.29	95	144000000000	59.20%
14.3	F8VQ29	F8VQ29	Protein Iqgap3	Iqgap3	-0.034	-0.048	0.177	0.022	0.999648	0.965217	0.0715	-0.013	3.71072	0.901652	55	43	MOUSE	186548	28.1	525.35	43	18900000000	28.10%
15.1	Q8BX70	Q8BX70	Vacuolar protein sorting-associated protein 13C	Vps13c	0.032	0.098	-0.113	-0.006	0.999648	0.865653	-0.0405	0.046	2.1967	3.52803	232	161	MOUSE	422420	46.5	2139.17	161	101000000000	46.50%
16.1	Q69ZN7	Q69ZN7	Myoferlin	Myof	0.107	0.018	0.037	0.033	0.999648	0.923951	0.072	0.0255	4.86324	2.0263	291	145	MOUSE	234917	71	2118.42	145	224000000000	71.00%
16.2	Q9ESD7-2	Q9ESD7-2	Isoform 2 of Dysferlin	Dysf	0.086	0.014	-0.124	0.002	0.999648	0.981605	-0.019	0.008	0.830338	0.568684	5	5	MOUSE	241624	1.9	59.02	5	5380000000	1.90%
17.1	A2AN08-5	A2AN08-5	Isoform 5 of E3 ubiquitin-protein ligase UBR4	Ubr4	-0.03	-0.008	-0.072	0.044	0.999648	0.948073	-0.051	0.018	3.32326	1.32357	217	155	MOUSE	582298	33.7	2069.06	155	77400000000	33.70%
18.1	Q5SXR6	Q5SXR6	Clathrin heavy chain	Cltc	0.083	0.116	-0.137	-0.014	0.999648	0.861293	-0.027	0.051	1.19277	3.73306	495	132	MOUSE	193751	70.9	2029.6	132	1370000000000	70.90%
19.1	Q9ERU9	Q9ERU9	E3 SUMO-protein ligase RanBP2	Ranbp2	-0.001	-0.025	0.011	0.02	0.999648	0.994617	0.005	-0.0025	0.267072	0.166851	217	154	MOUSE	344937	50.4	2013.76	154	85700000000	50.40%
20.1	E9Q7G0	E9Q7G0	Protein Numa1	Numa1	-0.11	-0.037	0.129	-0.096	0.999648	0.770188	0.0095	-0.0665	0.376248	5.97602	243	142	MOUSE	236710	61.8	1948.88	142	105000000000	61.80%
21.1	E9PVA8	E9PVA8	Protein Gcn1l1	Gcn1l1	-0.063	-0.005	-0.072	0.09	0.999648	0.875691	-0.0675	0.0425	4.69713	3.2807	209	142	MOUSE	295811	55.6	1931.71	142	99600000000	55.60%
22.1	P23116	P23116	Eukaryotic translation initiation factor 3 subunit A	Eif3a	-0.009	0.023	0.027	0.03	0.999648	0.919295	0.009	0.0265	0.487315	2.12293	345	166	MOUSE	162333	71.8	1782.18	166	342000000000	71.80%
23.1	Q99PL5	Q99PL5	Ribosome-binding protein 1	Rrbp1	0.064	-0.015	0.038	0.118	0.999648	0.861214	0.051	0.0515	3.35502	3.74633	296	131	MOUSE	173333	57.3	1759.7	131	392000000000	56.60%
24.1	Q7M739	Q7M739	Nuclear pore complex-associated intranuclear coiled-coil protein TPR	Tpr	0.015	-0.056	-0.012	-0.02	0.999648	0.878663	0.0015	-0.038	0.0781555	3.17378	224	135	MOUSE	267263	50	1735.8	135	163000000000	50.00%
25.1	G3X973	G3X973	Stabilin 1, isoform CRA_a	Stab1	-0.227	-0.184	0.055	-0.367	0.999648	0.521906	-0.086	-0.2755	3.92346	20.0306	203	109	MOUSE	288107	49.7	1731.62	109	130000000000	49.70%
26.1	Q8BL66	Q8BL66	Early endosome antigen 1	Eea1	-0.109	-0.075	-0.129	-0.073	0.999648	0.744394	-0.119	-0.074	9.03084	7.10204	240	122	MOUSE	162053	74.1	1693.28	122	332000000000	74.10%
27.1	Q8CGC7	Q8CGC7	Bifunctional glutamate/proline--tRNA ligase	Eprs	0.054	0.037	-0.014	0.065	0.999648	0.834894	0.02	0.051	1.11755	4.52874	236	110	MOUSE	171845	67.3	1593.4	110	213000000000	67.30%
28.1	Q6P4T2	Q6P4T2	U5 small nuclear ribonucleoprotein 200 kDa helicase	Snrnp200	0.022	0.03	-0.003	-0.019	0.999648	0.982909	0.0095	0.0055	0.518532	0.373476	179	115	MOUSE	246197	58.1	1586.01	115	133000000000	58.10%
29.1	P19096	P19096	Fatty acid synthase	Fasn	-0.124	-0.076	-0.166	-0.07	0.999648	0.744869	-0.145	-0.073	11.0679	6.98745	179	111	MOUSE	275162	51.9	1545.22	111	96700000000	51.90%
30.1	Q91VW5	Q91VW5	Golgin subfamily A member 4	Golga4	0.043	-0.037	-0.152	-0.031	0.999648	0.890924	-0.0545	-0.034	2.79493	2.83514	158	117	MOUSE	258986	54.4	1541.64	117	35900000000	54.40%
31.1	Q99PV0	Q99PV0	Pre-mRNA-processing-splicing factor 8	Prpf8	-0.11	-0.04	-0.039	-0.033	0.999648	0.878663	-0.0745	-0.0365	5.05746	3.0806	165	114	MOUSE	274924	48.3	1513.52	114	75900000000	48.30%
32.1	Q61830	Q61830	Macrophage mannose receptor 1	Mrc1	-0.095	-0.202	-0.435	-0.442	0.999648	0.521906	-0.265	-0.322	12.4145	20.2963	289	96	MOUSE	167945	63.4	1489.72	96	532000000000	63.40%
33.1	Q8C3J5	Q8C3J5	Dedicator of cytokinesis protein 2	Dock2	-0.027	0.021	0.011	0.017	0.999648	0.945039	-0.008	0.019	0.430278	1.45638	219	104	MOUSE	213070	51.3	1485.27	104	131000000000	51.30%
33.2	B2RY04	B2RY04	Dedicator of cytokinesis protein 5	Dock5	-0.069	0.018	0.14	0.124	0.999648	0.776771	0.0355	0.071	1.65711	5.87295	32	30	MOUSE	215452	17.6	337.95	30	4430000000	17.60%
34.1	Q6P5D8	Q6P5D8	Structural maintenance of chromosomes flexible hinge domain-containing protein 1	Smchd1	0.007	-0.015	0.042	-0.074	0.999648	0.862595	0.0245	-0.0445	1.43792	3.71238	148	112	MOUSE	227641	56.7	1469.24	112	57800000000	56.70%
35.1	P20152	P20152	Vimentin	Vim	0.196	0.017	-0.004	0.029	0.999648	0.932153	0.096	0.023	5.38806	1.80329	864	91	MOUSE	53743.8	95.9	1399.15	93	8660000000000	95.90%
35.2	P31001	P31001	Desmin	Des	0.149	-0.036	-0.112	-0.029	0.999648	0.895234	0.0185	-0.0325	0.725816	2.68903	56	9	MOUSE	53553.9	13.6	112.89	9	872000000000	13.60%
35.3	P11679	P11679	Keratin, type II cytoskeletal 8	Krt8	0.172	0.096	-0.089	-0.029	0.999648	0.908071	0.0415	0.0335	1.76476	2.31139	32	5	MOUSE	54564.4	6.7	49.06	5	778000000000	6.70%
35.4	P46660	P46660	Alpha-internexin	Ina	0.248	0.16	-0.095	0.032	0.999648	0.720909	0.0765	0.096	2.98088	7.9018	33	4	MOUSE	55552.8	5.3	42.58	4	339000000000	5.30%
36.1	Q6ZWR6	Q6ZWR6	Nesprin-1	Syne1	0.129	0.04	0.01	0.025	0.999648	0.895234	0.0695	0.0325	4.33783	2.68234	144	108	MOUSE	1.01727e+06	12.9	1390.47	108	28500000000	12.90%
36.2	Q6ZWR6-2	Q6ZWR6-2	Isoform 2 of Nesprin-1	Syne1	0.062	-0.023	0.111	0.046	0.999648	0.969679	0.0865	0.0115	6.1641	0.791181	38	29	MOUSE	112416	30.7	374.11	29	5370000000	30.70%
36.3	Q6ZWQ0	Q6ZWQ0	Nesprin-2	Syne2	-0.103	-0.131	0.12	-0.045	0.999648	0.720909	0.0085	-0.088	0.346162	7.88416	11	10	MOUSE	788473	1.3	113.76	10	1600000000	1.30%
37.1	Q6PB66	Q6PB66	Leucine-rich PPR motif-containing protein, mitochondrial	Lrpprc	0.149	0.133	-0.003	0.015	0.999648	0.769879	0.073	0.074	4.31891	5.98707	178	93	MOUSE	157867	67.9	1370.29	93	124000000000	67.90%
38.1	A2AFQ0	A2AFQ0	E3 ubiquitin-protein ligase HUWE1	Huwe1	-0.126	-0.068	-0.064	-0.004	0.999648	0.8891	-0.095	-0.036	6.79206	2.86874	146	110	MOUSE	486620	25.3	1361.27	110	46300000000	25.30%
39.1	P70398	P70398	Probable ubiquitin carboxyl-terminal hydrolase FAF-X	Usp9x	0.031	0.064	-0.049	-0.007	0.999648	0.916964	-0.009	0.0285	0.469008	2.16103	132	98	MOUSE	294243	38.8	1355.93	98	50900000000	38.80%
40.1	P11276	P11276	Fibronectin	Fn1	0.471	-0.098	-0.027	0.159	0.999648	0.945056	0.222	0.0305	7.60135	1.44689	157	93	MOUSE	276185	49.3	1349.87	93	83500000000	49.30%
41.1	Q6P5E4	Q6P5E4	UDP-glucose:glycoprotein glucosyltransferase 1	Uggt1	0.099	0.08	-0.03	-0.011	0.999648	0.898752	0.0345	0.0345	1.88319	2.59202	200	88	MOUSE	177115	59.8	1348.3	88	146000000000	59.80%
42.1	Q9CU62	Q9CU62	Structural maintenance of chromosomes protein 1A	Smc1a	-0.009	0.009	0.032	-0.068	0.999648	0.913619	0.0115	-0.0295	0.629347	2.22403	167	106	MOUSE	143860	71.1	1315.82	106	69200000000	71.10%
43.1	P58252	P58252	Elongation factor 2	Eef2	-0.002	0.022	-0.047	0.065	0.999648	0.862595	-0.0245	0.0435	1.42846	3.69454	397	90	MOUSE	96282.3	82.1	1288.72	90	1470000000000	82.10%
43.2	A2AH85	A2AH85	116 kDa U5 small nuclear ribonucleoprotein component	Eftud2	0.123	0.117	-0.041	-0.034	0.999648	0.893539	0.041	0.0415	2.14592	2.76629	91	48	MOUSE	110460	61.5	715.89	48	103000000000	61.50%
44.1	E9Q512	E9Q512	Protein Trip11	Trip11	0.018	-0.018	-0.122	-0.051	0.999648	0.890924	-0.052	-0.0345	2.96465	2.84163	138	104	MOUSE	227022	49.1	1284.98	104	28900000000	49.10%
45.1	E9QAX2	E9QAX2	Unconventional myosin-XVIIIa	Myo18a	-0.076	-0.023	-0.001	-0.053	0.999648	0.878663	-0.0385	-0.038	2.31796	3.19137	140	96	MOUSE	237125	48	1283.01	96	75200000000	48.00%
46.1	Q9QY06-2	Q9QY06-2	Isoform 2 of Unconventional myosin-IXb	Myo9b	0.009	0.036	-0.073	0.043	0.999648	0.871425	-0.032	0.0395	1.85896	3.38095	140	93	MOUSE	243831	50.3	1282.4	93	55500000000	50.30%
46.2	E9PZW8	E9PZW8	Unconventional myosin-IXb	Myo9b	0.003	0.047	-0.066	0.049	0.999648	0.84322	-0.0315	0.048	1.85456	4.26154	137	92	MOUSE	241852	49.3	1258.99	92	54400000000	49.30%
46.3	D3Z3A8	D3Z3A8	Unconventional myosin-IXa	Myo9a	-0.06	-0.035	0.049	-0.098	0.999648	0.77253	-0.0055	-0.0665	0.270875	5.93779	19	18	MOUSE	304170	7.7	176.18	18	2300000000	7.70%
47.1	Q8VDJ3	Q8VDJ3	Vigilin	Hdlbp	0.017	0.002	-0.072	0.026	0.999648	0.958425	-0.0275	0.014	1.5519	1.03134	166	93	MOUSE	142311	65.9	1277.51	93	125000000000	65.90%
48.1	Q8CIE6	Q8CIE6	Coatomer subunit alpha	Copa	0.018	0.009	-0.064	0.026	0.999648	0.948073	-0.023	0.0175	1.28299	1.32387	174	89	MOUSE	140084	66	1275.3	89	171000000000	66.00%
49.1	K3W4R5	K3W4R5	Cytoskeleton-associated protein 5	Ckap5	-0.018	-0.04	0.018	0	1	0.943385	0	-0.02	0	1.51019	154	96	MOUSE	227286	45.8	1268.83	96	59200000000	45.80%
50.1	Q922J3	Q922J3	CAP-Gly domain-containing linker protein 1	Clip1	0.01	0.013	0.032	0.082	0.999648	0.850521	0.021	0.0475	1.21908	3.944	143	94	MOUSE	156439	60.5	1256.44	94	62400000000	60.50%
50.2	Q9Z0H8-2	Q9Z0H8-2	Isoform 2 of CAP-Gly domain-containing linker protein 2	Clip2	-0.015	0.002	-0.012	0.081	0.999648	0.875691	-0.0135	0.0415	0.756816	3.29923	77	57	MOUSE	112366	49.3	759.94	57	26100000000	49.30%
51.1	P57780	P57780	Alpha-actinin-4	Actn4	0.077	0.041	-0.01	0.044	0.999648	0.862595	0.0335	0.0425	1.94573	3.68865	256	85	MOUSE	105432	75	1254.46	85	497000000000	75.00%
51.2	Q7TPR4	Q7TPR4	Alpha-actinin-1	Actn1	0.094	0.036	0.083	0.153	0.999648	0.720909	0.0885	0.0945	6.45708	7.97702	180	64	MOUSE	103694	66.1	955.36	64	233000000000	66.10%
52.1	Q3TLH4	Q3TLH4	Protein PRRC2C	Prrc2c	-0.031	-0.063	0.147	0.032	0.999648	0.958425	0.058	-0.0155	3.1188	1.04202	147	106	MOUSE	311514	34.9	1251.32	106	53000000000	34.90%
52.2	S4R294	S4R294	Protein PRRC2C	Prrc2c	-0.026	-0.065	0.143	0.03	0.999648	0.953273	0.0585	-0.0175	3.21103	1.1906	142	101	MOUSE	298677	34.5	1202.14	101	51600000000	34.50%
53.1	Q61768	Q61768	Kinesin-1 heavy chain	Kif5b	-0.067	-0.087	-0.031	0.01	0.999648	0.887393	-0.049	-0.0385	3.18349	2.90776	183	90	MOUSE	110291	80.4	1248.36	92	176000000000	80.40%
53.2	P28738	P28738	Kinesin heavy chain isoform 5C	Kif5c	0.04	-0.043	-0.049	0.02	0.999648	0.969679	-0.0045	-0.0115	0.226413	0.798633	51	26	MOUSE	109843	21	305.72	26	52400000000	21.00%
54.1	Q6P5H2	Q6P5H2	Nestin	Nes	0.063		0.318		0.999648		0.1905	NaN	10.4217		131	90	MOUSE	207748	47.6	1245.72	90	53500000000	47.60%
55.1	Q07113	Q07113	Cation-independent mannose-6-phosphate receptor	Igf2r	-0.044	-0.159	-0.05	0.16	0.999648	0.998852	-0.047	0.0005	3.06529	0.0180285	127	86	MOUSE	280828	41.2	1241.8	86	66300000000	41.20%
56.1	Q3U2G2	Q3U2G2	Heat shock 70 kDa protein 4	Hspa4	-0.044	-0.019	-0.112	0.036	0.999648	0.981605	-0.078	0.0085	5.35754	0.58506	205	80	MOUSE	95005.8	81.4	1234.11	80	388000000000	81.40%
56.2	P48722	P48722	Heat shock 70 kDa protein 4L	Hspa4l	0.019	-0.015	-0.06	0.03	0.999648	0.981605	-0.0205	0.0075	1.13411	0.518899	93	58	MOUSE	95236.2	72.7	768.19	58	56900000000	72.70%
56.3	Q61699	Q61699	Heat shock protein 105 kDa	Hsph1	0.041	0.015	-0.025	0.103	0.999648	0.818028	0.008	0.059	0.420899	4.91413	82	49	MOUSE	97375.6	63	728.09	49	59400000000	63.00%
57.1	E9QAS5	E9QAS5	Chromodomain-helicase-DNA-binding protein 4	Chd4	0.003	0.005	0.036	-0.11	0.999648	0.848921	0.0195	-0.0525	1.11795	4.01644	137	94	MOUSE	220171	49.2	1211.56	95	57200000000	49.20%
57.2	B1AR17	B1AR17	Protein Chd3	Chd3	0.014	0.026	0.056	-0.073	0.999648	0.938524	0.035	-0.0235	2.14425	1.64014	30	24	MOUSE	234339	13	290.45	24	12600000000	13.00%
58.1	E9Q6R7	E9Q6R7	Protein Utrn	Utrn	0.036	-0.018	-0.036	-0.01	1	0.958425	0	-0.014	0	1.03834	126	99	MOUSE	394867	30.4	1210.83	102	28000000000	30.40%
59.1	Q01853	Q01853	Transitional endoplasmic reticulum ATPase	Vcp	-0.048	0.002	-0.093	0.016	0.999648	0.976962	-0.0705	0.009	4.86104	0.64389	315	78	MOUSE	90004.9	84.4	1202.38	79	747000000000	84.40%
59.2	Q3UMC0	Q3UMC0	Spermatogenesis-associated protein 5	Spata5	0.013	0.065	-0.04	0.03	0.999648	0.844435	-0.0135	0.0475	0.740176	4.13636	54	37	MOUSE	97938.7	45.8	472.55	37	31600000000	45.80%
60.1	Q9CW03	Q9CW03	Structural maintenance of chromosomes protein 3	Smc3	-0.038	-0.022	0.078	-0.053	0.999648	0.878663	0.02	-0.0375	1.04776	3.13932	132	93	MOUSE	141953	59.9	1189.82	93	63400000000	59.90%
61.1	E9Q4K7	E9Q4K7	Protein Kif13b	Kif13b	0.035	-0.009	0.058	0.033	0.999648	0.965923	0.0465	0.012	3.01395	0.859067	142	92	MOUSE	205941	49.9	1182.38	92	58100000000	49.90%
61.2	Q60575-2	Q60575-2	Isoform 2 of Kinesin-like protein KIF1B	Kif1b	-0.095	-0.079	-0.19	-0.061	0.999648	0.752712	-0.1425	-0.07	10.2903	6.62668	74	55	MOUSE	200229	36.8	698.19	55	16400000000	36.80%
61.3	O35071	O35071	Kinesin-like protein KIF1C	Kif1c	-0.048	-0.082	-0.065	0.108	0.999648	0.973629	-0.0565	0.013	3.79879	0.682544	49	34	MOUSE	123288	32	374.61	34	12600000000	32.00%
61.4	Q60575-3	Q60575-3	Isoform 3 of Kinesin-like protein KIF1B	Kif1b	-0.086	-0.117	-0.122	-0.031	0.999648	0.756415	-0.104	-0.074	7.70043	6.44844	46	33	MOUSE	131262	32	394.1	33	12100000000	32.00%
61.5	Q9EQW7	Q9EQW7	Kinesin-like protein KIF13A	Kif13a	-0.051	-0.082	0.012	-0.031	0.999648	0.815881	-0.0195	-0.0565	1.09249	4.98678	27	19	MOUSE	197407	9.7	201.12	19	3970000000	9.70%
62.1	P48678	P48678	Prelamin-A/C	Lmna	0.216	0.077	0.002	0.025	0.999648	0.838078	0.109	0.051	6.06266	4.40973	287	84	MOUSE	74521.5	83	1176.98	84	751000000000	83.00%
62.2	P14733	P14733	Lamin-B1	Lmnb1	-0.064	-0.071	0.001	-0.036	0.999648	0.828101	-0.0315	-0.0535	1.86258	4.76377	153	64	MOUSE	67012.7	76.3	922.44	64	269000000000	76.30%
62.3	P21619	P21619	Lamin-B2	Lmnb2	0.046	-0.049	0.027	-0.028	0.999648	0.875691	0.0365	-0.0385	2.27758	3.26194	116	56	MOUSE	67431	76	744	56	134000000000	76.00%
63.1	P26041	P26041	Moesin	Msn	0.029	0.052	-0.028	0.104	0.99978	0.738564	0.0005	0.078	0.0254221	7.27553	417	88	MOUSE	67879.9	83.5	1175.56	88	2430000000000	83.50%
63.2	P26043	P26043	Radixin	Rdx	-0.032	0.035	-0.059	0.027	0.999648	0.900818	-0.0455	0.031	2.93303	2.54448	206	63	MOUSE	68655.7	66.8	780.77	63	729000000000	66.80%
63.3	P26040	P26040	Ezrin	Ezr	0.004	0.039	-0.006	0.097	0.999648	0.761135	-0.001	0.068	0.0521981	6.14449	196	63	MOUSE	69519.7	71.6	735.99	63	671000000000	71.60%
64.1	E9QP99	E9QP99	Golgin subfamily A member 3	Golga3	0.002	-0.018	-0.07	0.027	0.999648	0.987164	-0.034	0.0045	2.01652	0.304751	120	84	MOUSE	167744	56.4	1165.1	84	43700000000	56.40%
65.1	E9Q3M3	E9Q3M3	Dynactin subunit 1	Dctn1	0.04	-0.001	-0.041	0.024	0.99978	0.967539	-0.0005	0.0115	0.0248343	0.832515	160	79	MOUSE	140444	67.9	1162.25	79	107000000000	67.90%
66.1	Q64727	Q64727	Vinculin	Vcl	0.142	-0.013	-0.123	0.082	0.999648	0.899412	0.0095	0.0345	0.357011	2.56955	161	85	MOUSE	117286	71.7	1161.23	85	110000000000	71.70%
67.1	E9QQ10	E9QQ10	A-kinase anchor protein 9	Akap9	0.111	0.079	-0.005	-0.061	0.999648	0.981605	0.053	0.009	3.1668	0.525111	107	98	MOUSE	437270	27.5	1138.64	98	47000000000	27.50%
68.1	P20029	P20029	78 kDa glucose-regulated protein	Hspa5	0.082	0.013	-0.017	-0.003	0.999648	0.985004	0.0325	0.005	1.84802	0.347299	354	70	MOUSE	72534.8	69.3	1133.59	70	2590000000000	69.30%
68.2	P63017	P63017	Heat shock cognate 71 kDa protein	Hspa8	0.065	0.01	0.012	0.044	0.999648	0.918979	0.0385	0.027	2.37223	2.13617	362	63	MOUSE	71098	81.7	1002	63	2770000000000	81.70%
68.3	P17879	P17879	Heat shock 70 kDa protein 1B	Hspa1b	0.016	0.085	-0.017	-0.095	0.99978	0.991098	-0.0005	-0.005	0.0258288	0.258076	82	37	MOUSE	70460.3	59.5	517.58	37	419000000000	59.50%
68.4	Q61696	Q61696	Heat shock 70 kDa protein 1A	Hspa1a	0.016	0.085	-0.015	-0.096	0.99978	0.989833	0.0005	-0.0055	0.0258535	0.283957	82	37	MOUSE	70363.2	59.4	515.02	37	419000000000	59.40%
68.5	P17156	P17156	Heat shock-related 70 kDa protein 2	Hspa2	0.014	0.006	0.004	0.058	0.999648	0.900789	0.009	0.032	0.491918	2.54639	103	34	MOUSE	69925.7	46.9	455.07	34	914000000000	46.90%
68.6	P16627	P16627	Heat shock 70 kDa protein 1-like	Hspa1l	0.014	-0.014	-0.008	-0.054	0.999648	0.893539	0.003	-0.034	0.157984	2.7739	63	20	MOUSE	71035.4	26.2	275.12	20	530000000000	26.20%
69.1	Q01320	Q01320	DNA topoisomerase 2-alpha	Top2a	-0.041	-0.094	0.03	-0.095	0.999648	0.697275	-0.0055	-0.0945	0.283988	9.38346	143	87	MOUSE	173586	53.5	1129.67	87	82600000000	53.50%
69.2	Q64511	Q64511	DNA topoisomerase 2-beta	Top2b	0.002	0.024	-0.066	-0.075	0.999648	0.932305	-0.032	-0.0255	1.89018	1.79905	108	83	MOUSE	182818	47	1041.55	83	52500000000	47.00%
70.1	E9Q2M9	E9Q2M9	Protein Wdfy4	Wdfy4	-0.118	-0.005	-0.018	0.002	0.999648	0.997413	-0.068	-0.0015	4.36255	0.101758	111	85	MOUSE	355255	30.8	1125.41	85	34900000000	30.80%
71.1	S4R1L5	S4R1L5	Baculoviral IAP repeat-containing protein 6	Birc6	-0.039	0.023	-0.048	0.024	0.999648	0.930121	-0.0435	0.0235	2.7988	1.85159	110	90	MOUSE	535761	24.1	1124.98	90	23500000000	24.10%
72.1	P13864	P13864	DNA (cytosine-5)-methyltransferase 1	Dnmt1	-0.033	0.013	0.105	-0.115	0.999648	0.86104	0.036	-0.051	1.94481	3.75287	120	82	MOUSE	185525	54.8	1122.64	82	55600000000	54.80%
72.2	J3QNW0	J3QNW0	Cytosine-specific methyltransferase	Dnmt1	-0.041	0.023	0.105	-0.113	0.999648	0.878663	0.032	-0.045	1.67615	3.16895	105	72	MOUSE	172122	52.7	972.32	72	49900000000	52.70%
73.1	G3X922	G3X922	MCG115602	Dnajc13	0.01	0.058	-0.119	-0.025	0.999648	0.95568	-0.0545	0.0165	3.19775	1.14298	133	84	MOUSE	256718	38.9	1122.51	84	59200000000	38.90%
74.1	Q6PDI5	Q6PDI5	Proteasome-associated protein ECM29 homolog	Ecm29	0.007	0.076	-0.069	0.038	0.999648	0.808949	-0.031	0.057	1.80648	5.12003	121	77	MOUSE	205525	52.5	1121.72	77	33600000000	52.50%
75.1	Q7TPV4	Q7TPV4	Myb-binding protein 1A	Mybbp1a	-0.061	0.004	-0.069	0.055	0.999648	0.908071	-0.065	0.0295	4.4927	2.32034	152	80	MOUSE	152947	56.4	1119.78	80	65400000000	56.40%
76.1	Q64514-2	Q64514-2	Isoform Short of Tripeptidyl-peptidase 2	Tpp2	-0.031	-0.003	-0.084	0.039	0.999648	0.948073	-0.0575	0.018	3.79392	1.33964	127	74	MOUSE	140001	60.7	1110.8	74	103000000000	60.70%
76.2	Q64514	Q64514	Tripeptidyl-peptidase 2	Tpp2	-0.03	-0.002	-0.084	0.037	0.999648	0.949694	-0.057	0.0175	3.75154	1.30246	126	73	MOUSE	141417	59.9	1088.66	73	99700000000	59.90%
77.1	P08113	P08113	Endoplasmin	Hsp90b1	0.088	0.054	-0.02	0.072	0.999648	0.777568	0.034	0.063	1.91876	5.85527	293	72	MOUSE	92759.4	69	1075.34	72	1100000000000	69.00%
77.2	P11499	P11499	Heat shock protein HSP 90-beta	Hsp90ab1	0.009	0.005	-0.04	0.029	0.999648	0.951458	-0.0155	0.017	0.861511	1.27704	352	70	MOUSE	83622	71.4	1103.77	70	1630000000000	71.40%
77.3	P07901	P07901	Heat shock protein HSP 90-alpha	Hsp90aa1	0.017	0	-0.029	0.042	0.999648	0.939318	-0.006	0.021	0.317477	1.59188	311	65	MOUSE	85185.7	64.8	981.11	65	1120000000000	64.80%
77.4	Q9CQN1	Q9CQN1	Heat shock protein 75 kDa, mitochondrial	Trap1	0.041	0.132	0.054	0.035	0.999648	0.740096	0.0475	0.0835	3.09993	7.24928	96	45	MOUSE	80549.8	57.3	668.24	45	121000000000	57.30%
78.1	Q3U7R1	Q3U7R1	Extended synaptotagmin-1	Esyt1	0.074	-0.005	0.081	-0.025	0.999648	0.956675	0.0775	-0.015	5.53074	1.1149	208	73	MOUSE	121780	60.7	1096.12	73	340000000000	60.70%
79.1	P38647	P38647	Stress-70 protein, mitochondrial	Hspa9	0.201	0.087	0.076	0.044	0.999648	0.768507	0.1385	0.0655	9.52946	6.00076	255	73	MOUSE	73745.2	79.6	1093.34	73	656000000000	79.60%
80.1	Q61233	Q61233	Plastin-2	Lcp1	-0.051	-0.017	-0.058	-0.022	0.999648	0.943846	-0.0545	-0.0195	3.6483	1.49919	401	64	MOUSE	70775.6	91.7	1092.7	64	2100000000000	91.70%
80.2	B1AX58	B1AX58	Plastin-3	Pls3	-0.024	-0.079	-0.072	0.061	0.999648	0.981605	-0.048	-0.009	3.0804	0.525111	95	38	MOUSE	72258.3	61.9	516.26	38	371000000000	61.90%
81.1	Q8CG29	Q8CG29	Myosin IF	Myo1f	0.042	0.064	0.081	0.011	0.999648	0.878663	0.0615	0.0375	4.154	3.06091	244	85	MOUSE	125896	66.5	1089.36	85	274000000000	66.50%
81.2	E9Q634	E9Q634	Unconventional myosin-Ie	Myo1e	0.185	0.32	0.007	0.255	0.999648	0.463732	0.096	0.2875	5.65324	25.1278	136	65	MOUSE	127443	56.1	839.43	65	93700000000	56.10%
82.1	Q8CC88	Q8CC88	von Willebrand factor A domain-containing protein 8	Vwa8	0.085	0.062	0.023	0.061	0.999648	0.780835	0.054	0.0615	3.49204	5.71746	108	83	MOUSE	214501	46.9	1089.24	83	28400000000	46.90%
82.2	Q8CC88-2	Q8CC88-2	Isoform 2 of von Willebrand factor A domain-containing protein 8	Vwa8	0.093	0.033	0.023	0.066	0.999648	0.841398	0.058	0.0495	3.76583	4.35222	71	51	MOUSE	116696	50.6	686.32	51	21100000000	50.60%
83.1	E9PV41	E9PV41	Protein diaphanous homolog 1	Diap1	0.045	0	-0.021	0.079	0.999648	0.878663	0.012	0.0395	0.64506	3.11282	154	79	MOUSE	141198	57.7	1087.38	80	186000000000	57.70%
84.1	Q02053	Q02053	Ubiquitin-like modifier-activating enzyme 1	Uba1	-0.034	-0.022	-0.089	0.033	0.999648	0.983201	-0.0615	0.0055	4.10029	0.370721	221	64	MOUSE	119005	77	1085.06	65	411000000000	77.00%
85.1	Q78PY7	Q78PY7	Staphylococcal nuclease domain-containing protein 1	Snd1	-0.022	0.032	-0.083	0.022	0.999648	0.916937	-0.0525	0.027	3.38155	2.16751	167	72	MOUSE	102771	72.9	1083.89	72	182000000000	72.90%
86.1	E9QM99	E9QM99	Dedicator of cytokinesis protein 10	Dock10	-0.081	-0.022	0.043	-0.005	0.999648	0.960134	-0.019	-0.0135	0.97792	0.99495	109	83	MOUSE	252082	41.6	1082.44	86	46500000000	41.60%
86.2	A2AF47	A2AF47	Dedicator of cytokinesis protein 11	Dock11	-0.09	-0.029	0.056	-0.043	0.999648	0.87988	-0.017	-0.036	0.834461	3.02473	77	59	MOUSE	240391	28.3	740.86	59	20300000000	28.30%
87.1	P70335	P70335	Rho-associated protein kinase 1	Rock1	-0.118	-0.03	0.048	0.129	0.999648	0.87462	-0.035	0.0495	1.78408	3.32725	118	88	MOUSE	159138	59.4	1081.63	89	40700000000	59.40%
87.2	F8VPK5	F8VPK5	Rho-associated protein kinase	Rock2	-0.23	-0.106	0.069	0.049	0.999648	0.934316	-0.0805	-0.0285	3.49105	1.7746	111	82	MOUSE	161754	54.1	1005.43	82	69500000000	54.10%
88.1	B2RSU7	B2RSU7	GRIP and coiled-coil domain containing 2	Gcc2	0.038	-0.082	-0.108	-0.102	0.999648	0.707267	-0.035	-0.092	1.85534	9.05778	105	86	MOUSE	195524	52	1078.92	86	32400000000	52.00%
89.1	A6H8H2-2	A6H8H2-2	Isoform 2 of DENN domain-containing protein 4C	Dennd4c	0.045	0.01	-0.091	-0.041	0.999648	0.95655	-0.023	-0.0155	1.18101	1.12343	118	76	MOUSE	218962	42.9	1077.38	76	38400000000	42.90%
89.2	A6H8H2	A6H8H2	DENN domain-containing protein 4C	Dennd4c	0.051	0.01	-0.091	-0.044	0.999648	0.952532	-0.02	-0.017	1.00245	1.23896	118	76	MOUSE	213907	43.7	1072.92	76	38700000000	43.70%
89.3	E9Q8V6	E9Q8V6	Protein Dennd4a	Dennd4a	-0.008	-0.078	-0.136	-0.042	0.999648	0.791439	-0.072	-0.06	4.45054	5.45202	7	5	MOUSE	212037	2.9	51.92	5	2880000000	2.90%
90.1	B2RQC6	B2RQC6	CAD protein	Cad	-0.017	0.029	-0.092	0.011	0.999648	0.94211	-0.0545	0.02	3.47824	1.53614	103	77	MOUSE	245801	42.9	1076.97	77	40600000000	42.90%
91.1	Q8CIH5	Q8CIH5	1-phosphatidylinositol 4,5-bisphosphate phosphodiesterase gamma-2	Plcg2	-0.046	0.019	-0.018	0.099	0.999648	0.81516	-0.032	0.059	1.95131	4.99619	127	79	MOUSE	148787	58.4	1070.83	79	74100000000	58.40%
92.1	Q9EQK5	Q9EQK5	Major vault protein	Mvp	0.07	0.05	-0.035	0.05	0.999648	0.835782	0.0175	0.05	0.921385	4.47343	185	68	MOUSE	96207.8	80.2	1068.55	68	252000000000	80.20%
93.1	Q9Z277	Q9Z277	Tyrosine-protein kinase BAZ1B	Baz1b	0.097	0.083	0.131	-0.074	0.999648	0.992169	0.114	0.0045	8.55403	0.245252	119	87	MOUSE	172302	55.8	1057.3	87	33300000000	55.80%
94.1	Q8C147	Q8C147	Dedicator of cytokinesis protein 8	Dock8	-0.094	-0.034	0.031	0.002	0.999648	0.953416	-0.0315	-0.016	1.71043	1.18298	121	80	MOUSE	241542	40.2	1053.47	80	58900000000	40.20%
94.2	E9PX48	E9PX48	Dedicator of cytokinesis protein 7	Dock7	-0.057	-0.094	-0.034	-0.039	0.999648	0.767527	-0.0455	-0.0665	2.93818	6.01234	90	70	MOUSE	239974	32.6	836.59	70	29000000000	32.60%
94.3	E9QPN7	E9QPN7	Dedicator of cytokinesis protein 6	Dock6	-0.027	-0.154	0.052	-0.015	0.999648	0.752712	0.0125	-0.0845	0.664301	6.62206	10	8	MOUSE	238615	3.3	79.45	8	2000000000	3.30%
95.1	Q8CAQ8-2	Q8CAQ8-2	Isoform 2 of MICOS complex subunit Mic60	Immt	0.031	-0.097	0.06	-0.079	0.999648	0.71297	0.0455	-0.088	2.93016	8.62476	148	73	MOUSE	83326.9	84	1045.69	73	154000000000	84.00%
95.2	Q8CAQ8	Q8CAQ8	MICOS complex subunit Mic60	Immt	0.031	-0.096	0.058	-0.079	0.999648	0.71297	0.0445	-0.0875	2.85779	8.57347	146	72	MOUSE	84298	84.2	1029.66	72	154000000000	84.20%
95.3	Q8CAQ8-3	Q8CAQ8-3	Isoform 3 of MICOS complex subunit Mic60	Immt	0.037	-0.096	0.064	-0.076	0.999648	0.71297	0.0505	-0.086	3.3148	8.39433	140	70	MOUSE	79125.4	83.3	998.53	70	138000000000	83.30%
95.4	E9Q800	E9Q800	Mitochondrial inner membrane protein	Immt	0.045	-0.082	0.056	-0.079	0.999648	0.721277	0.0505	-0.0805	3.33267	7.82653	134	68	MOUSE	75942.1	83.3	962.75	68	134000000000	83.30%
96.1	P52480	P52480	Pyruvate kinase PKM	Pkm	0.021	0.012	-0.078	0.06	0.999648	0.885344	-0.0285	0.036	1.59287	2.9376	512	61	MOUSE	58414.4	85.4	1043.52	61	3560000000000	85.40%
96.2	P52480-2	P52480-2	Isoform M1 of Pyruvate kinase PKM	Pkm	0.011	0.003	-0.073	0.058	0.999648	0.906336	-0.031	0.0305	1.78847	2.39817	460	60	MOUSE	58497.6	86	1007.8	60	3300000000000	86.00%
96.3	P53657	P53657	Pyruvate kinase PKLR	Pklr	-0.136	0.045	-0.094	-0.002	0.999648	0.938524	-0.115	0.0215	8.59475	1.62516	16	3	MOUSE	62649.9	4.8	29.56	3	148000000000	4.80%
97.1	O70318	O70318	Band 4.1-like protein 2	Epb41l2	-0.032	-0.041	0.021	-0.012	0.999648	0.920564	-0.0055	-0.0265	0.288693	2.09979	130	74	MOUSE	110451	62.8	1040.7	74	108000000000	62.80%
97.2	A2AUK8	A2AUK8	Band 4.1-like protein 1	Epb4.1l1	-0.051	-0.004	0.116	0.053	0.999648	0.930121	0.0325	0.0245	1.63735	1.85923	67	42	MOUSE	97479.2	45	490.58	42	52900000000	45.00%
97.3	Q9Z2H5-2	Q9Z2H5-2	Isoform 2 of Band 4.1-like protein 1	Epb41l1	-0.058	-0.006	0.112	0.055	0.999648	0.930121	0.027	0.0245	1.32262	1.84806	67	42	MOUSE	97479.2	45	489.16	42	52800000000	45.00%
97.4	P48193-2	P48193-2	Isoform 2 of Protein 4.1	Epb41	-0.168	-0.044	-0.091	-0.09	0.999648	0.761135	-0.1295	-0.067	9.48729	6.14037	57	41	MOUSE	90118.9	54.4	546.09	41	25200000000	54.40%
97.5	Q9WV92-7	Q9WV92-7	Isoform 7 of Band 4.1-like protein 3	Epb41l3	0.236	0.082	-0.084	-0.169	0.999648	0.915074	0.076	-0.0435	3.11216	2.20082	32	29	MOUSE	92304.8	33.5	301.46	29	25500000000	33.50%
98.1	Q60597	Q60597	2-oxoglutarate dehydrogenase, mitochondrial	Ogdh	0.075	0.055	-0.075	0.032	1	0.859762	0	0.0435	0	3.76351	161	70	MOUSE	117645	60.9	1037.81	71	159000000000	60.90%
99.1	Q8CI94	Q8CI94	Glycogen phosphorylase, brain form	Pygb	-0.087	-0.035	-0.072	-0.042	0.999648	0.875691	-0.0795	-0.0385	5.6901	3.28023	163	71	MOUSE	97412.8	72.3	1037.61	71	143000000000	72.30%
99.2	Q9ET01	Q9ET01	Glycogen phosphorylase, liver form	Pygl	0.001	0.052	-0.072	0.031	0.999648	0.865023	-0.0355	0.0415	2.11632	3.56407	148	66	MOUSE	97917.7	67.1	926.38	66	128000000000	67.10%
99.3	Q9WUB3	Q9WUB3	Glycogen phosphorylase, muscle form	Pygm	-0.077	0.005	-0.106	0.008	0.999648	0.982909	-0.0915	0.0065	6.67027	0.457887	34	22	MOUSE	97741	25.1	299.81	22	42000000000	25.10%
100.1	P08775	P08775	DNA-directed RNA polymerase II subunit RPB1	Polr2a	0.058	0.065	0.027	-0.018	0.999648	0.93792	0.0425	0.0235	2.70299	1.69568	102	78	MOUSE	218542	41.4	1026.43	78	37300000000	41.40%
101.1	Q5SUA5	Q5SUA5	Unconventional myosin-Ig	Myo1g	-0.008	0.005	0.06	0.005	0.999648	0.98498	0.026	0.005	1.49499	0.348419	134	70	MOUSE	118195	68.5	1026.24	70	239000000000	68.50%
101.2	Q5SYD0	Q5SYD0	Unconventional myosin-Id	Myo1d	-0.088	-0.051	0.053	0.011	0.999648	0.944926	-0.0175	-0.02	0.868718	1.46743	8	5	MOUSE	116878	6.1	44.96	5	10000000000	6.10%
102.1	Q8BMJ2	Q8BMJ2	Leucine--tRNA ligase, cytoplasmic	Lars	-0.146	-0.096	0.03	-0.065	0.999648	0.725115	-0.058	-0.0805	3.13213	7.72424	140	72	MOUSE	135445	63.6	1023.76	72	95000000000	63.60%
103.1	E9PVC5	E9PVC5	Eukaryotic translation initiation factor 4 gamma 1	Eif4g1	0.032	0.063	-0.041	0.051	0.999648	0.805	-0.0045	0.057	0.230588	5.21514	172	81	MOUSE	176312	47.5	1017.58	82	164000000000	47.50%
103.2	Z4YKC4	Z4YKC4	Eukaryotic translation initiation factor 4 gamma 3	Eif4g3	0.033	0.073	-0.05	0.044	0.999648	0.799411	-0.0085	0.0585	0.440218	5.32496	73	54	MOUSE	174860	35.1	639.71	54	45200000000	35.10%
104.1	Q7TMB8	Q7TMB8	Cytoplasmic FMR1-interacting protein 1	Cyfip1	-0.089	0.048	-0.013	0.034	0.999648	0.865653	-0.051	0.041	3.21289	3.52567	136	74	MOUSE	146893	55.7	1017.41	74	1510000000000	55.70%
104.2	Q5SQX6	Q5SQX6	Cytoplasmic FMR1-interacting protein 2	Cyfip2	-0.173	-0.118	-0.037	0.015	0.999648	0.861214	-0.105	-0.0515	6.83134	3.74633	93	54	MOUSE	147540	43.7	713.53	54	1470000000000	43.70%
105.1	Q05D44	Q05D44	Eukaryotic translation initiation factor 5B	Eif5b	-0.042	-0.051	0.013	0.012	0.999648	0.945568	-0.0145	-0.0195	0.79784	1.42425	127	78	MOUSE	138070	49.2	1005.22	78	86700000000	49.20%
106.1	Q9Z0R6	Q9Z0R6	Intersectin-2	Itsn2	-0.078	-0.071	-0.054	-0.026	0.999648	0.843582	-0.066	-0.0485	4.55378	4.19303	120	80	MOUSE	189817	46.1	997.25	80	77100000000	46.10%
106.2	E9Q0N0	E9Q0N0	Intersectin-1	Itsn1	-0.062	-0.076	-0.125	-0.169	0.999648	0.656647	-0.0935	-0.1225	6.66087	11.2191	123	71	MOUSE	195806	37.5	949.92	73	63500000000	37.50%
107.1	Q9ES52	Q9ES52	Phosphatidylinositol 3,4,5-trisphosphate 5-phosphatase 1	Inpp5d	-0.107	-0.035	0.035	0.079	0.999648	0.944926	-0.036	0.022	1.93037	1.47168	127	75	MOUSE	134396	58.4	994.19	76	127000000000	58.40%
107.2	Q6P549	Q6P549	Phosphatidylinositol 3,4,5-trisphosphate 5-phosphatase 2	Inppl1	-0.16	-0.024	0.061	0.072	0.999648	0.938075	-0.0495	0.024	2.35985	1.69063	69	45	MOUSE	139770	38.5	604.77	45	36800000000	38.50%
108.1	E9QNN1	E9QNN1	ATP-dependent RNA helicase A	Dhx9	0.074	0.069	0.051	-0.008	0.999648	0.908071	0.0625	0.0305	4.27122	2.31128	132	66	MOUSE	151000	49.2	983.42	66	88300000000	49.20%
108.2	O70133	O70133	ATP-dependent RNA helicase A	Dhx9	0.074	0.07	0.052	-0.007	0.999648	0.906336	0.063	0.0315	4.31341	2.3992	125	62	MOUSE	150784	46.5	887.65	62	83900000000	46.50%
109.1	P17710-3	P17710-3	Isoform HK1 of Hexokinase-1	Hk1	0.193	0.052	-0.055	-0.069	0.999648	0.981775	0.069	-0.0085	3.27104	0.517143	150	68	MOUSE	103498	61.3	978.36	68	137000000000	61.30%
109.2	O08528	O08528	Hexokinase-2	Hk2	0.231	0.112	-0.065	-0.096	0.999648	0.982909	0.083	0.008	3.64401	0.390699	132	56	MOUSE	104017	61.1	763.78	56	70500000000	61.10%
109.3	Q3TRM8	Q3TRM8	Hexokinase-3	Hk3	0.072	0.041	-0.096	0.132	0.999648	0.727435	-0.012	0.0865	0.552685	7.65008	160	55	MOUSE	101811	67.1	876.16	55	259000000000	67.10%
110.1	G5E866	G5E866	Splicing factor 3B subunit 1	Sf3b1	-0.021	0.01	-0.002	-0.035	0.999648	0.965416	-0.0115	-0.0125	0.635957	0.894908	111	71	MOUSE	146570	58.2	977.86	71	58700000000	58.20%
111.1	P97449	P97449	Aminopeptidase N	Anpep	0.122	0.033	0.238	-0.037	0.999648	0.996588	0.18	-0.002	12.7492	0.128702	255	58	MOUSE	110106	57	976.1	58	591000000000	57.00%
112.1	Q810B6	Q810B6	Ankyrin repeat and FYVE domain-containing protein 1	Ankfy1	-0.051	0.028	-0.036	0.002	0.999648	0.95682	-0.0435	0.015	2.79525	1.11085	125	64	MOUSE	130305	63.3	973.56	65	91300000000	63.30%
113.1	G3X9H5	G3X9H5	Huntingtin	Htt	-0.065	-0.025	-0.064	-0.043	0.999648	0.891013	-0.0645	-0.034	4.45435	2.82358	99	74	MOUSE	348833	25.5	945.13	74	20400000000	25.50%
114.1	Q58A65-2	Q58A65-2	Isoform 2 of C-Jun-amino-terminal kinase-interacting protein 4	Spag9	-0.005	-0.02	-0.004	0.108	0.999648	0.878663	-0.0045	0.044	0.239939	3.1525	115	70	MOUSE	145557	52.7	943.5	70	67000000000	52.70%
114.2	Q58A65	Q58A65	C-Jun-amino-terminal kinase-interacting protein 4	Spag9	-0.005	-0.012	-0.004	0.101	0.999648	0.87462	-0.0045	0.0445	0.239939	3.3194	115	70	MOUSE	147073	52.1	939.25	70	66200000000	52.10%
114.3	K3W4S4	K3W4S4	C-Jun-amino-terminal kinase-interacting protein 3	Mapk8ip3	-0.122	-0.03	-0.25	0.15	0.999648	0.851113	-0.186	0.06	12.9397	3.93305	45	35	MOUSE	149896	29.2	456.88	35	15100000000	29.20%
115.1	G5E870	G5E870	E3 ubiquitin-protein ligase TRIP12	Trip12	0.05	-0.002	0.033	-0.014	0.999648	0.981605	0.0415	-0.008	2.64453	0.568684	88	72	MOUSE	226235	42.7	942.29	72	17800000000	42.70%
116.1	Q921K2	Q921K2	Poly (ADP-ribose) polymerase family, member 1	Parp1	-0.02	0.009	-0.028	-0.008	0.999648	0.997542	-0.024	0.0005	1.4189	0.0335627	126	67	MOUSE	113575	59	938.6	67	89000000000	59.00%
117.1	Q61543	Q61543	Golgi apparatus protein 1	Glg1	-0.014	-0.247	-0.026	-0.161	0.999648	0.558145	-0.02	-0.204	1.1585	18.6315	149	70	MOUSE	137611	55.5	938.22	70	105000000000	55.50%
118.1	Q8BKC5	Q8BKC5	Importin-5	Ipo5	-0.037	0.051	-0.03	0.054	0.999648	0.828101	-0.0335	0.0525	2.06931	4.73961	152	58	MOUSE	125072	65.2	937.7	58	116000000000	65.20%
118.2	Q8BIV3	Q8BIV3	Ran-binding protein 6	Ranbp6	-0.037	-0.065	0.052	0.023	0.999648	0.944926	0.0075	-0.021	0.383536	1.47924	7	4	MOUSE	126183	3.6	40.41	4	11900000000	3.60%
119.1	Q8BU30	Q8BU30	Isoleucine--tRNA ligase, cytoplasmic	Iars	-0.088	-0.008	0.039	0.062	0.999648	0.923616	-0.0245	0.027	1.28647	2.03452	125	70	MOUSE	145638	53.2	937.61	70	79100000000	53.20%
120.1	P27546	P27546	Microtubule-associated protein 4	Map4	0.011	-0.041	0.078	0.048	0.999648	0.993104	0.0445	0.0035	2.76788	0.220348	187	67	MOUSE	117998	63	937.04	67	154000000000	63.00%
121.1	Q9WU78	Q9WU78	Programmed cell death 6-interacting protein	Pdcd6ip	-0.076	-0.103	-0.084	0.045	0.999648	0.930121	-0.08	-0.029	5.74036	1.84441	135	67	MOUSE	96593	69	935.77	67	261000000000	69.00%
122.1	O35643	O35643	AP-1 complex subunit beta-1	Ap1b1	-0.015	0.037	-0.073	-0.074	0.999648	0.952646	-0.044	-0.0185	2.75736	1.22219	151	61	MOUSE	104789	57.1	927.42	61	225000000000	57.10%
122.2	Q9DBG3-2	Q9DBG3-2	Isoform 2 of AP-2 complex subunit beta	Ap2b1	0.037	0.073	-0.102	-0.023	0.999648	0.934597	-0.0325	0.025	1.7282	1.77064	140	60	MOUSE	106633	55.8	870.56	60	238000000000	55.80%
123.1	O54988-2	O54988-2	Isoform 2 of STE20-like serine/threonine-protein kinase	Slk	-0.107	-0.086	0.059	0.104	0.999648	0.982909	-0.024	0.009	1.17024	0.462789	119	65	MOUSE	138396	49.2	926.2	65	83700000000	49.20%
123.2	O55098	O55098	Serine/threonine-protein kinase 10	Stk10	-0.179	-0.176	0.135	0.133	0.999648	0.965923	-0.022	-0.0215	0.783193	0.862288	92	56	MOUSE	112474	55.5	651.87	56	60200000000	55.50%
124.1	Q9Z1Q9	Q9Z1Q9	Valine--tRNA ligase	Vars	-0.114	0.006	-0.09	0.144	0.999648	0.780835	-0.102	0.075	7.5778	5.77159	115	63	MOUSE	141525	54.8	924.27	63	93700000000	54.80%
125.2	P07724	P07724	Serum albumin	Alb		0.577		0.302		0.465672	NaN	0.4395		24.248	5	3	MOUSE	70745.2	7.4	39.15	3	10100000000	7.40%
126.1	Q00519	Q00519	Xanthine dehydrogenase/oxidase	Xdh	0.029	0.032	0.002	-0.08	0.999648	0.938524	0.0155	-0.024	0.873095	1.63054	131	63	MOUSE	148671	53.7	922.08	63	73200000000	53.70%
127.1	Q3V117	Q3V117	ATP-citrate synthase	Acly	-0.031	-0.048	-0.099	-0.052	0.999648	0.835782	-0.065	-0.05	4.31897	4.4724	131	66	MOUSE	121706	57.8	921.42	66	102000000000	57.80%
127.2	Q91V92	Q91V92	ATP-citrate synthase	Acly	-0.031	-0.048	-0.099	-0.053	0.999648	0.834894	-0.065	-0.0505	4.31897	4.52496	131	66	MOUSE	120639	57.9	918.01	66	102000000000	57.90%
128.1	P63038	P63038	60 kDa heat shock protein, mitochondrial	Hspd1	0.116	0.063	-0.019	0.012	0.999648	0.878663	0.0485	0.0375	2.75873	3.06947	273	54	MOUSE	61125.6	81.1	920.65	54	656000000000	81.10%
129.1	F8WIT2	F8WIT2	Annexin	Anxa6	0.028	-0.016	-0.083	-0.022	0.999648	0.945039	-0.0275	-0.019	1.50243	1.45599	184	67	MOUSE	75743.7	85.4	917.59	67	394000000000	85.40%
129.2	P14824	P14824	Annexin A6	Anxa6	0.028	-0.016	-0.084	-0.02	0.999648	0.946759	-0.028	-0.018	1.53066	1.37107	183	66	MOUSE	76340.4	85.5	892.32	66	394000000000	85.50%
130.1	Q8BGD9	Q8BGD9	Eukaryotic translation initiation factor 4B	Eif4b	-0.057	-0.043	0.089	0.037	0.999648	0.993821	0.016	-0.003	0.781748	0.191275	180	87	MOUSE	69009.9	74.3	917.3	87	144000000000	74.30%
131.1	Q6ZQ38	Q6ZQ38	Cullin-associated NEDD8-dissociated protein 1	Cand1	-0.075	-0.021	-0.073	0.07	0.999648	0.934857	-0.074	0.0245	5.23969	1.74905	127	68	MOUSE	138041	55.6	916.6	68	108000000000	55.60%
132.1	Q4LDD4	Q4LDD4	Arf-GAP with Rho-GAP domain, ANK repeat and PH domain-containing protein 1	Arap1	-0.021	0.024	-0.034	0.055	0.999648	0.87462	-0.0275	0.0395	1.65162	3.33748	102	73	MOUSE	163927	47.2	914.55	73	45600000000	47.20%
133.1	Q8VD75	Q8VD75	Huntingtin-interacting protein 1	Hip1	-0.032	-0.002	-0.047	0.108	0.999648	0.845832	-0.0395	0.053	2.49843	4.11262	123	69	MOUSE	116170	64.3	914.35	69	74000000000	64.30%
133.2	Q9JKY5	Q9JKY5	Huntingtin-interacting protein 1-related protein	Hip1r	-0.02	-0.017	-0.015	-0.04	0.999648	0.908756	-0.0175	-0.0285	1.00181	2.2932	10	9	MOUSE	120052	7.5	75.1	9	6000000000	7.50%
134.1	Q8VDM4	Q8VDM4	26S proteasome non-ATPase regulatory subunit 2	Psmd2	0.061	0.118	-0.08	0.066	0.999648	0.708929	-0.0095	0.092	0.453923	8.78684	139	59	MOUSE	101000	67.6	912.56	59	137000000000	67.60%
135.1	Q6ZQ08-4	Q6ZQ08-4	Isoform 4 of CCR4-NOT transcription complex subunit 1	Cnot1	-0.069	-0.003	-0.033	-0.02	0.999648	0.967539	-0.051	-0.0115	3.33682	0.836156	96	74	MOUSE	269241	33.1	912.08	74	29500000000	33.10%
136.1	Q61598	Q61598	Rab GDP dissociation inhibitor beta	Gdi2	-0.021	0.031	-0.062	0.041	0.999648	0.87988	-0.0415	0.036	2.6128	3.02887	232	58	MOUSE	51049.7	94.1	910.85	58	657000000000	94.10%
136.2	P50396	P50396	Rab GDP dissociation inhibitor alpha	Gdi1	-0.047	0.046	-0.147	0.054	0.999648	0.835782	-0.097	0.05	6.62583	4.4693	90	41	MOUSE	51091.2	84.5	651.85	41	169000000000	84.50%
137.1	S4R1S4	S4R1S4	Receptor-type tyrosine-protein phosphatase C	Ptprc	-0.039	-0.111	0.17	-0.04	0.999648	0.748489	0.0655	-0.0755	3.36145	6.79659	135	62	MOUSE	146546	44	905.56	62	151000000000	44.00%
138.1	Q9JJ28	Q9JJ28	Protein flightless-1 homolog	Flii	-0.019	-0.013	-0.001	0.054	0.999648	0.943846	-0.01	0.0205	0.548639	1.49659	111	65	MOUSE	146227	48.1	901.16	65	61300000000	48.10%
139.1	Q2EMV9	Q2EMV9	Poly [ADP-ribose] polymerase 14	Parp14	0.028	-0.008	0.162	-0.034	0.999648	0.938524	0.095	-0.021	6.10242	1.61511	89	69	MOUSE	205738	41.3	900.39	69	24700000000	41.30%
140.1	F8WGX5	F8WGX5	DmX-like protein 1	Dmxl1	0.126	0.21	-0.129	-0.001	0.999648	0.744869	-0.0015	0.1045	0.0556528	6.92282	88	71	MOUSE	341439	25.5	894.66	71	18100000000	25.50%
141.1	Q99KI0	Q99KI0	Aconitate hydratase, mitochondrial	Aco2	0.074	0.048	-0.015	0.053	0.999648	0.834894	0.0295	0.0505	1.67961	4.52496	154	55	MOUSE	86203.6	66	891.5	55	309000000000	66.00%
142.1	E9Q2A6	E9Q2A6	Protein-tyrosine kinase 2-beta	Ptk2b	-0.075	-0.016	0.004	0.17	0.999648	0.805252	-0.0355	0.077	2.10097	5.1965	131	64	MOUSE	112356	63	891.3	64	108000000000	63.00%
143.1	Q8CG48	Q8CG48	Structural maintenance of chromosomes protein 2	Smc2	-0.109	-0.129	0.128	-0.031	0.999648	0.745212	0.0095	-0.08	0.377768	6.882	91	69	MOUSE	134750	55.9	888.39	69	45700000000	55.90%
144.1	F8WIE5	F8WIE5	E3 ubiquitin-protein ligase HECTD1	Hectd1	0.007	0.038	0.005	0.011	0.999648	0.928405	0.006	0.0245	0.322682	1.92232	90	73	MOUSE	292248	32.4	886.68	73	15200000000	32.40%
145.1	O55143	O55143	Sarcoplasmic/endoplasmic reticulum calcium ATPase 2	Atp2a2	0.044	-0.162	0.001	-0.069	0.999648	0.668854	0.0225	-0.1155	1.30115	10.5318	138	57	MOUSE	116511	52.1	886.54	57	187000000000	52.10%
145.2	Q64518	Q64518	Sarcoplasmic/endoplasmic reticulum calcium ATPase 3	Atp2a3	-0.142	-0.216	-0.016	-0.063	0.999648	0.656647	-0.079	-0.1395	4.98486	11.2188	90	43	MOUSE	115062	41.2	595.06	43	101000000000	41.20%
146.1	Q8BGQ7	Q8BGQ7	Alanine--tRNA ligase, cytoplasmic	Aars	-0.072	-0.018	-0.011	0.016	0.999648	0.997542	-0.0415	-0.001	2.56815	0.0666818	156	61	MOUSE	107762	69.1	885.93	61	157000000000	69.10%
147.1	B2RXS4	B2RXS4	Plexin-B2	Plxnb2	-0.084	-0.073	0.036	-0.031	0.999648	0.832665	-0.024	-0.052	1.2723	4.57112	108	65	MOUSE	209079	39.9	883.5	65	57600000000	39.90%
148.1	Q9JIF7	Q9JIF7	Coatomer subunit beta	Copb1	0.011	-0.002	-0.059	0.008	0.999648	0.993762	-0.024	0.003	1.36419	0.205708	127	56	MOUSE	108205	58.1	881.65	56	107000000000	58.10%
149.1	Q6P9Q6	Q6P9Q6	FK506-binding protein 15	Fkbp15	-0.014	0.01	-0.04	-0.065	0.999648	0.921603	-0.027	-0.0275	1.61088	2.05922	128	60	MOUSE	133529	46.4	877.69	60	85200000000	46.40%
150.1	Q4QRL3	Q4QRL3	Coiled-coil domain-containing protein 88B	Ccdc88b	-0.137	-0.036	0.042	-0.009	0.999648	0.93522	-0.0475	-0.0225	2.46531	1.74486	92	71	MOUSE	167461	48.3	876.7	71	61800000000	48.30%
151.1	E9Q604	E9Q604	Integrin alpha-M	Itgam	-0.163	-0.037	0.176	0.073	0.999648	0.953386	0.0065	0.018	0.208729	1.18848	143	60	MOUSE	128670	52.5	874.55	60	153000000000	52.50%
152.1	Q3TXS7	Q3TXS7	26S proteasome non-ATPase regulatory subunit 1	Psmd1	0.017	0.048	-0.086	-0.006	0.999648	0.940155	-0.0345	0.021	1.96626	1.56828	134	59	MOUSE	106755	60.1	873.74	59	119000000000	60.10%
153.1	P70227	P70227	Inositol 1,4,5-trisphosphate receptor type 3	Itpr3	-0.156	-0.115	-0.083	-0.162	0.999648	0.625049	-0.1195	-0.1385	8.71866	13.6812	86	72	MOUSE	307122	26.3	871.57	72	18900000000	26.30%
153.2	Q9Z329	Q9Z329	Inositol 1,4,5-trisphosphate receptor type 2	Itpr2	-0.101	-0.098	0.041	-0.03	0.999648	0.784714	-0.03	-0.064	1.57027	5.62709	39	36	MOUSE	310664	13.8	425.2	36	7990000000	13.80%
153.3	P11881	P11881	Inositol 1,4,5-trisphosphate receptor type 1	Itpr1	-0.058	-0.04	-0.019	-0.072	0.999648	0.811255	-0.0385	-0.056	2.39826	5.04329	26	24	MOUSE	316585	7.2	273.21	24	6820000000	7.20%
154.1	Q6PFD9	Q6PFD9	Nuclear pore complex protein Nup98-Nup96	Nup98	0.076	0.02	0.008	-0.007	0.999648	0.982909	0.042	0.0065	2.58476	0.453742	82	61	MOUSE	198435	36.9	871.4	61	25700000000	36.90%
155.1	Q6A065	Q6A065	Centrosomal protein of 170 kDa	Cep170	-0.078	-0.111	0.106	0.06	0.999648	0.943846	0.014	-0.0255	0.630998	1.49876	103	68	MOUSE	175617	44.5	869.29	68	22400000000	44.50%
155.2	Q80U49	Q80U49	Centrosomal protein of 170 kDa protein B	Cep170b	-0.104	-0.136	0.007	0.036	0.999648	0.876183	-0.0485	-0.05	2.87819	3.24449	26	23	MOUSE	171274	14.9	267.72	23	2570000000	14.90%
156.1	P40124	P40124	Adenylyl cyclase-associated protein 1	Cap1	0.021	-0.02	0.087	0.069	0.999648	0.934712	0.054	0.0245	3.47706	1.75632	257	57	MOUSE	51906.2	94.9	859.55	57	1240000000000	94.90%
157.1	Q8C7R4	Q8C7R4	Ubiquitin-like modifier-activating enzyme 6	Uba6	0.045	-0.013	-0.052	0.042	0.999648	0.958425	-0.0035	0.0145	0.173367	1.03872	91	56	MOUSE	119504	64.4	859.33	56	41500000000	64.40%
158.1	Q9QZQ1-2	Q9QZQ1-2	Isoform 1 of Afadin	Mllt4	0.103	0.146	0.111	0.03	0.999648	0.736977	0.107	0.088	8.03763	7.36711	88	67	MOUSE	205519	39.3	857.45	67	20200000000	39.30%
158.2	E9Q9C3	E9Q9C3	Afadin	Mllt4	0.091	0.147	0.109	0.036	0.999648	0.721278	0.1	0.0915	7.4239	7.79972	87	66	MOUSE	208279	38.8	842.19	66	19900000000	38.80%
159.1	Q9JKR6	Q9JKR6	Hypoxia up-regulated protein 1	Hyou1	0.138	0.08	-0.137	0.048	0.999997	0.774199	0.0005	0.064	0.017767	5.90633	138	62	MOUSE	111407	58	856.65	62	213000000000	58.00%
160.1	A2A5R2	A2A5R2	Brefeldin A-inhibited guanine nucleotide-exchange protein 2	Arfgef2	-0.039	0.003	-0.081	0.018	0.999648	0.971234	-0.06	0.0105	4.02587	0.758837	98	63	MOUSE	204689	38.8	852.15	63	50600000000	38.80%
160.2	G3X9K3	G3X9K3	Brefeldin A-inhibited guanine nucleotide-exchange protein 1	Arfgef1	-0.043	0.027	-0.061	-0.018	0.999648	0.987164	-0.052	0.0045	3.44333	0.304751	70	54	MOUSE	210664	29.5	698.05	54	17200000000	29.50%
161.1	Q3U1J4	Q3U1J4	DNA damage-binding protein 1	Ddb1	0.127	0.185	-0.104	-0.013	0.999648	0.780835	0.0115	0.086	0.466751	5.71907	113	59	MOUSE	128106	51.9	849.39	59	84800000000	51.90%
162.1	Q9JLN9	Q9JLN9	Serine/threonine-protein kinase mTOR	Mtor	-0.079	0.005	-0.071	-0.017	0.999648	0.982909	-0.075	-0.006	5.32045	0.418612	88	67	MOUSE	290838	29.7	848.71	67	21500000000	29.70%
163.1	P50516	P50516	V-type proton ATPase catalytic subunit A	Atp6v1a	0.054	0.1	-0.026	0.147	0.999648	0.62991	0.014	0.1235	0.748923	12.1725	222	54	MOUSE	68667.2	82.6	846.45	54	517000000000	82.60%
164.1	P83741-3	P83741-3	Isoform 3 of Serine/threonine-protein kinase WNK1	Wnk1	-0.04	-0.058	-0.009	0.021	0.999648	0.949691	-0.0245	-0.0185	1.44108	1.30684	112	66	MOUSE	281128	23.5	845.76	68	59100000000	23.50%
164.2	Q80UE6	Q80UE6	Serine/threonine-protein kinase WNK4	Wnk4	-0.06	-0.021	-0.021	0.056	0.999648	0.952532	-0.0405	0.0175	2.54327	1.2333	8	6	MOUSE	133434	4.1	58.26	6	10100000000	4.10%
165.1	Q64737	Q64737	Trifunctional purine biosynthetic protein adenosine-3	Gart	-0.087	-0.054	0.005	0.021	0.999648	0.954998	-0.041	-0.0165	2.43756	1.15991	115	56	MOUSE	108700	61.8	844.98	56	78500000000	61.80%
166.1	E9Q3L2	E9Q3L2	Protein Pi4ka	Pi4ka	-0.117	-0.053	-0.043	-0.037	0.999648	0.851113	-0.08	-0.045	5.48095	3.9331	74	64	MOUSE	233976	33.4	843.68	64	13700000000	33.40%
167.1	P27773	P27773	Protein disulfide-isomerase A3	Pdia3	0.078	0.001	-0.016	0.021	0.999648	0.969679	0.031	0.011	1.76426	0.795912	222	55	MOUSE	57133.7	79.8	841.3	55	1410000000000	79.80%
167.2	P08003	P08003	Protein disulfide-isomerase A4	Pdia4	0.023	-0.058	-0.095	0.041	0.999648	0.981605	-0.036	-0.0085	2.01496	0.542505	135	50	MOUSE	72323.4	58.4	756.39	49	249000000000	58.40%
168.1	Q8K411	Q8K411	Presequence protease, mitochondrial	Pitrm1	0.062	0.017	-0.028	0.053	0.999648	0.888198	0.017	0.035	0.911789	2.88163	97	59	MOUSE	118511	63.7	840.94	59	61600000000	63.70%
169.1	Q9JL26	Q9JL26	Formin-like protein 1	Fmnl1	-0.103	-0.061	0.041	0.06	0.999648	0.997542	-0.031	-0.0005	1.62326	0.0289028	111	67	MOUSE	122799	49.4	836.83	67	70400000000	49.40%
169.2	A2APV2-3	A2APV2-3	Isoform 3 of Formin-like protein 2	Fmnl2	-0.027	-0.051	-0.029	0.053	0.999648	0.997542	-0.028	0.001	1.68794	0.0601106	16	13	MOUSE	124377	9.5	117.99	13	10100000000	9.50%
170.1	Q91ZW3	Q91ZW3	SWI/SNF-related matrix-associated actin-dependent regulator of chromatin subfamily A member 5	Smarca5	0.103	0.105	0.078	-0.059	0.999648	0.947728	0.0905	0.023	6.59802	1.36111	97	64	MOUSE	122367	57.4	833.89	64	52500000000	57.40%
171.1	Q9JIK5	Q9JIK5	Nucleolar RNA helicase 2	Ddx21	0.052	0.083	0.069	-0.123	0.999648	0.958425	0.0605	-0.02	4.11877	1.04133	98	59	MOUSE	94177	68.6	833.87	59	44100000000	68.60%
172.1	Q8VDN2	Q8VDN2	Sodium/potassium-transporting ATPase subunit alpha-1	Atp1a1	0.066	-0.09	0.089	0.009	0.999648	0.878663	0.0775	-0.0405	5.50725	3.07184	124	58	MOUSE	114292	50.6	832.99	58	128000000000	50.60%
172.2	Q8VCE0	Q8VCE0	ATPase, Na+/K+ transporting, alpha 3 polypeptide	Atp1a3	0.134	0.022	-0.053	0.163	0.999648	0.736977	0.0405	0.0925	2.01734	7.31764	60	38	MOUSE	117621	40.5	556.66	38	50800000000	40.50%
172.3	Q6PIE5	Q6PIE5	Sodium/potassium-transporting ATPase subunit alpha-2	Atp1a2	0.091	-0.039	0.044	0.1	0.999648	0.925228	0.0675	0.0305	4.61001	2.00093	37	22	MOUSE	113528	23.2	308.38	22	55700000000	23.20%
172.4	Q9WV27	Q9WV27	Sodium/potassium-transporting ATPase subunit alpha-4	Atp1a4	0.124	-0.059	0.024	0.099	0.999648	0.953416	0.074	0.02	4.82151	1.18459	22	12	MOUSE	116083	11.5	155.46	12	27800000000	11.50%
173.1	L7N451	L7N451	Interferon-induced very large GTPase 1	Gvin1	0.652	0.023	0.211	0.016	0.999648	0.943846	0.4315	0.0195	16.6841	1.4987	76	66	MOUSE	283402	29.2	830.91	66	19300000000	29.20%
174.1	Q9D0E1	Q9D0E1	Heterogeneous nuclear ribonucleoprotein M	Hnrnpm	0.056	0.038	0.045	0.058	0.999648	0.84322	0.0505	0.048	3.33267	4.23734	171	64	MOUSE	77989.9	78.3	827.92	64	186000000000	78.30%
175.1	P17427	P17427	AP-2 complex subunit alpha-2	Ap2a2	0.055	0.106	-0.19	-0.114	0.999648	0.994598	-0.0675	-0.004	3.20953	0.185655	119	57	MOUSE	104928	59.7	827.64	57	108000000000	59.70%
175.2	P17426	P17426	AP-2 complex subunit alpha-1	Ap2a1	0.071	0.048	-0.128	-0.005	0.999648	0.938524	-0.0285	0.0215	1.32364	1.61259	103	55	MOUSE	108746	66.3	755.37	55	81500000000	66.30%
176.1	Q5SWU9-2	Q5SWU9-2	Isoform 2 of Acetyl-CoA carboxylase 1	Acaca	-0.097	-0.088	-0.099	-0.075	0.999648	0.720909	-0.098	-0.0815	7.27374	7.92043	89	68	MOUSE	271551	31.9	825.66	68	13400000000	31.90%
177.1	O54774	O54774	AP-3 complex subunit delta-1	Ap3d1	-0.031	0.002	0.034	0.009	0.999648	0.982909	0.0015	0.0055	0.0761709	0.384434	112	61	MOUSE	136277	46.2	824.7	61	64100000000	46.20%
178.1	P13020-2	P13020-2	Isoform 2 of Gelsolin	Gsn	-0.02	0.009	0.026	0.077	0.999648	0.865686	0.003	0.043	0.156049	3.5118	273	56	MOUSE	81046.4	61.5	824.03	56	904000000000	61.50%
179.1	Q8VBT6	Q8VBT6	Apolipoprotein B receptor	Apobr	-0.084	-0.053	0.071	0.087	0.999648	0.958425	-0.0065	0.017	0.298637	1.03817	114	55	MOUSE	103046	60.2	822.34	55	94200000000	60.20%
180.1	Q9QZE5	Q9QZE5	Coatomer subunit gamma-1	Copg1	0.136	0.094	-0.02	0.045	0.999648	0.756415	0.058	0.0695	3.26526	6.3856	116	55	MOUSE	98766.3	69.6	821.35	55	70600000000	69.60%
180.2	Q9QXK3	Q9QXK3	Coatomer subunit gamma-2	Copg2	0.123	0.107	-0.091	0.009	0.999648	0.828101	0.016	0.058	0.684971	4.70973	76	46	MOUSE	98876.9	62.8	672.75	46	44300000000	62.80%
181.1	F8VQC7	F8VQC7	Kinectin	Ktn1	0.097	-0.021	-0.168	0.043	0.999648	0.971234	-0.0355	0.011	1.46726	0.760238	80	64	MOUSE	153111	47.4	821.2	64	21700000000	47.40%
181.2	Q61595-5	Q61595-5	Isoform 5 of Kinectin	Ktn1	0.09	-0.031	-0.164	0.042	0.999648	0.98386	-0.037	0.0055	1.5743	0.361045	76	61	MOUSE	147053	47.2	777.03	61	18100000000	47.20%
182.1	Q9EPU0	Q9EPU0	Regulator of nonsense transcripts 1	Upf1	0.031	0.051	-0.015	0.009	0.999648	0.906821	0.008	0.03	0.428059	2.39256	84	55	MOUSE	125277	56.4	819.42	55	43900000000	56.40%
183.1	Q8BMS1	Q8BMS1	Trifunctional enzyme subunit alpha, mitochondrial	Hadha	0.167	0.149	-0.007	0.03	0.999648	0.736274	0.08	0.0895	4.59788	7.45686	138	50	MOUSE	83353	69.8	819	50	176000000000	69.80%
184.1	A2AIX1	A2AIX1	Protein Sec16a	Sec16a	0.056	0.076	-0.032	0.119	0.999648	0.696053	0.012	0.0975	0.629159	9.48036	79	62	MOUSE	257837	33.4	818.36	62	23400000000	33.40%
185.1	D3Z656	D3Z656	Synaptojanin-1	Synj1	-0.052	-0.033	0.022	-0.039	0.999648	0.87988	-0.015	-0.036	0.812114	3.03164	84	59	MOUSE	177813	47.7	814.93	59	24000000000	47.70%
186.1	P58281-2	P58281-2	Isoform 2 of Dynamin-like 120 kDa protein, mitochondrial	Opa1	0.031	-0.028	0.024	-0.065	0.999648	0.848921	0.0275	-0.0465	1.65331	4.02513	103	61	MOUSE	116104	54.9	812.92	61	35900000000	54.90%
187.1	Q3U4W8	Q3U4W8	Ubiquitin carboxyl-terminal hydrolase	Usp5	-0.032	-0.037	-0.019	0.007	0.999648	0.957057	-0.0255	-0.015	1.51714	1.09287	125	55	MOUSE	94208.9	60.7	812.74	55	120000000000	60.70%
188.1	G3X8Y3	G3X8Y3	N-alpha-acetyltransferase 15, NatA auxiliary subunit	Naa15	0.019	0.049	-0.054	0.062	0.999648	0.810991	-0.0175	0.0555	0.960593	5.05102	114	66	MOUSE	102406	62.4	812.55	66	75300000000	62.40%
188.2	Q9DBB4	Q9DBB4	N-alpha-acetyltransferase 16, NatA auxiliary subunit	Naa16	0.007	0.035	-0.054	0.076	0.999648	0.817091	-0.0235	0.0555	1.34508	4.94429	30	19	MOUSE	102366	23.6	199	19	15200000000	23.60%
189.1	Q6A026	Q6A026	Sister chromatid cohesion protein PDS5 homolog A	Pds5a	-0.074	0.005	0.005	-0.045	0.999648	0.943973	-0.0345	-0.02	2.03329	1.49262	87	60	MOUSE	151865	47.8	808.58	60	29700000000	47.80%
189.2	Q4VA53	Q4VA53	Sister chromatid cohesion protein PDS5 homolog B	Pds5b	-0.045	-0.011	0.001	-0.037	0.999648	0.929537	-0.022	-0.024	1.26638	1.879	68	52	MOUSE	165671	36.7	660.57	52	21300000000	36.70%
190.1	B9EJ86	B9EJ86	Oxysterol-binding protein	Osbpl8	0.137	0.003	-0.09	-0.063	0.999648	0.908071	0.0235	-0.03	1.00925	2.31259	119	55	MOUSE	101837	61.9	807.61	55	172000000000	61.90%
190.2	G5E833	G5E833	Oxysterol-binding protein	Osbpl5	0.028	-0.091	-0.115	-0.027	0.999648	0.808099	-0.0435	-0.059	2.39464	5.14578	12	7	MOUSE	102955	6	62.67	7	14800000000	6.00%
191.1	Q3UZ39	Q3UZ39	Leucine-rich repeat flightless-interacting protein 1	Lrrfip1	-0.117	-0.119	0.119	-0.003	0.99978	0.826896	0.001	-0.061	0.0384217	4.78751	109	50	MOUSE	79932.4	74	807.21	50	98300000000	74.00%
191.2	E9QN52	E9QN52	Leucine-rich repeat flightless-interacting protein 2	Lrrfip2	0.053	0.021	0.026	0.116	0.999648	0.780835	0.0395	0.0685	2.48749	5.77504	34	21	MOUSE	47246.9	50.8	273.26	22	26900000000	50.80%
191.3	G5E8E1	G5E8E1	Leucine rich repeat (In FLII) interacting protein 1, isoform CRA_e	Lrrfip1	-0.076	-0.073	0.024	0.011	0.999648	0.908071	-0.026	-0.031	1.43496	2.3231	39	16	MOUSE	48974.3	43.9	222.23	16	38900000000	43.90%
192.1	Q8K1B8	Q8K1B8	Fermitin family homolog 3	Fermt3	-0.147	-0.057	-0.038	-0.019	0.999648	0.878663	-0.0925	-0.038	6.18032	3.16727	124	54	MOUSE	76203.7	73.9	803.38	54	249000000000	73.90%
193.1	E9QKE4	E9QKE4	Rab3 GTPase-activating protein non-catalytic subunit	Rab3gap2	0.009	0.008	-0.221	-0.105	0.999648	0.862595	-0.106	-0.0485	5.65924	3.67475	86	62	MOUSE	156235	45	802.4	62	45900000000	45.00%
193.2	Q8BMG7	Q8BMG7	Rab3 GTPase-activating protein non-catalytic subunit	Rab3gap2	0.009	0.009	-0.221	-0.102	0.999648	0.865686	-0.106	-0.0465	5.65924	3.51352	81	59	MOUSE	154130	43.7	763.77	59	42400000000	43.70%
194.1	O55029	O55029	Coatomer subunit beta'	Copb2	0.106	0.087	-0.06	0.026	0.999648	0.818028	0.023	0.0565	1.11672	4.91242	127	55	MOUSE	103303	66.8	802.04	55	138000000000	66.80%
195.1	Q9Z1T1	Q9Z1T1	AP-3 complex subunit beta-1	Ap3b1	0.064	0.105	0.011	0.014	0.999648	0.817091	0.0375	0.0595	2.3012	4.93146	116	62	MOUSE	123366	48.5	801.44	62	93700000000	48.50%
195.2	Q9JME5	Q9JME5	AP-3 complex subunit beta-2	Ap3b2	0.338	0.32	-0.049	0.053	0.999648	0.654556	0.1445	0.1865	5.73995	11.3712	15	13	MOUSE	119818	8.5	127.87	13	9830000000	8.50%
196.1	Q8BUR4	Q8BUR4	Dedicator of cytokinesis protein 1	Dock1	-0.137	-0.028	-0.048	-0.048	0.999648	0.877037	-0.0925	-0.038	6.37128	3.21397	83	64	MOUSE	216052	38.1	799.54	64	34100000000	38.10%
197.1	Q61656	Q61656	Probable ATP-dependent RNA helicase DDX5	Ddx5	0.064	0.087	0.045	-0.079	0.999648	0.993762	0.0545	0.004	3.63818	0.212596	130	62	MOUSE	69802.5	69.2	789.27	62	198000000000	69.20%
197.2	Q62167	Q62167	ATP-dependent RNA helicase DDX3X	Ddx3x	0.042	0.084	-0.019	-0.087	0.999648	0.997542	0.0115	-0.0015	0.619517	0.0776086	140	60	MOUSE	73499.5	74.9	798.86	60	138000000000	74.90%
197.3	Q62095	Q62095	ATP-dependent RNA helicase DDX3Y	Ddx3y	0.015	0.074	-0.024	-0.194	0.999648	0.879264	-0.0045	-0.06	0.237157	3.05193	123	55	MOUSE	73883	70.2	718.72	55	115000000000	70.20%
197.4	Q3U741	Q3U741	DEAD (Asp-Glu-Ala-Asp) box polypeptide 17, isoform CRA_a	Ddx17	0.052	0.066	0.068	-0.009	0.999648	0.91787	0.06	0.0285	4.07974	2.14544	112	49	MOUSE	73211	60.2	649.18	49	108000000000	60.20%
198.1	E9PUF7	E9PUF7	Rho guanine nucleotide exchange factor 1	Arhgef1	-0.052	-0.017	0.026	0.022	0.999648	0.994617	-0.013	0.0025	0.693471	0.167853	104	58	MOUSE	109319	56.6	798.75	58	65000000000	56.60%
198.2	Q61210-5	Q61210-5	Isoform 5 of Rho guanine nucleotide exchange factor 1	Arhgef1	-0.06	-0.021	0.017	0.022	0.999648	0.997542	-0.0215	0.0005	1.19804	0.0329447	102	57	MOUSE	109874	56.2	788.82	57	58800000000	56.20%
199.1	O35551	O35551	Rab GTPase-binding effector protein 1	Rabep1	-0.101	-0.094	-0.061	-0.026	0.999648	0.80508	-0.081	-0.06	5.74675	5.21328	86	62	MOUSE	99921.5	61	798.68	62	31500000000	61.00%
200.1	Q922D8	Q922D8	C-1-tetrahydrofolate synthase, cytoplasmic	Mthfd1	-0.04	-0.021	-0.07	0.009	0.999648	0.982909	-0.055	-0.006	3.66012	0.416442	111	53	MOUSE	101882	65.2	798.19	53	88900000000	65.20%
201.1	E9PWG2	E9PWG2	Protein Trappc8	Trappc8	0.087	0.053	-0.057	-0.039	0.999648	0.982909	0.015	0.007	0.732081	0.448649	84	58	MOUSE	162563	45.9	796.91	58	26300000000	45.90%
202.1	Q03265	Q03265	ATP synthase subunit alpha, mitochondrial	Atp5a1	0.141	0.148	-0.05	0.021	0.999648	0.74784	0.0455	0.0845	2.28642	6.83535	258	54	MOUSE	59865.6	71	796.64	54	1080000000000	71.00%
203.1	Q99KC8	Q99KC8	von Willebrand factor A domain-containing protein 5A	Vwa5a	-0.053	0.013	0.07	0.04	0.999648	0.920049	0.0085	0.0265	0.416301	2.10302	168	50	MOUSE	87882.9	64	795.8	50	234000000000	64.00%
203.2	Q8BGF0	Q8BGF0	Protein AW551984	AW551984	-0.074	-0.046	0.006	-0.009	0.999648	0.916827	-0.034	-0.0275	1.9971	2.17544	14	5	MOUSE	90146.9	4.3	70.95	5	33300000000	4.30%
204.1	B9EJ54	B9EJ54	MCG21756, isoform CRA_b	Nup205	-0.065	-0.018	-0.072	0.043	0.999648	0.965635	-0.0685	0.0125	4.7809	0.876407	80	57	MOUSE	229744	34.2	795.56	57	24300000000	34.20%
205.1	P09405	P09405	Nucleolin	Ncl	0.015	-0.024	-0.063	-0.006	0.999648	0.956675	-0.024	-0.015	1.35169	1.11603	165	63	MOUSE	76778.7	54	793.89	63	715000000000	54.00%
206.1	G5E829	G5E829	Calcium-transporting ATPase	Atp2b1	-0.055	-0.137	0.074	-0.125	0.999648	0.626891	0.0095	-0.131	0.463145	13.2588	100	55	MOUSE	135714	42.2	793.78	56	104000000000	42.20%
207.1	Q6VNB8	Q6VNB8	WD repeat and FYVE domain-containing protein 3	Wdfy3	-0.093	0.037	-0.006	-0.034	0.999648	0.997413	-0.0495	0.0015	3.0577	0.0960311	69	62	MOUSE	396952	21.8	789.88	63	11600000000	21.80%
208.1	Q99P72	Q99P72	Reticulon-4	Rtn4	-0.1	-0.125	0.096	0.071	0.999648	0.943973	-0.002	-0.027	0.0833744	1.49178	121	50	MOUSE	127125	56.6	787.1	50	167000000000	56.60%
208.2	Q8BH78	Q8BH78	Reticulon	Rtn4	-0.018	-0.23	0.197	0.073	0.999648	0.858802	0.0895	-0.0785	4.79582	3.80681	63	14	MOUSE	38403	58.9	229.13	14	138000000000	58.90%
209.1	Q60875	Q60875	Rho guanine nucleotide exchange factor 2	Arhgef2	0.046	0.117	0.114	-0.006	0.999648	0.843546	0.08	0.0555	5.51972	4.20336	90	59	MOUSE	112885	63.6	786.64	59	42900000000	63.60%
210.1	Q91Z67	Q91Z67	SLIT-ROBO Rho GTPase-activating protein 2	Srgap2	-0.011	-0.02	-0.092	0.008	0.999648	0.982909	-0.0515	-0.006	3.22926	0.417044	89	55	MOUSE	121994	53.9	784.33	55	64700000000	53.90%
210.2	F8VPQ4	F8VPQ4	SLIT-ROBO Rho GTPase-activating protein 3	Srgap3	0.173	0.089	0.234	0.146	0.999648	0.653915	0.2035	0.1175	15.3143	11.4092	4	4	MOUSE	125416	3.5	30.1	4	3640000000	3.50%
211.1	Q91YR7	Q91YR7	Pre-mRNA-processing factor 6	Prpf6	-0.011	-0.005	-0.02	-0.033	0.999648	0.945056	-0.0155	-0.019	0.877708	1.44138	82	64	MOUSE	107519	58.5	784.13	64	38800000000	58.50%
212.1	P62814	P62814	V-type proton ATPase subunit B, brain isoform	Atp6v1b2	0.042	0.092	0.009	0.161	0.999648	0.62991	0.0255	0.1265	1.50545	12.1138	175	48	MOUSE	56892.1	89.8	783.39	48	468000000000	89.80%
213.1	Q8C605	Q8C605	6-phosphofructokinase	Pfkp	0.055	0.009	0.036	0.08	0.999648	0.864077	0.0455	0.0445	2.94253	3.63753	139	51	MOUSE	86686.7	64	783.34	51	177000000000	64.00%
213.2	P12382	P12382	ATP-dependent 6-phosphofructokinase, liver type	Pfkl	0.061	0.042	-0.095	0.011	0.999648	0.920592	-0.017	0.0265	0.819325	2.09635	90	40	MOUSE	86157.1	51.1	605.62	40	82500000000	51.10%
213.3	P47857	P47857	ATP-dependent 6-phosphofructokinase, muscle type	Pfkm	0.032	0.042	-0.12	0.086	0.999648	0.779562	-0.044	0.064	2.38446	5.83215	45	27	MOUSE	86123	41.6	374.07	27	26800000000	41.60%
214.1	Q8BYC6	Q8BYC6	Serine/threonine-protein kinase TAO3	Taok3	-0.059	-0.088	0.038	0.072	0.999648	0.982909	-0.0105	-0.008	0.539847	0.441657	103	62	MOUSE	105790	50.6	782.82	62	66700000000	50.60%
214.2	Q5F2E8	Q5F2E8	Serine/threonine-protein kinase TAO1	Taok1	-0.08	-0.055	0.021	0.038	0.999648	0.981605	-0.0295	-0.0085	1.65109	0.5491	66	46	MOUSE	116505	40.3	497.17	46	20200000000	40.30%
214.3	Q6ZQ29-2	Q6ZQ29-2	Isoform 2 of Serine/threonine-protein kinase TAO2	Taok2	-0.014	0.024	0.15	0.018	0.999648	0.938524	0.068	0.021	3.87466	1.62924	24	20	MOUSE	120527	18.8	195.64	20	7180000000	18.80%
215.1	P37040	P37040	NADPH--cytochrome P450 reductase	Por	0.214	0.021	0.024	-0.02	0.999648	0.997542	0.119	0.0005	7.07765	0.0330096	166	54	MOUSE	77441.9	68.5	780.99	54	330000000000	68.50%
216.1	Q80U87	Q80U87	Ubiquitin carboxyl-terminal hydrolase 8	Usp8	-0.058	-0.004	-0.003	-0.024	0.999648	0.958425	-0.0305	-0.014	1.81317	1.03373	89	64	MOUSE	123521	52.6	780.9	64	33400000000	52.60%
217.1	P09103	P09103	Protein disulfide-isomerase	P4hb	0.147	0.015	-0.109	0.023	0.999648	0.945039	0.019	0.019	0.754667	1.45543	201	51	MOUSE	57456.8	79.1	779.73	51	1170000000000	79.10%
218.1	Q6PGL7	Q6PGL7	WASH complex subunit FAM21	Fam21	-0.021	-0.031	0.061	0.021	0.999648	0.985116	0.02	-0.005	1.09975	0.337096	86	49	MOUSE	145422	48.6	775.38	49	49100000000	48.60%
219.1	E9PZJ8	E9PZJ8	Activating signal cointegrator 1 complex subunit 3	Ascc3	0.01	0.004	-0.006	0.039	0.999648	0.938524	0.002	0.0215	0.10489	1.64638	81	60	MOUSE	252150	30.8	774.63	60	20400000000	30.80%
220.1	Q80U93	Q80U93	Nuclear pore complex protein Nup214	Nup214	-0.077	-0.006	-0.022	0.017	0.999648	0.982909	-0.0495	0.0055	3.1741	0.38212	81	55	MOUSE	213945	34.9	773.17	55	23600000000	34.90%
221.1	Q8BML9	Q8BML9	Glutaminyl-tRNA synthetase	Qars	0.068	0.053	-0.073	0.071	0.999648	0.780835	-0.0025	0.062	0.115313	5.74575	103	58	MOUSE	88587.8	69	771.18	58	65400000000	69.00%
222.1	P97499	P97499	Telomerase protein component 1	Tep1	-0.051	-0.012	-0.04	0.038	0.999648	0.963446	-0.0455	0.013	2.94877	0.928255	75	62	MOUSE	294992	25.5	770.36	62	20700000000	25.50%
223.1	Q3T9X3	Q3T9X3	Dynamin-2	Dnm2	0.099	0.127	-0.077	0.033	0.999648	0.744869	0.011	0.08	0.496717	6.94347	122	57	MOUSE	97535.9	58.9	770.07	57	130000000000	58.90%
223.2	G3X9G4	G3X9G4	Dynamin-2	Dnm2	0.089	0.117	-0.075	0.029	0.999648	0.757661	0.007	0.073	0.317213	6.3198	115	54	MOUSE	98357.8	55.9	735.78	54	128000000000	55.90%
223.3	P39053	P39053	Dynamin-1	Dnm1	0.051	0.112	-0.087	0.035	0.999648	0.756415	-0.018	0.0735	0.900361	6.51364	30	17	MOUSE	98200.4	14.1	209.75	17	33900000000	14.10%
224.1	Q9Z1T6	Q9Z1T6	1-phosphatidylinositol 3-phosphate 5-kinase	Pikfyve	0.017	0.008	-0.141	0.01	0.999648	0.976962	-0.062	0.009	3.51766	0.645489	82	63	MOUSE	239611	33.3	769.28	63	14800000000	33.30%
225.1	Q9JHR7	Q9JHR7	Insulin-degrading enzyme	Ide	0.389	0.076	0.26	0.36	0.999648	0.62991	0.3245	0.218	21.2883	12.8322	102	56	MOUSE	118512	51.8	768.07	56	59300000000	51.80%
226.1	Q8VD04	Q8VD04	GRIP1-associated protein 1	Gripap1	-0.047	-0.036	-0.065	0.104	0.999648	0.910939	-0.056	0.034	3.75794	2.26104	87	62	MOUSE	92998.7	69.1	767.49	62	28700000000	69.10%
227.1	Q8BHN3	Q8BHN3	Neutral alpha-glucosidase AB	Ganab	0.056	0.11	-0.049	0.014	0.999648	0.808949	0.0035	0.062	0.171506	5.12086	125	52	MOUSE	107366	59.5	766.7	52	149000000000	59.50%
227.2	Q8BHN3-2	Q8BHN3-2	Isoform 2 of Neutral alpha-glucosidase AB	Ganab	0.063	0.102	-0.054	0.012	0.999648	0.828785	0.0045	0.057	0.217877	4.69674	124	52	MOUSE	109858	58.6	758.07	52	147000000000	58.60%
228.1	F8VPN4	F8VPN4	Protein Agl	Agl	-0.03	0.043	-0.232	0.074	0.999648	0.799995	-0.131	0.0585	7.70139	5.31595	81	61	MOUSE	176737	43	766.5	61	25000000000	43.00%
229.1	P47738	P47738	Aldehyde dehydrogenase, mitochondrial	Aldh2	0.123	0.159	0.035	0.005	0.999648	0.761135	0.079	0.082	5.30194	6.13489	248	48	MOUSE	57050	85.7	766.27	50	1220000000000	85.70%
229.2	Q9CZS1	Q9CZS1	Aldehyde dehydrogenase X, mitochondrial	Aldh1b1	0.125	0.173	-0.022	0.14	0.999648	0.599967	0.0515	0.1565	2.89184	15.6054	49	30	MOUSE	58122.4	61	437.07	30	209000000000	61.00%
230.1	P25206	P25206	DNA replication licensing factor MCM3	Mcm3	0.045	0.116	0.202	-0.141	0.999648	0.981605	0.1235	-0.0125	7.90559	0.550194	88	55	MOUSE	92286.4	63.9	765.75	55	43000000000	63.90%
231.1	P11835	P11835	Integrin beta-2	Itgb2	-0.111	-0.071	0.176	0.094	0.999648	0.977224	0.0325	0.0115	1.26822	0.639268	152	51	MOUSE	88219.4	65.4	765.5	51	252000000000	65.40%
231.2	Q6PE70	Q6PE70	Integrin beta	Itgb5	-0.031	-0.07	0.094	-0.141	0.999648	0.685143	0.0315	-0.1055	1.71043	9.94127	30	25	MOUSE	91359.7	36.4	336.27	25	19200000000	36.40%
231.3	P26011	P26011	Integrin beta-7	Itgb7	0.147	0.098	0.246	0.05	0.999648	0.745212	0.1965	0.074	14.233	6.88052	6	4	MOUSE	90547.9	5.5	41.15	4	8120000000	5.50%
232.1	P46460	P46460	Vesicle-fusing ATPase	Nsf	0.091	0.078	-0.129	0.046	0.999648	0.781472	-0.019	0.062	0.81339	5.68914	131	57	MOUSE	83182.5	65.9	764.96	57	145000000000	65.90%
233.1	E0CZ22	E0CZ22	Protein Mroh1	Mroh1	0.055	0.086	-0.129	0.06	0.999648	0.744869	-0.037	0.073	1.83131	6.92492	84	57	MOUSE	184473	38.3	764.56	57	28600000000	38.30%
234.1	Q6A0A9	Q6A0A9	Constitutive coactivator of PPAR-gamma-like protein 1	FAM120A	-0.003	0.001	0.011	0.049	0.999648	0.928213	0.004	0.025	0.212342	1.92607	102	52	MOUSE	122842	48.9	759.27	52	75500000000	48.90%
234.2	Q8C3F2	Q8C3F2	Constitutive coactivator of PPAR-gamma-like protein 2	Fam120c	-0.032	-0.072	0.047	0.085	0.999648	0.983908	0.0075	0.0065	0.388144	0.358431	14	11	MOUSE	120971	13.1	121.16	11	3900000000	13.10%
235.1	Q3V3R1	Q3V3R1	Monofunctional C1-tetrahydrofolate synthase, mitochondrial	Mthfd1l	0.087	0.017	0.018	0.031	0.999648	0.929181	0.0525	0.024	3.35224	1.89143	90	52	MOUSE	106583	57.4	758.45	52	49400000000	57.40%
236.1	Q8CG47	Q8CG47	Structural maintenance of chromosomes protein 4	Smc4	-0.073	-0.144	0.091	-0.08	0.999648	0.664574	0.009	-0.112	0.411771	10.73	89	63	MOUSE	147691	43	757.04	63	41300000000	43.00%
237.1	Q05921	Q05921	2-5A-dependent ribonuclease	Rnasel	-0.143	0.03	-0.135	-0.08	0.999648	0.936998	-0.139	-0.025	10.7258	1.71556	96	58	MOUSE	84072.2	64.7	754.54	58	67100000000	64.70%
237.2	Q8BLI4	Q8BLI4	Dermatan-sulfate epimerase	Dse	-0.202	-0.245	-0.022	-0.177	0.999648	0.531235	-0.112	-0.211	6.74045	19.666	18	16	MOUSE	110494	15.1	173.42	16	2620000000	15.10%
237.3	Q811F1	Q811F1	Zinc finger and BTB domain-containing protein 41	Zbtb41	0.18	-0.058	0.002	0.173	0.999648	0.877037	0.091	0.0575	5.30816	3.22439	2	2	MOUSE	106849	4	10.81	2	162000000	4.00%
238.1	G3X956	G3X956	FACT complex subunit SPT16	Supt16	0.04	0.06	0.053	-0.051	0.999648	0.990422	0.0465	0.0045	3.02353	0.272889	104	57	MOUSE	120407	48.7	754.47	57	42000000000	48.70%
239.1	P27870	P27870	Proto-oncogene vav	Vav1	-0.078	0.032	0.011	0.064	0.999648	0.843546	-0.0335	0.048	1.94045	4.19994	102	61	MOUSE	99561.3	60.9	754.47	61	75300000000	60.90%
239.2	Q9R0C8	Q9R0C8	Guanine nucleotide exchange factor VAV3	Vav3	-0.059	-0.007	0.001	-0.036	0.999648	0.938524	-0.029	-0.0215	1.70444	1.65488	66	46	MOUSE	99164.3	49.8	592.54	46	22300000000	49.80%
240.1	Q8VEK3	Q8VEK3	Heterogeneous nuclear ribonucleoprotein U	Hnrnpu	0.048	0.022	0.019	-0.038	0.999648	0.981605	0.0335	-0.008	2.05525	0.545012	157	52	MOUSE	88714.9	59.3	754.31	52	412000000000	59.30%
241.1	Q62318	Q62318	Transcription intermediary factor 1-beta	Trim28	-0.018	-0.022	0.114	-0.008	0.999648	0.956575	0.048	-0.015	2.74081	1.11793	103	48	MOUSE	90614.2	81	754.11	48	108000000000	81.00%
242.1	P40142	P40142	Transketolase	Tkt	-0.015	-0.001	-0.029	0.009	0.999648	0.990387	-0.022	0.004	1.28657	0.276333	200	46	MOUSE	68313.9	82.6	753.81	46	842000000000	82.60%
243.1	Q8BI84	Q8BI84	Melanoma inhibitory activity protein 3	Mia3	0.106	-0.047	0.014	-0.014	0.999648	0.903724	0.06	-0.0305	3.80793	2.46142	85	64	MOUSE	214299	32.1	752.85	64	27300000000	32.10%
243.2	J3KMG3	J3KMG3	Melanoma inhibitory activity protein 3	Mia3	0.103	-0.092	0.021	-0.011	0.999648	0.84322	0.062	-0.0515	4.01406	4.243	60	45	MOUSE	174765	28	570.67	45	18600000000	28.00%
244.1	P51660	P51660	Peroxisomal multifunctional enzyme type 2	Hsd17b4	0.132	0.081	-0.091	-0.169	0.999648	0.913358	0.0205	-0.044	0.877419	2.23621	92	49	MOUSE	79993.9	64.7	752.82	49	90800000000	64.70%
245.1	A2AWA9	A2AWA9	Rab GTPase-activating protein 1	Rabgap1	-0.064	-0.035	-0.079	0.014	0.999648	0.971234	-0.0715	-0.0105	5.02146	0.738236	72	56	MOUSE	122108	52.4	752.76	56	20200000000	52.40%
245.2	A6H6A9-3	A6H6A9-3	Isoform 3 of Rab GTPase-activating protein 1-like	Rabgap1l	-0.148	-0.037	-0.182	-0.027	0.999648	0.895538	-0.165	-0.032	12.7103	2.63894	8	5	MOUSE	43152.6	17.8	64.94	5	2240000000	17.80%
245.3	A6H6A9	A6H6A9	Rab GTPase-activating protein 1-like	Rabgap1l	-0.009	0.005	-0.219	0.013	0.999648	0.976962	-0.114	0.009	6.44595	0.644988	5	5	MOUSE	93429.3	5.1	49.77	5	2170000000	5.10%
246.1	P51125	P51125	Calpastatin	Cast	-0.059	-0.106	0.127	0.012	0.999648	0.865686	0.034	-0.047	1.65715	3.49656	118	54	MOUSE	85148.4	67.2	752.26	55	95500000000	67.20%
247.1	Q8R5H1-5	Q8R5H1-5	Isoform 5 of Ubiquitin carboxyl-terminal hydrolase 15	Usp15	-0.009	0.054	0.022	0.031	0.999648	0.8631	0.0065	0.0425	0.347968	3.6613	77	55	MOUSE	110474	61.4	750.13	55	27200000000	61.40%
247.2	Q8R5H1	Q8R5H1	Ubiquitin carboxyl-terminal hydrolase 15	Usp15	0.021	0.06	0.017	0.031	0.999648	0.850521	0.019	0.0455	1.09617	3.9519	77	55	MOUSE	113578	60	745.64	55	26900000000	60.00%
247.3	P35123	P35123	Ubiquitin carboxyl-terminal hydrolase 4	Usp4	-0.012	0.062	-0.023	0.081	0.999648	0.748489	-0.0175	0.0715	1.00102	6.78927	75	49	MOUSE	109767	56.8	735.15	49	28100000000	56.80%
247.4	Q99K46	Q99K46	Ubiquitin carboxyl-terminal hydrolase 11	Usp11	-0.255	-0.216	-0.018	-0.023	0.999648	0.71297	-0.1365	-0.1195	7.47551	8.50028	4	3	MOUSE	106466	2.6	47.02	3	1880000000	2.60%
248.1	Q3UPL0	Q3UPL0	Protein transport protein Sec31A	Sec31a	0.115	0.03	-0.091	0.041	0.999648	0.881741	0.012	0.0355	0.513287	2.97866	108	53	MOUSE	134594	43	749.54	53	80300000000	43.00%
249.1	Q8BTI8	Q8BTI8	Serine/arginine repetitive matrix protein 2	Srrm2	0.049	0.03	0.164	0.004	0.999648	0.951458	0.1065	0.017	7.20711	1.27534	87	58	MOUSE	295691	25.7	749.39	58	32500000000	25.70%
250.1	P42932	P42932	T-complex protein 1 subunit theta	Cct8	0.023	0.014	-0.047	0.084	0.999648	0.846291	-0.012	0.049	0.642427	4.08481	161	47	MOUSE	60125	78.2	749.02	47	318000000000	78.20%
251.1	Q7TT50	Q7TT50	Serine/threonine-protein kinase MRCK beta	Cdc42bpb	0.085	0.049	-0.03	0.009	0.999648	0.908071	0.0275	0.029	1.49281	2.30564	85	63	MOUSE	196632	37.6	747.71	63	26900000000	37.60%
251.2	E9PVY0	E9PVY0	Serine/threonine-protein kinase MRCK alpha	Cdc42bpa	0.019	0.051	-0.025	0.081	0.999648	0.761135	-0.003	0.066	0.156259	6.1349	9	7	MOUSE	199256	3.1	63.03	7	2520000000	3.10%
251.3	Q80UW5	Q80UW5	Serine/threonine-protein kinase MRCK gamma	Cdc42bpg	-0.221	-0.227	-0.007	0.049	0.999648	0.828101	-0.114	-0.089	6.38883	4.75898	7	6	MOUSE	173684	3.3	63.87	6	2660000000	3.30%
252.1	Q8BMK4	Q8BMK4	Cytoskeleton-associated protein 4	Ckap4	0.177	-0.064	-0.148	-0.066	0.999648	0.763516	0.0145	-0.065	0.49206	6.10268	126	56	MOUSE	63748	75.8	746.68	56	114000000000	75.80%
253.1	Q6A028	Q6A028	Switch-associated protein 70	Swap70	-0.047	-0.046	0.1	0.057	0.999648	0.985116	0.0265	0.0055	1.35422	0.341421	93	53	MOUSE	69394	75.8	746.3	53	93000000000	75.80%
254.1	P70168	P70168	Importin subunit beta-1	Kpnb1	-0.037	-0.011	-0.054	-0.009	0.999648	0.971234	-0.0455	-0.01	2.9444	0.722266	121	46	MOUSE	98437.6	62.5	743.75	46	142000000000	62.50%
255.1	Z4YJU8	Z4YJU8	Golgin subfamily A member 2	Golga2	0.118	0.029	-0.096	-0.04	0.999648	0.983829	0.011	-0.0055	0.461046	0.363361	74	50	MOUSE	109028	54.5	743.6	51	27300000000	54.50%
256.1	Q5SV02	Q5SV02	DNA repair protein RAD50	Rad50	0.007	-0.005	0.074	-0.007	0.999648	0.982909	0.0405	-0.006	2.48066	0.421158	81	61	MOUSE	154685	48.5	743.34	61	27100000000	48.50%
257.1	H9KV00	H9KV00	Protein SON	Son	0.072	0.054	0.018	-0.03	0.999648	0.969519	0.045	0.012	2.84137	0.806764	82	57	MOUSE	269331	25.2	741.22	57	26700000000	25.20%
257.2	Q9QX47-2	Q9QX47-2	Isoform 2 of Protein SON	Son	0.036	0.041	0.018	-0.002	0.999648	0.945039	0.027	0.0195	1.61568	1.46317	70	46	MOUSE	230361	23.8	608.74	46	23700000000	23.80%
258.1	Q6PB44	Q6PB44	Tyrosine-protein phosphatase non-receptor type 23	Ptpn23	0.073	0.055	0	0.101	0.999648	0.736977	0.0365	0.078	2.18496	7.3327	86	56	MOUSE	186069	37.3	740.06	56	30900000000	37.30%
259.1	O08529	O08529	Calpain-2 catalytic subunit	Capn2	-0.052	-0.024	0.02	0.03	0.999648	0.993762	-0.016	0.003	0.872602	0.198868	129	46	MOUSE	80726.5	68.4	739.72	46	171000000000	68.40%
260.1	Q00612	Q00612	Glucose-6-phosphate 1-dehydrogenase X	G6pdx	-0.109	-0.121	0.02	-0.012	0.999648	0.795447	-0.0445	-0.0665	2.52349	5.39647	155	53	MOUSE	59717.9	82.9	739.65	54	308000000000	82.90%
261.1	P21981	P21981	Protein-glutamine gamma-glutamyltransferase 2	Tgm2	-0.386	-0.146	0.034	-0.248	0.999648	0.568836	-0.176	-0.197	6.75208	17.5942	116	47	MOUSE	78200.7	65.7	739.22	47	204000000000	65.70%
262.1	Q80TM9	Q80TM9	Nischarin	Nisch	0.046	0.085	-0.028	0	0.999648	0.873521	0.009	0.0425	0.472172	3.35225	81	51	MOUSE	176606	38	737.21	51	30800000000	38.00%
263.1	P80318	P80318	T-complex protein 1 subunit gamma	Cct3	0.044	0.032	-0.055	0.075	0.999648	0.828101	-0.0055	0.0535	0.274671	4.72254	146	51	MOUSE	61199.5	71.1	736.32	51	249000000000	71.10%
263.2	Q3U0I3	Q3U0I3	T-complex protein 1 subunit gamma	Cct3	0.04	0.033	-0.063	0.083	0.999648	0.807791	-0.0115	0.058	0.58938	5.15123	128	44	MOUSE	58848.1	69.8	644.46	44	209000000000	69.80%
264.1	Q8BYW1	Q8BYW1	Rho GTPase-activating protein 25	Arhgap25	0.108	0.056	-0.089	0.332	0.999648	0.647556	0.0095	0.194	0.409115	11.5916	115	54	MOUSE	73723.7	80.8	734.54	54	96500000000	80.80%
264.2	Q8BYW1-3	Q8BYW1-3	Isoform 3 of Rho GTPase-activating protein 25	Arhgap25	0.108	0.056	-0.09	0.332	0.999648	0.647556	0.009	0.194	0.385958	11.5916	114	53	MOUSE	70723.3	82.6	725.12	53	96300000000	82.60%
265.1	P80314	P80314	T-complex protein 1 subunit beta	Cct2	0.064	0.034	-0.042	0.077	0.999648	0.817091	0.011	0.0555	0.559902	4.9328	149	45	MOUSE	57818.6	82.8	734.18	45	252000000000	82.80%
266.1	Q6P5F9	Q6P5F9	Exportin-1	Xpo1	-0.103	-0.049	-0.026	0.024	0.999648	0.965923	-0.0645	-0.0125	4.23363	0.859855	95	49	MOUSE	124232	48.2	733.31	49	75200000000	48.20%
267.1	Q99KK7	Q99KK7	Dipeptidyl peptidase 3	Dpp3	0.006	0.033	-0.05	0.014	0.999648	0.930121	-0.022	0.0235	1.25601	1.84242	92	46	MOUSE	83295.6	66.9	733.22	46	75300000000	66.90%
268.1	Q0KL02-4	Q0KL02-4	Isoform 4 of Triple functional domain protein	Trio	-0.017	-0.013	-0.031	-0.068	0.999648	0.87439	-0.024	-0.0405	1.41732	3.34155	69	62	MOUSE	351137	22.1	730.96	62	10800000000	22.10%
269.1	Q921M3	Q921M3	Splicing factor 3B subunit 3	Sf3b3	0.078	0.125	-0.031	-0.017	0.999648	0.856156	0.0235	0.054	1.26505	3.86706	91	53	MOUSE	136632	54.3	729.49	53	66100000000	54.30%
270.1	Q8CGY8	Q8CGY8	UDP-N-acetylglucosamine--peptide N-acetylglucosaminyltransferase 110 kDa subunit	Ogt	0.049	0.087	0.008	-0.025	0.999648	0.915961	0.0285	0.031	1.69784	2.18279	71	48	MOUSE	118205	60	729.45	48	21200000000	60.00%
270.2	Q8CGY8-2	Q8CGY8-2	Isoform 2 of UDP-N-acetylglucosamine--peptide N-acetylglucosaminyltransferase 110 kDa subunit	Ogt	0.053	0.088	0.018	-0.025	0.999648	0.913906	0.0355	0.0315	2.18951	2.21804	69	46	MOUSE	116986	59.6	712.31	46	20900000000	59.60%
271.1	O88342	O88342	WD repeat-containing protein 1	Wdr1	0.018	0.008	-0.027	0.074	0.999648	0.87462	-0.0045	0.041	0.236255	3.33132	146	46	MOUSE	67090.1	73.5	729.15	46	513000000000	73.50%
272.1	P63260	P63260	Actin, cytoplasmic 2	Actg1	0.001	0.003	0.008	0.021	0.999648	0.965635	0.0045	0.012	0.23985	0.875093	1034	47	MOUSE	42134.4	91.7	728.84	47	19800000000000	91.70%
272.2	P60710	P60710	Actin, cytoplasmic 1	Actb	-0.011	-0.006	0.005	0.011	0.999648	0.994617	-0.003	0.0025	0.15826	0.170382	1087	47	MOUSE	42078.3	91.7	726.43	47	20300000000000	91.70%
272.3	P62737	P62737	Actin, aortic smooth muscle	Acta2	-0.024	-0.053	0.03	0.021	0.999648	0.95655	0.003	-0.016	0.155127	1.12327	587	37	MOUSE	42407.6	75.3	512.77	37	15100000000000	75.30%
272.4	Q8BFZ3	Q8BFZ3	Beta-actin-like protein 2	Actbl2	0.018	-0.022	0.035	0.02	0.999648	0.997542	0.0265	-0.001	1.58251	0.0662033	391	16	MOUSE	42345.8	34.8	204.97	16	7520000000000	34.80%
273.1	Q3UW53	Q3UW53	Protein Niban	Fam129a	-0.024	-0.005	0.324	0.147	0.999648	0.805252	0.15	0.071	6.51742	5.20415	98	49	MOUSE	103503	52.3	726.99	49	79300000000	52.30%
274.1	Q8BKX6	Q8BKX6	Serine/threonine-protein kinase SMG1	Smg1	-0.001	0.034	-0.12	0.035	0.999648	0.888198	-0.0605	0.0345	3.6818	2.88546	75	62	MOUSE	413813	16	726.43	62	7420000000	16.00%
275.1	P80316	P80316	T-complex protein 1 subunit epsilon	Cct5	0.004	0.015	-0.087	0.071	0.999648	0.864223	-0.0415	0.043	2.47556	3.5812	151	49	MOUSE	60079.5	87.2	725.57	49	252000000000	87.20%
275.2	P80315	P80315	T-complex protein 1 subunit delta	Cct4	0.057	0.05	-0.049	0.086	0.999648	0.757661	0.004	0.068	0.196262	6.31894	136	45	MOUSE	58578.8	85.5	673.54	45	230000000000	85.50%
276.1	O35350	O35350	Calpain-1 catalytic subunit	Capn1	-0.022	0.05	-0.063	0.063	0.999648	0.807718	-0.0425	0.0565	2.68622	5.15911	94	52	MOUSE	82789.5	63.2	725.15	52	59000000000	63.20%
277.1	Q91ZA3	Q91ZA3	Propionyl-CoA carboxylase alpha chain, mitochondrial	Pcca	0.131	0.137	0.012	0.043	0.999648	0.720909	0.0715	0.09	4.48593	7.95523	92	49	MOUSE	80547.9	65.8	725.14	49	75900000000	65.80%
278.1	F8VPK0	F8VPK0	Protein Ttc37	Ttc37	-0.031	0.008	-0.13	0.052	0.999648	0.906872	-0.0805	0.03	5.33373	2.38701	67	55	MOUSE	176278	36	723.94	55	14400000000	36.00%
279.1	E9Q6J5	E9Q6J5	Protein Bod1l	Bod1l	-0.047	-0.059	0.172	-0.044	0.999648	0.831288	0.0625	-0.0515	3.11051	4.61822	74	64	MOUSE	330414	20	721.09	64	8830000000	20.00%
280.1	G3X8X6	G3X8X6	Sialic acid binding Ig-like lectin 1, sialoadhesin, isoform CRA_b	Siglec1	-0.065	-0.029	-0.142	-0.035	0.999648	0.895538	-0.1035	-0.032	7.37203	2.64134	70	49	MOUSE	185854	37	720.37	49	34800000000	37.00%
281.1	Q91W50	Q91W50	Cold shock domain-containing protein E1	Csde1	-0.018	0.019	-0.068	-0.02	0.999648	0.997542	-0.043	-0.0005	2.70409	0.0330718	96	54	MOUSE	89644.8	61.5	719.98	54	80800000000	61.50%
282.1	E9Q3G8	E9Q3G8	Protein Nup153	Nup153	0.01	-0.03	0.163	0.084	0.999648	0.930121	0.0865	0.027	5.26762	1.85451	73	55	MOUSE	153432	42.1	717.79	55	19000000000	42.10%
283.1	Q9QUR6	Q9QUR6	Prolyl endopeptidase	Prep	-0.033	0.066	-0.074	0.082	0.999648	0.744394	-0.0535	0.074	3.51851	7.07685	91	46	MOUSE	81720	73.2	715.27	46	87200000000	73.20%
284.1	Q6NS46	Q6NS46	Protein RRP5 homolog	Pdcd11	0.104	0.092	-0.082	0.004	0.999648	0.856156	0.011	0.048	0.487258	3.84677	62	57	MOUSE	209430	32.3	714.75	57	12100000000	32.30%
285.1	G5E8J3	G5E8J3	Bromodomain and WD repeat domain containing 2, isoform CRA_a	Wdr11	0.079	0.094	-0.104	0.001	0.999648	0.860385	-0.0125	0.0475	0.560716	3.75822	75	52	MOUSE	137847	49.3	714.5	52	22700000000	49.30%
286.1	Q9DBR7	Q9DBR7	Protein phosphatase 1 regulatory subunit 12A	Ppp1r12a	-0.067	-0.031	0.073	0.009	0.999648	0.97003	0.003	-0.011	0.138963	0.783799	88	58	MOUSE	115451	46.7	714.27	58	35100000000	46.70%
287.1	Q91W86	Q91W86	Vacuolar protein sorting-associated protein 11 homolog	Vps11	0.128	0.153	-0.101	-0.037	0.999648	0.862615	0.0135	0.058	0.554738	3.66985	77	53	MOUSE	109029	58.3	713.73	53	42800000000	58.30%
288.1	Q8BG05	Q8BG05	Heterogeneous nuclear ribonucleoprotein A3	Hnrnpa3	0.003	-0.074	0.031	-0.073	0.999648	0.744394	0.017	-0.0735	0.964664	7.04662	211	54	MOUSE	39879.5	67.2	713.66	54	633000000000	67.20%
288.2	J3QNY1	J3QNY1	Protein LOC102641013	Gm9242	0.005	-0.063	0.028	-0.042	0.999648	0.828101	0.0165	-0.0525	0.935809	4.71027	190	46	MOUSE	37367.7	65.8	632.57	47	719000000000	65.80%
288.3	V9GX38	V9GX38	Uncharacterized protein	Gm17190	0.174	0.013	0.156	-0.048	0.999648	0.951458	0.165	-0.0175	12.7905	1.26659	19	8	MOUSE	38181.9	12.6	91.05	8	43900000000	12.60%
289.1	Q8K0Q5	Q8K0Q5	Rho GTPase-activating protein 18	Arhgap18	-0.122	-0.112	0.018	-0.118	0.999648	0.647556	-0.052	-0.115	2.96465	11.6054	99	53	MOUSE	75157.1	71.7	712.86	53	96200000000	71.70%
290.1	P07356	P07356	Annexin A2	Anxa2	0.11	0.028	-0.087	0.038	0.999648	0.894136	0.0115	0.033	0.499674	2.73541	162	48	MOUSE	38960.8	88.2	712.75	48	1080000000000	88.20%
291.1	Q8BY87	Q8BY87	Ubiquitin carboxyl-terminal hydrolase 47	Usp47	-0.066	-0.042	-0.061	0.065	0.999648	0.971234	-0.0635	0.0115	4.37181	0.73542	73	54	MOUSE	158879	40.1	712.41	54	25900000000	40.10%
292.1	Q5SXY1	Q5SXY1	Cytospin-B	Specc1	0.009	-0.021	0.128	0.068	0.999648	0.93845	0.0685	0.0235	4.26407	1.67539	68	53	MOUSE	118784	47.4	712.32	53	35800000000	47.40%
293.1	P29341	P29341	Polyadenylate-binding protein 1	Pabpc1	0.112	0.109	-0.025	0.062	0.999648	0.717261	0.0435	0.0855	2.42196	8.13863	132	51	MOUSE	70897.8	81.1	711.74	53	267000000000	81.10%
293.2	Q6PHQ9	Q6PHQ9	MCG5546, isoform CRA_c	Pabpc4	0.053	-0.001	-0.03	0.075	0.999648	0.888082	0.0115	0.037	0.605107	2.89961	69	34	MOUSE	72583.5	49.8	439.21	34	103000000000	49.80%
293.3	A2A5N3	A2A5N3	Embryonic poly(A)-binding protein	Pabpc1l	0.114	0.075	-0.066	0.072	0.999648	0.744394	0.024	0.0735	1.13821	7.04582	19	7	MOUSE	67774.5	11.5	85.7	7	41500000000	11.50%
293.4	G5E8X2	G5E8X2	MCG12357	Pabpc4l	-0.11	-0.123	-0.061	-0.053	0.999648	0.717261	-0.0855	-0.088	6.08081	8.12619	3	2	MOUSE	42163.5	6.4	16.15	2	1470000000	6.40%
294.1	Q9ER72	Q9ER72	Cysteine--tRNA ligase, cytoplasmic	Cars	-0.067	-0.013	-0.006	0.067	0.999648	0.925549	-0.0365	0.027	2.21377	1.99746	96	53	MOUSE	95485.7	60	710.9	53	60900000000	60.00%
295.1	Q99P88	Q99P88	Nuclear pore complex protein Nup155	Nup155	0.102	0.053	-0.056	0.018	0.999648	0.885344	0.023	0.0355	1.13408	2.93281	73	49	MOUSE	156656	39.6	709.5	49	26400000000	39.60%
296.1	Q02819	Q02819	Nucleobindin-1	Nucb1	-0.075	-0.155	-0.075	-0.033	0.999648	0.721277	-0.075	-0.094	5.32349	7.83122	100	48	MOUSE	53407.7	77.1	708.1	48	149000000000	77.10%
297.1	Q64521	Q64521	Glycerol-3-phosphate dehydrogenase, mitochondrial	Gpd2	0.029	0	-0.029	-0.14	1	0.80238	0	-0.07	0	5.2905	84	48	MOUSE	81465.8	72.6	707.58	48	92000000000	72.60%
298.1	Q60864	Q60864	Stress-induced-phosphoprotein 1	Stip1	-0.005	-0.011	-0.033	0.042	0.999648	0.95655	-0.019	0.0155	1.08925	1.1205	137	53	MOUSE	63208.6	71.6	707.18	53	265000000000	71.60%
299.1	Q8CGK3	Q8CGK3	Lon protease homolog, mitochondrial	Lonp1	0.153	0.116	-0.011	0.025	0.999648	0.767329	0.071	0.0705	4.07759	6.02726	90	48	MOUSE	106411	54	706.78	48	67500000000	54.00%
300.1	Q9EQP2	Q9EQP2	EH domain-containing protein 4	Ehd4	-0.064	0.048	-0.057	0.004	0.999648	0.923951	-0.0605	0.026	4.12761	2.02425	130	49	MOUSE	61707.7	81.8	706.46	49	185000000000	81.80%
300.2	Q9WVK4	Q9WVK4	EH domain-containing protein 1	Ehd1	-0.103	0.006	-0.156	-0.007	0.999648	0.997542	-0.1295	-0.0005	9.72041	0.0336116	100	45	MOUSE	60658.7	85	656.48	45	101000000000	85.00%
301.1	Q8BYA0	Q8BYA0	Tubulin-specific chaperone D	Tbcd	-0.039	-0.006	-0.082	0.036	0.999648	0.957057	-0.0605	0.015	4.06257	1.09528	85	55	MOUSE	135087	46.7	706.29	55	38700000000	46.70%
302.1	Q8BMA6	Q8BMA6	Signal recognition particle subunit SRP68	Srp68	0.017	0.05	-0.072	0.065	0.999648	0.80263	-0.0275	0.0575	1.5519	5.26327	80	52	MOUSE	71086.4	70.7	705.84	52	45200000000	70.70%
303.1	Q3UID0	Q3UID0	SWI/SNF complex subunit SMARCC2	Smarcc2	0.013	-0.012	0.034	-0.012	0.999648	0.965635	0.0235	-0.012	1.38159	0.878821	87	57	MOUSE	125074	43	705.68	57	61100000000	43.00%
303.2	P97496	P97496	SWI/SNF complex subunit SMARCC1	Smarcc1	0.035	-0.006	0.107	-0.058	0.999648	0.900789	0.071	-0.032	4.77221	2.54639	50	39	MOUSE	123401	38.1	443.61	39	15300000000	38.10%
304.1	P97311	P97311	DNA replication licensing factor MCM6	Mcm6	0.005	0.09	0.187	-0.155	0.999648	0.938914	0.096	-0.0325	5.60485	1.60512	81	50	MOUSE	93778.3	58.7	704.52	50	50500000000	58.70%
305.1	P21107-2	P21107-2	Isoform 2 of Tropomyosin alpha-3 chain	Tpm3	-0.084	-0.084	-0.017	0.027	0.999648	0.925549	-0.0505	-0.0285	3.2098	1.98673	214	54	MOUSE	29248.3	94.3	704.51	54	1230000000000	94.30%
305.2	E9Q7Q3	E9Q7Q3	Tropomyosin alpha-3 chain	Tpm3	-0.123	-0.123	-0.011	0.013	0.999648	0.848921	-0.067	-0.055	4.20414	4.01736	164	49	MOUSE	28790.6	92.7	649.14	50	857000000000	92.70%
305.3	Q6IRU2	Q6IRU2	Tropomyosin alpha-4 chain	Tpm4	-0.079	-0.172	-0.089	-0.05	0.999648	0.696455	-0.084	-0.111	6.07645	9.44957	121	44	MOUSE	28581.3	84.2	542.56	44	500000000000	84.20%
305.4	E9Q5J9	E9Q5J9	Tropomyosin alpha-3 chain	Tpm3	0.024	-0.091	-0.017	0.04	0.999648	0.93845	0.0035	-0.0255	0.183178	1.66649	177	43	MOUSE	33508.3	70.1	547.28	43	983000000000	70.10%
305.5	P58771-2	P58771-2	Isoform 2 of Tropomyosin alpha-1 chain	Tpm1	0.145	-0.157	-0.096	0.063	0.999648	0.896451	0.0245	-0.047	1.02542	2.62763	119	41	MOUSE	32765.1	70	503.93	41	488000000000	70.00%
305.6	B7ZNL3	B7ZNL3	Tpm1 protein	Tpm1	0.134	-0.152	-0.093	0.036	0.999648	0.862595	0.0205	-0.058	0.870134	3.69129	115	40	MOUSE	32694	71.4	482.25	40	483000000000	71.40%
305.7	E9Q450	E9Q450	Tropomyosin alpha-1 chain	Tpm1	0.121	-0.124	-0.114	0.065	0.999648	0.93845	0.0035	-0.0295	0.136215	1.68044	109	40	MOUSE	32847.4	67.6	461.74	40	466000000000	67.60%
305.8	G5E8R1	G5E8R1	Tropomyosin 1, alpha, isoform CRA_j	Tpm1	0.076	-0.149	-0.087	0.043	0.999648	0.875691	-0.0055	-0.053	0.247881	3.27999	121	39	MOUSE	28613.4	75.8	491.18	39	494000000000	75.80%
305.9	P58774-2	P58774-2	Isoform 2 of Tropomyosin beta chain	Tpm2	0.195	-0.232	-0.091	0.043	0.999648	0.808949	0.052	-0.0945	2.15997	5.12419	86	39	MOUSE	33014.2	73.9	464.86	39	339000000000	73.90%
306.1	Q5ND34	Q5ND34	WD repeat-containing protein 81	Wdr81	0.029	0.104	-0.097	0.023	0.999648	0.791692	-0.034	0.0635	1.86198	5.43994	66	50	MOUSE	213881	32.9	704.13	50	19100000000	32.90%
307.1	P70206	P70206	Plexin-A1	Plxna1	0.144	-0.033	-0.039	0.153	0.999648	0.856156	0.0525	0.06	2.74607	3.86499	68	55	MOUSE	214290	31.2	703.92	57	17400000000	31.20%
307.2	P70208	P70208	Plexin-A3	Plxna3	0.201	-0.028	-0.045	0.217	0.999648	0.785966	0.078	0.0945	3.7971	5.57855	15	14	MOUSE	211492	5.9	124.04	14	4820000000	5.90%
307.3	Q80UG2	Q80UG2	Plexin-A4	Plxna4	0.152	0.042	-0.028	0.158	0.999648	0.71297	0.062	0.1	3.3587	8.52835	11	10	MOUSE	215922	4.9	90.71	10	4950000000	4.90%
308.1	Q91YQ5	Q91YQ5	Dolichyl-diphosphooligosaccharide--protein glycosyltransferase subunit 1	Rpn1	-0.066	-0.132	0.044	-0.037	0.999648	0.736977	-0.011	-0.0845	0.556627	7.3824	132	46	MOUSE	68698.2	68.7	701.61	46	764000000000	68.70%
309.1	P68373	P68373	Tubulin alpha-1C chain	Tuba1c	0.046	0.021	0	-0.002	0.999648	0.973776	0.023	0.0095	1.33039	0.679138	356	41	MOUSE	50593.1	86.8	701.46	41	1790000000000	86.80%
309.2	P68369	P68369	Tubulin alpha-1A chain	Tuba1a	0.029	0.004	0.002	-0.002	0.999648	0.997542	0.0155	0.001	0.873095	0.0675911	371	41	MOUSE	50819.4	86.9	698.63	41	1820000000000	86.90%
309.3	P68368	P68368	Tubulin alpha-4A chain	Tuba4a	0.042	0.021	-0.01	0.002	0.999648	0.967539	0.016	0.0115	0.889479	0.835372	303	33	MOUSE	50665.2	65.4	554.89	33	1470000000000	65.40%
309.4	Q3UX10	Q3UX10	Tubulin alpha chain-like 3	Tubal3	0.27	0.135	-0.043	-0.01	0.999648	0.833344	0.1135	0.0625	5.07635	4.56167	49	6	MOUSE	50728.9	15	82.53	6	204000000000	15.00%
310.1	Q8K310	Q8K310	Matrin-3	Matr3	-0.009	0.034	0.002	-0.035	0.999648	0.997542	-0.0035	-0.0005	0.185368	0.0318771	96	56	MOUSE	95142.1	63.5	701.16	56	70200000000	63.50%
311.1	P10107	P10107	Annexin A1	Anxa1	0.203	0.104	-0.222	0.223	0.999648	0.614552	-0.0095	0.1635	0.262805	14.2907	248	48	MOUSE	39018.9	87.5	700.05	48	1360000000000	87.50%
312.1	Q3TBD2	Q3TBD2	Minor histocompatibility protein HA-1	Hmha1	-0.116	-0.031	0.019	0.006	0.999648	0.965217	-0.0485	-0.0125	2.75873	0.902375	92	50	MOUSE	124269	41.9	697.22	50	60500000000	41.90%
313.1	A6ZI44	A6ZI44	Aldolase A splice variant 2	Aldoa	0.029	-0.04	-0.08	0.099	0.999648	0.928213	-0.0255	0.0295	1.3852	1.92613	287	46	MOUSE	45575.9	88.5	695.47	47	3480000000000	88.50%
313.2	P05063	P05063	Fructose-bisphosphate aldolase C	Aldoc	-0.046	-0.051	-0.119	0.066	0.999648	0.982909	-0.0825	0.0075	5.68988	0.45759	80	29	MOUSE	39793.5	77.4	414.27	29	526000000000	77.40%
314.1	Q9JLJ2	Q9JLJ2	4-trimethylaminobutyraldehyde dehydrogenase	Aldh9a1	-0.001	0.028	-0.079	-0.091	0.999648	0.915526	-0.04	-0.0315	2.41377	2.18566	131	43	MOUSE	54483.7	82.7	695.13	43	217000000000	82.70%
315.1	Q99NH0	Q99NH0	Ankyrin repeat domain-containing protein 17	Ankrd17	-0.006	0.019	0.022	-0.02	0.999648	0.997542	0.008	-0.0005	0.432491	0.0330718	67	53	MOUSE	276148	23.4	694.65	53	14000000000	23.40%
315.2	E9PUR0	E9PUR0	Protein Ankhd1	Ankhd1	0.004	0.016	0.007	-0.011	0.999648	0.994617	0.0055	0.0025	0.294935	0.169466	64	48	MOUSE	271726	18.7	601.93	48	13500000000	18.70%
316.1	Z4YJT3	Z4YJT3	La-related protein 1	Larp1	-0.005	0.028	-0.002	0.123	0.999648	0.756415	-0.0035	0.0755	0.185528	6.47523	84	58	MOUSE	121549	54.1	694.4	58	35800000000	54.10%
317.1	Q8CFI7	Q8CFI7	DNA-directed RNA polymerase II subunit RPB2	Polr2b	0.028	0.078	-0.004	-0.062	0.999648	0.982909	0.012	0.008	0.661905	0.464001	68	53	MOUSE	135335	47.2	694.33	53	20100000000	47.20%
318.1	P17182	P17182	Alpha-enolase	Eno1	0.039	0.018	-0.104	0.037	0.999648	0.91506	-0.0325	0.0275	1.71542	2.20576	416	40	MOUSE	47482.3	84.7	694.24	40	3930000000000	84.70%
318.2	P21550	P21550	Beta-enolase	Eno3	0.031	0.031	-0.119	-0.02	0.999648	0.982909	-0.044	0.0055	2.39385	0.372586	98	20	MOUSE	47366.4	51.6	289.66	20	289000000000	51.60%
318.3	P17183	P17183	Gamma-enolase	Eno2	0.057	0.053	-0.154	-0.053	0.999648	1	-0.0485	0	2.35643	0	73	11	MOUSE	47638.1	33.8	181.56	11	151000000000	33.80%
319.1	P80313	P80313	T-complex protein 1 subunit eta	Cct7	0.055	0.073	-0.074	0.072	0.999648	0.744869	-0.0095	0.0725	0.463145	6.93523	139	44	MOUSE	60164.6	68.3	693.69	44	197000000000	68.30%
320.1	Q3UJB0	Q3UJB0	Protein Sf3b2	Sf3b2	-0.008	-0.048	0.025	-0.008	0.999648	0.913985	0.0085	-0.028	0.459709	2.21413	94	50	MOUSE	98310.8	51.7	693.46	50	82900000000	51.70%
321.1	Q62448	Q62448	Eukaryotic translation initiation factor 4 gamma 2	Eif4g2	0.108	0.074	0.001	0.043	0.999648	0.799995	0.0545	0.0585	3.32195	5.31595	93	57	MOUSE	102617	53.4	693.05	57	45600000000	53.40%
321.2	G3XA17	G3XA17	Eukaryotic translation initiation factor 4 gamma 2	Eif4g2	0.108	0.073	-0.002	0.042	0.999648	0.805252	0.053	0.0575	3.19894	5.20847	93	57	MOUSE	102612	53.6	686.27	57	45300000000	53.60%
322.1	P27612	P27612	Phospholipase A-2-activating protein	Plaa	0.016	0.069	-0.126	-0.001	0.999648	0.895538	-0.055	0.034	3.15404	2.65587	80	46	MOUSE	88645.9	62.3	692.81	46	50000000000	62.30%
323.1	Q6GQT9	Q6GQT9	Nodal modulator 1	Nomo1	0.075	0.054	0.006	0.024	0.999648	0.875691	0.0405	0.039	2.47513	3.29054	81	46	MOUSE	134444	47.7	690.2	46	33100000000	47.70%
324.1	P35564	P35564	Calnexin	Canx	-0.045	-0.186	0.078	-0.054	0.999648	0.681535	0.0165	-0.12	0.840653	10.0492	149	52	MOUSE	67676.1	55.8	687.11	52	547000000000	55.80%
325.1	P97429	P97429	Annexin A4	Anxa4	0.085	0.041	-0.044	0.101	0.999648	0.756415	0.0205	0.071	1.05358	6.44387	172	43	MOUSE	36200.4	88.4	686.49	43	651000000000	88.40%
326.2	E9Q035	E9Q035	Protein Gm20425	Gm20425	0.034	-0.118	-0.057	-0.042	0.999648	0.74256	-0.0115	-0.08	0.599079	7.20343	68	41	MOUSE	109962	42.5	572.82	43	34800000000	42.50%
327.1	P49717	P49717	DNA replication licensing factor MCM4	Mcm4	0.019	0.099	0.121	-0.104	0.999648	0.997413	0.07	-0.0025	4.50066	0.120137	93	54	MOUSE	97419.1	58.4	685.64	54	42500000000	58.40%
328.1	P10126	P10126	Elongation factor 1-alpha 1	Eef1a1	0.062	0.043	0.006	0.083	0.999648	0.780835	0.034	0.063	2.05045	5.75132	464	42	MOUSE	50455.3	74.4	685.36	42	3940000000000	74.40%
329.1	Q9EQH3	Q9EQH3	Vacuolar protein sorting-associated protein 35	Vps35	0.017	0.134	-0.014	0.04	0.999648	0.727435	0.0015	0.087	0.078019	7.65159	123	48	MOUSE	92510.1	53.3	684.93	48	204000000000	53.30%
330.1	P11983	P11983	T-complex protein 1 subunit alpha	Tcp1	0.047	0.062	-0.06	0.082	0.999648	0.747548	-0.0065	0.072	0.322746	6.84091	144	42	MOUSE	60904	81.6	684.67	42	197000000000	81.60%
331.1	Q1HFZ0	Q1HFZ0	tRNA (cytosine(34)-C(5))-methyltransferase	Nsun2	0.045	0.037	-0.028	-0.003	0.999648	0.951806	0.0085	0.017	0.445219	1.25997	81	49	MOUSE	86305.9	64	683.97	49	37000000000	64.00%
332.1	Q80YR5	Q80YR5	Scaffold attachment factor B2	Safb2	0.068	-0.015	0.061	-0.018	0.999648	0.952532	0.0645	-0.0165	4.45243	1.24492	84	57	MOUSE	112464	46.5	683.71	57	24200000000	46.50%
332.2	D3YXK2	D3YXK2	Scaffold attachment factor B1	Safb	-0.008	-0.024	0.078	-0.03	0.999648	0.916937	0.035	-0.027	2.0484	2.16946	92	54	MOUSE	105615	43.2	609.5	54	38400000000	43.20%
333.1	Q8K1X4	Q8K1X4	NCK associated protein 1 like	Nckap1l	-0.154	-0.066	0.006	0.061	0.999648	0.996496	-0.074	-0.0025	4.31792	0.144474	107	51	MOUSE	130443	45.6	683.4	51	89800000000	45.60%
333.2	A2AS98	A2AS98	Nck-associated protein 1	Nckap1	0.091	0.032	-0.061	-0.147	0.999648	0.86104	0.015	-0.0575	0.721618	3.75048	6	6	MOUSE	130821	5.9	65.45	6	1000000000	5.90%
334.1	P24270	P24270	Catalase	Cat	-0.024	-0.114	0.047	-0.064	0.999648	0.71297	0.0115	-0.089	0.613392	8.48614	181	47	MOUSE	60079.5	81	683.03	47	671000000000	81.00%
335.1	Q61687	Q61687	Transcriptional regulator ATRX	Atrx	-0.072	-0.069	0.003	-0.075	0.999648	0.745212	-0.0345	-0.072	2.04327	6.87614	65	57	MOUSE	281206	25.5	682.89	57	14300000000	25.50%
336.1	Q3THK7	Q3THK7	GMP synthase [glutamine-hydrolyzing]	Gmps	-0.032	-0.052	-0.047	0.002	0.999648	0.928845	-0.0395	-0.025	2.49843	1.91073	82	47	MOUSE	77463.8	66.5	682.6	47	49200000000	66.50%
337.1	Q8CDG3	Q8CDG3	Deubiquitinating protein VCIP135	Vcpip1	-0.027	-0.06	-0.002	0.014	0.999648	0.93845	-0.0145	-0.023	0.813157	1.68315	61	51	MOUSE	135756	46.4	681.83	51	27600000000	46.40%
338.1	P98078	P98078	Disabled homolog 2	Dab2	-0.188	-0.112	0.067	-0.053	0.999648	0.725247	-0.0605	-0.0825	2.75978	7.68374	112	44	MOUSE	82481.5	58	681.06	44	307000000000	58.00%
339.1	E9PUJ6	E9PUJ6	E3 ubiquitin-protein ligase MYCBP2	Mycbp2	-0.447	-0.452	-0.358	-0.384	0.999648	0.407674	-0.4025	-0.418	25.9932	32.064	62	58	MOUSE	529005	13.9	680.52	58	7790000000	13.90%
340.1	E9QB02	E9QB02	Methionine--tRNA ligase, cytoplasmic	Mars	-0.015	0.03	-0.035	0.046	0.999648	0.877037	-0.025	0.038	1.48095	3.22056	93	50	MOUSE	103740	60.8	680.31	51	58600000000	60.80%
341.1	H3BL37	H3BL37	Treacle protein	Tcof1	0.063	0.002	0.188	0.05	0.999648	0.924788	0.1255	0.026	8.54126	2.0144	78	56	MOUSE	138668	39.8	679.23	56	47400000000	39.80%
342.1	P42567	P42567	Epidermal growth factor receptor substrate 15	Eps15	-0.071	-0.016	-0.105	-0.115	0.999648	0.79189	-0.088	-0.0655	6.35685	5.42776	72	45	MOUSE	98982.7	63.7	678.01	45	41800000000	63.70%
343.1	Q91VR5	Q91VR5	ATP-dependent RNA helicase DDX1	Ddx1	0.055	-0.001	-0.022	0.033	0.999648	0.953416	0.0165	0.016	0.897086	1.18514	96	46	MOUSE	83525.7	63.2	677.29	46	71700000000	63.20%
344.1	Q9D0R2	Q9D0R2	Threonine--tRNA ligase, cytoplasmic	Tars	-0.031	0.065	0.009	0.106	0.999648	0.717261	-0.011	0.0855	0.600739	8.19579	84	50	MOUSE	84267.3	65	677.2	50	44400000000	65.00%
344.2	Q8BLY2	Q8BLY2	Probable threonine--tRNA ligase 2, cytoplasmic	Tarsl2	-0.049	0.021	0.09	-0.024	0.999648	0.997413	0.0205	-0.0015	1.03538	0.0993715	9	9	MOUSE	92229.5	11.6	106.4	9	1610000000	11.60%
345.1	F8VPX1	F8VPX1	Ubiquitin carboxyl-terminal hydrolase	Usp7	0.011	0.07	0.042	0.025	0.999648	0.846291	0.0265	0.0475	1.57357	4.09063	74	51	MOUSE	129556	51.6	675.15	51	26500000000	51.60%
346.1	P18654	P18654	Ribosomal protein S6 kinase alpha-3	Rps6ka3	0.033	0.031	-0.086	0.073	0.999648	0.832665	-0.0265	0.052	1.42287	4.57112	99	47	MOUSE	84034.7	67.8	675.08	47	87700000000	67.80%
346.2	E9PWV3	E9PWV3	Ribosomal protein S6 kinase	Rps6ka1	0.024	0.072	-0.008	-0.003	0.999648	0.895234	0.008	0.0345	0.431682	2.67694	65	37	MOUSE	81710.3	61.7	514.39	37	48600000000	61.70%
346.3	Q9WUT3	Q9WUT3	Ribosomal protein S6 kinase alpha-2	Rps6ka2	-0.03	0.04	-0.078	-0.003	0.999648	0.946759	-0.054	0.0185	3.53817	1.37961	33	14	MOUSE	83611.5	19.6	194.54	14	33900000000	19.60%
347.1	Q569Z5	Q569Z5	Probable ATP-dependent RNA helicase DDX46	Ddx46	-0.022	0.024	-0.001	-0.053	0.999648	0.960134	-0.0115	-0.0145	0.635551	1.00317	78	54	MOUSE	117960	46.8	674.93	54	40700000000	46.80%
348.1	Q3U0V1	Q3U0V1	Far upstream element-binding protein 2	Khsrp	-0.069	-0.077	0.042	-0.05	0.999648	0.776771	-0.0135	-0.0635	0.690737	5.87627	108	47	MOUSE	77230.5	58.9	674.6	47	116000000000	58.80%
348.2	Q3TUE1	Q3TUE1	Far upstream element-binding protein 1	Fubp1	-0.02	0.006	-0.024	-0.008	0.999648	0.997542	-0.022	-0.001	1.28851	0.0674589	69	39	MOUSE	67613.3	64.1	551.57	39	68800000000	64.10%
348.3	Q91WJ8	Q91WJ8	Far upstream element-binding protein 1	Fubp1	-0.011	0.006	-0.027	-0.017	0.999648	0.982909	-0.019	-0.0055	1.09399	0.38212	68	38	MOUSE	68709.5	59.7	537.37	38	68600000000	59.70%
348.4	A2AJ72	A2AJ72	MCG130458	Fubp3	-0.006	-0.011	-0.072	0.053	0.999648	0.94211	-0.039	0.021	2.37718	1.54511	47	32	MOUSE	61731.5	65	433.63	32	43400000000	65.00%
349.1	Q8JZQ9	Q8JZQ9	Eukaryotic translation initiation factor 3 subunit B	Eif3b	0.11	0.161	-0.074	0.019	0.999648	0.744394	0.018	0.09	0.825626	7.06978	93	45	MOUSE	91767.9	63.5	674.58	45	91100000000	63.50%
350.1	Q60710	Q60710	Deoxynucleoside triphosphate triphosphohydrolase SAMHD1	Samhd1	0.057	0.104	-0.004	0.025	0.999648	0.785966	0.0265	0.0645	1.53832	5.56356	96	48	MOUSE	73561.9	72.8	671.53	48	82500000000	72.80%
351.1	Q8K1M6	Q8K1M6	Dynamin-1-like protein	Dnm1l	-0.042	-0.031	0.02	-0.07	0.999648	0.837207	-0.011	-0.0505	0.590452	4.42992	85	48	MOUSE	83170	74.7	670.22	48	60800000000	74.70%
351.2	Q8K1M6-3	Q8K1M6-3	Isoform 3 of Dynamin-1-like protein	Dnm1l	-0.052	-0.046	0.04	-0.061	0.999648	0.822707	-0.006	-0.0535	0.303214	4.8319	83	47	MOUSE	78523	77.2	659.21	47	61300000000	77.20%
351.3	E9PUD2	E9PUD2	Dynamin-1-like protein	Dnm1l	-0.047	-0.034	0.035	-0.068	0.999648	0.835782	-0.006	-0.051	0.306934	4.50501	82	47	MOUSE	80044.7	75	653.77	47	60300000000	75.00%
352.1	Q8BPU7	Q8BPU7	Engulfment and cell motility protein 1	Elmo1	-0.04	0.017	0.031	0.004	0.999648	0.971234	-0.0045	0.0105	0.231066	0.75939	100	47	MOUSE	84675.8	63.1	669.62	47	94700000000	63.10%
352.2	Q8BHL5-2	Q8BHL5-2	Isoform 2 of Engulfment and cell motility protein 2	Elmo2	0.079	0.004	-0.022	-0.036	0.999648	0.954143	0.0285	-0.016	1.58817	1.17833	57	32	MOUSE	82998	45.5	434.46	32	41600000000	45.50%
353.1	E9PYK3	E9PYK3	Protein Parp4	Parp4	0.128	0.174	-0.11	0.031	0.999648	0.717261	0.009	0.1025	0.356421	8.1899	64	50	MOUSE	218012	26.6	669.36	50	19400000000	26.60%
354.1	Q8R1B4	Q8R1B4	Eukaryotic translation initiation factor 3 subunit C	Eif3c	0	-0.003	-0.026	0.033	0.999648	0.957057	-0.013	0.015	0.722936	1.1019	99	49	MOUSE	106214	44.4	668.4	49	95600000000	44.40%
355.1	Q91WQ3	Q91WQ3	Tyrosine--tRNA ligase, cytoplasmic	Yars	-0.153	-0.031	-0.003	0.078	0.999648	0.938914	-0.078	0.0235	4.68988	1.6035	85	48	MOUSE	59446.6	82	668.23	48	78900000000	82.00%
356.1	Q80TH2-2	Q80TH2-2	Isoform 2 of Protein LAP2	Erbb2ip	-0.064	-0.09	0.034	-0.1	0.999648	0.697275	-0.015	-0.095	0.787983	9.42605	71	53	MOUSE	163093	40.4	668.02	53	16300000000	40.40%
357.1	Q8R1Q8	Q8R1Q8	Cytoplasmic dynein 1 light intermediate chain 1	Dync1li1	0.005	-0.002	0.014	0.056	0.999648	0.920592	0.0095	0.027	0.520771	2.07455	89	47	MOUSE	56898.5	69.2	667.3	47	71800000000	69.20%
357.2	Q6PDL0	Q6PDL0	Cytoplasmic dynein 1 light intermediate chain 2	Dync1li2	-0.004	-0.038	0.037	0.022	0.999648	0.981605	0.0165	-0.008	0.927141	0.545012	64	33	MOUSE	54502.7	67.8	491.08	33	32900000000	67.80%
358.1	P28867	P28867	Protein kinase C delta type	Prkcd	-0.112	-0.08	-0.005	0.081	0.999648	0.997542	-0.0585	0.0005	3.6111	0.0263497	108	53	MOUSE	78858.1	68.8	666.25	54	96500000000	68.80%
359.1	Q9D0I9	Q9D0I9	Arginine--tRNA ligase, cytoplasmic	Rars	-0.032	-0.002	-0.096	0.063	0.999648	0.906872	-0.064	0.0305	4.2593	2.36117	110	47	MOUSE	76470.9	63.7	664.61	47	105000000000	63.70%
360.1	Q99MS7	Q99MS7	EH domain-binding protein 1-like protein 1	Ehbp1l1	-0.029	0.035	0.025	-0.006	0.999648	0.958425	-0.002	0.0145	0.102825	1.05645	69	47	MOUSE	185744	36.9	663.65	47	21800000000	36.90%
360.2	E9QP49	E9QP49	EH domain-binding protein 1-like protein 1	Ehbp1l1	-0.033	0.032	0.025	0.001	0.999648	0.952532	-0.004	0.0165	0.207332	1.22924	69	47	MOUSE	185712	35.2	653.8	47	23000000000	35.20%
361.1	Q8C052	Q8C052	Microtubule-associated protein 1S	Map1s	-0.069	0.024	0.028	0.039	0.999648	0.898752	-0.0205	0.0315	1.10773	2.5864	87	50	MOUSE	103964	50.7	663.49	50	56700000000	50.70%
362.1	Q8R1F1	Q8R1F1	Niban-like protein 1	Fam129b	0.171	0.136	-0.143	0.223	0.999648	0.580651	0.014	0.1795	0.484783	16.5912	119	46	MOUSE	85444.6	59.8	662.95	46	131000000000	59.80%
363.1	Q6DFZ1	Q6DFZ1	Golgi-specific brefeldin A-resistance factor 1	Gbf1	-0.02	-0.029	-0.128	0.027	0.999648	0.997542	-0.074	-0.001	4.76024	0.0651602	68	49	MOUSE	208832	31	662.92	49	15900000000	31.00%
364.1	Q9CZD3	Q9CZD3	Glycine--tRNA ligase	Gars	-0.02	0.058	0.009	0.06	0.999648	0.791455	-0.0055	0.059	0.293038	5.4435	105	52	MOUSE	82675	56.1	662.14	52	117000000000	56.10%
365.1	Q9Z1Z0	Q9Z1Z0	General vesicular transport factor p115	Uso1	0.018	0.007	-0.106	0.071	0.999648	0.878663	-0.044	0.039	2.51299	3.15136	96	44	MOUSE	108065	53	661.47	44	114000000000	53.00%
366.1	Q8R0Y6	Q8R0Y6	Cytosolic 10-formyltetrahydrofolate dehydrogenase	Aldh1l1	-0.107	-0.114	-0.1	0.009	0.999648	0.851113	-0.1035	-0.0525	7.74025	3.93519	67	46	MOUSE	99563.2	54.6	661.32	46	17900000000	54.60%
366.2	Q8K009	Q8K009	Mitochondrial 10-formyltetrahydrofolate dehydrogenase	Aldh1l2	0.008	0.02	0.039	0.041	0.999648	0.902926	0.0235	0.0305	1.37561	2.48365	17	15	MOUSE	102273	20.5	190.33	15	2850000000	20.50%
367.1	Q61191	Q61191	Host cell factor 1	Hcfc1	-0.002	-0.016	0.021	-0.011	0.999648	0.960134	0.0095	-0.0135	0.518925	0.99843	82	49	MOUSE	212316	29.2	660.13	49	43500000000	29.20%
367.2	G5E837	G5E837	Host cell factor 2	Hcfc2	0.073	-0.006	0.072	0.096	0.999648	0.867645	0.0725	0.045	5.11471	3.45381	8	7	MOUSE	80403.4	10.6	81.93	7	1180000000	10.60%
368.1	Q80UJ7	Q80UJ7	Rab3 GTPase-activating protein catalytic subunit	Rab3gap1	-0.034	-0.01	-0.238	-0.042	0.999648	0.922416	-0.136	-0.026	8.00232	2.04927	68	50	MOUSE	111451	47.6	658.24	50	37500000000	47.60%
369.1	Q8BSY0	Q8BSY0	Aspartyl/asparaginyl beta-hydroxylase	Asph	0.113	-0.081	-0.024	0.051	0.999648	0.963882	0.0445	-0.015	2.48659	0.924056	110	47	MOUSE	83440	57.4	656.96	47	102000000000	57.40%
370.1	P29351-2	P29351-2	Isoform 2 of Tyrosine-protein phosphatase non-receptor type 6	Ptpn6	-0.153	0.015	0.144	0.07	0.999648	0.865653	-0.0045	0.0425	0.15562	3.53727	108	44	MOUSE	68058.2	74	655.76	44	170000000000	74.00%
371.1	P97310	P97310	DNA replication licensing factor MCM2	Mcm2	0.011	0.066	0.155	-0.134	0.999648	0.928405	0.083	-0.034	5.10759	1.91458	76	46	MOUSE	102760	53.5	654.17	46	32700000000	53.50%
372.1	Q04750	Q04750	DNA topoisomerase 1	Top1	-0.057	0.01	-0.074	0.011	0.999648	0.971234	-0.0655	0.0105	4.52452	0.761055	91	53	MOUSE	91330.5	57.3	653.66	53	54900000000	57.30%
373.1	O35382	O35382	Exocyst complex component 4	Exoc4	-0.061	-0.005	-0.042	0.008	0.999648	0.997413	-0.0515	0.0015	3.40324	0.101608	77	48	MOUSE	111342	50.4	652.89	48	49200000000	50.40%
374.1	Q80VP0	Q80VP0	Tectonin beta-propeller repeat-containing protein 1	Tecpr1	-0.015	0.023	-0.242	0.025	0.999648	0.929059	-0.1285	0.024	7.1309	1.89646	75	44	MOUSE	131918	44.9	652.26	44	47400000000	44.90%
375.1	Q9D2V7	Q9D2V7	Coronin-7	Coro7	-0.113	-0.051	-0.046	0.05	0.999648	0.997542	-0.0795	-0.0005	5.4853	0.0301326	93	43	MOUSE	101666	54.3	652.02	43	100000000000	54.30%
376.1	E9PV45	E9PV45	Ubiquitin carboxyl-terminal hydrolase	Usp24	-0.044	-0.011	-0.142	0.045	0.999648	0.952532	-0.093	0.017	6.32794	1.23555	64	50	MOUSE	297091	21.2	652.01	50	9220000000	21.20%
377.1	Q5KU39	Q5KU39	Vacuolar protein sorting-associated protein 41 homolog	Vps41	0.114	0.128	-0.042	-0.006	0.999648	0.832665	0.036	0.061	1.87911	4.56737	70	46	MOUSE	99798.4	57	651.62	46	34300000000	57.00%
378.1	Q9ERK4	Q9ERK4	Exportin-2	Cse1l	-0.209	-0.151	-0.027	0.051	0.999648	0.881958	-0.118	-0.05	7.12959	2.9752	74	44	MOUSE	111251	46.6	650.31	44	53500000000	46.60%
379.1	Q3TDD9	Q3TDD9	Protein phosphatase 1 regulatory subunit 21	Ppp1r21	-0.091	-0.029	-0.034	-0.015	0.999648	0.936998	-0.0625	-0.022	4.17129	1.71341	68	45	MOUSE	88849.5	62	649.44	45	27700000000	62.00%
380.1	P14211	P14211	Calreticulin	Calr	0.095	0.064	0.048	0.111	0.999648	0.71297	0.0715	0.0875	4.93477	8.35574	195	44	MOUSE	48164.8	75.7	649.17	44	1400000000000	75.70%
381.1	Q00PI9	Q00PI9	Heterogeneous nuclear ribonucleoprotein U-like protein 2	Hnrnpul2	0.021	-0.027	-0.073	-0.059	0.999648	0.862595	-0.026	-0.043	1.44737	3.68643	118	48	MOUSE	85566.3	52	649.02	48	92100000000	52.00%
382.1	Q5SSZ5	Q5SSZ5	Tensin-3	Tns3	0.033	0.083	0.085	0.124	0.999648	0.681535	0.059	0.1035	3.91469	10.147	60	43	MOUSE	157127	42.6	648.53	43	25100000000	42.60%
382.2	E9Q0S6	E9Q0S6	Protein Tns1	Tns1	0.067	0.182	-0.261	-0.257	0.999648	0.953923	-0.097	-0.0375	4.07599	1.18	33	25	MOUSE	203033	14.5	298.1	25	5930000000	14.50%
382.3	Q8CGB6-3	Q8CGB6-3	Isoform 3 of Tensin-like C1 domain-containing phosphatase	Tenc1	0.127	0.131	-0.028	-0.019	0.999648	0.850521	0.0495	0.056	2.71769	3.94882	8	5	MOUSE	154719	3.6	56.92	5	2070000000	3.60%
383.1	F8VQD1	F8VQD1	Protein polybromo-1	Pbrm1	0.008	0.013	-0.04	-0.084	0.999648	0.895538	-0.016	-0.0355	0.892291	2.64471	63	53	MOUSE	195966	32.9	647.39	53	10500000000	32.90%
384.1	O35286	O35286	Putative pre-mRNA-splicing factor ATP-dependent RNA helicase DHX15	Dhx15	0.083	0.07	-0.073	-0.038	0.999648	0.958425	0.005	0.016	0.227624	1.04897	89	49	MOUSE	91804.1	57.1	646.91	49	66000000000	57.10%
384.2	A2A4P0	A2A4P0	ATP-dependent RNA helicase DHX8	Dhx8	0.071	0.036	-0.032	0.011	0.999648	0.930121	0.0195	0.0235	1.03966	1.83578	20	18	MOUSE	143425	16.2	203.66	18	2370000000	16.20%
384.3	G3X8X0	G3X8X0	DEAH (Asp-Glu-Ala-His) box polypeptide 16, isoform CRA_a	Dhx16	0.045	0	0.006	-0.04	0.999648	0.943385	0.0255	-0.02	1.50006	1.51019	21	17	MOUSE	119755	18.4	241.29	17	2790000000	18.40%
385.1	Q8C2E7	Q8C2E7	WASH complex subunit strumpellin	Kiaa0196	-0.113	0.011	-0.08	0.022	0.999648	0.952532	-0.0965	0.0165	7.0789	1.24304	77	51	MOUSE	134964	45.9	645.44	51	28100000000	45.90%
386.1	Q6PGC1	Q6PGC1	ATP-dependent RNA helicase Dhx29	Dhx29	0.032	0.042	-0.055	-0.001	0.999648	0.94211	-0.0115	0.0205	0.60214	1.54758	67	55	MOUSE	155114	39.3	644.88	55	11600000000	39.30%
387.1	Q99MR6	Q99MR6	Serrate RNA effector molecule homolog	Srrt	0.082	0.044	0.027	-0.013	0.999648	0.956675	0.0545	0.0155	3.55479	1.11438	85	54	MOUSE	100907	50.9	643.94	54	40700000000	50.90%
388.1	P35991	P35991	Tyrosine-protein kinase BTK	Btk	0.02	0.057	-0.002	0.011	0.999648	0.893539	0.009	0.034	0.490426	2.75449	75	47	MOUSE	77120.7	71.4	643.64	47	27700000000	71.40%
389.1	P06745	P06745	Glucose-6-phosphate isomerase	Gpi	0.055	0.024	-0.068	0.078	0.999648	0.838949	-0.0065	0.051	0.315102	4.3971	197	43	MOUSE	62994	67.7	641.29	43	585000000000	67.70%
390.1	Q61739-2	Q61739-2	Isoform Alpha-6X1A of Integrin alpha-6	Itga6	-0.053	0.078	0.104	-0.109	0.999648	0.967539	0.0255	-0.0155	1.27328	0.830776	66	48	MOUSE	120745	47	640.89	48	38800000000	47.00%
391.1	Q8BH04	Q8BH04	Phosphoenolpyruvate carboxykinase [GTP], mitochondrial	Pck2	-0.044	0.027	0.14	0.034	0.999648	0.902347	0.048	0.0305	2.46905	2.49737	106	42	MOUSE	71382.5	65.6	640.26	42	101000000000	65.60%
392.1	Q9D1A2	Q9D1A2	Cytosolic non-specific dipeptidase	Cndp2	-0.041	-0.035	-0.061	0.028	0.999648	0.992481	-0.051	-0.0035	3.36321	0.230049	207	39	MOUSE	53222.8	84.4	639.96	39	763000000000	84.40%
393.1	Q9R0L6-2	Q9R0L6-2	Isoform 2 of Pericentriolar material 1 protein	Pcm1	0.108	-0.074	0.008	-0.065	0.999648	0.75298	0.058	-0.0695	3.61472	6.59402	69	56	MOUSE	234265	26.4	639.94	56	14200000000	26.40%
394.1	O35639	O35639	Annexin A3	Anxa3	-0.023	0.043	-0.066	0.143	0.999648	0.717261	-0.0445	0.093	2.83017	8.15088	116	42	MOUSE	36554.6	80.1	637.81	42	479000000000	80.10%
394.2	P97384	P97384	Annexin A11	Anxa11	0.035	0.042	0.002	0.021	0.999648	0.898809	0.0185	0.0315	1.05526	2.57856	65	29	MOUSE	54420.7	47.3	400.79	29	94100000000	47.30%
395.1	Q8R151	Q8R151	NFX1-type zinc finger-containing protein 1	Znfx1	0.047	0.058	0.066	-0.044	0.999648	0.982909	0.0565	0.007	3.79636	0.439725	61	52	MOUSE	223788	30.3	636.46	52	8980000000	30.30%
396.1	Q69ZK0	Q69ZK0	Phosphatidylinositol 3,4,5-trisphosphate-dependent Rac exchanger 1 protein	Prex1	0.01	0.113	0.099	0.097	0.999648	0.669163	0.0545	0.105	3.41427	10.4992	63	52	MOUSE	187386	35.5	635.93	52	40000000000	35.50%
397.1	P50544	P50544	Very long-chain specific acyl-CoA dehydrogenase, mitochondrial	Acadvl	0.263	0.233	-0.021	0.07	0.999648	0.62991	0.121	0.1515	5.84517	11.9348	77	42	MOUSE	71273.6	76	634.97	42	44400000000	76.00%
398.1	Q6PAR5	Q6PAR5	GTPase-activating protein and VPS9 domain-containing protein 1	Gapvd1	-0.054	-0.013	-0.081	-0.005	0.999648	0.976962	-0.0675	-0.009	4.67013	0.644988	76	50	MOUSE	163883	36.3	634.66	51	23500000000	36.30%
398.2	Q6PAR5-5	Q6PAR5-5	Isoform 5 of GTPase-activating protein and VPS9 domain-containing protein 1	Gapvd1	-0.045	-0.013	-0.081	-0.006	0.999648	0.973629	-0.063	-0.0095	4.28258	0.683354	73	50	MOUSE	161406	36	614.52	50	22200000000	36.00%
399.1	Q14CH1	Q14CH1	Molybdenum cofactor sulfurase	Mocos	-0.026	0.007	-0.021	0.064	0.999648	0.890836	-0.0235	0.0355	1.38643	2.85359	61	41	MOUSE	96380.2	58.3	634.01	41	23300000000	58.30%
400.1	Q3TKT4-2	Q3TKT4-2	Isoform 2 of Transcription activator BRG1	Smarca4	0.006	-0.021	-0.002	-0.032	0.999648	0.919295	0.002	-0.0265	0.105044	2.1208	73	51	MOUSE	182024	26.8	633.79	51	25400000000	26.80%
400.2	H3BLH0	H3BLH0	Probable global transcription activator SNF2L2	Smarca2	0.025	0.025	-0.007	-0.04	0.999648	0.982635	0.009	-0.0075	0.48835	0.505485	42	32	MOUSE	183417	19.3	365.83	32	11700000000	19.30%
401.1	Q3UHU8	Q3UHU8	General transcription factor II-I	Gtf2i	-0.054	0.022	0	-0.08	0.999648	0.921088	-0.027	-0.029	1.58124	2.06961	67	46	MOUSE	108862	49	633.73	46	35500000000	49.00%
401.2	Q99NI3	Q99NI3	General transcription factor II-I repeat domain-containing protein 2	Gtf2ird2	-0.309	-0.227	-0.202	-0.086	0.999648	0.627874	-0.2555	-0.1565	17.9406	13.022	2	2	MOUSE	105888	2	17.79	2	646000000	2.00%
402.1	Q9DCD0	Q9DCD0	6-phosphogluconate dehydrogenase, decarboxylating	Pgd	-0.059	-0.036	-0.038	0.076	0.999648	0.948073	-0.0485	0.02	3.16905	1.32943	203	39	MOUSE	53759.7	85.7	633.59	39	737000000000	85.70%
403.1	Q9Z110	Q9Z110	Delta-1-pyrroline-5-carboxylate synthase	Aldh18a1	0.039	0.105	0.139	0.068	0.999648	0.713662	0.089	0.0865	5.99255	8.33966	66	44	MOUSE	87835.3	60.3	632.47	44	34800000000	60.30%
404.1	A2AQ43	A2AQ43	Formin-binding protein 1	Fnbp1	-0.065	-0.044	0.035	-0.038	0.999648	0.865653	-0.015	-0.041	0.785777	3.53378	98	47	MOUSE	64970.1	72.5	632.19	47	91400000000	72.50%
405.1	O09159	O09159	Lysosomal alpha-mannosidase	Man2b1	-0.119	-0.042	0.013	-0.053	0.999648	0.843546	-0.053	-0.0475	3.07761	4.2018	104	40	MOUSE	115217	43.4	631.77	40	124000000000	43.40%
406.1	P26443	P26443	Glutamate dehydrogenase 1, mitochondrial	Glud1	0.076	0.145	-0.003	-0.023	0.999648	0.844014	0.0365	0.061	2.16907	4.15259	161	45	MOUSE	61678	68.8	630.75	45	331000000000	68.80%
407.1	Q9D662	Q9D662	Protein transport protein Sec23B	Sec23b	0.04	0.056	-0.057	0.052	0.999648	0.819294	-0.0085	0.054	0.432477	4.90027	91	41	MOUSE	87348.4	63.6	628.23	41	54200000000	63.60%
407.2	Q01405	Q01405	Protein transport protein Sec23A	Sec23a	0.072	0.07	-0.18	0.009	0.999648	0.877037	-0.054	0.0395	2.43466	3.21471	63	34	MOUSE	87073.1	53	514.96	34	30800000000	53.00%
408.1	E9Q8Z5	E9Q8Z5	Catenin delta-1	Ctnnd1	-0.032	-0.036	0.132	-0.001	0.999648	0.94655	0.05	-0.0185	2.69992	1.39092	76	50	MOUSE	105563	50.1	627.34	50	49100000000	50.10%
408.2	E9Q8Z8	E9Q8Z8	Catenin delta-1	Ctnnd1	-0.032	-0.034	0.144	-0.017	0.999648	0.923951	0.056	-0.0255	3.00584	2.0245	76	50	MOUSE	108744	50.3	625	50	49600000000	50.30%
409.1	A2AAY5	A2AAY5	SH3 and PX domain-containing protein 2B	Sh3pxd2b	0.035	0.024	0.088	0.074	0.999648	0.843253	0.0615	0.049	4.10789	4.21687	87	53	MOUSE	101915	57	627.33	53	40300000000	57.00%
409.2	O89032-3	O89032-3	Isoform 3 of SH3 and PX domain-containing protein 2A	Sh3pxd2a	0.045	-0.02	-0.001	-0.067	0.999648	0.862595	0.022	-0.0435	1.26638	3.67632	50	39	MOUSE	119716	38.6	460.73	39	11100000000	38.60%
410.1	Q8BJ71	Q8BJ71	Nuclear pore complex protein Nup93	Nup93	-0.04	0.009	-0.054	-0.008	0.999648	0.997542	-0.047	0.0005	3.06095	0.0335627	86	49	MOUSE	93792.9	51.5	627.15	49	41600000000	51.50%
411.1	O88569	O88569	Heterogeneous nuclear ribonucleoproteins A2/B1	Hnrnpa2b1	0.042	0.02	0.032	-0.025	0.999648	0.994617	0.037	-0.0025	2.31888	0.166851	211	42	MOUSE	37459.1	92	626.39	42	589000000000	92.00%
411.2	Q5EBP8	Q5EBP8	Heterogeneous nuclear ribonucleoprotein A1	Hnrnpa1	0.019	0.008	0.012	-0.019	0.999648	0.982909	0.0155	-0.0055	0.877937	0.381168	124	41	MOUSE	38947.1	73.9	578.81	41	211000000000	73.90%
411.3	P49312	P49312	Heterogeneous nuclear ribonucleoprotein A1	Hnrnpa1	0.019	0.008	0.012	-0.015	0.999648	0.992169	0.0155	-0.0035	0.877937	0.239615	124	41	MOUSE	34309.7	90	574.12	41	211000000000	90.00%
411.4	O88569-3	O88569-3	Isoform 3 of Heterogeneous nuclear ribonucleoproteins A2/B1	Hnrnpa2b1	0.047	0.018	0.026	-0.025	0.999648	0.992169	0.0365	-0.0035	2.276	0.235806	203	39	MOUSE	32516.9	91.3	584	39	574000000000	91.30%
412.1	Q3U4X8	Q3U4X8	DNA ligase	Lig1	-0.084	-0.013	0.208	-0.028	0.999648	0.939318	0.062	-0.0205	2.61189	1.58151	62	47	MOUSE	104889	57	625.34	47	24600000000	57.00%
413.1	P09411	P09411	Phosphoglycerate kinase 1	Pgk1	0.072	0.005	-0.152	0.065	0.999648	0.893539	-0.04	0.035	1.83618	2.7937	362	41	MOUSE	44949.1	91.1	625.08	42	2120000000000	91.10%
414.1	G5E896	G5E896	Enhancer of mRNA decapping 4, isoform CRA_b	Edc4	0.004	0.042	0.01	0.06	0.999648	0.833344	0.007	0.051	0.378516	4.55855	60	44	MOUSE	153850	43.9	624.07	44	14700000000	43.90%
415.1	Q76MZ3	Q76MZ3	Serine/threonine-protein phosphatase 2A 65 kDa regulatory subunit A alpha isoform	Ppp2r1a	0.035	0.014	-0.041	0.088	0.999648	0.84322	-0.003	0.051	0.151956	4.2519	114	40	MOUSE	66120.2	71.9	623.66	40	156000000000	71.90%
415.2	Q7TNP2	Q7TNP2	Serine/threonine-protein phosphatase 2A 65 kDa regulatory subunit A beta isoform	Ppp2r1b	0.05	0.107	-0.056	0.051	0.999648	0.736977	-0.003	0.079	0.146404	7.34176	39	23	MOUSE	66617.7	47.7	318.89	23	41500000000	47.70%
416.1	Q8BFQ1	Q8BFQ1	Prosaposin, isoform CRA_a	Psap	0.087	0.042	-0.135	-0.068	0.999648	0.967539	-0.024	-0.013	1.04365	0.833455	497	38	MOUSE	62932.5	76.8	622.03	38	3870000000000	76.80%
416.2	Q61207	Q61207	Sulfated glycoprotein 1	Psap	0.115	0.093	-0.098	-0.053	0.999648	0.952646	0.0085	0.02	0.353117	1.22234	308	38	MOUSE	63303.9	77	620.17	38	3310000000000	77.00%
417.1	Q5SNZ0	Q5SNZ0	Girdin	Ccdc88a	0.062	0.022	-0.022	0.006	0.999648	0.958425	0.02	0.014	1.09701	1.0357	81	53	MOUSE	216656	30.5	621.89	53	42900000000	30.50%
418.1	P14685	P14685	26S proteasome non-ATPase regulatory subunit 3	Psmd3	0.045	0.02	-0.072	0.064	0.999648	0.865653	-0.0135	0.042	0.684393	3.54007	97	45	MOUSE	60831.3	70.3	621.09	45	73400000000	70.30%
419.1	Q61941	Q61941	NAD(P) transhydrogenase, mitochondrial	Nnt	-0.009	-0.182	0.066	-0.139	0.999648	0.599967	0.0285	-0.1605	1.64447	15.8472	83	46	MOUSE	114521	41.6	620.83	46	50200000000	41.60%
420.1	Q91VD9	Q91VD9	NADH-ubiquinone oxidoreductase 75 kDa subunit, mitochondrial	Ndufs1	0.105	0.061	-0.147	-0.12	0.999648	0.936998	-0.021	-0.0295	0.847517	1.71823	75	42	MOUSE	80802.4	62.4	619.55	42	33900000000	62.40%
421.1	Q9EPE9	Q9EPE9	Manganese-transporting ATPase 13A1	Atp13a1	-0.042	-0.068	0.099	0.086	0.999648	0.982491	0.0285	0.009	1.48519	0.507283	55	43	MOUSE	134040	44.3	619.31	43	15700000000	44.30%
422.1	Q7TQH0-2	Q7TQH0-2	Isoform 2 of Ataxin-2-like protein	Atxn2l	-0.049	-0.04	0.003	0.053	0.999648	0.982909	-0.023	0.0065	1.32406	0.414417	79	47	MOUSE	113326	43.6	619.09	47	42300000000	43.60%
423.1	P28271	P28271	Cytoplasmic aconitate hydratase	Aco1	-0.047	-0.046	-0.087	-0.034	0.999648	0.867802	-0.067	-0.04	4.59391	3.42686	71	47	MOUSE	98751.4	50.2	618.3	47	67700000000	50.20%
424.1	Q9EQH2	Q9EQH2	Endoplasmic reticulum aminopeptidase 1	Erap1	0.088	0.046	-0.056	0.021	0.999648	0.893539	0.016	0.0335	0.784549	2.76336	90	46	MOUSE	107168	47.7	617.28	46	44900000000	47.70%
425.1	Q8R5L3	Q8R5L3	Vam6/Vps39-like protein	Vps39	0.078	0.109	-0.096	-0.056	0.999648	0.939318	-0.009	0.0265	0.404179	1.59075	67	43	MOUSE	102832	55.4	617.12	43	28200000000	55.40%
425.2	Q8R5L3-2	Q8R5L3-2	Isoform 2 of Vam6/Vps39-like protein	Vps39	0.078	0.104	-0.096	-0.056	0.999648	0.945056	-0.009	0.024	0.404179	1.44272	67	43	MOUSE	101792	54.8	607.83	43	29200000000	54.80%
426.1	P60843	P60843	Eukaryotic initiation factor 4A-I	Eif4a1	0.121	0.109	-0.001	0.031	0.999648	0.761135	0.06	0.07	3.62667	6.1393	164	42	MOUSE	46381.4	81.7	616.46	42	350000000000	81.70%
426.2	P10630	P10630	Eukaryotic initiation factor 4A-II	Eif4a2	0.094	0.13	-0.044	0.038	0.999648	0.736977	0.025	0.084	1.29044	7.37981	106	39	MOUSE	46629.7	73.9	533.52	39	217000000000	73.90%
426.3	Q91VC3	Q91VC3	Eukaryotic initiation factor 4A-III	Eif4a3	0.071	0.085	-0.017	-0.02	0.999648	0.906872	0.027	0.0325	1.52231	2.34369	81	35	MOUSE	47124.4	72.7	493.1	35	124000000000	72.70%
427.1	Q9CZU3	Q9CZU3	Superkiller viralicidic activity 2-like 2	Skiv2l2	0.016	0.081	0.041	-0.021	0.999648	0.917471	0.0285	0.03	1.71298	2.1518	82	45	MOUSE	118661	48.3	615.93	45	28800000000	48.30%
428.1	Q99K01-2	Q99K01-2	Isoform 2 of Pyridoxal-dependent decarboxylase domain-containing protein 1	Pdxdc1	0.093	-0.003	-0.094	-0.01	0.99978	0.982909	-0.0005	-0.0065	0.0210474	0.457654	72	43	MOUSE	88234.9	61.6	615.78	43	28300000000	61.60%
429.1	P62192	P62192	26S protease regulatory subunit 4	Psmc1	0.051	0.029	-0.053	0.06	0.999648	0.856156	-0.001	0.0445	0.0484044	3.84264	106	47	MOUSE	49354.8	76.3	615.46	47	133000000000	76.30%
429.2	P62196	P62196	26S protease regulatory subunit 8	Psmc5	0.096	0.093	-0.06	0.037	0.999648	0.779271	0.018	0.065	0.871456	5.84416	101	41	MOUSE	45796.4	79	577.52	41	94000000000	79.00%
430.1	Q52KC3	Q52KC3	DNA replication licensing factor MCM5	Mcm5	-0.001	0.094	0.153	-0.123	0.999648	0.971424	0.076	-0.0145	4.51143	0.714338	89	46	MOUSE	83204.1	65.3	614.8	46	45300000000	65.30%
431.1	O08553	O08553	Dihydropyrimidinase-related protein 2	Dpysl2	-0.062	-0.092	0.05	-0.033	0.999648	0.785966	-0.006	-0.0625	0.294992	5.55407	115	38	MOUSE	62675.8	80.7	614.48	38	255000000000	80.70%
431.2	Q62188	Q62188	Dihydropyrimidinase-related protein 3	Dpysl3	0.086	-0.082	-0.021	-0.015	0.999648	0.848532	0.0325	-0.0485	1.82559	4.05696	22	11	MOUSE	62334.6	26.1	132.43	11	27200000000	26.10%
432.1	Q9JIX8-4	Q9JIX8-4	Isoform 4 of Apoptotic chromatin condensation inducer in the nucleus	Acin1	-0.045	-0.031	0.097	-0.022	0.999648	0.919295	0.026	-0.0265	1.33813	2.12198	86	53	MOUSE	146699	38.9	614.22	55	104000000000	38.90%
433.1	Q6P9L6	Q6P9L6	Kinesin-like protein KIF15	Kif15	-0.014	-0.059	0.132	-0.091	0.999648	0.744394	0.059	-0.075	3.39887	7.11159	58	51	MOUSE	161202	37.2	612.2	51	7450000000	37.20%
434.1	Q9EP71	Q9EP71	Ankycorbin	Rai14	0.153	0.102	-0.015	0.09	0.999648	0.69551	0.069	0.096	3.9092	9.53059	63	47	MOUSE	109535	50.4	612.13	47	27800000000	50.40%
435.1	E9QLA5	E9QLA5	Inverted formin-2	Inf2	0.029	0.044	0.113	0.106	0.999648	0.746935	0.071	0.075	4.6996	6.84835	60	43	MOUSE	139503	40.7	611.8	43	16100000000	40.70%
436.1	F8VQC1	F8VQC1	Signal recognition particle subunit SRP72	Srp72	0.096	0.074	-0.036	0.028	0.999648	0.837207	0.03	0.051	1.59905	4.44528	83	42	MOUSE	75226.4	63.9	611.27	42	54000000000	63.90%
437.1	G3X972	G3X972	Protein Sec24c	Sec24c	0.04	0.055	-0.07	0.01	0.999648	0.89787	-0.015	0.0325	0.77437	2.61645	72	40	MOUSE	120120	46.9	608.89	40	31500000000	46.90%
438.1	Q6P542	Q6P542	ATP-binding cassette sub-family F member 1	Abcf1	0.083	0.079	-0.015	0.029	0.999648	0.828101	0.034	0.054	1.94838	4.7325	82	46	MOUSE	95400.1	54.1	608.04	46	38500000000	54.10%
439.1	Q569Z6	Q569Z6	Thyroid hormone receptor-associated protein 3	Thrap3	-0.015	-0.059	0.055	-0.077	0.999648	0.756415	0.02	-0.068	1.11517	6.40555	85	53	MOUSE	108233	43.9	607.96	53	67900000000	43.90%
439.2	Q8K019	Q8K019	Bcl-2-associated transcription factor 1	Bclaf1	-0.002	-0.096	0.091	-0.05	0.999648	0.748489	0.0445	-0.073	2.67702	6.78941	63	39	MOUSE	106114	35.9	480.58	39	42700000000	35.90%
439.3	F8WI22	F8WI22	Bcl-2-associated transcription factor 1	Bclaf1	-0.002	-0.072	0.094	-0.05	0.999648	0.784798	0.046	-0.061	2.77027	5.62362	59	36	MOUSE	100398	34.1	434.19	36	40700000000	34.10%
440.1	O35379	O35379	Multidrug resistance-associated protein 1	Abcc1	-0.025	-0.114	0.103	-0.01	0.999648	0.813592	0.039	-0.062	2.17066	5.02664	58	44	MOUSE	172494	33.3	607.83	44	17000000000	33.30%
440.2	J3QML2	J3QML2	Canalicular multispecific organic anion transporter 2	Abcc3	0.037	0.118	0.17	-0.053	0.999648	0.92705	0.1035	0.0325	6.75578	1.97246	30	22	MOUSE	170646	15.1	283.4	24	10000000000	15.10%
440.3	P70170-2	P70170-2	Isoform SUR2B of ATP-binding cassette sub-family C member 9	Abcc9	-0.063	0.098	0.238	0.197	0.999648	0.626891	0.0875	0.1475	3.83467	13.4387	2	2	MOUSE	175767	1.2	16.05	2	410000000	1.20%
441.1	Q9QZC2	Q9QZC2	Plexin-C1	Plxnc1	-0.042	-0.135	0.099	-0.112	0.999648	0.62991	0.0285	-0.1235	1.48519	12.4248	56	46	MOUSE	179267	32.1	606.79	46	18700000000	32.10%
442.1	E9Q8I7	E9Q8I7	Protein Nfxl1	Nfxl1	-0.096	-0.247	-0.108	-0.299	0.999648	0.463732	-0.102	-0.273	7.60603	24.5013	59	45	MOUSE	107896	54.6	606.54	45	13100000000	54.60%
443.1	P99024	P99024	Tubulin beta-5 chain	Tubb5	-0.017	-0.036	0	0.002	0.999648	0.951694	-0.0085	-0.017	0.462602	1.26253	391	36	MOUSE	50126.4	84.6	606.12	36	2080000000000	84.60%
443.2	P68372	P68372	Tubulin beta-4B chain	Tubb4b	-0.017	-0.04	-0.006	0.011	0.999648	0.958425	-0.0115	-0.0145	0.637181	1.04422	360	36	MOUSE	50286.6	84.4	602.88	36	1870000000000	84.40%
443.3	Q9CWF2	Q9CWF2	Tubulin beta-2B chain	Tubb2b	-0.002	-0.04	-0.012	-0.006	0.999648	0.934189	-0.007	-0.023	0.378326	1.77862	352	35	MOUSE	50408.6	77.5	573.62	35	1830000000000	77.50%
443.4	Q7TMM9	Q7TMM9	Tubulin beta-2A chain	Tubb2a	-0.002	-0.039	-0.012	-0.007	0.999648	0.934067	-0.007	-0.023	0.378326	1.78179	355	34	MOUSE	50305.5	68.7	547.31	34	1840000000000	68.70%
443.5	Q922F4	Q922F4	Tubulin beta-6 chain	Tubb6	-0.002	-0.051	-0.014	0.038	0.999648	0.982909	-0.008	-0.0065	0.434669	0.417618	166	31	MOUSE	50545.9	81.2	505.06	31	804000000000	81.20%
443.6	Q9ERD7	Q9ERD7	Tubulin beta-3 chain	Tubb3	0.019	-0.034	-0.025	0.023	0.999648	0.983292	-0.003	-0.0055	0.156259	0.369746	199	24	MOUSE	50874.2	44.8	326.96	24	1120000000000	44.80%
443.7	A2AQ07	A2AQ07	Tubulin beta-1 chain	Tubb1	-0.118	-0.023	-0.093	0.032	0.999648	0.987392	-0.1055	0.0045	7.8719	0.301164	32	10	MOUSE	51124.7	19	84.88	10	403000000000	19.00%
444.1	Q7TMK9	Q7TMK9	Heterogeneous nuclear ribonucleoprotein Q	Syncrip	0.007	-0.01	-0.038	0.049	0.999648	0.945568	-0.0155	0.0195	0.864077	1.43295	105	38	MOUSE	69859.6	62.2	604.97	38	148000000000	62.20%
444.2	Q7TMK9-2	Q7TMK9-2	Isoform 2 of Heterogeneous nuclear ribonucleoprotein Q	Syncrip	0.011	-0.01	-0.039	0.068	0.999648	0.916827	-0.014	0.029	0.771469	2.17653	102	36	MOUSE	62899.3	66	577.56	36	149000000000	66.00%
444.3	Q8VHM5	Q8VHM5	Heterogeneous nuclear ribonucleoprotein R	Hnrnpr	0.039	-0.019	-0.019	-0.025	0.999648	0.936998	0.01	-0.022	0.535842	1.71718	81	35	MOUSE	71172	50	512.51	35	74700000000	50.00%
445.1	Q8R0G9	Q8R0G9	Nuclear pore complex protein Nup133	Nup133	0.09	0.115	-0.04	-0.004	0.999648	0.84322	0.025	0.0555	1.30883	4.24693	55	42	MOUSE	129816	43.2	602.36	42	15900000000	43.20%
446.1	E9Q5W5	E9Q5W5	Zinc finger ZZ-type and EF-hand domain-containing protein 1	Zzef1	-0.121	-0.048	-0.044	-0.029	0.999648	0.875691	-0.0825	-0.0385	5.66197	3.26565	52	48	MOUSE	332942	18.8	601.73	48	12600000000	18.80%
447.1	E9QKL6	E9QKL6	Interferon-activable protein 204	Ifi204	0.065	0.038	0.176	-0.011	0.999648	0.961654	0.1205	0.0135	8.35106	0.968323	90	44	MOUSE	70178.5	63.3	597.96	44	56300000000	63.30%
447.2	D0QMC3	D0QMC3	Myeloid cell nuclear differentiation antigen-like protein	Mndal	-0.023	-0.056	0.17	-0.019	0.999648	0.878663	0.0735	-0.0375	3.99087	3.12154	49	30	MOUSE	61152.8	48.8	427.73	30	21500000000	48.80%
447.3	E9Q3L4	E9Q3L4	Protein AI607873	AI607873	-0.016	0.022	0.216	0.007	0.999648	0.9577	0.1	0.0145	5.25988	1.07669	55	30	MOUSE	105171	32.9	423.44	30	34000000000	32.90%
447.4	Q08619	Q08619	Interferon-activable protein 205-B	Ifi205b	0.057	-0.032	0.175	-0.019	0.999648	0.923951	0.116	-0.0255	7.90775	2.02787	51	28	MOUSE	47546.8	66.5	396.53	29	37300000000	66.50%
447.5	O35368-3	O35368-3	Isoform 3 of Interferon-activable protein 203	Ifi203		-0.25		0.078		0.849526	NaN	-0.086		3.9688	5	4	MOUSE	52311.5	10	40.47	4	2580000000	10.00%
448.1	Q5D0E0	Q5D0E0	Ikbkb protein	Ikbkb	-0.031	-0.001	-0.048	0.004	0.999648	0.997413	-0.0395	0.0015	2.49704	0.101788	66	41	MOUSE	87925.8	58.5	596.77	41	14900000000	58.50%
449.1	Q11011	Q11011	Puromycin-sensitive aminopeptidase	Npepps	0.027	-0.009	-0.14	0.056	0.999648	0.934857	-0.0565	0.0235	3.09543	1.75144	71	42	MOUSE	104008	46.7	596.58	42	38600000000	46.70%
450.1	Q8BWQ6	Q8BWQ6	UPF0505 protein C16orf62 homolog		-0.087	0.026	-0.112	0.005	0.999648	0.954998	-0.0995	0.0155	7.36217	1.15521	76	42	MOUSE	110444	42.3	595.62	42	41600000000	42.30%
451.1	Q60902	Q60902	Epidermal growth factor receptor substrate 15-like 1	Eps15l1	0.03	0.01	-0.007	-0.052	0.999648	0.942077	0.0115	-0.021	0.630891	1.54998	60	43	MOUSE	99478	54.6	595.6	43	27300000000	54.60%
452.1	Q8CCJ3	Q8CCJ3	E3 UFM1-protein ligase 1	Ufl1	0.111	0.087	-0.194	-0.007	0.999648	0.878663	-0.0415	0.04	1.603	3.06158	66	43	MOUSE	90089.1	52.7	595.19	43	25100000000	52.70%
453.1	Q8BIJ6	Q8BIJ6	Isoleucine--tRNA ligase, mitochondrial	Iars2	0.147	0.145	-0.053	0.06	0.999648	0.697275	0.047	0.1025	2.32788	9.38607	76	42	MOUSE	113943	55.8	594.99	42	41100000000	55.80%
454.1	Q8K1R3	Q8K1R3	Polyribonucleotide nucleotidyltransferase 1, mitochondrial	Pnpt1	0.167	0.122	0.007	0.059	0.999648	0.71297	0.087	0.0905	5.22844	8.48742	63	44	MOUSE	86594	57.4	594.97	44	25900000000	57.40%
455.1	Q8BP47	Q8BP47	Asparagine--tRNA ligase, cytoplasmic	Nars	-0.087	0.033	0.052	0.059	0.999648	0.848921	-0.0175	0.046	0.871793	4.01283	96	40	MOUSE	65191	54.2	594.31	40	120000000000	54.20%
456.1	Q61033	Q61033	Lamina-associated polypeptide 2, isoforms alpha/zeta	Tmpo	-0.074	-0.111	0.043	-0.044	0.999648	0.744394	-0.0155	-0.0775	0.793517	7.05596	62	39	MOUSE	75851.6	62.4	593.49	39	45600000000	62.40%
456.2	Q61029	Q61029	Lamina-associated polypeptide 2, isoforms beta/delta/epsilon/gamma	Tmpo	0.039	-0.192	0.049	-0.083	0.999648	0.62991	0.044	-0.1375	2.83593	12.2554	63	26	MOUSE	50428.9	57.5	369.71	26	70800000000	57.50%
456.3	Q61029-3	Q61029-3	Isoform Epsilon of Lamina-associated polypeptide 2, isoforms beta/delta/epsilon/gamma	Tmpo	0.05	-0.188	0.058	-0.082	0.999648	0.62991	0.054	-0.135	3.60835	12.1007	55	25	MOUSE	46106.3	64	364.39	25	65900000000	64.00%
456.4	Q61029-4	Q61029-4	Isoform Gamma of Lamina-associated polypeptide 2, isoforms beta/delta/epsilon/gamma	Tmpo	0.029	-0.212	0.1	-0.079	0.999648	0.62991	0.0645	-0.1455	4.26482	12.3129	49	22	MOUSE	38557.9	61.2	306.05	22	50600000000	61.20%
457.1	Q9D0F9	Q9D0F9	Phosphoglucomutase-1	Pgm1	0.14	0.022	-0.161	0.075	0.999648	0.844141	-0.0105	0.0485	0.36847	4.14841	86	40	MOUSE	61702.3	77.5	593.49	40	66400000000	77.50%
457.2	Q8BZF8	Q8BZF8	Phosphoglucomutase-like protein 5	Pgm5	0.089	0.089	-0.135	0.092	0.999648	0.70802	-0.023	0.0905	0.992093	8.93968	5	4	MOUSE	62789.5	9.3	30.24	4	3840000000	9.30%
458.1	Q64324	Q64324	Syntaxin-binding protein 2	Stxbp2	-0.006	0.008	-0.004	0.055	0.999648	0.900925	-0.005	0.0315	0.267363	2.51677	68	37	MOUSE	66812.7	61.3	591.57	37	46700000000	61.30%
459.1	Q6A068	Q6A068	Cell division cycle 5-like protein	Cdc5l	0.035	-0.024	0.067	-0.057	0.999648	0.867802	0.051	-0.0405	3.34477	3.43126	64	45	MOUSE	92416.1	65.4	590.85	45	27400000000	65.40%
460.1	O55201	O55201	Transcription elongation factor SPT5	Supt5h	-0.046	0.02	0.084	-0.025	0.999648	0.994617	0.019	-0.0025	0.968105	0.166851	66	44	MOUSE	121061	45.1	590.69	44	22000000000	45.10%
461.1	Q9CWJ9	Q9CWJ9	Bifunctional purine biosynthesis protein PURH	Atic	-0.061	-0.019	-0.072	0.054	0.999648	0.952532	-0.0665	0.0175	4.61327	1.2421	96	36	MOUSE	64729.7	70.4	588.97	36	126000000000	70.40%
462.1	E9QKT1	E9QKT1	Ubiquitin-protein ligase E3A	Ube3a	-0.022	-0.007	-0.093	-0.015	0.999648	0.969679	-0.0575	-0.011	3.72315	0.799402	66	44	MOUSE	100788	52.4	588.38	44	208000000000	52.40%
463.1	Q99K48	Q99K48	Non-POU domain-containing octamer-binding protein	Nono	-0.001	-0.015	0.052	-0.039	0.999648	0.917471	0.0255	-0.027	1.48429	2.15323	141	49	MOUSE	54654.1	75.6	588.03	49	140000000000	75.60%
463.2	Q8VIJ6	Q8VIJ6	Splicing factor, proline- and glutamine-rich	Sfpq	-0.023	-0.041	0.084	-0.074	0.999648	0.805252	0.0305	-0.0575	1.6988	5.19909	138	45	MOUSE	75554.5	55.9	582.61	45	139000000000	55.90%
464.1	Q9JLV5	Q9JLV5	Cullin-3	Cul3	0.039	0.033	-0.006	0.067	0.999648	0.838928	0.0165	0.05	0.924598	4.40031	56	47	MOUSE	89574.3	51.5	587.49	47	18300000000	51.50%
465.1	P16858	P16858	Glyceraldehyde-3-phosphate dehydrogenase	Gapdh	0.067	0.017	-0.052	0.037	0.999648	0.917332	0.0075	0.027	0.367737	2.15848	509	39	MOUSE	36094.6	86.4	585.95	39	5310000000000	86.40%
465.2	S4R1W1	S4R1W1	Glyceraldehyde-3-phosphate dehydrogenase	Gm3839	0.063	0.027	-0.054	0.054	0.999648	0.867645	0.0045	0.0405	0.217877	3.44868	446	29	MOUSE	36096.6	82.8	449.95	29	4410000000000	82.80%
465.3	D3YYI5	D3YYI5	Glyceraldehyde-3-phosphate dehydrogenase	Gm7293	0.022	0.003	-0.05	0.048	0.999648	0.92705	-0.014	0.0255	0.755745	1.97742	327	19	MOUSE	36645.2	61.6	284.57	19	2760000000000	61.60%
465.4	Q64467	Q64467	Glyceraldehyde-3-phosphate dehydrogenase, testis-specific	Gapdhs	0.191	0.128	-0.037	-0.031	0.999648	0.876118	0.077	0.0485	3.89702	3.24816	39	4	MOUSE	48397.8	8.1	49.64	4	344000000000	8.10%
466.1	P48025	P48025	Tyrosine-protein kinase SYK	Syk	0.043	0.076	-0.057	0.031	0.999648	0.828101	-0.007	0.0535	0.351915	4.71108	86	39	MOUSE	71888.5	75.6	585.18	39	94900000000	75.60%
467.1	Q65Z40	Q65Z40	Wings apart-like protein homolog	Wapal	0.058	0.023	0.013	-0.075	0.999648	0.930121	0.0355	-0.026	2.17469	1.84327	55	45	MOUSE	135722	40.6	584.42	45	13600000000	40.60%
468.1	P97868	P97868	E3 ubiquitin-protein ligase RBBP6	Rbbp6	0.017	-0.084	0.126	0.019	0.999648	0.906872	0.0715	-0.0325	4.56307	2.35459	60	54	MOUSE	200611	28	584.09	54	10400000000	28.00%
469.1	Q8CJF7	Q8CJF7	Protein ELYS	Ahctf1	0.015	0.007	-0.021	-0.013	0.999648	0.993762	-0.003	-0.003	0.157012	0.204946	56	47	MOUSE	249638	25.9	583.63	47	8410000000	25.90%
470.1	Q8VDP3-3	Q8VDP3-3	Isoform 3 of Protein-methionine sulfoxide oxidase MICAL1	Mical1	-0.2	-0.049	0.088	0.042	0.999648	0.993104	-0.056	-0.0035	2.34208	0.219523	72	47	MOUSE	117952	39.8	583.09	47	23600000000	39.80%
471.1	Q99KY4	Q99KY4	Cyclin-G-associated kinase	Gak	0	0.088	-0.073	0.009	0.999648	0.849526	-0.0365	0.0485	2.18496	3.96718	62	46	MOUSE	145121	36.5	582.82	46	17600000000	36.50%
472.1	P30416	P30416	Peptidyl-prolyl cis-trans isomerase FKBP4	Fkbp4	-0.087	-0.044	0.025	0.077	0.999648	0.958425	-0.031	0.0165	1.71666	1.05278	75	42	MOUSE	51970.8	73.3	582.09	42	64200000000	73.30%
473.1	A2A5V4	A2A5V4	SH3 domain-binding protein 1	Sh3bp1	-0.112	-0.042	-0.043	0.014	0.999648	0.960134	-0.0775	-0.014	5.31101	0.9983	73	38	MOUSE	74513.5	65.7	581.32	39	22900000000	65.70%
473.2	P55194	P55194	SH3 domain-binding protein 1	Sh3bp1	-0.112	-0.03	-0.05	0.005	0.999648	0.965083	-0.081	-0.0125	5.63766	0.904039	61	34	MOUSE	65569.2	69.7	509.42	34	19800000000	69.70%
474.1	Q7TQK5	Q7TQK5	Coiled-coil domain-containing protein 93	Ccdc93	0.029	0.057	-0.073	0.065	0.999648	0.782855	-0.022	0.061	1.18862	5.65747	82	48	MOUSE	72887	64.2	580.56	48	39700000000	64.20%
475.1	Q8CD76	Q8CD76	Kinesin light chain 1	Klc1	-0.198	-0.126	-0.013	0.027	0.999648	0.871395	-0.1055	-0.0495	6.22029	3.3839	85	40	MOUSE	70007.3	58.6	580.46	42	67500000000	58.60%
475.2	Q9DBS5	Q9DBS5	Kinesin light chain 4	Klc4	-0.119	-0.09	-0.023	0.065	0.999648	0.971283	-0.071	-0.0125	4.6194	0.716807	49	28	MOUSE	69124.9	44.2	386.98	28	49500000000	44.20%
475.3	Q91YS4	Q91YS4	Kinesin light chain 2	Klc2	-0.012	-0.051	-0.021	-0.213	0.999648	0.671339	-0.0165	-0.132	0.939243	10.3284	42	28	MOUSE	68818.1	43.1	371.02	28	19300000000	43.10%
476.1	P09055	P09055	Integrin beta-1	Itgb1	0.039	-0.093	0.274	-0.066	0.999648	0.727914	0.1565	-0.0795	8.76586	7.63824	83	39	MOUSE	91481.9	42.3	580.04	39	93600000000	42.30%
477.1	Q3UMB9	Q3UMB9	WASH complex subunit 7	Kiaa1033	-0.027	0.095	-0.036	0.026	0.999648	0.80263	-0.0315	0.0605	1.92815	5.25547	70	45	MOUSE	137395	37.4	579.84	45	22400000000	37.40%
478.1	B9EKI3	B9EKI3	TATA element modulatory factor	Tmf1	-0.027	-0.266	-0.203	-0.14	0.999648	0.568836	-0.115	-0.203	7.00876	17.273	60	48	MOUSE	122314	41.3	579.27	48	16600000000	41.30%
479.1	Q9JIG7	Q9JIG7	Coiled-coil domain-containing protein 22	Ccdc22	-0.043	0.043	-0.11	0.05	0.999648	0.846171	-0.0765	0.0465	5.24216	4.10128	73	42	MOUSE	71298.7	65.8	579.23	42	34700000000	65.80%
480.1	O88879	O88879	Apoptotic protease-activating factor 1	Apaf1	-0.018	-0.006	-0.095	-0.009	0.999648	0.981605	-0.0565	-0.0075	3.62023	0.532158	50	40	MOUSE	143340	38.9	579.07	40	12700000000	38.90%
481.1	P70290	P70290	55 kDa erythrocyte membrane protein	Mpp1	0.018	-0.014	0.073	-0.067	0.999648	0.873521	0.0455	-0.0405	2.87565	3.35124	96	36	MOUSE	52511.5	86.2	578.76	36	106000000000	86.20%
482.1	Q99MN1	Q99MN1	Lysine--tRNA ligase	Kars	-0.029	0.017	-0.039	0.107	0.999648	0.805791	-0.034	0.062	2.10383	5.18944	81	42	MOUSE	68294.9	58.3	578.62	43	78300000000	58.30%
483.1	Q99JY9	Q99JY9	Actin-related protein 3	Actr3	0.033	0.022	0.079	0.045	0.999648	0.893539	0.056	0.0335	3.69932	2.76708	158	36	MOUSE	47812.7	83.2	578.5	36	409000000000	83.20%
483.2	Q641P0	Q641P0	Actin-related protein 3B	Actr3b	0.058	0.111	0.047	0.013	0.999648	0.809606	0.0525	0.062	3.48867	5.09758	37	8	MOUSE	48092.3	19.3	100.15	8	55300000000	19.30%
484.1	Q6KCD5-2	Q6KCD5-2	Isoform 2 of Nipped-B-like protein	Nipbl	-0.034	-0.038	-0.004	-0.068	0.999648	0.828101	-0.019	-0.053	1.08822	4.73259	61	50	MOUSE	305698	21.2	578.48	51	17200000000	21.20%
485.1	Q62407	Q62407	Striated muscle-specific serine/threonine-protein kinase	Speg	-0.038	-0.044	0.113	0.034	0.999648	0.986453	0.0375	-0.005	1.988	0.324367	57	49	MOUSE	357189	17.1	577.69	49	8830000000	17.10%
486.1	Q8K1H1	Q8K1H1	Tudor domain-containing protein 7	Tdrd7	0.017	0.062	0.025	0.065	0.999648	0.77253	0.021	0.0635	1.22335	5.93676	56	43	MOUSE	123712	44.7	577.64	43	11500000000	44.70%
487.1	D3Z5I1	D3Z5I1	Zinc finger CCCH-type antiviral protein 1	Zc3hav1	0.111	0.085	-0.001	0.078	0.999648	0.720909	0.055	0.0815	3.33025	7.93366	60	43	MOUSE	114072	45	575.54	43	20900000000	45.00%
488.1	O89053	O89053	Coronin-1A	Coro1a	-0.047	-0.081	0.047	-0.023	1	0.835782	0	-0.052	0	4.47267	149	41	MOUSE	51672.9	60.9	575.51	41	522000000000	60.90%
489.1	P56480	P56480	ATP synthase subunit beta, mitochondrial	Atp5b	0.131	0.101	0.011	0.092	0.999648	0.691753	0.071	0.0965	4.44101	9.59373	222	32	MOUSE	56299.5	76.1	575.4	32	748000000000	76.10%
490.1	P61979-2	P61979-2	Isoform 2 of Heterogeneous nuclear ribonucleoprotein K	Hnrnpk	-0.087	-0.028	0.013	-0.017	0.999648	0.934597	-0.037	-0.0225	2.14004	1.75941	135	39	MOUSE	51312.6	73.7	575.02	40	276000000000	73.70%
490.2	B2M1R6	B2M1R6	Heterogeneous nuclear ribonucleoprotein K	Hnrnpk	-0.087	-0.025	0.013	-0.014	0.999648	0.943846	-0.037	-0.0195	2.14004	1.49724	135	39	MOUSE	48789.8	72.2	573.19	40	277000000000	72.20%
491.1	O88844	O88844	Isocitrate dehydrogenase [NADP] cytoplasmic	Idh1	-0.029	0.033	-0.168	0.038	0.999648	0.881741	-0.0985	0.0355	6.30634	2.98274	127	38	MOUSE	47073	83.3	574.95	38	297000000000	83.30%
492.1	E9Q474	E9Q474	Protein Akap13	Akap13	-0.032	0.025	-0.048	0.03	0.999648	0.913906	-0.04	0.0275	2.53448	2.21613	52	49	MOUSE	309709	19.7	574.84	49	8760000000	19.70%
493.1	Q7TMQ7	Q7TMQ7	WD repeat-containing protein 91	Wdr91	0.063	0.062	-0.032	0.04	0.999648	0.834529	0.0155	0.051	0.819662	4.54812	57	40	MOUSE	84446.1	53.7	574.01	40	65600000000	53.70%
494.1	Q7TSV4	Q7TSV4	Phosphoglucomutase-2	Pgm2	0.04	0.074	-0.069	0.028	0.999648	0.837207	-0.0145	0.051	0.747838	4.44528	65	40	MOUSE	69317	65.4	573.76	40	39500000000	65.40%
495.1	Q9WUM4	Q9WUM4	Coronin-1C	Coro1c	-0.007	-0.042	0.001	0.01	0.999648	0.954998	-0.003	-0.016	0.158493	1.16186	115	43	MOUSE	53804.6	62.6	572.57	43	310000000000	62.60%
495.2	Q9WUM3	Q9WUM3	Coronin-1B	Coro1b	-0.023	-0.011	-0.015	-0.007	0.999648	0.976962	-0.019	-0.009	1.09573	0.645389	86	36	MOUSE	54538.8	52.8	448.27	36	146000000000	52.80%
495.3	Q920M5	Q920M5	Coronin-6	Coro6	-0.01	0.024	0.046	-0.013	0.999648	0.982909	0.018	0.0055	1.00749	0.378169	15	7	MOUSE	53054.3	7	66.17	7	30200000000	7.00%
496.1	Q3B7Z2	Q3B7Z2	Oxysterol-binding protein 1	Osbp	-0.008	-0.024	-0.066	0.04	0.999648	0.981605	-0.037	0.008	2.25539	0.541847	69	43	MOUSE	89650.8	50.9	572.32	43	30700000000	50.90%
496.2	Q5QNQ6	Q5QNQ6	Oxysterol-binding protein 2	Osbp2	-0.069	0.052	-0.092	0.082	0.999648	0.758283	-0.0805	0.067	5.75879	6.2443	4	3	MOUSE	102607	4	40.22	3	731000000	4.00%
497.1	Q6W4W7	Q6W4W7	DIA3	Diap2	0.023	0.058	-0.069	0.025	0.999648	0.865653	-0.023	0.0415	1.26632	3.53158	56	42	MOUSE	126182	40.2	572.09	42	20200000000	40.20%
498.1	Q3TW96	Q3TW96	UDP-N-acetylhexosamine pyrophosphorylase-like protein 1	Uap1l1	0.014	0.043	-0.083	0.109	0.999648	0.744869	-0.0345	0.076	1.98405	6.90908	104	40	MOUSE	57354.4	73.9	571.96	40	196000000000	73.90%
498.2	Q3TW96-2	Q3TW96-2	Isoform 2 of UDP-N-acetylhexosamine pyrophosphorylase-like protein 1	Uap1l1	0.001	0.001	-0.027	0.115	0.999648	0.834894	-0.013	0.058	0.722311	4.53201	71	28	MOUSE	43595	66.6	408.35	28	128000000000	66.60%
498.3	Q91YN5	Q91YN5	UDP-N-acetylhexosamine pyrophosphorylase	Uap1	0.009	0.089	-0.111	-0.003	0.999648	0.873681	-0.051	0.043	3.0062	3.34842	18	12	MOUSE	59064.1	29.5	155.14	12	5660000000	29.50%
499.1	P47856	P47856	Glutamine--fructose-6-phosphate aminotransferase [isomerizing] 1	Gfpt1	0.035	0.057	-0.131	0.111	0.999648	0.720909	-0.048	0.084	2.56411	7.90203	76	40	MOUSE	79336.5	61.8	571.84	40	41100000000	61.80%
500.1	B1AZI6	B1AZI6	THO complex subunit 2	Thoc2	0.025	-0.001	0.01	-0.065	0.999648	0.898752	0.0175	-0.033	1.00017	2.59158	57	45	MOUSE	184653	29.8	571.36	46	18000000000	29.80%
501.1	Q3UE92	Q3UE92	X-prolyl aminopeptidase (Aminopeptidase P) 1, soluble, isoform CRA_b	Xpnpep1	-0.011	0.059	-0.101	0.045	0.999648	0.828785	-0.056	0.052	3.52026	4.67346	68	37	MOUSE	75243.2	62.9	570.68	37	38100000000	62.90%
502.1	D3YWX2	D3YWX2	YLP motif-containing protein 1	Ylpm1	0.022	0.034	0.121	0.037	0.999648	0.881741	0.0715	0.0355	4.63664	2.98342	61	49	MOUSE	241275	25.2	570.25	49	11500000000	25.20%
503.1	Q9CZN7	Q9CZN7	Serine hydroxymethyltransferase	Shmt2	0.068	0.152	0.077	0.121	0.999648	0.625049	0.0725	0.1365	5.11106	13.6824	82	40	MOUSE	56271.2	76.1	569.76	40	97800000000	76.10%
503.2	P50431	P50431	Serine hydroxymethyltransferase, cytosolic	Shmt1	-0.031	0.028	-0.109	0.121	0.999648	0.756415	-0.07	0.0745	4.65812	6.40304	12	12	MOUSE	53170.5	25.5	144.03	12	2580000000	25.50%
504.1	Q9DBJ1	Q9DBJ1	Phosphoglycerate mutase 1	Pgam1	0.027	-0.008	-0.112	0.081	0.999648	0.893539	-0.0425	0.0365	2.34885	2.78001	265	33	MOUSE	28945.6	90.9	569.11	33	1160000000000	90.90%
504.2	O70250	O70250	Phosphoglycerate mutase 2	Pgam2	0.016	0.002	-0.17	0.108	0.999648	0.841398	-0.077	0.055	4.28202	4.33947	44	7	MOUSE	28997.8	24.5	96.61	7	248000000000	24.50%
505.1	Q61024	Q61024	Asparagine synthetase [glutamine-hydrolyzing]	Asns	-0.107	0.064	0.134	0.122	0.999648	0.70802	0.0135	0.093	0.541299	8.81983	81	38	MOUSE	64909.1	69.8	569.03	38	55900000000	69.80%
506.1	Q9Z1F9	Q9Z1F9	SUMO-activating enzyme subunit 2	Uba2	0.017	0.055	-0.018	-0.03	0.99978	0.967539	-0.0005	0.0125	0.0258026	0.841462	81	38	MOUSE	71252.3	63.6	568.46	38	55900000000	63.60%
507.1	Q9CPY7	Q9CPY7	Cytosol aminopeptidase	Lap3	-0.012	-0.024	-0.032	0.06	0.999648	0.952229	-0.022	0.018	1.28438	1.25578	82	39	MOUSE	56539.7	84.9	568.28	39	49800000000	84.90%
508.1	Q8K4L3	Q8K4L3	Supervillin	Svil	-0.016	-0.006	0.009	0.038	0.999648	0.954966	-0.0035	0.016	0.184652	1.17324	54	47	MOUSE	244698	24.5	568	47	12900000000	24.50%
509.1	F8VQK5	F8VQK5	SAM and SH3 domain-containing protein 1	Sash1	-0.085	-0.01	0.005	0.093	0.999648	0.878663	-0.04	0.0415	2.3756	3.13206	58	43	MOUSE	136817	40.4	567.85	43	15000000000	40.40%
509.2	D3Z0Y1	D3Z0Y1	SAM domain-containing protein SAMSN-1	Samsn1	-0.235	-0.118	-0.143	0.072	0.999648	0.951458	-0.189	-0.023	13.8225	1.2684	19	15	MOUSE	56234.6	40.7	228.37	15	5050000000	40.70%
510.1	Q91VM5	Q91VM5	RNA binding motif protein, X-linked-like-1	Rbmxl1	0.042	-0.021	0.036	-0.081	0.999648	0.841398	0.039	-0.051	2.46588	4.35701	110	51	MOUSE	42160.9	72.9	567.47	51	123000000000	72.90%
510.2	Q9WV02	Q9WV02	RNA-binding motif protein, X chromosome	Rbmx	-0.014	-0.038	0.025	-0.047	0.999648	0.862595	0.0055	-0.0425	0.291515	3.68483	89	46	MOUSE	42300.1	64.4	502.37	46	110000000000	64.40%
511.1	Q8BUK6	Q8BUK6	Protein Hook homolog 3	Hook3	-0.002	-0.037	-0.053	-0.013	0.999648	0.92705	-0.0275	-0.025	1.6184	1.97132	60	46	MOUSE	83615.8	49.1	567.28	47	24200000000	49.10%
512.1	Q9D906	Q9D906	Ubiquitin-like modifier-activating enzyme ATG7	Atg7	-0.001	0.062	-0.108	0.074	0.999648	0.756415	-0.0545	0.068	3.32195	6.42193	76	40	MOUSE	78659.9	60.8	567.03	40	56400000000	60.80%
513.1	Q9QUJ7	Q9QUJ7	Long-chain-fatty-acid--CoA ligase 4	Acsl4	-0.071	-0.101	-0.141	0.01	0.999648	0.867802	-0.106	-0.0455	7.63909	3.42444	73	39	MOUSE	80273.7	59.3	566.89	39	38700000000	59.30%
513.2	Q9CZW4	Q9CZW4	Long-chain-fatty-acid--CoA ligase 3	Acsl3	-0.078	-0.162	-0.24	-0.226	0.999648	0.565229	-0.159	-0.194	10.3612	18.3897	28	22	MOUSE	81517.9	35	314.71	22	5800000000	35.00%
514.1	Q91XL9	Q91XL9	Oxysterol-binding protein-related protein 1	Osbpl1a	-0.103	-0.084	-0.12	-0.169	0.999648	0.639834	-0.1115	-0.1265	8.40453	11.7867	63	43	MOUSE	109277	45.1	566.1	43	22100000000	45.10%
515.1	Q69Z38	Q69Z38	Pseudopodium-enriched atypical kinase 1	Peak1	0.051	-0.019	0.141	0.034	0.999648	0.981775	0.096	0.0075	6.64342	0.514	50	43	MOUSE	193204	31.4	565.6	43	9350000000	31.40%
516.1	Q8CIN4	Q8CIN4	Serine/threonine-protein kinase PAK 2	Pak2	-0.08	-0.068	-0.068	-0.037	0.999648	0.828785	-0.074	-0.0525	5.23315	4.67559	86	36	MOUSE	58214.6	72.3	563.92	36	80500000000	72.30%
516.2	G5E884	G5E884	Serine/threonine-protein kinase PAK 1	Pak1	0.001	0.036	0.001	-0.05	0.999648	0.982909	0.001	-0.007	0.0522378	0.453795	31	18	MOUSE	60892	33.2	266.98	18	21100000000	33.20%
517.1	P81117	P81117	Nucleobindin-2	Nucb2	0.032	-0.073	-0.055	0.002	0.999648	0.893539	-0.0115	-0.0355	0.60214	2.76775	71	40	MOUSE	50417.7	72.6	563.47	40	61200000000	72.60%
518.1	B2RXR6	B2RXR6	Serine/threonine-protein phosphatase 6 regulatory ankyrin repeat subunit B	Ankrd44	-0.088	0.007	0.003	-0.062	0.999648	0.920592	-0.0425	-0.0275	2.54491	2.0814	56	39	MOUSE	109209	50.9	563.38	39	22200000000	50.90%
518.2	Q505D1	Q505D1	Serine/threonine-protein phosphatase 6 regulatory ankyrin repeat subunit A	Ankrd28	-0.051	0.023	-0.073	-0.05	0.999648	0.962799	-0.062	-0.0135	4.23251	0.934612	26	21	MOUSE	114607	25.2	277.82	21	6490000000	25.20%
519.1	Q9Z1G3	Q9Z1G3	V-type proton ATPase subunit C 1	Atp6v1c1	0.135	0.137	-0.027	0.219	0.999648	0.580651	0.054	0.178	2.96605	16.5968	105	40	MOUSE	44057.9	79.3	561.63	40	178000000000	79.30%
520.1	E9Q6L0	E9Q6L0	CLIP-associating protein 1	Clasp1	0.051	0.012	0.063	0.014	0.999648	0.961654	0.057	0.013	3.84351	0.95849	53	46	MOUSE	163106	32.1	561.23	46	51600000000	32.10%
520.2	F7DCH5	F7DCH5	CLIP-associating protein 2	Clasp2	-0.051	0.042	0.067	-0.009	0.999648	0.953273	0.008	0.0165	0.393868	1.20352	62	43	MOUSE	143818	38.7	552.03	43	16800000000	38.70%
520.3	Q8BRT1-5	Q8BRT1-5	Isoform 2 of CLIP-associating protein 2	Clasp2	-0.011	0.038	-0.004	-0.011	0.999648	0.961654	-0.0075	0.0135	0.40666	0.968323	31	24	MOUSE	67053	48.5	314.27	24	7570000000	48.50%
521.1	D3Z0M9	D3Z0M9	MCG18410, isoform CRA_a	Ddx23	0.014	0.011	-0.002	-0.012	0.999648	0.997542	0.006	-0.0005	0.322048	0.0334653	65	47	MOUSE	95835.2	50.9	561.06	47	23000000000	50.90%
522.1	Q9R0H0-2	Q9R0H0-2	Isoform 2 of Peroxisomal acyl-coenzyme A oxidase 1	Acox1	0.039	0.066	-0.197	-0.133	0.999648	0.929296	-0.079	-0.0335	3.94414	1.88781	61	39	MOUSE	75115.7	67	560.91	39	31300000000	67.00%
523.1	B2RXC1	B2RXC1	Trafficking protein particle complex subunit 11	Trappc11	-0.052	-0.004	-0.093	-0.038	0.999648	0.938914	-0.0725	-0.021	5.03946	1.60474	52	44	MOUSE	130048	43.4	560.59	44	31200000000	43.40%
524.1	E9QMX7	E9QMX7	Rho GTPase-activating protein 30	Arhgap30	-0.107	-0.083	0.111	-0.019	0.999648	0.841398	0.002	-0.051	0.0799319	4.32854	63	44	MOUSE	120470	38.8	560.48	44	22500000000	38.80%
524.2	A6X8Z5	A6X8Z5	Rho GTPase-activating protein 31	Arhgap31	-0.059	-0.019	0.102	0.023	0.999648	0.996496	0.0215	0.002	1.04723	0.133399	26	23	MOUSE	156643	17.4	288.39	23	3970000000	17.40%
524.3	Q80YF9	Q80YF9	Rho GTPase-activating protein 33	Arhgap33	-0.111	0.154	0.073	0.07	0.999648	0.671339	-0.019	0.112	0.875251	10.3675	3	3	MOUSE	140939	2.7	20.89	3	342000000	2.70%
525.1	B9EKS2	B9EKS2	Jumonji domain containing 1B	Kdm3b	-0.071	-0.07	0.02	-0.035	0.999648	0.829234	-0.0255	-0.0525	1.42221	4.65825	44	42	MOUSE	193225	30.5	559.76	42	6140000000	30.50%
525.2	Q6PCM1	Q6PCM1	Lysine-specific demethylase 3A	Kdm3a	-0.053	0.023	0.022	-0.14	0.999648	0.848921	-0.0155	-0.0585	0.840384	4.00853	8	8	MOUSE	150070	6.1	85.06	8	962000000	6.10%
526.1	P80317	P80317	T-complex protein 1 subunit zeta	Cct6a	0.082	0.087	-0.066	0.085	0.999648	0.71297	0.008	0.086	0.374867	8.44016	117	40	MOUSE	58459.7	70	558.96	41	200000000000	70.00%
527.1	P24527	P24527	Leukotriene A-4 hydrolase	Lta4h	0.024	0.043	-0.133	0.053	0.999648	0.84322	-0.0545	0.048	3.02901	4.25564	83	38	MOUSE	69677.2	59.9	558.41	38	91600000000	59.90%
528.1	Q9JMA1	Q9JMA1	Ubiquitin carboxyl-terminal hydrolase 14	Usp14	0.052	0.061	-0.05	0.07	0.999648	0.761135	0.001	0.0655	0.0485353	6.15115	94	36	MOUSE	56457.4	70.9	557.95	36	79600000000	70.90%
529.1	Q9JM52-3	Q9JM52-3	Isoform 3 of Misshapen-like kinase 1	Mink1	0.037	-0.053	0.118	0.066	0.999648	0.982909	0.0775	0.0065	5.23301	0.392326	61	48	MOUSE	151992	34.1	557.93	48	18300000000	34.10%
529.2	Q5SXG3	Q5SXG3	Misshapen-like kinase 1	Mink1	0.038	-0.041	0.129	0.059	0.999648	0.981605	0.0835	0.009	5.63528	0.575077	61	48	MOUSE	151087	34.5	553.53	48	18500000000	34.50%
529.3	F8VPL5	F8VPL5	Mitogen-activated protein kinase kinase kinase kinase 4	Map4k4	-0.006	-0.111	0.097	0.066	0.999648	0.951314	0.0455	-0.0225	2.70612	1.28244	66	46	MOUSE	141546	35	554.19	48	14000000000	35.00%
530.1	P43406	P43406	Integrin alpha-V	Itgav	0.235	0.069	-0.039	0.053	0.999648	0.783991	0.098	0.061	4.6639	5.64193	54	39	MOUSE	116442	41.6	557.57	39	23200000000	41.60%
531.1	P70268	P70268	Serine/threonine-protein kinase N1	Pkn1	-0.043	-0.004	0.062	0.019	0.999648	0.981605	0.0095	0.0075	0.480529	0.528643	69	43	MOUSE	105150	43.2	557.05	43	32900000000	43.20%
532.1	Q3UH60	Q3UH60	Disco-interacting protein 2 homolog B	Dip2b	-0.04	-0.007	-0.09	-0.01	0.999648	0.980602	-0.065	-0.0085	4.3976	0.607434	52	42	MOUSE	173348	34.1	557.04	42	14400000000	34.10%
532.2	B2RQC7	B2RQC7	DIP2 disco-interacting protein 2 homolog B (Drosophila)	Dip2b	-0.029	0.009	-0.092	-0.01	0.999648	0.997542	-0.0605	-0.0005	3.98942	0.0335334	44	35	MOUSE	149034	32.9	434.45	35	12600000000	32.90%
532.3	D3Z7D3	D3Z7D3	Disco-interacting protein 2 homolog A	Dip2a	0.017	0.072	-0.072	0.057	0.999648	0.767329	-0.0275	0.0645	1.5519	6.0284	21	20	MOUSE	172915	16.2	239.14	20	2380000000	16.20%
532.4	E9PWR4	E9PWR4	Protein Dip2c	Dip2c	0.13	0.101	-0.053	0.01	0.999648	0.834538	0.0385	0.0555	1.92007	4.54043	10	10	MOUSE	173234	6.2	113.03	10	2350000000	6.20%
533.1	Q99LJ0	Q99LJ0	CTTNBP2 N-terminal-like protein	Cttnbp2nl	-0.004	0.039	0.102	0.003	0.999648	0.938914	0.049	0.021	2.93677	1.60175	68	44	MOUSE	70296.4	59.2	556.17	44	20200000000	59.20%
534.1	Q9D8N0	Q9D8N0	Elongation factor 1-gamma	Eef1g	0.161	0.097	-0.123	0.13	0.999648	0.656647	0.019	0.1135	0.711996	11.2929	105	38	MOUSE	50402.1	74.5	556.15	38	221000000000	74.50%
535.1	Q62351	Q62351	Transferrin receptor protein 1	Tfrc	0.094	-0.046	-0.08	0.15	0.999648	0.878663	0.007	0.052	0.311414	3.17019	75	38	MOUSE	86129.2	53.6	554.63	38	58100000000	53.60%
536.1	Q5SUR0	Q5SUR0	Phosphoribosylformylglycinamidine synthase	Pfas	-0.016	0.036	-0.047	0.047	0.999648	0.864223	-0.0315	0.0415	1.91368	3.58041	74	41	MOUSE	146338	43	554.62	41	33400000000	43.00%
537.1	Q9D8U8	Q9D8U8	Sorting nexin-5	Snx5	0.082	0.153	-0.091	0.002	0.999648	0.780835	-0.0045	0.0775	0.198182	5.78849	110	37	MOUSE	47081.8	72	554.42	37	282000000000	72.00%
537.2	Q6P8X1	Q6P8X1	Sorting nexin-6	Snx6	0.054	0.031	-0.099	0.007	0.999648	0.945056	-0.0225	0.019	1.11754	1.4454	60	31	MOUSE	46933.2	63.5	394.38	31	80500000000	63.50%
538.1	Q922B2	Q922B2	Aspartate--tRNA ligase, cytoplasmic	Dars	0.062	0.106	-0.055	0.049	0.999648	0.744394	0.0035	0.0775	0.168565	7.1699	107	39	MOUSE	57602.6	75.6	554.38	39	162000000000	75.60%
539.1	Q9CZW5	Q9CZW5	Mitochondrial import receptor subunit TOM70	Tomm70a	0.078	-0.102	-0.081	0	0.999648	0.848921	-0.0015	-0.051	0.06675	4.00545	72	41	MOUSE	68330.7	54.5	553.7	41	79600000000	54.50%
540.1	Q9QYE6	Q9QYE6	Golgin subfamily A member 5	Golga5	0.081	-0.11	-0.049	-0.06	0.999648	0.719489	0.016	-0.085	0.803843	8.05344	61	44	MOUSE	82366.3	56.1	553.1	44	26900000000	56.10%
541.1	Q8BIJ7	Q8BIJ7	RUN and FYVE domain-containing protein 1	Rufy1	0.013	0.096	0.043	0.074	0.999648	0.717261	0.028	0.085	1.67515	8.27395	68	42	MOUSE	81516.2	51.6	552.64	42	33400000000	51.60%
542.1	Q8VDM6	Q8VDM6	Heterogeneous nuclear ribonucleoprotein U-like protein 1	Hnrnpul1	-0.035	0.004	0.002	-0.04	0.999648	0.948073	-0.0165	-0.018	0.929466	1.33666	79	41	MOUSE	96570.7	50.2	552.6	41	64900000000	50.20%
543.1	Q921C5-2	Q921C5-2	Isoform 2 of Protein bicaudal D homolog 2	Bicd2	0.029	0.025	0.088	0.065	0.999648	0.856156	0.0585	0.045	3.84987	3.8592	64	47	MOUSE	97102.1	47.7	552.55	47	22300000000	47.70%
543.2	B2KG46	B2KG46	Protein bicaudal D homolog 1	Bicd1	0.146	0.128	-0.046	0.03	0.999648	0.748489	0.05	0.079	2.54465	6.78181	11	7	MOUSE	111558	6.5	70.62	7	3720000000	6.50%
544.1	Q9D8E6	Q9D8E6	60S ribosomal protein L4	Rpl4	0.027	0.01	-0.009	0.042	0.999648	0.922416	0.009	0.026	0.487315	2.04927	113	35	MOUSE	47438.1	55.3	551.23	35	403000000000	55.30%
545.1	Q80UG5	Q80UG5	Septin-9	9-Sep	0.029	0.045	0.012	0.104	0.999648	0.747883	0.0205	0.0745	1.18901	6.82737	91	42	MOUSE	65916.1	64.8	550.18	42	119000000000	64.80%
545.2	E9Q1G8	E9Q1G8	Septin-7	7-Sep	-0.032	-0.032	-0.035	0.035	0.999648	0.997413	-0.0335	0.0015	2.07003	0.0966174	95	38	MOUSE	50990.4	64.3	529.56	38	146000000000	64.30%
545.3	O55131	O55131	Septin-7	7-Sep	-0.028	-0.032	-0.033	0.041	0.999648	0.988467	-0.0305	0.0045	1.85948	0.293354	94	38	MOUSE	50891.3	64.2	527.79	38	145000000000	64.20%
545.4	Q80UG5-2	Q80UG5-2	Isoform 2 of Septin-9	9-Sep	0.032	0.06	-0.002	0.088	0.999648	0.744869	0.015	0.074	0.839823	7.02484	80	31	MOUSE	38826.9	85.6	440.83	31	118000000000	85.60%
545.5	Q8C1B7	Q8C1B7	Septin-11	11-Sep	-0.006	0.045	-0.033	0.092	0.999648	0.757661	-0.0195	0.0685	1.12125	6.29425	62	28	MOUSE	50036.1	59.8	419.2	28	55400000000	59.80%
545.6	P42208	P42208	Septin-2	2-Sep	0.039	0.069	-0.028	0.061	0.999648	0.763538	0.0055	0.065	0.28513	6.09744	83	25	MOUSE	41753	83.3	396.07	25	96000000000	83.30%
545.7	B1AQZ0	B1AQZ0	Septin-8	8-Sep	0.09	0.01	-0.006	0.041	0.999648	0.925228	0.042	0.0255	2.49206	2.00591	54	24	MOUSE	56443.9	44.4	321.35	24	51200000000	44.40%
545.8	Q9R1T4	Q9R1T4	Septin-6	6-Sep	0.02	0.033	-0.019	0.141	0.99978	0.736467	0.0005	0.087	0.0257459	7.41222	50	21	MOUSE	50075.1	49.5	303.85	21	31700000000	49.50%
545.9	Q8C650	Q8C650	Septin-10	10-Sep	-0.033	0.079	0	-0.003	0.999648	0.883263	-0.0165	0.038	0.931566	2.95677	22	13	MOUSE	53220	32.7	168.97	13	6980000000	32.70%
545.1	Q9DA97	Q9DA97	Septin-14	14-Sep		0.207		0.068		0.651618	NaN	0.1375		11.4392	6	2	MOUSE	50266.2	8.1	18.82	2	4480000000	8.10%
546.1	E9Q912	E9Q912	Protein Rap1gds1	Rap1gds1	-0.036	0.021	-0.039	-0.009	0.999648	0.982909	-0.0375	0.006	2.357	0.416442	71	34	MOUSE	66817	64.9	549.59	34	64700000000	64.90%
547.1	Q5DU37	Q5DU37	Zinc finger FYVE domain-containing protein 26	Zfyve26	0.003	0.016	-0.091	0.029	0.999648	0.934597	-0.044	0.0225	2.63819	1.75825	49	44	MOUSE	287520	20	549.07	44	6890000000	20.00%
548.1	Q8BVQ9	Q8BVQ9	26S protease regulatory subunit 7	Psmc2	0.028	0.015	-0.099	0.013	0.999648	0.958425	-0.0355	0.014	1.95245	1.03917	103	39	MOUSE	53322.1	74.9	548.8	39	119000000000	74.90%
549.1	E9Q2H1	E9Q2H1	E3 ubiquitin-protein ligase UBR5	Ubr5	0.034	0.072	-0.007	0.007	0.999648	0.878663	0.0135	0.0395	0.74675	3.1936	50	44	MOUSE	312158	20.8	548.08	45	11200000000	20.80%
550.1	F8VQ05	F8VQ05	Protein Fryl	Fryl	-0.039	0.007	-0.02	0.011	0.999648	0.976962	-0.0295	0.009	1.78523	0.645389	55	42	MOUSE	340951	16.2	547.79	42	6590000000	16.20%
551.1	G3X963	G3X963	ATPase family AAA domain-containing protein 2	Atad2	0.01	0.057	0.077	-0.049	0.999648	0.992169	0.0435	0.004	2.6955	0.244336	51	41	MOUSE	156651	35.7	546.62	41	7580000000	35.70%
551.2	E9Q166	E9Q166	Protein Atad2b	Atad2b	-0.09	-0.074	0.012	-0.069	0.999648	0.747883	-0.039	-0.0715	2.26678	6.82158	22	19	MOUSE	166147	14.7	201.6	19	76600000000	14.70%
552.1	Q60790	Q60790	Ras GTPase-activating protein 3	Rasa3	-0.125	-0.059	0.094	0.002	0.999648	0.915436	-0.0155	-0.0285	0.655462	2.19746	59	40	MOUSE	97240.7	55.6	546.4	40	18900000000	55.60%
553.1	Q8JZN5	Q8JZN5	Acyl-CoA dehydrogenase family member 9, mitochondrial	Acad9	0.128	0.161	0.05	0.041	0.999648	0.71297	0.089	0.101	6.18072	8.54157	60	41	MOUSE	69234.4	55.2	546.24	41	26400000000	55.20%
554.1	P06151	P06151	L-lactate dehydrogenase A chain	Ldha	0.201	0.137	-0.17	0.071	0.999648	0.688612	0.0155	0.104	0.48245	9.86683	223	34	MOUSE	36840.2	90.6	545.13	34	1230000000000	90.60%
554.2	P16125	P16125	L-lactate dehydrogenase B chain	Ldhb	-0.003	-0.086	-0.01	0.338	0.999648	0.817091	-0.0065	0.126	0.350447	4.93762	32	12	MOUSE	36856.9	35	164.37	12	230000000000	35.00%
555.1	Q5PRF0	Q5PRF0	HEAT repeat-containing protein 5A	Heatr5a	-0.058	0.035	-0.079	-0.06	0.999648	0.967539	-0.0685	-0.0125	4.76423	0.82502	49	41	MOUSE	223312	23.8	544.9	41	6680000000	23.80%
556.1	Q9ESK9	Q9ESK9	RB1-inducible coiled-coil protein 1	Rb1cc1	-0.052	-0.345	-0.163	-0.31	0.999648	0.463077	-0.1075	-0.3275	7.3332	28.1619	50	43	MOUSE	184401	28.2	544	43	7590000000	28.20%
557.1	Q8K0D5	Q8K0D5	Elongation factor G, mitochondrial	Gfm1	0.114	0.103	-0.015	0.063	0.999648	0.720909	0.0495	0.083	2.85672	7.93116	70	41	MOUSE	84289.7	48.6	543.55	41	38600000000	48.60%
558.1	Q61881	Q61881	DNA replication licensing factor MCM7	Mcm7	0.028	0.102	0.114	-0.174	0.999648	0.938524	0.071	-0.036	4.68673	1.65694	69	38	MOUSE	81836.9	57.8	543.3	38	41100000000	57.80%
559.1	A2A9Q2	A2A9Q2	Nardilysin	Nrd1	0.003	0.064	0.145	0	0.999648	0.902251	0.074	0.032	4.47691	2.50048	53	38	MOUSE	141530	32.4	542.99	39	16700000000	32.40%
559.2	Q99KQ4	Q99KQ4	Nicotinamide phosphoribosyltransferase	Nampt	0.073	0.053	-0.07	-0.024	0.999648	0.960134	0.0015	0.0145	0.0686024	1.00317	64	36	MOUSE	55731.1	69.2	541.76	36	69100000000	69.20%
560.1	P62960	P62960	Nuclease-sensitive element-binding protein 1	Ybx1	-0.091	-0.119	-0.003	-0.033	0.999648	0.750525	-0.047	-0.076	2.87367	6.65287	103	38	MOUSE	35729.3	80.7	542.68	38	169000000000	80.70%
560.2	Q9JKB3	Q9JKB3	Y-box-binding protein 3	Ybx3	-0.075	0.021	0.165	-0.023	0.999648	0.997542	0.045	-0.001	2.02735	0.0660698	40	22	MOUSE	38812.9	66.2	304.69	22	39700000000	66.20%
560.3	Q9JKB3-2	Q9JKB3-2	Isoform 2 of Y-box-binding protein 3	Ybx3	-0.134	0.024	0.177	-0.032	0.999648	0.990743	0.0215	-0.004	0.768806	0.266398	40	21	MOUSE	30764.3	79.1	293.84	21	40700000000	79.10%
561.1	Q3TCH7	Q3TCH7	Cullin-4A	Cul4a	-0.025	-0.021	-0.057	0.074	0.999648	0.929059	-0.041	0.0265	2.59086	1.89607	63	43	MOUSE	88265.3	52.9	541.02	43	21000000000	52.90%
561.2	A2A432	A2A432	Cullin-4B	Cul4b	-0.079	-0.096	-0.002	0.081	0.999648	0.982909	-0.0405	-0.0075	2.45179	0.395511	47	39	MOUSE	111382	38.8	483.77	39	19100000000	38.80%
562.1	Q91VI7	Q91VI7	Ribonuclease inhibitor	Rnh1	-0.011	-0.013	-0.05	0.086	0.999648	0.894574	-0.0305	0.0365	1.83597	2.71952	146	29	MOUSE	51527.2	86.1	540.53	29	399000000000	86.10%
563.1	Q80X50	Q80X50	Ubiquitin-associated protein 2-like	Ubap2l	-0.085	-0.034	0.184	0.077	0.999648	0.945056	0.0495	0.0215	2.11989	1.44442	69	33	MOUSE	116911	39.2	540.12	33	57100000000	39.20%
563.2	Q80X50-2	Q80X50-2	Isoform 2 of Ubiquitin-associated protein 2-like	Ubap2l	-0.081	-0.028	0.174	0.067	0.999648	0.948073	0.0465	0.0195	2.03582	1.34225	68	32	MOUSE	107411	41.8	515.54	32	53400000000	41.80%
564.1	E9Q9L6	E9Q9L6	Neurobeachin-like protein 2	Nbeal2	-0.17	-0.03	0.09	0.047	0.999648	0.981605	-0.04	0.0085	1.69647	0.565657	49	45	MOUSE	305493	19.9	539.71	45	7640000000	19.90%
565.1	P48036	P48036	Annexin A5	Anxa5	0.062	0.134	-0.014	0.054	0.999648	0.71297	0.024	0.094	1.35491	8.6002	172	36	MOUSE	35808.9	80.8	539.49	36	1210000000000	80.80%
566.1	P24547	P24547	Inosine-5'-monophosphate dehydrogenase 2	Impdh2	-0.024	0.088	-0.004	0.003	0.999648	0.864077	-0.014	0.0455	0.78446	3.6336	71	35	MOUSE	56213.4	71	538.85	35	68600000000	71.00%
566.2	P50096	P50096	Inosine-5'-monophosphate dehydrogenase 1	Impdh1	-0.036	-0.023	-0.087	0.108	0.999648	0.881356	-0.0615	0.0425	4.11524	3.00278	41	25	MOUSE	55619.9	61	381.04	25	27000000000	61.00%
567.1	Q7TT37	Q7TT37	Elongator complex protein 1	Ikbkap	0.04	0.084	0.003	-0.064	0.999648	0.981605	0.0215	0.01	1.24211	0.575441	48	40	MOUSE	151293	37.8	538.66	40	15800000000	37.80%
568.1	Q8K2Q9	Q8K2Q9	Shootin-1	Kiaa1598	-0.162	-0.23	0.117	0.01	0.999648	0.749401	-0.0225	-0.11	0.862782	6.76481	64	40	MOUSE	71854.8	62.2	536.71	40	35100000000	62.20%
569.1	P46467	P46467	Vacuolar protein sorting-associated protein 4B	Vps4b	-0.121	-0.102	0.031	0.031	0.999648	0.905476	-0.045	-0.0355	2.44731	2.42123	58	39	MOUSE	49646.6	73.8	536.24	39	84600000000	73.80%
569.2	Q8VEJ9	Q8VEJ9	Vacuolar protein sorting-associated protein 4A	Vps4a	-0.096	-0.07	-0.066	-0.029	0.999648	0.841398	-0.081	-0.0495	5.78194	4.31634	31	25	MOUSE	49191.3	48.7	286.82	25	26800000000	48.70%
569.3	Q8BPY9	Q8BPY9	Fidgetin-like protein 1	Fignl1	-0.02	-0.009	-0.052	0.015	0.999648	0.993762	-0.036	0.003	2.22888	0.204502	5	4	MOUSE	75762	8.3	46.51	4	4180000000	8.30%
570.1	Q8K4Z5	Q8K4Z5	Splicing factor 3A subunit 1	Sf3a1	0.056	0.011	-0.046	-0.03	0.999648	0.974387	0.005	-0.0095	0.24802	0.669322	62	39	MOUSE	88600.3	47.7	534.5	39	38100000000	47.70%
571.1	Q6PGG2	Q6PGG2	GEM-interacting protein	Gmip	-0.086	0.026	0.155	0.18	0.999648	0.720909	0.0345	0.103	1.49727	7.9958	54	40	MOUSE	108741	45.1	534.47	40	15300000000	45.10%
572.1	Q8VCT3	Q8VCT3	Aminopeptidase B	Rnpep	-0.004	-0.04	0.053	-0.098	0.999648	0.757675	0.0245	-0.069	1.41433	6.25083	73	37	MOUSE	73099.6	64.9	534.3	37	68700000000	64.90%
573.1	Q8K2B3	Q8K2B3	Succinate dehydrogenase [ubiquinone] flavoprotein subunit, mitochondrial	Sdha	0.083	0.043	-0.11	0.035	0.999648	0.87462	-0.0135	0.039	0.596464	3.3298	92	36	MOUSE	73668.1	63.2	534.1	36	98000000000	63.20%
574.1	Q4KMM3-4	Q4KMM3-4	Isoform 4 of Oxidation resistance protein 1	Oxr1	-0.092	-0.037	-0.007	-0.029	0.999648	0.894136	-0.0495	-0.033	3.0661	2.73681	53	37	MOUSE	93085.8	47.9	532.94	37	35600000000	47.90%
574.2	E9Q0A7	E9Q0A7	Oxidation resistance protein 1	Oxr1	-0.081	-0.046	-0.009	-0.015	0.999648	0.903724	-0.045	-0.0305	2.78822	2.46576	54	37	MOUSE	92196.6	47.4	528.47	37	35700000000	47.40%
575.1	Q6P5B0	Q6P5B0	RRP12-like protein	Rrp12	-0.004	0.017	-0.008	0.003	0.999648	0.971234	-0.006	0.01	0.322652	0.720466	50	44	MOUSE	144384	39	532.05	44	12200000000	39.00%
576.1	A2AJI0	A2AJI0	MAP7 domain-containing protein 1	Map7d1	-0.076	-0.074	0.068	0.056	0.999648	0.981605	-0.004	-0.009	0.18499	0.537858	82	45	MOUSE	93616.3	54.2	531.5	45	38800000000	54.20%
576.2	A8Y5P4	A8Y5P4	MAP7 domain-containing protein 1	Map7d1	-0.071	-0.074	0.068	0.056	0.999648	0.981605	-0.0015	-0.009	0.0690575	0.537858	83	45	MOUSE	90432.9	54.7	528.38	45	39100000000	54.70%
576.3	O88735-2	O88735-2	Isoform 2 of Ensconsin	Map7	-0.051	-0.096	-0.136	-0.031	0.999648	0.785344	-0.0935	-0.0635	6.48723	5.60414	12	9	MOUSE	83057.4	9.3	62.91	9	3850000000	9.30%
577.1	Q91XV3	Q91XV3	Brain acid soluble protein 1	Basp1	0.15	-0.009	0.06	-0.028	0.999648	0.945779	0.105	-0.0185	7.36813	1.40703	80	30	MOUSE	22086.2	91.5	530.81	30	391000000000	91.50%
578.1	Q8K3G9	Q8K3G9	DCC-interacting protein 13-beta	Appl2	-0.042	0.011	-0.05	-0.065	0.999648	0.924788	-0.046	-0.027	2.98825	2.01264	58	37	MOUSE	74423	60.8	530.41	37	18900000000	60.80%
579.1	Z4YLI8	Z4YLI8	Clustered mitochondria protein homolog	Cluh	-0.069	0.007	0.058	0.003	0.999648	0.98498	-0.0055	0.005	0.263584	0.348349	51	41	MOUSE	147443	34.5	530.37	42	14900000000	34.50%
580.1	Q9JMH6	Q9JMH6	Thioredoxin reductase 1, cytoplasmic	Txnrd1	-0.043	-0.076	0.007	0.161	0.999648	0.913358	-0.018	0.0425	1.01258	2.22811	90	31	MOUSE	68267	54.9	529.38	31	123000000000	54.90%
580.2	Q9JLT4	Q9JLT4	Thioredoxin reductase 2, mitochondrial	Txnrd2	-0.138	-0.147	0.012	0.024	0.999648	0.843988	-0.063	-0.0615	3.64316	4.15692	17	9	MOUSE	57215.7	20.4	123.19	9	10900000000	20.40%
581.1	E9QKE9	E9QKE9	Homeobox protein cut-like	Cux1	0.052	-0.064	-0.059	-0.067	0.999648	0.761135	-0.0035	-0.0655	0.170056	6.15749	59	44	MOUSE	156796	30.9	529.25	44	15000000000	30.90%
581.2	H3BJQ9	H3BJQ9	Homeobox protein cut-like	Cux1	0.052	-0.064	-0.047	-0.045	0.999648	0.817091	0.0025	-0.0545	0.122834	4.92964	57	44	MOUSE	166223	29	523.23	44	14000000000	29.00%
581.3	H3BJN3	H3BJN3	Homeobox protein cut-like 1	Cux1	0.056	-0.093	-0.125	-0.096	0.999648	0.697275	-0.0345	-0.0945	1.70229	9.38244	53	38	MOUSE	77646	50.4	434.11	38	17100000000	50.40%
582.1	Q921T2	Q921T2	Torsin-1A-interacting protein 1	Tor1aip1	0.005	-0.165	0.142	-0.015	0.999648	0.744869	0.0735	-0.09	4.48419	6.91751	65	39	MOUSE	67065.3	57.3	528.45	39	41000000000	57.30%
582.2	Q8BYU6	Q8BYU6	Torsin-1A-interacting protein 2	Tor1aip2	-0.051	-0.187	0.162	0.016	0.999648	0.785344	0.0555	-0.0855	2.74356	5.59764	16	11	MOUSE	54836.9	21.5	148.29	11	9110000000	21.50%
583.1	Q8BRN9	Q8BRN9	Coiled-coil and C2 domain-containing protein 1B	Cc2d1b	0.015	0.01	-0.004	-0.061	0.999648	0.929059	0.0055	-0.0255	0.294128	1.9025	59	39	MOUSE	93546	53.8	527.27	39	45400000000	53.80%
584.1	Q8R550-2	Q8R550-2	Isoform 2 of SH3 domain-containing kinase-binding protein 1	Sh3kbp1	0.07	0.01	0.021	0.075	0.999648	0.865686	0.0455	0.0425	2.89094	3.48159	79	40	MOUSE	73497.5	63.1	526.78	40	32500000000	63.10%
585.1	Q8CH18	Q8CH18	Cell division cycle and apoptosis regulator protein 1	Ccar1	0.058	-0.004	-0.025	0.032	0.999648	0.958536	0.0165	0.014	0.890678	1.02173	72	47	MOUSE	132742	35.8	526.32	48	27400000000	35.80%
586.1	Q61035	Q61035	Histidine--tRNA ligase, cytoplasmic	Hars	0.027	0.021	-0.111	0.1	0.999648	0.807718	-0.042	0.0605	2.32131	5.15742	72	41	MOUSE	57944.8	71.5	525.98	41	50900000000	71.50%
586.2	Q99KK9	Q99KK9	Probable histidine--tRNA ligase, mitochondrial	Hars2	0.139	0.135	0.036	0.072	0.999648	0.688612	0.0875	0.1035	5.8469	9.86095	31	24	MOUSE	57611.9	48.5	329.25	24	13000000000	48.50%
587.1	Q9EPL8	Q9EPL8	Importin-7	Ipo7	-0.013	0.018	-0.057	0.047	0.999648	0.895538	-0.035	0.0325	2.14113	2.65928	53	35	MOUSE	120797	37.6	525.92	35	35000000000	37.60%
587.2	Q7TMY7	Q7TMY7	Importin-8	Ipo8	0.341	0.208	0.214	-0.072	0.999648	0.867802	0.2775	0.068	18.7804	3.42074	7	6	MOUSE	118103	5.6	58.11	6	973000000	5.60%
588.1	P35235	P35235	Tyrosine-protein phosphatase non-receptor type 11	Ptpn11	-0.032	-0.033	-0.057	0.116	0.999648	0.893539	-0.0445	0.0415	2.86039	2.78159	56	40	MOUSE	69029.6	66.4	525.58	41	32600000000	66.40%
589.1	Q9D394-2	Q9D394-2	Isoform 2 of Protein RUFY3	Rufy3	0.003	0.181	0.012	0.083	0.999648	0.62991	0.0075	0.132	0.406558	12.0174	73	40	MOUSE	75085	54.7	525.36	41	30900000000	54.70%
590.1	Q9ES28-2	Q9ES28-2	Isoform A of Rho guanine nucleotide exchange factor 7	Arhgef7	-0.061	-0.004	0.081	-0.008	0.999648	0.982909	0.01	-0.006	0.478163	0.421094	69	40	MOUSE	91129.8	52.6	525.19	40	38400000000	52.60%
590.2	F6WMJ3	F6WMJ3	Rho guanine nucleotide exchange factor 6	Arhgef6	-0.084	-0.056	0.017	0.01	0.999648	0.937214	-0.0335	-0.023	1.90717	1.7065	40	30	MOUSE	91236.4	36.4	376.32	30	18300000000	36.40%
591.1	Q80WQ2	Q80WQ2	Protein VAC14 homolog	Vac14	-0.019	0.067	-0.123	-0.021	0.999648	0.938524	-0.071	0.023	4.56231	1.63853	65	36	MOUSE	89073	47.3	525.06	36	34100000000	47.30%
592.1	Q2TBE6	Q2TBE6	Phosphatidylinositol 4-kinase type 2-alpha	Pi4k2a	0.163	0.172	-0.091	0.066	0.999648	0.668829	0.036	0.119	1.52659	10.5831	57	37	MOUSE	54770.2	78	525	37	26400000000	78.00%
593.1	O55106	O55106	Striatin	Strn	0.036	0.008	0.013	0.074	0.999648	0.87462	0.0245	0.041	1.44629	3.33132	51	36	MOUSE	86420.7	57.9	524.93	36	28100000000	57.90%
594.1	Q9D8W5	Q9D8W5	26S proteasome non-ATPase regulatory subunit 12	Psmd12	0.125	0.159	-0.102	0.078	0.999648	0.656647	0.0115	0.1185	0.470546	11.0793	74	35	MOUSE	53293.7	68.6	524.43	35	67900000000	68.60%
594.2	B1AT36	B1AT36	26S proteasome non-ATPase regulatory subunit 12	Psmd12	0.128	0.113	-0.101	0.074	0.999648	0.704874	0.0135	0.0935	0.554738	9.08659	67	34	MOUSE	50968.1	68.5	498.69	34	61800000000	68.50%
595.1	Q921W7	Q921W7	Putative uncharacterized protein Tes	Tes	0.062	-0.103	0.008	0.095	0.999648	0.993762	0.035	-0.004	2.12362	0.196223	63	38	MOUSE	49459.9	71.8	523.88	38	44700000000	71.80%
595.2	A2ALC6	A2ALC6	MCG8129	Gm4985	-0.009	-0.144	0.003	0.01	0.999648	0.822707	-0.003	-0.067	0.158396	4.83097	11	7	MOUSE	48967.2	10.9	71.76	7	5610000000	10.90%
596.1	P54775	P54775	26S protease regulatory subunit 6B	Psmc4	0.031	0.025	-0.06	0.044	0.999648	0.888877	-0.0145	0.0345	0.767037	2.87075	82	38	MOUSE	47521.6	73.6	522.8	38	105000000000	73.60%
597.1	E9QL65	E9QL65	Conserved oligomeric Golgi complex subunit 3	Cog3	0.065	-0.041	-0.17	-0.075	0.999648	0.803217	-0.0525	-0.058	2.44834	5.24777	55	37	MOUSE	95056	50.6	522.62	37	11900000000	50.60%
598.1	Q9ERG0	Q9ERG0	LIM domain and actin-binding protein 1	Lima1	-0.03	-0.114	0.137	0.026	0.999648	0.879207	0.0535	-0.044	2.90377	3.05316	85	41	MOUSE	84685.9	56.9	522.41	46	51600000000	56.90%
599.1	Q04447	Q04447	Creatine kinase B-type	Ckb	0.008	-0.045	0.165	0.054	0.999648	0.990387	0.0865	0.0045	5.22504	0.279767	170	29	MOUSE	42997.8	87.1	522.12	29	485000000000	87.10%
599.2	P07310	P07310	Creatine kinase M-type	Ckm	0.081	0.113	0.249	0.038	0.999648	0.750485	0.165	0.0755	10.659	6.74687	9	3	MOUSE	43272.4	10.4	39.83	3	16200000000	10.40%
600.1	Q3TEA8	Q3TEA8	Heterochromatin protein 1-binding protein 3	Hp1bp3	0.044	0.03	-0.097	0.078	0.999648	0.828101	-0.0265	0.054	1.3693	4.74518	75	40	MOUSE	61093.7	48.7	521.94	40	55500000000	48.70%
601.1	P27046	P27046	Alpha-mannosidase 2	Man2a1	-0.02	-0.132	0.093	-0.15	0.999648	0.614552	0.0365	-0.141	2.06414	14.2366	59	40	MOUSE	132371	40.6	521.17	40	17700000000	40.60%
602.1	Q8R081	Q8R081	Heterogeneous nuclear ribonucleoprotein L	Hnrnpl	0.114	-0.03	-0.003	-0.003	0.999648	0.952532	0.0555	-0.0165	3.3374	1.23301	112	34	MOUSE	64590.1	62.6	521.01	34	164000000000	62.60%
603.1	Q3UMT1	Q3UMT1	Protein phosphatase 1 regulatory subunit 12C	Ppp1r12c	-0.013	0.026	0.163	0.015	0.999648	0.939318	0.075	0.0205	4.24163	1.58376	60	39	MOUSE	85140.1	50.7	520.83	39	16200000000	50.70%
604.1	Q5SSL4-4	Q5SSL4-4	Isoform 4 of Active breakpoint cluster region-related protein	Abr	-0.039	0.043	0.033	0.04	0.999648	0.864223	-0.003	0.0415	0.152596	3.58618	63	40	MOUSE	94398.7	52.1	520.75	40	30900000000	52.10%
604.2	Q5SSL4-2	Q5SSL4-2	Isoform 2 of Active breakpoint cluster region-related protein	Abr	0.016	0.036	0.042	0.038	0.999648	0.878663	0.029	0.037	1.74628	3.13229	62	40	MOUSE	99557.2	50.6	518.07	40	31300000000	50.60%
604.3	Q6PAJ1	Q6PAJ1	Breakpoint cluster region protein	Bcr	0.167	0.093	0.018	0.036	0.999648	0.780835	0.0925	0.0645	5.74615	5.78244	7	6	MOUSE	144039	5.2	57.8	6	6400000000	5.20%
605.1	Q8VD65	Q8VD65	Phosphoinositide 3-kinase regulatory subunit 4	Pik3r4	0.006	0.035	-0.051	-0.025	0.999648	0.985418	-0.0225	0.005	1.28651	0.333578	54	37	MOUSE	153908	29	520.75	37	16500000000	29.00%
606.1	E9QN37	E9QN37	Macrophage-expressed gene 1 protein	Mpeg1	0.072	-0.235	0.195	-0.54	0.999648	0.521906	0.1335	-0.3875	9.18161	20.8329	67	32	MOUSE	80306.1	58.6	520.35	32	56100000000	58.60%
607.1	Q9DBR1	Q9DBR1	5'-3' exoribonuclease 2	Xrn2	-0.041	-0.031	0.015	-0.068	0.999648	0.841398	-0.013	-0.0495	0.709087	4.33515	52	39	MOUSE	109655	42.9	519.88	39	18300000000	42.90%
608.1	Q8R307	Q8R307	Vacuolar protein sorting-associated protein 18 homolog	Vps18	0.07	0.111	-0.075	-0.029	0.999648	0.892288	-0.0025	0.041	0.114543	2.81058	66	37	MOUSE	111643	45	519.34	37	30200000000	45.00%
609.1	Q3U9N4	Q3U9N4	Granulins	Grn	0.095	0.034	0.089	0.007	0.999648	0.940155	0.092	0.0205	6.75989	1.57075	111	34	MOUSE	70037.8	69.1	519	34	316000000000	69.10%
610.1	B1ASP2	B1ASP2	Tyrosine-protein kinase	Jak1	0.03	0.03	0.112	-0.027	0.999648	0.997413	0.071	0.0015	4.71226	0.0979745	57	44	MOUSE	135234	36.3	518.77	44	27700000000	36.30%
610.2	E9QJS1	E9QJS1	Tyrosine-protein kinase	Tyk2	-0.018	0.017	-0.026	-0.049	0.999648	0.955962	-0.022	-0.016	1.28799	1.13841	25	21	MOUSE	138010	18.8	231.08	21	3890000000	18.80%
611.1	Q5U4B1	Q5U4B1	Replication factor C subunit 1	Rfc1	-0.052	-0.01	0.167	0.006	0.999648	0.996496	0.0575	-0.002	2.8212	0.135847	51	39	MOUSE	126861	40.1	518.53	39	9080000000	40.10%
612.1	O35601	O35601	FYN-binding protein	Fyb	-0.004	0.026	0.307	0.183	0.999648	0.71896	0.1515	0.1045	7.14809	8.06289	66	40	MOUSE	90282	52.2	518.27	40	71100000000	52.20%
613.1	P32921-2	P32921-2	Isoform 2 of Tryptophan--tRNA ligase, cytoplasmic	Wars	-0.035	0.035	-0.041	0.038	0.999648	0.878663	-0.038	0.0365	2.39281	3.08236	81	37	MOUSE	54096.5	75.3	518.04	37	53600000000	75.30%
614.1	Q8C3V4	Q8C3V4	Signal transducer and activator of transcription	Stat1	-0.043	-0.065	0.145	0.023	0.999648	0.944926	0.051	-0.021	2.62651	1.47924	71	36	MOUSE	87940.6	48.1	517.88	36	39900000000	48.10%
615.1	Q61655	Q61655	ATP-dependent RNA helicase DDX19A	Ddx19a	0.032	-0.002	0.008	0	0.999648	0.997542	0.02	-0.001	1.15436	0.0676176	67	37	MOUSE	54388.5	74.6	517.27	37	42700000000	74.60%
615.2	Q8BZY3	Q8BZY3	Protein Ddx19b	Ddx19b	0.048	0.016	0	0.02	0.999648	0.946759	0.024	0.018	1.39279	1.37107	55	30	MOUSE	56187.6	55.2	424.31	30	34100000000	55.20%
616.1	Q8C1A5	Q8C1A5	Thimet oligopeptidase	Thop1	0.026	0.008	-0.082	0.051	0.999648	0.906872	-0.028	0.0295	1.54036	2.34376	52	43	MOUSE	78823.3	55.4	516.84	43	26300000000	55.40%
617.1	D3Z041	D3Z041	Long-chain-fatty-acid--CoA ligase 1	Acsl1	0.045	0.001	0.049	0.026	0.999648	0.960134	0.047	0.0135	3.06584	0.990572	54	37	MOUSE	79060	54.6	516.64	37	27100000000	54.60%
617.2	Q8JZR0	Q8JZR0	Long-chain-fatty-acid--CoA ligase 5	Acsl5	0.083	-0.083	0.03	-0.089	0.999648	0.71297	0.0565	-0.086	3.71611	8.43643	48	31	MOUSE	77060.8	51.5	420.68	31	27200000000	51.50%
618.1	E9Q2E4	E9Q2E4	Protein Gm15800	Gm15800	-0.053	-0.042	-0.077	0.002	0.999648	0.943846	-0.065	-0.02	4.47226	1.50356	48	44	MOUSE	490396	11.6	516.37	44	5300000000	11.60%
619.1	Q8JZQ2	Q8JZQ2	AFG3-like protein 2	Afg3l2	0.092	-0.105	0.093	-0.024	0.999648	0.785966	0.0925	-0.0645	6.8046	5.54143	65	42	MOUSE	90030.6	46.3	516.12	42	32700000000	46.30%
619.2	Q920A7	Q920A7	AFG3-like protein 1	Afg3l1	0.035	-0.177	0.091	-0.025	0.999648	0.720915	0.063	-0.101	4.21487	7.86084	26	18	MOUSE	87615.6	26.9	241.68	18	6860000000	26.90%
620.1	D3Z7P3	D3Z7P3	Glutaminase kidney isoform, mitochondrial	Gls	0.173	0.087	0.139	0.072	0.999648	0.725247	0.156	0.0795	12.0026	7.69174	70	34	MOUSE	74818.2	57.2	515.84	34	39500000000	57.20%
620.2	D3Z7P3-2	D3Z7P3-2	Isoform 2 of Glutaminase kidney isoform, mitochondrial	Gls	0.156	0.075	0.187	0.05	0.999648	0.780835	0.1715	0.0625	13.2324	5.77574	72	32	MOUSE	66792.2	57.5	480.81	32	39700000000	57.50%
621.1	Q9D2N9	Q9D2N9	Vacuolar protein sorting-associated protein 33A	Vps33a	0.091	0.158	-0.07	-0.017	0.999648	0.822707	0.0105	0.0705	0.486506	4.83243	61	39	MOUSE	67952.9	65.7	515.68	39	30800000000	65.70%
622.1	Q6NV83	Q6NV83	U2 snRNP-associated SURP motif-containing protein	U2surp	0.077	-0.017	0.03	0.002	0.999648	0.981605	0.0535	-0.0075	3.50245	0.529771	61	41	MOUSE	118715	43	515.21	41	19500000000	43.00%
623.1	Q91ZJ5-2	Q91ZJ5-2	Isoform 2 of UTP--glucose-1-phosphate uridylyltransferase	Ugp2	0.055	-0.16	-0.069	0.117	0.999648	0.962799	-0.007	-0.0215	0.339681	0.934118	86	35	MOUSE	55886	68.8	514.86	35	142000000000	68.80%
623.2	Q91ZJ5	Q91ZJ5	UTP--glucose-1-phosphate uridylyltransferase	Ugp2	0.069	-0.162	-0.069	0.124	1	0.969679	0	-0.019	0	0.798899	85	35	MOUSE	57149.4	68.8	508.42	35	146000000000	68.80%
624.1	Q8C483	Q8C483	Serine--tRNA ligase, cytoplasmic	Sars	0.01	0.036	0.036	0.067	0.999648	0.832665	0.023	0.0515	1.34626	4.57004	76	38	MOUSE	61679.4	71.2	514.72	38	68200000000	71.20%
625.1	Q99L45	Q99L45	Eukaryotic translation initiation factor 2 subunit 2	Eif2s2	0.041	0.111	-0.004	0.079	0.999648	0.699581	0.0185	0.095	1.04731	9.31037	71	34	MOUSE	38433.7	82.7	514.69	34	78800000000	82.70%
626.1	Q61584-3	Q61584-3	Isoform B of Fragile X mental retardation syndrome-related protein 1	Fxr1	-0.023	0.015	-0.044	0.057	0.999648	0.883263	-0.0335	0.036	2.06232	2.95926	63	35	MOUSE	76605.1	48.3	514.59	35	50100000000	48.30%
627.1	Q8R146	Q8R146	Acylamino-acid-releasing enzyme	Apeh	-0.002	0.004	-0.002	0.07	0.999648	0.883772	-0.002	0.037	0.105095	2.9524	63	32	MOUSE	82492.2	46.9	514.55	32	42200000000	46.90%
628.1	O88685	O88685	26S protease regulatory subunit 6A	Psmc3	-0.003	-0.015	-0.098	0.014	0.999648	0.997542	-0.0505	-0.0005	3.09455	0.0333401	98	33	MOUSE	49833.3	75.7	513.32	33	98300000000	75.70%
629.1	A2RSJ4	A2RSJ4	UHRF1-binding protein 1-like	Uhrf1bp1l	-0.033	-0.043	-0.085	0.067	0.999648	0.971234	-0.059	0.012	3.91469	0.764686	47	38	MOUSE	163420	28.3	512.63	38	10400000000	28.30%
630.1	B1AVY7	B1AVY7	Kinesin-like protein KIF16B	Kif16b	-0.021	-0.037	0.035	-0.023	0.999648	0.903899	0.007	-0.03	0.369612	2.44484	53	46	MOUSE	150854	34.3	512.56	46	11300000000	34.30%
630.2	P33174	P33174	Chromosome-associated kinesin KIF4	Kif4	-0.022	-0.11	0.126	-0.1	0.999648	0.668854	0.052	-0.105	2.91897	10.5207	45	36	MOUSE	141114	31.3	463.44	36	8200000000	31.30%
630.3	B1AQZ2	B1AQZ2	Kinesin-like protein KIF3A	Kif3a	-0.034	-0.075	0.026	0.017	0.999648	0.919295	-0.004	-0.029	0.206973	2.11576	57	34	MOUSE	83031.5	49.9	419.7	34	18500000000	49.90%
631.1	Q8K2Z4-2	Q8K2Z4-2	Isoform 2 of Condensin complex subunit 1	Ncapd2	-0.128	-0.091	0.085	-0.081	0.999648	0.71297	-0.0215	-0.086	0.943322	8.42899	54	43	MOUSE	158187	34.6	511.84	43	13300000000	34.60%
632.1	Q3UHJ0	Q3UHJ0	AP2-associated protein kinase 1	Aak1	-0.044	0.011	-0.012	0.097	0.999648	0.837207	-0.028	0.054	1.67341	4.44256	47	31	MOUSE	104086	46.7	510.29	31	16300000000	46.70%
632.2	Q91Z96	Q91Z96	BMP-2-inducible protein kinase	Bmp2k	0.097	0.065	-0.022	-0.047	0.999648	0.981605	0.0375	0.009	2.10786	0.560491	37	31	MOUSE	127153	36	437.01	31	7150000000	36.00%
633.1	Q6ZPE2-2	Q6ZPE2-2	Isoform 2 of Myotubularin-related protein 5	Sbf1	-0.043	0.002	-0.101	-0.032	0.999648	0.957057	-0.072	-0.015	4.92652	1.1039	45	42	MOUSE	213478	24.7	510.12	42	7980000000	24.70%
633.2	E9PXF8	E9PXF8	Protein Sbf2	Sbf2	-0.076	-0.041	-0.013	-0.099	0.999648	0.756696	-0.0445	-0.07	2.77985	6.3573	21	18	MOUSE	212451	10.4	190.45	18	2600000000	10.40%
634.1	P42227-3	P42227-3	Isoform Del-701 of Signal transducer and activator of transcription 3	Stat3	-0.046	0.011	-0.004	0.043	0.999648	0.918527	-0.025	0.027	1.46422	2.14002	55	37	MOUSE	88763.9	51.6	509.27	37	25800000000	51.60%
634.2	P42227	P42227	Signal transducer and activator of transcription 3	Stat3	-0.046	0.016	-0.004	0.045	0.999648	0.903724	-0.025	0.0305	1.46422	2.46986	55	37	MOUSE	88851	51.6	508.5	37	26600000000	51.60%
635.1	Q6NZD2	Q6NZD2	Sorting nexin 1	Snx1	-0.044	-0.055	0.039	0.135	0.999648	0.906872	-0.0025	0.04	0.125294	2.37418	83	37	MOUSE	58992.2	58.3	508.95	37	126000000000	58.30%
635.2	Q9CWK8	Q9CWK8	Sorting nexin-2	Snx2	0.152	0.131	-0.165	-0.038	0.999648	0.881245	-0.0065	0.0465	0.217794	3.00473	106	33	MOUSE	58584.2	61.4	509.08	33	339000000000	61.40%
636.1	Q80WJ7	Q80WJ7	Protein LYRIC	Mtdh	-0.031	-0.039	-0.002	0.007	0.999648	0.954998	-0.0165	-0.016	0.933438	1.17055	71	34	MOUSE	63958.9	54.4	508.93	34	65500000000	54.40%
637.1	Q60855	Q60855	Receptor-interacting serine/threonine-protein kinase 1	Ripk1	-0.046	-0.009	-0.034	-0.054	0.999648	0.900925	-0.04	-0.0315	2.53697	2.52301	64	36	MOUSE	75480.7	52.4	508.66	36	38400000000	52.40%
638.1	Q9EPU4	Q9EPU4	Cleavage and polyadenylation specificity factor subunit 1	Cpsf1	0.175	0.1	0.015	-0.065	0.999648	0.960134	0.095	0.0175	5.7989	1.00448	48	41	MOUSE	162127	29.7	508.39	41	9700000000	29.70%
639.1	P53810	P53810	Phosphatidylinositol transfer protein alpha isoform	Pitpna	-0.004	0.04	0.041	0.021	0.999648	0.902852	0.0185	0.0305	1.04731	2.48643	106	39	MOUSE	32121	85.9	508.37	39	167000000000	85.90%
639.2	P53811	P53811	Phosphatidylinositol transfer protein beta isoform	Pitpnb	-0.058	-0.012	-0.024	0.046	0.999648	0.952532	-0.041	0.017	2.58791	1.23204	44	25	MOUSE	31771.7	79.3	363.65	25	29200000000	79.30%
640.1	Q9WTX6	Q9WTX6	Cullin-1	Cul1	-0.014	-0.001	0.021	0.028	0.999648	0.960302	0.0035	0.0135	0.18381	0.987787	59	43	MOUSE	90374.5	56.1	507.95	43	30200000000	56.10%
641.1	E9QAQ7	E9QAQ7	AT-rich interactive domain-containing protein 1A	Arid1a	0.042	0.021	0.058	-0.029	0.999648	0.990546	0.05	-0.004	3.28994	0.268392	50	38	MOUSE	243582	20.6	507.46	38	23000000000	20.60%
641.2	E9Q4N7	E9Q4N7	Protein Arid1b	Arid1b	-0.005	-0.048	0.069	-0.036	0.999648	0.864077	0.032	-0.042	1.87733	3.6303	35	28	MOUSE	238818	15.4	356.27	28	4900000000	15.40%
642.1	Q9D6Z1	Q9D6Z1	Nucleolar protein 56	Nop56	-0.034	-0.104	-0.062	0.026	0.999648	0.894574	-0.048	-0.039	3.12129	2.72249	62	33	MOUSE	64919.6	62.2	506.82	33	25200000000	62.20%
643.1	Q9EQQ9-3	Q9EQQ9-3	Isoform 3 of Bifunctional protein NCOAT	Mgea5	0.033	0.013	-0.011	0.018	0.999648	0.954998	0.011	0.0155	0.599165	1.16164	51	39	MOUSE	108477	43.9	506.61	39	42300000000	43.90%
644.1	Q8C7X2	Q8C7X2	ER membrane protein complex subunit 1	Emc1	0.036	0.036	0.084	0.011	0.999648	0.930121	0.06	0.0235	4.00705	1.83578	55	36	MOUSE	112002	41.2	506.44	36	27300000000	41.20%
645.1	Q9DCL9	Q9DCL9	Multifunctional protein ADE2	Paics	-0.093	-0.046	0	-0.05	0.999648	0.84322	-0.0465	-0.048	2.81786	4.2608	75	35	MOUSE	47746.9	71	505.98	35	80900000000	71.00%
646.1	Q99MK8	Q99MK8	Beta-adrenergic receptor kinase 1	Adrbk1	-0.145	0	-0.01	0.013	0.999648	0.982909	-0.0775	0.0065	4.79248	0.456956	58	37	MOUSE	80436	53.4	505.85	37	33500000000	53.40%
647.1	P20060	P20060	Beta-hexosaminidase subunit beta	Hexb	0.049	0.12	0.137	0.061	0.999648	0.71297	0.093	0.0905	6.4204	8.53995	83	35	MOUSE	61513.9	63	505.34	35	175000000000	63.00%
648.1	A2AU91	A2AU91	Tumor suppressor p53-binding protein 1	Trp53bp1	-0.023	-0.019	-0.006	0.006	0.999648	0.982909	-0.0145	-0.0065	0.815371	0.454334	46	36	MOUSE	214899	23.8	504.94	36	5670000000	23.80%
649.1	Q9Z315	Q9Z315	U4/U6.U5 tri-snRNP-associated protein 1	Sart1	-0.001	-0.063	0.117	-0.041	0.999648	0.829234	0.058	-0.052	3.5091	4.6542	55	37	MOUSE	91055	50.1	504.92	37	18200000000	50.10%
650.1	P35700	P35700	Peroxiredoxin-1	Prdx1	0.101	0.012	-0.153	0.185	0.999648	0.74256	-0.026	0.0985	1.06445	7.20451	292	30	MOUSE	22404.3	91.9	504.76	30	4970000000000	91.90%
650.2	O08807	O08807	Peroxiredoxin-4	Prdx4	0.172	0.1	-0.144	0.102	0.999648	0.681535	0.014	0.101	0.482848	10.0978	74	19	MOUSE	31280.1	65.3	308.72	19	702000000000	65.30%
651.1	Q6NZR5	Q6NZR5	Protein Skiv2l	Skiv2l	-0.082	-0.02	-0.061	0.061	0.999648	0.945039	-0.0715	0.0205	5.01182	1.45977	51	38	MOUSE	138377	37.3	504.73	38	23300000000	37.30%
652.1	Q61771	Q61771	Kinesin-like protein KIF3B	Kif3b	-0.001	-0.074	0.038	0.021	0.999648	0.929059	0.0185	-0.0265	1.05157	1.89607	54	40	MOUSE	85400.9	47.2	502.77	40	28800000000	47.20%
652.2	O35066	O35066	Kinesin-like protein KIF3C	Kif3c	-0.115	-0.057	-0.052	-0.021	0.999648	0.875691	-0.0835	-0.039	5.8365	3.27238	21	19	MOUSE	90199.6	22.7	236.55	19	6140000000	22.70%
652.3	E9Q3T3	E9Q3T3	Protein Kif14	Kif14	-0.13	-0.182	0.058	-0.031	0.999648	0.71297	-0.036	-0.1065	1.76042	8.37386	9	9	MOUSE	183000	6	100.83	9	735000000	6.00%
652.4	O35231	O35231	Kinesin-like protein KIFC3	Kifc3	0.129	0.129	0.103	0.057	0.999648	0.71297	0.116	0.093	8.75733	8.62239	7	6	MOUSE	93182.4	7.1	68.43	6	734000000	7.10%
652.5	Q80TF6	Q80TF6	StAR-related lipid transfer protein 9	Stard9	0.058	0.054	0.071	0.063	0.999648	0.795705	0.0645	0.0585	4.44766	5.38297	6	6	MOUSE	506168	1.1	54.94	6	762000000	1.10%
652.6	Q8C0X6	Q8C0X6	Kinesin-like protein KIF9	Kif9	-0.044	0.118	-0.117	0.046	0.999648	0.736024	-0.0805	0.082	5.52798	7.46693	2	2	MOUSE	92496.3	2.4	21.84	2	494000000	2.40%
652.7	Q99PW8	Q99PW8	Kinesin-like protein KIF17	Kif17	0.129	0.311	-0.176	0.308	0.999648	0.463077	-0.0235	0.3095	0.856596	27.3795	2	2	MOUSE	116998	1.9	20.98	2	833000000	1.90%
653.1	Q6Q899	Q6Q899	Probable ATP-dependent RNA helicase DDX58	Ddx58	-0.063	-0.082	0.071	0.018	0.999648	0.908071	0.004	-0.032	0.188088	2.32864	53	39	MOUSE	107400	38.6	502.01	39	12600000000	38.60%
654.1	H3BLL3	H3BLL3	Leucine-rich repeat and calponin homology domain-containing protein 4	Lrch4	-0.081	-0.012	-0.036	-0.096	0.999648	0.835782	-0.0585	-0.054	3.89829	4.46117	52	34	MOUSE	70727.5	69.4	501.8	34	18100000000	69.40%
655.1	F8WJD4	F8WJD4	Symplekin	Sympk	-0.027	-0.034	0.03	-0.015	0.999648	0.927434	0.0015	-0.0245	0.0767098	1.93204	56	42	MOUSE	143587	30.5	501.54	42	14600000000	30.50%
656.1	Q5XJY5	Q5XJY5	Coatomer subunit delta	Arcn1	0.135	0.07	-0.071	0.063	0.999648	0.757675	0.032	0.0665	1.4841	6.26452	88	37	MOUSE	57684.8	58.7	501.51	37	85100000000	58.70%
657.1	Q920I9	Q920I9	WD repeat-containing protein 7	Wdr7	0.075	0.089	-0.123	0.072	0.999648	0.721416	-0.024	0.0805	1.09722	7.79608	49	38	MOUSE	165900	27.4	501.48	38	18100000000	27.40%
658.1	H3BJS0	H3BJS0	cTAGE family member 5	Ctage5	0.088	-0.11	0.034	-0.067	0.999648	0.71297	0.061	-0.0885	4.06468	8.50437	47	39	MOUSE	90664.1	51.3	501.28	39	16300000000	51.30%
659.1	Q9Z160	Q9Z160	Conserved oligomeric Golgi complex subunit 1	Cog1	0.097	-0.023	-0.147	-0.112	0.999648	0.780835	-0.025	-0.0675	1.04166	5.75079	43	37	MOUSE	110360	44.8	501.12	37	10700000000	44.80%
660.1	F8WGT1	F8WGT1	Adenosylhomocysteinase	Ahcyl2	0.021	0.056	-0.094	0.01	0.999648	0.895538	-0.0365	0.033	2.05733	2.66016	81	41	MOUSE	67797	52.2	500.82	42	62200000000	52.20%
660.2	P50247	P50247	Adenosylhomocysteinase	Ahcy	0.233	-0.069	-0.074	0.398	0.999648	0.761135	0.0795	0.1645	3.37836	6.15668	81	34	MOUSE	48200.8	77.7	469.76	34	91300000000	77.70%
660.3	Q80SW1	Q80SW1	Putative adenosylhomocysteinase 2	Ahcyl1	0.021	0.042	-0.111	0.07	0.999648	0.810991	-0.045	0.056	2.5425	5.06042	64	33	MOUSE	60034.4	54.3	398.88	33	51700000000	54.30%
661.1	Q61194	Q61194	Phosphatidylinositol 4-phosphate 3-kinase C2 domain-containing subunit alpha	Pik3c2a	-0.101	-0.114	-0.094	-0.032	0.999648	0.756415	-0.0975	-0.073	7.22822	6.39857	51	44	MOUSE	192580	24.3	500.71	44	9600000000	24.30%
662.1	Q5H8C4	Q5H8C4	Vacuolar protein sorting-associated protein 13A	Vps13a	0.03	0.037	-0.101	-0.084	0.999648	0.941156	-0.0355	-0.0235	1.9386	1.5583	45	41	MOUSE	361163	15.7	499.99	41	6730000000	15.70%
663.1	Q3TZZ7	Q3TZZ7	Extended synaptotagmin-2	Esyt2	0.087	0.012	-0.092	0.002	0.999648	0.982909	-0.0025	0.007	0.107843	0.494322	49	34	MOUSE	94594	47.3	499.52	34	28300000000	47.30%
664.1	Q8BQ30	Q8BQ30	Phostensin	Ppp1r18	-0.04	-0.076	0.084	0.048	0.999648	0.965635	0.022	-0.014	1.14811	0.87422	65	39	MOUSE	65913.7	61.2	499.4	39	42300000000	61.20%
665.1	Q9QWY8-4	Q9QWY8-4	Isoform 4 of Arf-GAP with SH3 domain, ANK repeat and PH domain-containing protein 1	Asap1	0.076	0.017	-0.047	0.139	0.999648	0.757661	0.0145	0.078	0.731671	6.30493	46	35	MOUSE	126814	37.9	499.07	36	13700000000	37.90%
665.2	H3BKD4	H3BKD4	Arf-GAP with SH3 domain, ANK repeat and PH domain-containing protein 1	Asap1	0.079	0.013	-0.053	0.115	0.999648	0.803499	0.013	0.064	0.641612	5.24416	42	33	MOUSE	121068	36.3	467.06	33	11900000000	36.30%
666.1	Q8C129	Q8C129	Leucyl-cystinyl aminopeptidase	Lnpep	-0.066	-0.024	0.112	-0.02	0.999648	0.936998	0.023	-0.022	1.09061	1.71766	57	34	MOUSE	117872	36.5	498.31	34	38800000000	36.50%
667.1	Q5DTM8	Q5DTM8	E3 ubiquitin-protein ligase BRE1A	Rnf20	-0.039	0.012	0.033	-0.041	0.999648	0.958425	-0.003	-0.0145	0.152596	1.04151	43	41	MOUSE	114203	37.6	497.96	41	8160000000	37.60%
667.2	Q3U319	Q3U319	E3 ubiquitin-protein ligase BRE1B	Rnf40	-0.035	-0.052	0.036	-0.041	0.99978	0.846171	0.0005	-0.0465	0.025099	4.09703	44	37	MOUSE	114878	34.7	429.13	37	13300000000	34.70%
668.1	Q9Z0X1	Q9Z0X1	Apoptosis-inducing factor 1, mitochondrial	Aifm1	0.032	-0.157	-0.076	-0.143	0.999648	0.605563	-0.022	-0.15	1.17797	15.141	71	34	MOUSE	66992.5	55.2	497.65	34	46800000000	55.20%
669.1	P28650	P28650	Adenylosuccinate synthetase isozyme 1	Adssl1	0.119	0.174	-0.23	0.096	0.999648	0.62991	-0.0555	0.135	2.02893	12.7661	89	31	MOUSE	50538.8	66.9	497.41	31	146000000000	66.90%
669.2	P46664	P46664	Adenylosuccinate synthetase isozyme 2	Adss	-0.084	-0.052	-0.028	0.053	0.999648	0.997542	-0.056	0.0005	3.66705	0.0298925	67	31	MOUSE	50419.5	65.7	462.45	31	68300000000	65.70%
670.1	Q9EQG9	Q9EQG9	Collagen type IV alpha-3-binding protein	Col4a3bp	0.027	-0.022	0	0.016	0.999648	0.993762	0.0135	-0.003	0.752433	0.202358	49	36	MOUSE	71794.6	51.4	497.32	36	22100000000	51.40%
671.1	P52825	P52825	Carnitine O-palmitoyltransferase 2, mitochondrial	Cpt2	0.115	0.085	-0.002	0	0.999648	0.873521	0.0565	0.0425	3.40831	3.35225	57	39	MOUSE	74549.7	59.1	496.64	39	36200000000	59.10%
672.1	P10852	P10852	4F2 cell-surface antigen heavy chain	Slc3a2	0.003	-0.158	0.339	-0.069	0.999648	0.669541	0.171	-0.1135	7.7785	10.4171	75	33	MOUSE	58449.6	57.6	496.36	33	129000000000	57.60%
673.1	A2AWT5	A2AWT5	Nucleolar transcription factor 1	Ubtf	-0.066	-0.005	0.018	0.049	0.999648	0.938524	-0.024	0.022	1.34167	1.65269	66	44	MOUSE	89819.7	48.5	496.31	44	31800000000	48.50%
673.2	A2AWT7	A2AWT7	Nucleolar transcription factor 1	Ubtf	-0.066	-0.001	0.04	0.037	0.999648	0.948073	-0.013	0.018	0.668441	1.34524	66	44	MOUSE	88785.3	49.7	487.54	44	31700000000	49.70%
674.1	Q8C8U0	Q8C8U0	Liprin-beta-1	Ppfibp1	-0.016	-0.002	0.13	0.057	0.999648	0.919295	0.057	0.0275	3.26369	2.11552	42	35	MOUSE	109166	43	495.89	35	8050000000	43.00%
674.2	O35711-4	O35711-4	Isoform 4 of Liprin-beta-2	Ppfibp2	-0.196	-0.048	0.085	0.123	0.999648	0.908071	-0.0555	0.0375	2.35449	2.32525	19	16	MOUSE	101826	23.3	223.78	16	2050000000	23.30%
675.1	Q8CBB7	Q8CBB7	AP-1 complex subunit gamma-1	Ap1g1	-0.034	0.031	-0.107	-0.02	0.999648	0.982909	-0.0705	0.0055	4.7268	0.372586	64	37	MOUSE	92576.1	44.6	495.82	37	34400000000	44.60%
675.2	O88512	O88512	AP-1 complex subunit gamma-like 2	Ap1g2	0.101	0.204	0.233	-0.18	0.999648	0.982909	0.167	0.012	11.5121	0.392019	16	13	MOUSE	88660.3	19.4	174.06	13	2460000000	19.40%
676.1	Q8CGF7	Q8CGF7	Transcription elongation regulator 1	Tcerg1	0.085	0.11	-0.041	0.01	0.999648	0.820722	0.022	0.06	1.14425	4.88052	61	45	MOUSE	124014	35.6	495.27	45	26000000000	35.60%
677.1	P35831	P35831	Tyrosine-protein phosphatase non-receptor type 12	Ptpn12	-0.146	-0.034	0.086	0.189	0.999648	0.828785	-0.03	0.0775	1.30636	4.69977	51	35	MOUSE	87266.6	51.6	494.66	35	28500000000	51.60%
678.1	Q8VDC1	Q8VDC1	FYVE and coiled-coil domain-containing protein 1	Fyco1	0.014	0.019	-0.159	-0.093	0.999648	0.895234	-0.0725	-0.037	4.10109	2.67966	45	38	MOUSE	164159	30.6	494.44	38	6330000000	30.60%
679.1	Q9R190	Q9R190	Metastasis-associated protein MTA2	Mta2	-0.031	0.018	0.067	-0.062	0.999648	0.939318	0.018	-0.022	0.959657	1.58318	58	41	MOUSE	75770.4	57.4	494.08	41	39300000000	57.40%
679.2	F8WHY8	F8WHY8	Metastasis-associated protein MTA1	Mta1	-0.004	-0.037	0.031	-0.003	0.999648	0.943385	0.0135	-0.02	0.749457	1.51907	44	36	MOUSE	79815.7	54.7	400.33	36	34200000000	54.70%
679.3	Q924K8	Q924K8	Metastasis-associated protein MTA3	Mta3	0.018	0.062	0.01	-0.018	0.999648	0.939318	0.014	0.022	0.786598	1.58318	33	27	MOUSE	67760.6	50.2	311.77	27	13700000000	50.20%
680.1	Q9EPL9	Q9EPL9	Peroxisomal acyl-coenzyme A oxidase 3	Acox3	-0.062	-0.049	-0.101	-0.157	0.999648	0.70802	-0.0815	-0.103	5.7924	8.98492	64	31	MOUSE	79201.1	52.7	493.79	31	31800000000	52.70%
680.2	E9Q296	E9Q296	Acyl-coenzyme A oxidase	Acox3	-0.08	-0.054	-0.083	-0.157	0.999648	0.698863	-0.0815	-0.1055	5.86979	9.33384	60	28	MOUSE	82065.2	46.5	445.82	28	26200000000	46.50%
681.1	P05202	P05202	Aspartate aminotransferase, mitochondrial	Got2	0.135	0.142	0.044	0.07	0.999648	0.685143	0.0895	0.106	6.11321	9.97604	108	35	MOUSE	47809.9	68.8	493.53	35	239000000000	68.80%
682.1	E9QML5	E9QML5	Zinc finger protein 638	Zfml	0.026	-0.008	0.143	-0.03	0.999648	0.945056	0.0845	-0.019	5.48356	1.44719	50	41	MOUSE	215655	25.4	493.2	41	28800000000	25.40%
683.1	Q8BWT1	Q8BWT1	3-ketoacyl-CoA thiolase, mitochondrial	Acaa2	-0.003	0.02	0.033	-0.005	0.999648	0.981605	0.015	0.0075	0.838881	0.528002	78	30	MOUSE	42285.6	88.6	493.15	30	105000000000	88.60%
684.1	Q8K2I4	Q8K2I4	Beta-mannosidase	Manba	0.139	0.133	-0.128	0.024	0.999648	0.755012	0.0055	0.0785	0.2026	6.56103	69	38	MOUSE	101514	38.9	492.55	38	39900000000	38.90%
684.2	D6RGR1	D6RGR1	Beta-mannosidase	Manba	0.159	0.162	-0.137	0.01	0.999648	0.756415	0.011	0.086	0.390617	6.52376	12	7	MOUSE	21300.9	33.3	96.84	7	9580000000	33.30%
685.1	Q9R112	Q9R112	Sulfide:quinone oxidoreductase, mitochondrial	Sqrdl	0.063	0.025	0.008	-0.013	0.999648	0.982909	0.0355	0.006	2.15655	0.413654	76	34	MOUSE	50737.9	62.2	491.88	34	82600000000	62.20%
686.1	Q8BG32	Q8BG32	26S proteasome non-ATPase regulatory subunit 11	Psmd11	0.044	0.063	-0.115	0.042	0.999648	0.828101	-0.0355	0.0525	1.83854	4.71027	66	33	MOUSE	47721.2	75.1	491.59	33	71200000000	75.10%
687.1	Q3TPX4	Q3TPX4	Exocyst complex component 5	Exoc5	-0.019	0.041	-0.037	0.001	0.999648	0.939157	-0.028	0.021	1.68334	1.59532	52	35	MOUSE	82763.3	46.3	491.3	35	24400000000	46.30%
688.1	Q62465	Q62465	Synaptic vesicle membrane protein VAT-1 homolog	Vat1	0.062	0.096	-0.223	0.025	0.999648	0.803499	-0.0805	0.0605	3.60403	5.23654	161	28	MOUSE	43324.1	76.3	491.11	28	548000000000	76.30%
689.1	F8WIV2	F8WIV2	Serpin B6	Serpinb6a	0.144	0.081	0.411	0.073	0.999648	0.736274	0.2775	0.077	14.9101	7.43031	146	33	MOUSE	45230.1	77.1	490.28	33	313000000000	77.10%
689.2	Q60854	Q60854	Serpin B6	Serpinb6	0.123	0.078	0.42	0.073	0.999648	0.738643	0.2715	0.0755	13.8026	7.26711	154	32	MOUSE	42940.5	77.7	483.94	32	316000000000	77.70%
689.3	O08804	O08804	NK13	Serpinb6b	0.015	-0.026	0.326	0.264	0.999648	0.756415	0.1705	0.119	8.181	6.45338	47	20	MOUSE	42877.3	64.1	315.92	20	33000000000	64.10%
689.4	I7HJI3	I7HJI3	Protein Serpinb6e	Serpinb6e	-0.005	-0.061	-0.061	0.123	0.999648	0.932153	-0.033	0.031	1.9816	1.80254	3	3	MOUSE	49592.4	8.3	23.5	3	1520000000	8.30%
690.1	Q91V35	Q91V35	Receptor-type tyrosine-protein phosphatase	Ptpra	-0.024	-0.005	-0.046	-0.014	0.999648	0.973629	-0.035	-0.0095	2.16784	0.683071	50	35	MOUSE	90696.2	52.8	489.08	35	18900000000	52.80%
690.2	P49446	P49446	Receptor-type tyrosine-protein phosphatase epsilon	Ptpre	0.028	0.111	-0.057	0.121	0.999648	0.642825	-0.0145	0.116	0.772947	11.7022	43	28	MOUSE	81484.8	42.9	382.5	28	16800000000	42.90%
691.1	O88325	O88325	Alpha-N-acetylglucosaminidase	Naglu	0.067	0.109	-0.166	-0.025	0.999648	0.885344	-0.0495	0.042	2.29757	2.93791	67	33	MOUSE	83165.4	42.3	488.67	33	99300000000	42.30%
692.1	Q6P1H6	Q6P1H6	Ankyrin repeat and LEM domain-containing protein 2	Ankle2	-0.007	-0.019	0.032	0.041	0.999648	0.971234	0.0125	0.011	0.688628	0.764755	45	35	MOUSE	107280	43.3	488.11	35	10200000000	43.30%
693.1	Q8K1R7	Q8K1R7	Serine/threonine-protein kinase Nek9	Nek9	-0.075	-0.04	-0.063	0.028	0.999648	0.982909	-0.069	-0.006	4.8181	0.398392	56	35	MOUSE	108910	38.2	487.58	35	59600000000	38.20%
694.1	P61222	P61222	ATP-binding cassette sub-family E member 1	Abce1	0.053	0.038	-0.029	0.024	0.999648	0.900925	0.012	0.031	0.633825	2.53974	61	37	MOUSE	68283	62.2	487.38	37	38300000000	62.20%
695.1	P54822	P54822	Adenylosuccinate lyase	Adsl	-0.156	-0.057	-0.014	0.035	0.999648	0.971234	-0.085	-0.011	5.27366	0.723556	55	33	MOUSE	55607	71.4	486.28	33	37300000000	71.40%
696.1	P32067	P32067	Lupus La protein homolog	Ssb	-0.076	-0.02	0.024	-0.016	0.999648	0.946759	-0.026	-0.018	1.43496	1.37107	83	39	MOUSE	47926.8	63.8	485.74	39	101000000000	63.80%
697.1	Q9WTM5	Q9WTM5	RuvB-like 2	Ruvbl2	0.114	0.126	-0.014	0.045	0.999648	0.725247	0.05	0.0855	2.89575	7.70403	67	37	MOUSE	51282.8	77.3	485.63	37	31800000000	77.30%
698.1	Q8K224	Q8K224	N-acetyltransferase 10	Nat10	0.02	0.022	-0.053	0.072	0.999648	0.848921	-0.0165	0.047	0.90116	4.01342	49	39	MOUSE	116329	38.8	485.63	39	12700000000	38.80%
699.1	Q5SVR0	Q5SVR0	TBC1 domain family member 9B	Tbc1d9b	-0.017	0.032	-0.085	0.031	0.999648	0.898752	-0.051	0.0315	3.24355	2.59461	47	37	MOUSE	142804	33	484.58	37	20600000000	33.00%
700.1	O88487	O88487	Cytoplasmic dynein 1 intermediate chain 2	Dync1i2	0.029	0.012	0.002	0.063	0.999648	0.878663	0.0155	0.0375	0.873095	3.06947	55	30	MOUSE	68792.3	55.7	483.58	31	46100000000	55.70%
701.1	Q6PGF7	Q6PGF7	Exocyst complex component 8	Exoc8	-0.093	-0.034	0.024	0.037	0.999648	0.997413	-0.0345	0.0015	1.92258	0.0960311	54	40	MOUSE	81718.4	48.3	483.37	40	25200000000	48.30%
702.1	P61161	P61161	Actin-related protein 2	Actr2	0.088	0.066	0.001	0.015	0.999648	0.873464	0.0445	0.0405	2.69981	3.36064	150	33	MOUSE	45045.2	69	483.37	33	375000000000	69.00%
703.1	P50580	P50580	Proliferation-associated protein 2G4	Pa2g4	0.063	0.039	-0.082	-0.007	0.999648	0.954998	-0.0095	0.016	0.450794	1.17055	119	33	MOUSE	44040.4	84.5	483.02	33	196000000000	84.50%
704.1	P54729	P54729	NEDD8 ultimate buster 1	Nub1	0.01	0.013	-0.016	0.066	0.999648	0.875691	-0.003	0.0395	0.157752	3.25389	66	36	MOUSE	70989.9	60	482.93	36	45800000000	60.00%
705.1	Q922I7	Q922I7	MCG13402, isoform CRA_c	Ptbp1	0.017	-0.005	-0.023	-0.014	0.999648	0.973629	-0.003	-0.0095	0.156653	0.683071	89	28	MOUSE	59491.7	73.1	482.69	28	150000000000	73.10%
705.2	G3UXA6	G3UXA6	Polypyrimidine tract-binding protein 3	Ptbp3	0.045	0.001	-0.109	-0.034	0.999648	0.952646	-0.032	-0.0165	1.65072	1.225	55	21	MOUSE	60068.8	40.9	309.9	21	78400000000	40.90%
706.1	Q9QYI3	Q9QYI3	DnaJ homolog subfamily C member 7	Dnajc7	-0.033	-0.065	0.093	-0.004	0.999648	0.894136	0.03	-0.0345	1.61598	2.74278	64	35	MOUSE	57273.6	59.5	482.44	35	23900000000	59.50%
707.1	Q8CJG0	Q8CJG0	Protein argonaute-2	Ago2	0.04	0.068	-0.042	-0.001	0.999648	0.89787	-0.001	0.0335	0.0497535	2.61502	54	39	MOUSE	98557.6	46.6	482.41	39	13300000000	46.60%
707.2	Q8CJF9	Q8CJF9	Protein argonaute-3	Ago3	0.063	0.061	-0.073	0.035	0.999648	0.84322	-0.005	0.048	0.235548	4.22069	29	23	MOUSE	98416.4	31.7	291.68	23	4350000000	31.70%
707.3	Q8CJG1	Q8CJG1	Protein argonaute-1	Ago1	0.036	0.06	0.001	0.015	0.999648	0.878663	0.0185	0.0375	1.0541	3.09352	30	23	MOUSE	98353.6	28.9	273.04	23	5170000000	28.90%
708.1	Q99JY0	Q99JY0	Trifunctional enzyme subunit beta, mitochondrial	Hadhb	0.064	0.118	0.051	0.061	0.999648	0.71297	0.0575	0.0895	3.88252	8.4581	87	34	MOUSE	51670.7	72.2	482.11	34	99700000000	72.20%
709.1	Q9DBG7	Q9DBG7	Signal recognition particle receptor subunit alpha	Srpr	0.044	-0.04	-0.161	-0.011	0.999648	0.924977	-0.0585	-0.0255	2.97005	2.00919	62	39	MOUSE	70078	49.6	481.76	39	32900000000	49.60%
710.1	Q921G7	Q921G7	Electron transfer flavoprotein-ubiquinone oxidoreductase, mitochondrial	Etfdh	0.084	0.036	-0.02	0.04	0.999648	0.877037	0.032	0.038	1.80209	3.23162	61	35	MOUSE	68945.5	56.6	481.75	35	31300000000	56.60%
711.1	Q8CCB4	Q8CCB4	Vacuolar protein sorting-associated protein 53 homolog	Vps53	0.079	0.145	-0.006	-0.028	0.999648	0.854628	0.0365	0.0585	2.1523	3.89495	55	39	MOUSE	95277.3	50	481.51	39	20700000000	50.00%
712.1	Q9CZ30	Q9CZ30	Obg-like ATPase 1	Ola1	-0.009	-0.001	-0.103	0.057	0.999648	0.916937	-0.056	0.028	3.49984	2.16308	71	34	MOUSE	44956.9	60.6	481.49	34	68300000000	60.60%
712.2	Q99K73	Q99K73	Nrf1 protein	Nrf1	-0.037	-0.068	-0.095	0.079	0.999648	0.987135	-0.066	0.0055	4.44473	0.308986	10	7	MOUSE	57453.3	12.7	83.88	7	1970000000	12.70%
713.1	Q8VDP4	Q8VDP4	Cell cycle and apoptosis regulator protein 2	Ccar2	0.024	-0.009	0.024	-0.072	0.999648	0.875691	0.024	-0.0405	1.41967	3.30007	52	38	MOUSE	103628	49.1	481.29	38	20300000000	49.10%
714.1	E9Q3Y4	E9Q3Y4	Lipopolysaccharide-responsive and beige-like anchor protein	Lrba	0.069	0.015	-0.145	0.025	0.999648	0.94211	-0.038	0.02	1.77049	1.54083	47	43	MOUSE	319662	15.9	481	43	9530000000	15.90%
714.2	E9PY46	E9PY46	Protein Ift140	Ift140	-0.133	-0.036	0.001	0.008	0.999648	0.959258	-0.066	-0.014	3.9706	1.0134	10	8	MOUSE	167583	4	57.67	8	706000000	4.00%
714.3	Q9EPN1	Q9EPN1	Neurobeachin	Nbea	0.061	-0.03	-0.146	0.026	0.999648	0.996532	-0.0425	-0.002	2.04211	0.131282	6	6	MOUSE	329190	2.3	55.17	6	564000000	2.30%
715.1	Q9CR16	Q9CR16	Peptidyl-prolyl cis-trans isomerase D	Ppid	-0.018	-0.007	-0.032	0.091	0.999648	0.877037	-0.025	0.042	1.4835	3.21344	53	32	MOUSE	41141.2	78.1	480.35	32	42700000000	78.10%
716.1	G3X928	G3X928	SEC23-interacting protein	Sec23ip	0.057	-0.022	-0.091	0.102	0.999648	0.890836	-0.017	0.04	0.83145	2.84829	59	41	MOUSE	111389	36.9	479.96	41	25700000000	36.90%
717.1	Q5RIM6	Q5RIM6	Nuclear receptor co-repressor 1, isoform CRA_a	Ncor1	-0.004	0.023	0.036	-0.049	0.999648	0.965217	0.016	-0.013	0.897303	0.898649	47	43	MOUSE	271809	17.5	479.85	43	15700000000	17.50%
717.2	Q60974	Q60974	Nuclear receptor corepressor 1	Ncor1	-0.009	0.012	0.032	-0.041	0.999648	0.958425	0.0115	-0.0145	0.629347	1.04151	46	43	MOUSE	271664	17.7	468.5	43	15400000000	17.70%
717.3	E9PY55	E9PY55	Nuclear receptor corepressor 2	Ncor2	-0.033	0.082	0.117	0.061	0.999648	0.748489	0.042	0.0715	2.26863	6.78163	35	31	MOUSE	269945	14.7	338.2	31	3260000000	14.70%
718.1	Q9CY58	Q9CY58	Plasminogen activator inhibitor 1 RNA-binding protein	Serbp1	-0.192	-0.189	0.152	0.084	0.999648	0.899229	-0.02	-0.0525	0.665725	2.57479	85	36	MOUSE	44827.4	69	479.84	37	154000000000	69.00%
719.1	Q8BFR5	Q8BFR5	Elongation factor Tu, mitochondrial	Tufm	0.012	-0.007	0.036	0.045	0.999648	0.945779	0.024	0.019	1.41281	1.40572	83	30	MOUSE	49906.8	73.4	479.22	30	148000000000	73.40%
720.1	P97333	P97333	Neuropilin-1	Nrp1	-0.006	0.041	0.136	-0.18	0.999648	0.844014	0.065	-0.0695	3.84027	4.15369	46	29	MOUSE	104253	48.9	478.6	29	18600000000	48.90%
721.1	Q6PFQ7	Q6PFQ7	Ras GTPase-activating protein 4	Rasa4	0.053	0.064	-0.021	-0.017	0.999648	0.937332	0.016	0.0235	0.870675	1.70227	47	38	MOUSE	91142.4	46.1	478.32	38	16300000000	46.10%
722.1	Q8R016	Q8R016	Bleomycin hydrolase	Blmh	0.04	0.083	-0.074	0.043	0.999648	0.780835	-0.017	0.063	0.880778	5.75132	82	34	MOUSE	53137.8	69	478.04	34	72700000000	69.00%
723.1	P29416	P29416	Beta-hexosaminidase subunit alpha	Hexa	0.078	0.171	0.02	-0.073	0.999648	0.899121	0.049	0.049	3.12749	2.57618	87	29	MOUSE	61182.5	52.8	477.39	29	124000000000	52.80%
724.1	Q80ZX0	Q80ZX0	Protein Sec24b	Sec24b	0.074	0.042	-0.107	0.047	0.999648	0.854628	-0.0165	0.0445	0.756365	3.89426	50	34	MOUSE	136690	30.4	476.87	34	21700000000	30.40%
724.2	Q3U2P1	Q3U2P1	Protein transport protein Sec24A	Sec24a	-0.012	0.037	-0.148	0.078	0.999648	0.807718	-0.08	0.0575	4.96632	5.1563	20	18	MOUSE	119522	19.1	220.96	18	6190000000	19.10%
724.3	A2AA71	A2AA71	Protein transport protein Sec24A	Sec24a	-0.016	0.037	-0.148	0.078	0.999648	0.807718	-0.082	0.0575	5.15194	5.1563	20	18	MOUSE	119394	19.1	217.86	18	6150000000	19.10%
725.1	Q80TL7	Q80TL7	Protein MON2 homolog	Mon2	-0.054	0.002	-0.124	-0.067	0.999648	0.900925	-0.089	-0.0325	6.24075	2.52441	50	40	MOUSE	191243	26	476.51	40	15000000000	26.00%
726.1	Q9ES00	Q9ES00	Ubiquitin conjugation factor E4 B	Ube4b	-0.006	0.01	-0.056	-0.014	0.999648	0.996496	-0.031	-0.002	1.85501	0.135316	47	38	MOUSE	134628	35.2	476.33	38	18600000000	35.20%
727.1	O70145	O70145	Neutrophil cytosol factor 2	Ncf2	-0.008	0.071	0.01	0.052	0.999648	0.781472	0.001	0.0615	0.0521095	5.68807	63	37	MOUSE	59940.7	56.9	476.31	37	57900000000	56.90%
728.1	Q8BX90	Q8BX90	Fibronectin type-III domain-containing protein 3A	Fndc3a	0.048	-0.104	-0.114	0.002	0.999648	0.849526	-0.033	-0.051	1.6825	3.96755	50	33	MOUSE	133896	37.1	475.43	33	14600000000	37.10%
729.1	B2RQG2	B2RQG2	PHD finger protein 3	Phf3	0.06	-0.028	0.046	-0.048	0.999648	0.877037	0.053	-0.038	3.52552	3.21397	44	42	MOUSE	227364	22.6	475.4	42	6810000000	22.60%
730.1	Q8BH59	Q8BH59	Calcium-binding mitochondrial carrier protein Aralar1	Slc25a12	0.001	-0.144	0.114	-0.024	0.999648	0.744869	0.0575	-0.084	3.50336	6.91072	52	35	MOUSE	74967.6	59.2	475.14	35	76300000000	59.20%
730.2	Q9QXX4	Q9QXX4	Calcium-binding mitochondrial carrier protein Aralar2	Slc25a13	0.084	-0.092	0.14	-0.004	0.999648	0.856156	0.112	-0.048	8.24938	3.84677	61	33	MOUSE	74864.9	67.1	461.76	33	42300000000	67.10%
731.1	O70252	O70252	Heme oxygenase 2	Hmox2	0.073	-0.078	0.017	-0.09	0.999648	0.717261	0.045	-0.084	2.83609	8.20147	71	29	MOUSE	35909.1	80	474.62	29	90100000000	80.00%
732.1	Q8R050	Q8R050	Eukaryotic peptide chain release factor GTP-binding subunit ERF3A	Gspt1	-0.082	-0.034	0.037	0.089	0.999648	0.930121	-0.0225	0.0275	1.18666	1.85241	76	33	MOUSE	69423	47.4	474.54	33	86800000000	47.40%
732.2	Q149F3	Q149F3	Eukaryotic peptide chain release factor GTP-binding subunit ERF3B	Gspt2	-0.073	-0.045	0.035	0.099	0.999648	0.936998	-0.019	0.027	1.00309	1.71888	41	17	MOUSE	69830.2	23.8	214.01	17	40400000000	23.80%
733.1	Q6P9P6	Q6P9P6	Kinesin-like protein KIF11	Kif11	-0.102	-0.149	0.112	-0.099	0.999648	0.62991	0.005	-0.124	0.204122	12.1813	48	37	MOUSE	119052	36.5	474.46	37	9540000000	36.50%
734.1	P46061	P46061	Ran GTPase-activating protein 1	Rangap1	0.107	0.082	-0.006	-0.021	0.999648	0.915526	0.0505	0.0305	3.00755	2.18812	58	33	MOUSE	64043.3	54.6	473.81	33	35500000000	54.60%
735.1	Q8R0X7	Q8R0X7	Sphingosine-1-phosphate lyase 1	Sgpl1	0.026	-0.087	-0.011	-0.031	0.999648	0.805105	0.0075	-0.059	0.402495	5.21171	110	34	MOUSE	64303.7	58.8	473.74	34	148000000000	58.80%
736.1	O89110	O89110	Caspase-8	Casp8	-0.06	-0.002	-0.068	0.028	0.999648	0.96243	-0.064	0.013	4.41103	0.94731	60	34	MOUSE	56325.8	71.6	473.6	34	43900000000	71.60%
737.1	Q9R1T2	Q9R1T2	SUMO-activating enzyme subunit 1	Sae1	-0.075	-0.013	-0.008	-0.053	0.999648	0.895234	-0.0415	-0.033	2.55188	2.67887	74	31	MOUSE	39075.8	88	473.05	31	72500000000	88.00%
738.1	Q9Z1G4	Q9Z1G4	V-type proton ATPase 116 kDa subunit a isoform 1	Atp6v0a1	0.007	-0.059	0.053	0.045	0.999648	0.982909	0.03	-0.007	1.79289	0.437897	86	35	MOUSE	97263.9	37.6	472.2	35	86300000000	37.60%
739.1	Q8BFY9-2	Q8BFY9-2	Isoform 2 of Transportin-1	Tnpo1	-0.017	0.048	-0.035	0.078	0.999648	0.780646	-0.026	0.063	1.54853	5.80773	59	33	MOUSE	102793	44.6	471.92	33	46300000000	44.60%
739.2	Q99LG2	Q99LG2	Transportin-2	Tnpo2	-0.133	-0.055	0.007	0.033	0.999648	0.971234	-0.063	-0.011	3.71544	0.729247	37	21	MOUSE	101995	31.2	302.31	21	24000000000	31.20%
740.1	Q8BK64	Q8BK64	Activator of 90 kDa heat shock protein ATPase homolog 1	Ahsa1	0.003	-0.071	0.097	0.039	0.999648	0.958425	0.05	-0.016	3.06316	1.04426	65	31	MOUSE	38344.6	73.6	471.9	31	115000000000	73.60%
741.1	Q9DB05	Q9DB05	Alpha-soluble NSF attachment protein	Napa	0.117	0.144	-0.026	0.085	0.999648	0.656708	0.0455	0.1145	2.52268	11.0685	69	28	MOUSE	33645.5	80	470.77	28	75000000000	80.00%
742.1	G5E8A0	G5E8A0	Oxysterol-binding protein	Osbpl11	0.073	0.031	-0.06	-0.074	0.999648	0.945039	0.0065	-0.0215	0.31009	1.46441	49	30	MOUSE	85187.6	53.1	470.73	30	14000000000	53.10%
742.2	S4R1M9	S4R1M9	Oxysterol-binding protein	Osbpl10	-0.016	0.227	-0.265	0.011	0.999648	0.720909	-0.1405	0.119	7.52349	7.93045	6	4	MOUSE	84538.9	3.5	39.68	4	991000000	3.50%
743.1	P68040	P68040	Guanine nucleotide-binding protein subunit beta-2-like 1	Gnb2l1	0.077	0.143	-0.059	0.098	0.999648	0.634148	0.009	0.1205	0.432629	11.8906	82	30	MOUSE	35532.5	85.4	470.45	30	245000000000	85.40%
744.1	Q9JII6	Q9JII6	Alcohol dehydrogenase [NADP(+)]	Akr1a1	0.015	0.035	-0.161	0.013	0.999648	0.929537	-0.073	0.024	4.10814	1.88394	146	32	MOUSE	36814.5	83	470.21	32	662000000000	83.00%
745.1	Q9JHK5	Q9JHK5	Pleckstrin	Plek	-0.12	0.015	0.054	0.092	0.999648	0.835782	-0.033	0.0535	1.6424	4.47468	71	30	MOUSE	40242.3	67.4	470.19	30	136000000000	67.40%
746.1	Q99PU8	Q99PU8	Putative ATP-dependent RNA helicase DHX30	Dhx30	0.029	0.069	-0.069	0.058	0.999648	0.772555	-0.02	0.0635	1.07661	5.92725	47	39	MOUSE	137807	35.2	470.14	39	8610000000	35.20%
747.1	Q9EQC5	Q9EQC5	N-terminal kinase-like protein	Scyl1	0.079	-0.01	-0.043	0.02	0.999648	0.985115	0.018	0.005	0.925147	0.344527	52	34	MOUSE	89785.7	54.3	470.04	34	16400000000	54.30%
748.1	Q6ZQK5	Q6ZQK5	Arf-GAP with coiled-coil, ANK repeat and PH domain-containing protein 2	Acap2	-0.071	0.004	-0.134	-0.001	0.999648	0.997413	-0.1025	0.0015	7.40669	0.101788	57	36	MOUSE	88293.3	47.1	469.16	39	22700000000	47.10%
749.1	P25799	P25799	Nuclear factor NF-kappa-B p105 subunit	Nfkb1	-0.048	-0.028	0.001	0.031	0.999648	0.997413	-0.0235	0.0015	1.35944	0.0977162	49	35	MOUSE	106412	37.6	469	35	15500000000	37.60%
750.1	P29758	P29758	Ornithine aminotransferase, mitochondrial	Oat	0.087	0.101	-0.049	0.045	0.999648	0.750485	0.019	0.073	0.958127	6.69754	69	31	MOUSE	48753.1	72.6	468.84	31	151000000000	72.60%
751.1	Q8CH25	Q8CH25	SAFB-like transcription modulator	Sltm	0.063	0.02	0.102	0.015	0.999648	0.948073	0.0825	0.0175	5.87591	1.32859	52	39	MOUSE	117146	39.1	468.68	39	12200000000	39.10%
752.1	Q9D0K2	Q9D0K2	Succinyl-CoA:3-ketoacid coenzyme A transferase 1, mitochondrial	Oxct1	0.167	0.106	-0.053	-0.02	0.999648	0.878663	0.057	0.043	2.78632	3.08448	115	29	MOUSE	56387	66.7	468.39	29	176000000000	66.70%
753.1	Q3UHA3	Q3UHA3	Spatacsin	Spg11	0.116	0.106	-0.123	0.017	0.999648	0.807791	-0.0035	0.0615	0.135147	5.15099	41	36	MOUSE	278151	16.2	468.24	36	5040000000	16.20%
754.1	B1AVH7	B1AVH7	TBC1 domain family member 2A	Tbc1d2	-0.038	0.011	-0.135	0.037	0.999648	0.929537	-0.0865	0.024	5.82218	1.879	50	36	MOUSE	105171	37.8	468.09	36	13500000000	37.80%
755.1	P10605	P10605	Cathepsin B	Ctsb	0.116	0.073	-0.229	-0.04	0.999648	0.957801	-0.0565	0.0165	2.0886	1.07267	381	26	MOUSE	38192	67.2	467.78	26	3060000000000	67.20%
756.1	Q9DBG6	Q9DBG6	Dolichyl-diphosphooligosaccharide--protein glycosyltransferase subunit 2	Rpn2	-0.066	-0.129	0.055	0.01	0.999648	0.840685	-0.0055	-0.0595	0.266071	4.37454	55	30	MOUSE	69175.7	48.6	467.58	30	68000000000	48.60%
757.1	P52431	P52431	DNA polymerase delta catalytic subunit	Pold1	-0.011	-0.027	-0.057	-0.074	0.999648	0.839843	-0.034	-0.0505	2.06796	4.38797	45	38	MOUSE	125272	40.5	467.55	38	9370000000	40.50%
758.1	Q3URZ6	Q3URZ6	AHNAK nucleoprotein 2	Ahnak2	0.094	0.104	-0.055	0.017	0.999648	0.810991	0.0195	0.0605	0.962871	5.07347	61	37	MOUSE	83400.5	46.4	466.71	37	36800000000	46.40%
759.1	P13439	P13439	Uridine 5'-monophosphate synthase	Umps	-0.02	0.056	0.04	-0.001	0.999648	0.919295	0.01	0.0275	0.534885	2.12188	49	36	MOUSE	52805	63.6	466.6	36	18900000000	63.60%
760.1	O70310	O70310	Glycylpeptide N-tetradecanoyltransferase 1	Nmt1	0.056	0.068	0.018	0.137	0.999648	0.688978	0.037	0.1025	2.29214	9.66258	72	32	MOUSE	57229.7	51.6	466.23	32	53300000000	51.60%
760.2	O70311	O70311	Glycylpeptide N-tetradecanoyltransferase 2	Nmt2	0.058	0.03	-0.048	0.079	0.999648	0.826747	0.005	0.0545	0.246647	4.79103	36	21	MOUSE	60825.5	35.1	260.74	21	16500000000	35.10%
761.1	Q3URD3	Q3URD3	Sarcolemmal membrane-associated protein	Slmap	0.032	-0.066	-0.039	-0.078	0.999648	0.745804	-0.0035	-0.072	0.178714	6.86564	52	38	MOUSE	97787.5	43.1	465.97	38	21600000000	43.10%
762.1	F8VQ87	F8VQ87	5'-3' exoribonuclease 1	Xrn1	0.006	-0.025	-0.031	0.024	0.999648	0.997542	-0.0125	-0.0005	0.689456	0.0327341	50	38	MOUSE	196409	21.5	465.34	38	11300000000	21.50%
763.1	Q99JI4	Q99JI4	26S proteasome non-ATPase regulatory subunit 6	Psmd6	-0.02	0.033	-0.063	0.054	0.999648	0.859593	-0.0415	0.0435	2.60904	3.76823	59	34	MOUSE	45820.8	70.9	465.16	34	70800000000	70.90%
764.1	P12265	P12265	Beta-glucuronidase	Gusb	0.302	0.269	0.165	0.178	0.999648	0.521906	0.2335	0.2235	15.8942	19.9828	53	31	MOUSE	74650.3	48.4	465.11	31	50500000000	48.40%
765.1	P63101	P63101	14-3-3 protein zeta/delta	Ywhaz	-0.029	0.074	-0.043	0.082	0.999648	0.731297	-0.036	0.078	2.24487	7.54179	171	31	MOUSE	27941.8	89.7	464.67	32	969000000000	89.70%
765.2	P62259	P62259	14-3-3 protein epsilon	Ywhae	-0.028	0.017	-0.065	0.048	0.999648	0.895538	-0.0465	0.0325	2.99191	2.65485	183	28	MOUSE	29344.6	82.3	420.11	28	857000000000	82.30%
765.3	P68254	P68254	14-3-3 protein theta	Ywhaq	-0.077	0.019	0.032	0.009	0.999648	0.958425	-0.0225	0.014	1.20567	1.03784	138	26	MOUSE	28063.1	75.9	401.54	26	728000000000	75.90%
765.4	P61982	P61982	14-3-3 protein gamma	Ywhag	0.003	0.036	-0.002	0.072	0.99978	0.824805	0.0005	0.054	0.0260364	4.81187	167	26	MOUSE	28473.3	89.4	383.72	26	864000000000	89.40%
765.5	P68510	P68510	14-3-3 protein eta	Ywhah	0.023	0.023	0.058	0.097	0.999648	0.807718	0.0405	0.06	2.54975	5.15652	137	25	MOUSE	28382.4	78.8	375.06	25	819000000000	78.80%
765.6	Q9CQV8	Q9CQV8	14-3-3 protein beta/alpha	Ywhab	-0.023	0.065	-0.032	0.035	0.999648	0.838078	-0.0275	0.05	1.65286	4.41623	134	24	MOUSE	28200	86.1	375.73	24	734000000000	86.10%
766.1	Q6KAR6	Q6KAR6	Exocyst complex component 3	Exoc3	0.086	0.063	-0.044	-0.05	0.999648	0.982909	0.021	0.0065	1.0799	0.397575	57	39	MOUSE	87137.8	47.8	464.23	39	16700000000	47.80%
767.1	F8VQ95	F8VQ95	Transforming acidic coiled-coil-containing protein 1	Tacc1	-0.008	-0.057	0.039	-0.005	0.999648	0.903899	0.0155	-0.031	0.862819	2.45419	55	37	MOUSE	85222.6	49.6	463.97	37	14600000000	49.60%
767.2	E9Q8T1	E9Q8T1	Transforming acidic coiled-coil-containing protein 2	Tacc2	-0.022	0.024	-0.068	0	0.999648	0.965635	-0.045	0.012	2.8608	0.872226	10	8	MOUSE	307451	2	92.5	8	2120000000	2.00%
768.1	O70194	O70194	Eukaryotic translation initiation factor 3 subunit D	Eif3d	0.045	0.091	-0.012	0.047	0.999648	0.756415	0.0165	0.069	0.91571	6.37181	80	30	MOUSE	64615.2	61.8	463.46	30	53300000000	61.80%
769.1	Q9R0E2	Q9R0E2	Procollagen-lysine,2-oxoglutarate 5-dioxygenase 1	Plod1	0.236	0.21	-0.006	-0.191	0.999648	0.98802	0.115	0.0095	6.0595	0.29702	59	34	MOUSE	84164	48.3	463.24	34	21000000000	48.30%
769.2	Q9R0E1	Q9R0E1	Procollagen-lysine,2-oxoglutarate 5-dioxygenase 3	Plod3	0.244	0.097	-0.128	-0.053	0.999648	0.948073	0.058	0.022	2.03304	1.34451	38	23	MOUSE	85491.3	32.6	304.73	23	14000000000	32.60%
770.1	Q9D4H1	Q9D4H1	Exocyst complex component 2	Exoc2	-0.047	0.007	0.001	0.033	0.999648	0.942528	-0.023	0.02	1.32836	1.52885	52	36	MOUSE	104984	39	462.47	36	20400000000	39.00%
771.1	Q6P1Y9	Q6P1Y9	Exocyst complex component 1	Exoc1	0.114	0.162	-0.065	-0.009	0.999648	0.795705	0.0245	0.0765	1.16667	5.38567	44	34	MOUSE	103540	39.2	462.29	34	24800000000	39.20%
772.1	E9QK83	E9QK83	Small subunit processome component 20 homolog	Utp20	-0.081	-0.04	-0.003	-0.002	0.999648	0.939073	-0.042	-0.021	2.55426	1.59861	45	40	MOUSE	320549	15.4	461.78	40	16200000000	15.40%
773.1	Q9JHF5	Q9JHF5	A3 subunit of vacuolar-adenosine triphosphatase	Tcirg1	0.107	0.024	-0.055	0.026	0.999648	0.925549	0.026	0.025	1.28848	1.98697	70	33	MOUSE	94142.6	44.1	461.63	33	100000000000	44.10%
774.1	P58681	P58681	Toll-like receptor 7	Tlr7	-0.027	0.011	-0.017	-0.211	0.999648	0.756415	-0.022	-0.1	1.2876	6.37081	40	32	MOUSE	123204	34.2	461.28	32	15200000000	34.20%
775.1	Q9DBC7	Q9DBC7	cAMP-dependent protein kinase type I-alpha regulatory subunit	Prkar1a	-0.066	-0.058	-0.153	-0.009	0.999648	0.895234	-0.1095	-0.0335	7.76244	2.69687	93	32	MOUSE	43469.6	66.6	461.21	32	128000000000	66.60%
776.1	Q8CI51	Q8CI51	PDZ and LIM domain protein 5	Pdlim5	-0.017	-0.047	0.033	0.01	0.999648	0.948073	0.008	-0.0185	0.426806	1.35517	65	30	MOUSE	64553.3	56.6	461.01	30	27600000000	56.60%
777.1	Q62383	Q62383	Transcription elongation factor SPT6	Supt6h	0.101	0.097	0.033	-0.034	0.999648	0.919295	0.067	0.0315	4.47666	2.12017	47	41	MOUSE	200280	26	460.98	41	10800000000	26.00%
778.1	Q8K400	Q8K400	Syntaxin-binding protein 5	Stxbp5	-0.01	0.001	-0.043	0.007	0.999648	0.990387	-0.0265	0.004	1.57189	0.276555	50	34	MOUSE	129246	36.6	460.69	34	18900000000	36.60%
779.1	Q810A7	Q810A7	ATP-dependent RNA helicase DDX42	Ddx42	-0.016	0.011	0.055	-0.076	0.999648	0.903899	0.0195	-0.0325	1.08344	2.43875	50	34	MOUSE	102248	42.6	460.63	34	24500000000	42.60%
780.1	Q6NVE8	Q6NVE8	WD repeat-containing protein 44	Wdr44	0.001	0.018	-0.001	-0.02	1	0.997542	0	-0.001	0	0.0664539	43	33	MOUSE	102124	42.8	460.56	33	8100000000	42.80%
781.1	Q8BH61	Q8BH61	Coagulation factor XIII A chain	F13a1	0.159	0.585	-0.481	0.402	0.999648	0.411388	-0.161	0.4935	4.09001	30.5543	61	34	MOUSE	83719.2	47.6	460.48	34	49900000000	47.60%
782.1	Q9CZ44	Q9CZ44	NSFL1 cofactor p47	Nsfl1c	-0.122	-0.091	0.078	0.133	0.999648	0.958425	-0.022	0.021	0.993548	1.04643	61	32	MOUSE	40709.2	73.5	460.01	32	71300000000	73.50%
783.1	Q9JLI8	Q9JLI8	Squamous cell carcinoma antigen recognized by T-cells 3	Sart3	-0.03	-0.05	-0.104	-0.003	0.999648	0.921603	-0.067	-0.0265	4.44505	2.06145	45	36	MOUSE	110473	42.3	459.98	36	12600000000	42.30%
784.1	P97807	P97807	Fumarate hydratase, mitochondrial	Fh	0.087	0.037	0.023	0.046	0.999648	0.864223	0.055	0.0415	3.56085	3.58247	81	29	MOUSE	54584	71.4	459.15	29	110000000000	71.40%
785.1	Q9WTX8	Q9WTX8	Mitotic spindle assembly checkpoint protein MAD1	Mad1l1	0.032	0.045	0.002	-0.038	0.999648	0.993104	0.017	0.0035	0.963756	0.222763	52	39	MOUSE	83939.4	50	459.13	39	9400000000	50.00%
786.1	Q8BK67	Q8BK67	Protein RCC2	Rcc2	-0.069	0.108	0.043	-0.001	0.999648	0.843582	-0.013	0.0535	0.662496	4.1689	59	30	MOUSE	56724	69	458.85	30	30900000000	69.00%
787.1	O35250-2	O35250-2	Isoform 2 of Exocyst complex component 7	Exoc7	-0.055	-0.029	-0.059	-0.013	0.999648	0.938524	-0.057	-0.021	3.8479	1.62435	56	31	MOUSE	75385.5	52.3	458.6	31	23500000000	52.30%
788.1	P57080	P57080	Ubiquitin carboxyl-terminal hydrolase 25	Usp25	0.061	0.085	-0.025	0.008	0.999648	0.859048	0.018	0.0465	0.975238	3.78885	41	35	MOUSE	122217	41.2	458.59	35	6860000000	41.20%
789.1	Q9D5V5	Q9D5V5	Cullin-5	Cul5	0.02	0.082	-0.066	0.019	0.999648	0.842807	-0.023	0.0505	1.27648	4.28536	49	35	MOUSE	91543.2	44.1	458.4	35	16700000000	44.10%
790.1	Q9CVB6	Q9CVB6	Actin-related protein 2/3 complex subunit 2	Arpc2	0.193	0.14	0.099	0.093	0.999648	0.651618	0.146	0.1165	10.5764	11.4495	151	34	MOUSE	34470.6	75	458.07	34	392000000000	75.00%
791.1	A2AGQ6	A2AGQ6	MAP kinase-activating death domain protein	Madd	-0.066	-0.039	0.029	0.001	0.999648	0.945568	-0.0185	-0.019	0.992854	1.42591	41	34	MOUSE	179237	24.9	457.68	34	5210000000	24.90%
791.2	A2AGQ8	A2AGQ8	MAP kinase-activating death domain protein	Madd	-0.057	-0.034	0.026	0.001	0.999648	0.952646	-0.0155	-0.0165	0.832503	1.225	40	34	MOUSE	174114	25.4	447.16	34	5080000000	25.40%
792.1	O88532	O88532	Zinc finger RNA-binding protein	Zfr	0.057	-0.009	-0.06	0.015	0.999648	0.993762	-0.0015	0.003	0.0714728	0.204502	44	35	MOUSE	117998	38.2	457.64	35	9340000000	38.20%
793.1	Q8BVE3	Q8BVE3	V-type proton ATPase subunit H	Atp6v1h	0.041	0.062	0.043	0.166	0.999648	0.681535	0.042	0.114	2.6884	10.1448	84	30	MOUSE	56310.4	56.5	457.27	30	68700000000	56.50%
794.1	Q8C0D5	Q8C0D5	Elongation factor Tu GTP-binding domain-containing protein 1	Eftud1	0.12	0.04	-0.068	0.045	0.999648	0.862595	0.026	0.0425	1.22317	3.6878	42	33	MOUSE	127201	35.4	457.09	33	9910000000	35.40%
795.1	P70441	P70441	Na(+)/H(+) exchange regulatory cofactor NHE-RF1	Slc9a3r1	-0.021	-0.114	-0.01	-0.023	0.999648	0.779562	-0.0155	-0.0685	0.877421	5.82625	63	34	MOUSE	38884.7	82.5	456.07	34	93300000000	82.50%
796.1	O88508	O88508	DNA (cytosine-5)-methyltransferase 3A	Dnmt3a	-0.009	-0.06	0.146	0.087	0.999648	0.969679	0.0685	0.0135	3.9815	0.794429	53	36	MOUSE	103268	42.1	456.02	36	16300000000	42.10%
797.1	B2RY56	B2RY56	RNA-binding protein 25	Rbm25	-0.024	0.058	0.063	0.052	0.999648	0.814473	0.0195	0.055	1.06292	5.00668	64	42	MOUSE	99892.4	35.6	456	42	26100000000	35.60%
798.1	G5E8Q0	G5E8Q0	Lysosomal trafficking regulator, isoform CRA_a	Lyst	0.146	0.197	-0.136	0.176	0.999648	0.564249	0.005	0.1865	0.178434	18.4341	51	45	MOUSE	430851	13.8	454.97	45	4940000000	13.80%
799.1	P25911	P25911	Tyrosine-protein kinase Lyn	Lyn	-0.04	-0.026	0.113	-0.083	0.999648	0.828101	0.0365	-0.0545	1.92011	4.7364	58	30	MOUSE	59267.6	64.2	454.79	30	37900000000	64.20%
799.2	P25911-2	P25911-2	Isoform 2 of Tyrosine-protein kinase Lyn	Lyn	-0.04	-0.019	0.107	-0.081	0.999648	0.84322	0.0335	-0.05	1.76197	4.24203	56	29	MOUSE	56740.9	64.5	452.89	29	37100000000	64.50%
800.1	Q3UM45	Q3UM45	Protein phosphatase 1 regulatory subunit 7	Ppp1r7	-0.002	0.017	-0.013	0.059	0.999648	0.878663	-0.0075	0.038	0.40643	3.15333	50	32	MOUSE	41405.3	80.6	454.59	32	34600000000	80.60%
801.1	P47757-2	P47757-2	Isoform 2 of F-actin-capping protein subunit beta	Capzb	-0.009	-0.008	-0.081	0.02	0.999648	0.982909	-0.045	0.006	2.78822	0.417044	146	31	MOUSE	30970.5	76.4	454.58	31	394000000000	76.40%
801.2	P47757	P47757	F-actin-capping protein subunit beta	Capzb	-0.003	0.002	-0.075	0.035	0.999648	0.946475	-0.039	0.0185	2.36117	1.39342	126	25	MOUSE	31630.2	72.9	380.09	25	293000000000	72.90%
802.1	P68404-2	P68404-2	Isoform Beta-II of Protein kinase C beta type	Prkcb	-0.184	-0.119	0.024	0.095	0.999648	0.981605	-0.08	-0.012	4.26649	0.588683	59	35	MOUSE	78090.7	53	454.49	38	46100000000	53.00%
802.2	Q4VA93	Q4VA93	Protein kinase C	Prkca	0.041	-0.011	0.034	0.137	0.999648	0.832665	0.0375	0.063	2.35617	4.56676	27	17	MOUSE	77963.7	25.8	205.23	17	36000000000	25.80%
803.1	E9PVA6	E9PVA6	ARF GTPase-activating protein GIT2	Git2	-0.075	-0.061	0.044	-0.014	0.999648	0.878663	-0.0155	-0.0375	0.791005	3.08578	52	35	MOUSE	85197.7	46.6	453.93	35	25600000000	46.60%
803.2	Q9JLQ2	Q9JLQ2	ARF GTPase-activating protein GIT2	Git2	-0.066	-0.061	0.046	-0.032	0.999648	0.848532	-0.01	-0.0465	0.501954	4.05513	46	31	MOUSE	79506.3	45.3	409.37	31	23100000000	45.30%
803.3	Q5F258	Q5F258	ARF GTPase-activating protein GIT1	Git1	-0.014	-0.008	-0.036	0.02	0.999648	0.982909	-0.025	0.006	1.47991	0.417044	36	25	MOUSE	84935	38.1	329.77	25	14100000000	38.10%
804.1	E9Q411	E9Q411	Protein Nbas	Nbas	0.11	0.045	-0.168	0.04	0.999648	0.862595	-0.029	0.0425	1.14008	3.6878	42	37	MOUSE	269022	18.7	453.63	37	13300000000	18.70%
805.1	P05201	P05201	Aspartate aminotransferase, cytoplasmic	Got1	0.078	0.151	-0.106	0.104	0.999648	0.62991	-0.014	0.1275	0.630998	12.5804	56	32	MOUSE	46532	74.5	453.55	32	87900000000	74.50%
806.1	Q91YW3	Q91YW3	DnaJ homolog subfamily C member 3	Dnajc3	0.025	0.048	-0.07	-0.014	0.999648	0.952646	-0.0225	0.017	1.23078	1.22474	63	36	MOUSE	57919.4	49.6	453.48	36	45200000000	49.60%
807.1	P97351	P97351	40S ribosomal protein S3a	Rps3a	0.133	0.115	-0.069	0.049	0.999648	0.731107	0.032	0.082	1.49674	7.54515	104	34	MOUSE	30112.6	77.2	453.15	34	323000000000	77.20%
808.1	Q91YI4-2	Q91YI4-2	Isoform 2 of Beta-arrestin-2	Arrb2	-0.104	-0.017	0.08	-0.041	0.999648	0.907318	-0.012	-0.029	0.536035	2.33824	50	30	MOUSE	48067.1	67.9	452.99	30	25400000000	67.90%
809.1	Q3UDE2	Q3UDE2	Tubulin--tyrosine ligase-like protein 12	Ttll12	-0.032	-0.002	-0.099	0.038	0.999648	0.948073	-0.0655	0.018	4.36324	1.3425	42	31	MOUSE	74726.6	52.4	452.57	31	15400000000	52.40%
810.1	Q9R0G7	Q9R0G7	Zinc finger E-box-binding homeobox 2	Zeb2	-0.056	-0.02	0.014	-0.017	0.999648	0.945762	-0.021	-0.0185	1.17665	1.41375	52	36	MOUSE	138097	30	452.42	36	9760000000	30.00%
811.1	Q8R180	Q8R180	ERO1-like protein alpha	Ero1l	0.271	0.196	-0.108	0.054	0.999648	0.676221	0.0815	0.125	2.97097	10.2482	60	33	MOUSE	54939.2	68.1	452.42	33	57100000000	68.10%
811.2	Q8R2E9	Q8R2E9	ERO1-like protein beta	Ero1lb	0.106	0.09	-0.117	0.129	0.999648	0.664574	-0.0055	0.1095	0.221088	10.8086	21	16	MOUSE	54315.8	32.9	192.23	16	8040000000	32.90%
812.1	Q9WVA4	Q9WVA4	Transgelin-2	Tagln2	-0.039	-0.051	0.022	0.022	0.999648	0.959643	-0.0085	-0.0145	0.450554	1.01022	183	26	MOUSE	22566.2	96.4	452.4	27	950000000000	96.40%
813.1	Q6R5N8	Q6R5N8	Toll-like receptor 13	Tlr13	0.16	0.09	0.139	0.001	0.999648	0.864223	0.1495	0.0455	11.5479	3.60297	60	33	MOUSE	115410	34	452.37	33	41200000000	34.00%
814.1	A0JNY3	A0JNY3	Gephyrin	Gphn	-0.103	-0.02	-0.051	-0.011	0.999648	0.954998	-0.077	-0.0155	5.36297	1.16077	46	34	MOUSE	84349	48.8	452.33	34	15100000000	48.80%
815.1	Q8C0C7	Q8C0C7	Phenylalanine--tRNA ligase alpha subunit	Farsa	0.034	0.035	-0.008	0.082	0.999648	0.804309	0.013	0.0585	0.716714	5.22461	51	31	MOUSE	57711.9	62.2	452.27	31	41100000000	62.20%
816.1	Q9Z0U1	Q9Z0U1	Tight junction protein ZO-2	Tjp2	-0.242	-0.02	-0.04	-0.071	0.999648	0.856156	-0.141	-0.0455	8.37156	3.85671	42	37	MOUSE	131506	34.9	451.98	37	9780000000	34.90%
817.1	Q8BMP6	Q8BMP6	Golgi resident protein GCP60	Acbd3	0.2	0.108	-0.083	0.011	0.999648	0.82172	0.0585	0.0595	2.49127	4.86578	69	34	MOUSE	60407.9	65.7	451.73	34	42000000000	65.70%
818.1	Q3UHQ6	Q3UHQ6	Protein dopey-2	Dopey2	0.018	0.06	0.046	0.084	0.999648	0.747883	0.032	0.072	1.95131	6.82404	42	38	MOUSE	260274	18.2	451.39	38	4330000000	18.20%
819.1	Q3UIA2	Q3UIA2	Rho GTPase-activating protein 17	Arhgap17	-0.095	-0.031	0.113	0.072	0.999648	0.946475	0.009	0.0205	0.378439	1.39475	56	34	MOUSE	92656.9	43.2	451.37	36	34100000000	43.20%
819.2	E9QAJ9	E9QAJ9	Rho GTPase-activating protein 17	Arhgap17	-0.1	-0.023	0.113	0.072	0.999648	0.936451	0.0065	0.0245	0.26766	1.73428	55	33	MOUSE	89380.4	44.3	440.13	34	32800000000	44.30%
820.1	Q6YGZ1	Q6YGZ1	Heparanase	Hpse	0.047	0.11	-0.355	-0.189	0.999648	0.936466	-0.154	-0.0395	5.9945	1.73234	86	31	MOUSE	60349.6	58.8	451.07	31	122000000000	58.80%
821.1	P51881	P51881	ADP/ATP translocase 2	Slc25a5	0.103	-0.047	-0.005	-0.048	0.999648	0.843253	0.049	-0.0475	2.9273	4.20908	119	34	MOUSE	33158.9	75.5	450.9	34	460000000000	75.50%
821.2	P48962	P48962	ADP/ATP translocase 1	Slc25a4	0.12	-0.033	-0.008	-0.059	0.999648	0.848921	0.056	-0.046	3.30752	4.01283	85	29	MOUSE	33131.9	75.5	406.49	29	308000000000	75.50%
822.1	Q80UM7	Q80UM7	Mannosyl-oligosaccharide glucosidase	Mogs	0.032	-0.005	0.065	-0.08	0.999648	0.867802	0.0485	-0.0425	3.15106	3.41957	47	32	MOUSE	92000.8	40.4	449.52	32	17300000000	40.40%
823.1	Q6P9Q4	Q6P9Q4	FH1/FH2 domain-containing protein 1	Fhod1	-0.208	-0.063	-0.002	0.101	0.999648	0.957057	-0.105	0.019	5.90739	1.10197	48	36	MOUSE	130853	36	449.1	36	9280000000	36.00%
824.1	Q9Z1X4-3	Q9Z1X4-3	Isoform 3 of Interleukin enhancer-binding factor 3	Ilf3	0.092	0.036	-0.08	-0.065	0.999648	0.961654	0.006	-0.0145	0.266646	0.956744	66	35	MOUSE	98163.7	37.8	448.69	35	33300000000	37.80%
824.2	Q91WM1	Q91WM1	Spermatid perinuclear RNA-binding protein	Strbp	0.058	-0.033	0.038	0.058	0.999648	0.967539	0.048	0.0125	3.13185	0.831701	9	6	MOUSE	74388	9.2	64.84	6	2960000000	9.20%
825.1	Q99KE1	Q99KE1	NAD-dependent malic enzyme, mitochondrial	Me2	0.194	0.146	-0.072	0.026	0.999648	0.744394	0.061	0.086	2.71775	7.10244	60	30	MOUSE	66482.5	61.2	447.37	31	36800000000	61.20%
826.1	Q60949	Q60949	TBC1 domain family member 1	Tbc1d1	0.003	0.039	0.036	0.042	0.999648	0.865686	0.0195	0.0405	1.11795	3.48426	41	36	MOUSE	143564	30.5	447.11	36	8610000000	30.50%
826.2	E9Q6L4	E9Q6L4	TBC1 domain family member 1	Tbc1d1	-0.005	0.049	0.038	0.056	0.999648	0.828101	0.0165	0.0525	0.925897	4.73688	37	32	MOUSE	118382	32.5	402.34	32	8330000000	32.50%
826.3	E9Q6Q8	E9Q6Q8	TBC1 domain family member 4	Tbc1d4	-0.225	-0.063	-0.102	-0.106	0.999648	0.718893	-0.1635	-0.0845	11.4251	8.06843	35	27	MOUSE	141869	21.7	341.21	27	9140000000	21.70%
827.1	Q8BL80	Q8BL80	Rho GTPase-activating protein 22	Arhgap22	-0.033	-0.037	0.133	0.036	0.999648	0.997542	0.05	-0.0005	2.68882	0.0316806	40	33	MOUSE	78354.7	50.5	446.91	33	15600000000	50.50%
828.1	P14576	P14576	Signal recognition particle 54 kDa protein	Srp54	0.032	0.061	-0.043	0.046	0.999648	0.822707	-0.0055	0.0535	0.282794	4.8319	67	35	MOUSE	56005.1	65.4	446.69	35	39500000000	65.40%
828.2	E9PXC0	E9PXC0	Protein Srp54b	Srp54c	0.033	0.063	-0.043	0.054	0.999648	0.795705	-0.005	0.0585	0.256099	5.38297	62	33	MOUSE	56100.2	62.5	413.9	33	35400000000	62.50%
829.1	Q922R8	Q922R8	Protein disulfide-isomerase A6	Pdia6	-0.028	-0.026	-0.056	0.025	0.999648	0.997542	-0.042	-0.0005	2.67009	0.0326588	95	27	MOUSE	48498.9	57.9	446.69	27	267000000000	57.90%
829.2	Q3TML0	Q3TML0	Protein disulfide-isomerase A6	Pdia6	0.044	-0.022	-0.094	0.031	0.999648	0.987392	-0.025	0.0045	1.29044	0.301928	105	27	MOUSE	49087.6	57.3	446.34	27	272000000000	57.30%
830.1	A2A8R7	A2A8R7	Terminal uridylyltransferase 4	Zcchc11	-0.03	-0.058	0.003	-0.034	0.999648	0.848921	-0.0135	-0.046	0.750269	4.01854	44	41	MOUSE	187918	24.5	446.66	41	5490000000	24.50%
830.2	Q5BLK4	Q5BLK4	Terminal uridylyltransferase 7	Zcchc6	-0.021	0.032	-0.01	-0.038	0.999648	0.993762	-0.0155	-0.003	0.877421	0.194437	37	35	MOUSE	171382	24.2	402.08	35	9490000000	24.20%
831.1	Q62523	Q62523	Zyxin	Zyx	-0.123	-0.11	0.074	0.008	0.999648	0.856156	-0.0245	-0.051	1.12465	3.85143	50	30	MOUSE	61857	65.7	446.52	30	46900000000	65.70%
832.1	Q9CPV4	Q9CPV4	Glyoxalase domain-containing protein 4	Glod4	-0.021	-0.015	-0.047	0.143	0.999648	0.834894	-0.034	0.064	2.09341	4.52372	74	28	MOUSE	33601.4	80.8	446.15	28	77800000000	80.80%
833.1	Q9JLQ0	Q9JLQ0	CD2-associated protein	Cd2ap	-0.076	-0.006	-0.015	0.063	0.999648	0.916937	-0.0455	0.0285	2.85886	2.16862	52	39	MOUSE	70619.8	56	445.93	39	18500000000	56.00%
834.1	B1ATD5	B1ATD5	MCG9626, isoform CRA_b	Mtmr3	-0.103	-0.112	-0.113	-0.057	0.999648	0.720909	-0.108	-0.0845	8.12031	7.94466	40	33	MOUSE	132130	34.9	445.71	33	7410000000	34.90%
835.1	B1AXI9	B1AXI9	5-azacytidine induced gene 1	Cep131	-0.049	-0.196	0.014	-0.107	0.999648	0.6218	-0.0175	-0.1515	0.970691	14.0633	42	37	MOUSE	120798	39.4	445.51	37	6600000000	39.40%
836.1	E9PUU4	E9PUU4	Gem-associated protein 5	Gemin5	0.065	0.068	-0.03	0.065	0.999648	0.757675	0.0175	0.0665	0.934617	6.2681	45	40	MOUSE	169370	25.9	445.44	40	9870000000	25.90%
837.1	Q925I1	Q925I1	ATPase family AAA domain-containing protein 3	Atad3	0.076	-0.103	0.113	-0.075	0.999648	0.71297	0.0945	-0.089	6.89302	8.6812	58	37	MOUSE	66912	53.8	445.28	37	24900000000	53.80%
838.1	Q6Y7W8	Q6Y7W8	PERQ amino acid-rich with GYF domain-containing protein 2	Gigyf2	-0.026	-0.015	0.012	0.056	0.999648	0.944337	-0.007	0.0205	0.374394	1.48652	53	41	MOUSE	149475	32.9	445.16	42	11800000000	32.90%
839.1	V9GX40	V9GX40	Synergin gamma	Synrg	0.01	-0.028	0.032	-0.026	0.999648	0.916937	0.021	-0.027	1.21908	2.17043	44	36	MOUSE	142565	32.8	444.5	36	15000000000	32.80%
840.1	Q60520-1	Q60520-1	Isoform 2 of Paired amphipathic helix protein Sin3a	Sin3a	-0.038	-0.069	0.064	-0.064	0.999648	0.757675	0.013	-0.0665	0.672304	6.26667	42	36	MOUSE	146270	25.5	444.02	36	10200000000	25.50%
841.1	Q9WUA2	Q9WUA2	Phenylalanine--tRNA ligase beta subunit	Farsb	0.072	0.069	-0.039	0.097	0.999648	0.720231	0.0165	0.083	0.85677	8.01927	64	35	MOUSE	66380.7	49.7	443.78	35	72200000000	49.70%
842.1	Q921L5	Q921L5	Conserved oligomeric Golgi complex subunit 2	Cog2	0.087	-0.063	-0.144	-0.026	0.999648	0.858143	-0.0285	-0.0445	1.23685	3.82071	40	31	MOUSE	82494.6	47.7	443.3	31	5800000000	47.70%
843.1	Q8VHE0	Q8VHE0	Translocation protein SEC63 homolog	Sec63	0.125	-0.002	-0.09	0	0.999648	0.997542	0.0175	-0.001	0.752316	0.0676176	50	33	MOUSE	88267.8	41	442.7	33	19600000000	41.00%
844.1	Q6ZWX6	Q6ZWX6	Eukaryotic translation initiation factor 2 subunit 1	Eif2s1	0.027	0.076	-0.019	0.011	0.999648	0.864223	0.004	0.0435	0.209263	3.57863	83	31	MOUSE	36392.8	77.7	442.55	31	97000000000	77.70%
845.1	O08739	O08739	AMP deaminase 3	Ampd3	0.106	-0.02	-0.05	-0.012	0.999648	0.953273	0.028	-0.016	1.41555	1.2024	49	37	MOUSE	89164.2	47.5	441.67	38	18200000000	47.50%
845.2	A2AE27	A2AE27	AMP deaminase 2	Ampd2	-0.002	0.1	0.005	0.058	0.999648	0.735552	0.0015	0.079	0.0785598	7.47673	40	34	MOUSE	95378.9	38.5	384.48	34	11000000000	38.50%
846.1	Q6NXL1	Q6NXL1	Protein Sec24d	Sec24d	0.126	0.046	-0.072	0.032	0.999648	0.87462	0.027	0.039	1.24923	3.32352	47	32	MOUSE	114157	33.2	441.41	32	16300000000	33.20%
847.1	Q08943-2	Q08943-2	Isoform 2 of FACT complex subunit SSRP1	Ssrp1	-0.033	0.047	0.017	-0.04	0.999648	0.993104	-0.008	0.0035	0.426806	0.221163	49	34	MOUSE	81816	41	440.65	34	33900000000	41.00%
848.1	P63005	P63005	Platelet-activating factor acetylhydrolase IB subunit alpha	Pafah1b1	0.068	0.08	-0.049	0.079	0.999648	0.725234	0.0095	0.0795	0.472047	7.71583	65	33	MOUSE	47239.7	70.4	440.23	33	87700000000	70.40%
849.1	Q99KK2	Q99KK2	N-acylneuraminate cytidylyltransferase	Cmas	0.138	0.182	-0.157	0.032	0.999648	0.71297	-0.0095	0.107	0.336141	8.4411	53	30	MOUSE	48684.7	61.1	439.89	30	39500000000	61.10%
850.1	O89001	O89001	Carboxypeptidase D	Cpd	0.273	0.389	0.196	-0.004	0.999648	0.71297	0.2345	0.1925	17.1868	8.6883	46	36	MOUSE	153430	29.4	439.85	36	8880000000	29.40%
851.1	F8WH69	F8WH69	Neutrophil cytosol factor 1	Ncf1	-0.077	0.02	0.037	0.073	0.999648	0.850521	-0.02	0.0465	1.05109	3.94626	79	33	MOUSE	46185.6	69	439.84	33	91600000000	69.00%
852.1	Q99LF4	Q99LF4	tRNA-splicing ligase RtcB homolog	Rtcb	0.014	0.06	-0.057	0.086	0.999648	0.744869	-0.0215	0.073	1.20627	6.92492	68	29	MOUSE	55761.8	64.9	438.7	29	65800000000	64.90%
853.1	P49710	P49710	Hematopoietic lineage cell-specific protein	Hcls1	-0.079	-0.106	0.17	0.151	0.999648	0.958425	0.0455	0.0225	2.01249	1.0337	83	32	MOUSE	54296.3	50	438.09	32	199000000000	50.00%
854.1	P63085	P63085	Mitogen-activated protein kinase 1	Mapk1	-0.047	0.011	0.008	0.022	0.999648	0.952532	-0.0195	0.0165	1.10065	1.24304	81	29	MOUSE	41674.2	88.8	437.91	30	99900000000	88.80%
854.2	Q63844	Q63844	Mitogen-activated protein kinase 3	Mapk3	-0.087	-0.049	-0.043	0.068	0.999648	0.981605	-0.065	0.0095	4.41914	0.586876	70	28	MOUSE	43408	65.5	409.14	28	108000000000	65.50%
854.3	Q61532	Q61532	Mitogen-activated protein kinase 6	Mapk6	-0.005	-0.08	-0.178	0.144	0.999648	0.93845	-0.0915	0.032	5.39989	1.67118	12	9	MOUSE	82882.6	15.9	123.4	9	7560000000	15.90%
855.1	Q9WUD1	Q9WUD1	STIP1 homology and U box-containing protein 1	Stub1	-0.081	-0.042	-0.061	-0.017	0.999648	0.906872	-0.071	-0.0295	4.97225	2.38334	58	32	MOUSE	35365.1	84.2	437.8	32	28500000000	84.20%
856.1	Q8K3H0	Q8K3H0	DCC-interacting protein 13-alpha	Appl1	0.061	0.12	-0.066	0.036	0.999648	0.745212	-0.0025	0.078	0.117949	6.88583	47	32	MOUSE	80011.4	56.8	437.24	32	22700000000	56.80%
857.1	Q99MN9	Q99MN9	Propionyl-CoA carboxylase beta chain, mitochondrial	Pccb	0.058	0.058	-0.007	0.019	0.999648	0.877037	0.0255	0.0385	1.46748	3.21297	61	30	MOUSE	59035.6	66.3	436.96	30	32700000000	66.30%
858.1	E9QMK9	E9QMK9	Protein 9030617O03Rik	9030617O03Rik	-0.069	-0.01	-0.048	0.016	0.999648	0.993762	-0.0585	0.003	3.95288	0.204252	59	29	MOUSE	70890.5	50.8	436.87	29	30100000000	50.80%
859.1	Q91YJ2	Q91YJ2	Sorting nexin-4	Snx4	0.055	0.051	-0.015	0.128	0.999648	0.717261	0.02	0.0895	1.11517	8.18044	46	31	MOUSE	52061.9	65.7	436.72	31	22600000000	65.70%
860.1	Q3TUQ5	Q3TUQ5	Pinin	Pnn	-0.018	-0.138	0.037	0.003	0.999648	0.810991	0.0095	-0.0675	0.508981	5.05343	46	33	MOUSE	82674.4	38.5	436.3	33	22900000000	38.50%
861.1	Q8VDD9	Q8VDD9	PH-interacting protein	Phip	-0.012	-0.033	0.021	-0.061	0.999648	0.845871	0.0045	-0.047	0.237938	4.11023	42	38	MOUSE	208491	25	436.02	39	5610000000	25.00%
861.2	Q921C3	Q921C3	Bromodomain and WD repeat-containing protein 1	Brwd1	0.003	0.004	-0.047	-0.04	0.999648	0.948073	-0.022	-0.018	1.26245	1.33666	8	8	MOUSE	262476	3.9	71.24	8	285000000	3.90%
861.3	A2AHJ4	A2AHJ4	Bromodomain and WD repeat-containing protein 3	Brwd3	-0.036	-0.012	0.056	0.017	0.999648	0.994617	0.01	0.0025	0.516216	0.169235	6	6	MOUSE	204536	2.8	69.96	6	492000000	2.80%
862.1	Q9D4H8	Q9D4H8	Cullin-2	Cul2	0.018	0.012	-0.091	0.022	0.999648	0.951235	-0.0365	0.017	2.07758	1.2852	45	39	MOUSE	87503	46.5	435.75	39	20400000000	46.50%
863.1	Q9WV32	Q9WV32	Actin-related protein 2/3 complex subunit 1B	Arpc1b	0.073	0.024	0.051	0.059	0.999648	0.865653	0.062	0.0415	4.23251	3.52487	87	28	MOUSE	41861.9	66.1	435.19	28	413000000000	66.10%
863.2	Q9R0Q6	Q9R0Q6	Actin-related protein 2/3 complex subunit 1A	Arpc1a	0.145	0.056	0.086	0.136	0.999648	0.70802	0.1155	0.096	8.51644	8.80696	22	16	MOUSE	42196.1	46.2	188.38	16	5730000000	46.20%
864.1	Q8K284	Q8K284	General transcription factor 3C polypeptide 1	Gtf3c1	-0.056	-0.056	0.009	-0.073	0.999648	0.767329	-0.0235	-0.0645	1.33971	6.0229	42	38	MOUSE	240097	19.2	435.18	38	6690000000	19.20%
865.1	Q6PB93	Q6PB93	Polypeptide N-acetylgalactosaminyltransferase 2	Galnt2	-0.047	-0.164	0.086	-0.122	0.999648	0.61462	0.0195	-0.143	0.990761	14.1944	50	32	MOUSE	65255.1	60.8	435.17	32	21800000000	60.80%
865.2	O08832	O08832	Polypeptide N-acetylgalactosaminyltransferase 4	Galnt4	-0.067	-0.187	0.101	-0.134	0.999648	0.599967	0.017	-0.1605	0.800968	15.683	11	10	MOUSE	67409.5	18.6	101.88	10	1390000000	18.60%
866.1	Q9JLI6	Q9JLI6	Selenocysteine lyase	Scly	-0.077	0.117	-0.207	-0.176	0.999648	0.951458	-0.142	-0.0295	9.71094	1.26858	51	30	MOUSE	47629.5	65.2	435.05	30	38500000000	65.20%
867.1	A2APB8	A2APB8	Targeting protein for Xklp2	Tpx2	-0.121	-0.194	0.175	-0.093	0.999648	0.627874	0.027	-0.1435	1.01481	13.0187	47	37	MOUSE	86348.9	49.9	434.84	37	11900000000	49.90%
868.1	O35685	O35685	Nuclear migration protein nudC	Nudc	-0.066	-0.074	0.035	0.079	0.999648	0.996496	-0.0155	0.0025	0.812833	0.135947	72	32	MOUSE	38357.3	68	434.69	32	70200000000	68.00%
869.1	Q8BFR4	Q8BFR4	N-acetylglucosamine-6-sulfatase	Gns	0.177	0.121	-0.086	-0.021	0.999648	0.865653	0.0455	0.05	1.95084	3.53034	126	26	MOUSE	61915.5	50.7	434.68	26	233000000000	50.70%
870.1	P51432	P51432	1-phosphatidylinositol 4,5-bisphosphate phosphodiesterase beta-3	Plcb3	-0.077	-0.007	-0.006	-0.004	0.999648	0.982909	-0.0415	-0.0055	2.54036	0.384628	43	38	MOUSE	140340	29.2	434.01	38	17600000000	29.20%
871.1	Q8C9B9	Q8C9B9	Death-inducer obliterator 1	Dido1	-0.022	0.037	0.246	-0.064	0.999648	0.965635	0.112	-0.0135	5.53588	0.885369	39	36	MOUSE	248769	18.8	433.99	36	122000000000	18.80%
872.1	Q8K124	Q8K124	Pleckstrin homology domain-containing family O member 2	Plekho2	-0.008	0.052	0.041	0.096	0.999648	0.744869	0.0165	0.074	0.921841	6.91475	65	30	MOUSE	54213.8	57.1	433.8	30	77000000000	57.10%
873.1	Q7TSC1	Q7TSC1	Protein PRRC2A	Prrc2a	0.098	0.011	0.076	0.064	0.999648	0.878663	0.087	0.0375	6.3095	3.06091	53	39	MOUSE	229769	20.6	433.48	39	6690000000	20.60%
874.1	Q9Z1E4	Q9Z1E4	Glycogen [starch] synthase, muscle	Gys1	0.037	0.059	-0.12	0.086	0.999648	0.745804	-0.0415	0.0725	2.20686	6.86462	47	31	MOUSE	84723.9	40.2	433.09	32	13300000000	40.20%
875.1	Q6PR54-3	Q6PR54-3	Isoform 3 of Telomere-associated protein RIF1	Rif1	-0.008	0.016	0.12	-0.04	0.999648	0.967327	0.056	-0.012	3.30752	0.844566	37	34	MOUSE	269245	15.5	432.99	34	4710000000	15.50%
876.1	O54782	O54782	Epididymis-specific alpha-mannosidase	Man2b2	0.106	-0.114	-0.08	-0.194	0.999648	0.606251	0.013	-0.154	0.581047	14.5141	56	28	MOUSE	115836	37.1	432.62	28	24400000000	37.10%
877.1	Q91YH5	Q91YH5	Atlastin-3	Atl3	0.045	-0.063	0.044	-0.214	0.999648	0.656647	0.0445	-0.1385	2.87614	11.1895	66	29	MOUSE	61030.4	59.5	432.56	29	85100000000	59.50%
877.2	Q6PA06	Q6PA06	Atlastin-2	Atl2	0.08	-0.079	-0.085	-0.025	0.999648	0.835782	-0.0025	-0.052	0.110625	4.49966	33	23	MOUSE	66850.5	37.7	297.52	23	11100000000	37.70%
877.3	Q8BH66	Q8BH66	Atlastin-1	Atl1	0.065	-0.162	-0.033	-0.062	0.999648	0.681535	0.016	-0.112	0.844702	10.0368	9	6	MOUSE	63775.6	10.2	56.05	6	7800000000	10.20%
878.1	Q91YI0	Q91YI0	Argininosuccinate lyase	Asl	0.001	-0.007	-0.087	0.084	0.999648	0.884396	-0.043	0.0385	2.59061	2.94653	65	30	MOUSE	51909.4	60.1	432.16	30	43000000000	60.10%
879.1	P54071	P54071	Isocitrate dehydrogenase [NADP], mitochondrial	Idh2	0.119	0.143	-0.038	0.043	0.999648	0.717261	0.0405	0.093	2.14583	8.15088	79	30	MOUSE	51361.7	59.9	431.94	30	200000000000	59.90%
880.1	Q9D071	Q9D071	MMS19 nucleotide excision repair protein homolog	Mms19	-0.073	-0.035	-0.079	-0.039	0.999648	0.878663	-0.076	-0.037	5.40551	3.13175	43	29	MOUSE	114741	38.7	430.91	29	9270000000	38.70%
881.1	P62908	P62908	40S ribosomal protein S3	Rps3	0.068	0.135	-0.088	0.058	0.999648	0.70802	-0.01	0.0965	0.466469	8.90839	113	29	MOUSE	26845	84.3	430.82	29	343000000000	84.30%
882.1	Q99NB1	Q99NB1	Acetyl-coenzyme A synthetase 2-like, mitochondrial	Acss1	0.17	0.083	-0.14	-0.006	0.999648	0.883263	0.015	0.0385	0.525453	2.95921	45	29	MOUSE	75363.7	57.3	430.75	29	22000000000	57.30%
883.1	A2ANY6	A2ANY6	Midasin	Mdn1	-0.043	0.03	0.02	0.065	0.999648	0.844435	-0.0115	0.0475	0.618353	4.13636	46	45	MOUSE	636264	8.8	430.39	45	10400000000	8.80%
884.1	Q9D554	Q9D554	Splicing factor 3A subunit 3	Sf3a3	0.041	0.057	0.048	0.029	0.999648	0.862595	0.0445	0.043	2.87492	3.69893	53	30	MOUSE	59183.1	59.2	430.21	30	32800000000	59.20%
885.1	P41241	P41241	Tyrosine-protein kinase CSK	Csk	-0.129	-0.071	0.036	0.059	0.999648	0.984835	-0.0465	-0.006	2.47643	0.352051	57	26	MOUSE	51286	66.6	429.57	26	38400000000	66.60%
887.1	Q9EQ20	Q9EQ20	Methylmalonate-semialdehyde dehydrogenase [acylating], mitochondrial	Aldh6a1	0.067	0.037	-0.028	0.11	0.999648	0.755012	0.0195	0.0735	1.05159	6.5628	48	29	MOUSE	58371.1	65	428.72	29	22200000000	65.00%
888.1	Q9CXF4	Q9CXF4	TBC1 domain family member 15	Tbc1d15	-0.076	-0.096	0	0.027	0.999648	0.906336	-0.038	-0.0345	2.28049	2.40361	53	35	MOUSE	77495.7	45.6	427.55	35	22400000000	45.60%
889.1	Q61510	Q61510	E3 ubiquitin/ISG15 ligase TRIM25	Trim25	-0.027	0.025	-0.074	0.034	0.999648	0.906336	-0.0505	0.0295	3.27236	2.40154	51	31	MOUSE	73265.5	58.2	427.44	31	19600000000	58.20%
890.1	A3KGS3	A3KGS3	Ral GTPase-activating protein subunit alpha-2	Ralgapa2	-0.108	-0.05	-0.063	0.063	0.999648	0.982909	-0.0855	0.0065	6.10043	0.397575	46	35	MOUSE	212567	22.3	427.43	35	23800000000	22.30%
890.2	Q6GYP7-2	Q6GYP7-2	Isoform 2 of Ral GTPase-activating protein subunit alpha-1	Ralgapa1	0.041	-0.01	-0.038	0.017	0.999648	0.992169	0.0015	0.0035	0.0750929	0.239026	22	18	MOUSE	234639	8.4	175	18	5920000000	8.40%
891.1	Q99LE6	Q99LE6	ATP-binding cassette sub-family F member 2	Abcf2	0.023	0.106	0.046	0.051	0.999648	0.737631	0.0345	0.0785	2.13147	7.29862	53	36	MOUSE	72351	48.7	427.39	36	21100000000	48.70%
892.1	Q922U1	Q922U1	U4/U6 small nuclear ribonucleoprotein Prp3	Prpf3	0.044	0.013	0.094	0.017	0.999648	0.95655	0.069	0.015	4.71955	1.12062	49	35	MOUSE	77624.6	50.3	427.22	35	17500000000	50.30%
893.1	P22682	P22682	E3 ubiquitin-protein ligase CBL	Cbl	0.017	0.047	-0.089	0.103	0.999648	0.744869	-0.036	0.075	2.05475	6.91203	54	30	MOUSE	101703	42.6	427.01	30	17800000000	42.60%
893.2	Q3TTA7	Q3TTA7	E3 ubiquitin-protein ligase CBL-B	Cblb	0.068	0.079	-0.039	0	0.999648	0.878663	0.0145	0.0395	0.750068	3.11282	17	12	MOUSE	110574	13.5	157.38	12	4150000000	13.50%
894.1	P47713	P47713	Cytosolic phospholipase A2	Pla2g4a	0.106	0.088	0.091	0.165	0.999648	0.62991	0.0985	0.1265	7.3024	11.9559	41	30	MOUSE	85734.2	43.7	426.32	30	18100000000	43.70%
895.1	P70429	P70429	Ena/VASP-like protein	Evl	0.013	-0.014	0.06	0.123	0.999648	0.849837	0.0365	0.0545	2.24186	3.96332	74	32	MOUSE	44450.7	66.1	426.27	33	43500000000	66.10%
896.1	Q8CI71	Q8CI71	Coiled-coil domain-containing protein 132	Ccdc132	-0.061	0.054	0	0.007	0.999648	0.905373	-0.0305	0.0305	1.80288	2.42427	42	36	MOUSE	112028	33	426.14	36	12600000000	33.00%
897.1	P12970	P12970	60S ribosomal protein L7a	Rpl7a	0.083	0.212	-0.088	0.062	0.999648	0.656647	-0.0025	0.137	0.109434	11.0881	78	31	MOUSE	30147.2	67.6	425.96	31	252000000000	67.60%
898.1	Q62376	Q62376	U1 small nuclear ribonucleoprotein 70 kDa	Snrnp70	-0.095	-0.08	0.006	-0.053	0.999648	0.761103	-0.0445	-0.0665	2.64518	6.20445	85	38	MOUSE	52048.2	48.8	425.36	38	55100000000	48.80%
899.1	Q8BWG8-2	Q8BWG8-2	Isoform 1B of Beta-arrestin-1	Arrb1	-0.145	-0.058	0.039	0.034	0.999648	0.969679	-0.053	-0.012	2.77065	0.794344	55	32	MOUSE	46671.3	76.3	425.33	32	36100000000	76.30%
900.1	Q5SWN2	Q5SWN2	Replication protein A 70 kDa DNA-binding subunit	Rpa1	-0.006	0.008	0.138	-0.151	0.999648	0.808099	0.066	-0.0715	3.89495	5.14488	51	34	MOUSE	72040.3	48.7	424.88	34	19000000000	48.70%
901.1	Q68FH4	Q68FH4	N-acetylgalactosamine kinase	Galk2	-0.005	-0.006	-0.026	0.107	0.999648	0.856156	-0.0155	0.0505	0.875136	3.8549	62	29	MOUSE	51472.3	71.6	424.8	29	34700000000	71.60%
902.1	Q8BWZ3	Q8BWZ3	N-alpha-acetyltransferase 25, NatB auxiliary subunit	Naa25	0.066	0.105	-0.044	0.088	0.999648	0.694707	0.011	0.0965	0.556627	9.56698	43	35	MOUSE	112733	36.9	424.2	35	7620000000	36.90%
903.1	Q9DC23	Q9DC23	DnaJ homolog subfamily C member 10	Dnajc10	0.022	-0.019	-0.037	-0.017	0.999648	0.946759	-0.0075	-0.018	0.396084	1.37129	45	30	MOUSE	91950.7	37.7	424.14	30	23300000000	37.70%
904.1	P67778	P67778	Prohibitin	Phb	0.043	-0.077	0.009	-0.092	0.999648	0.717261	0.026	-0.0845	1.53775	8.24787	62	25	MOUSE	29876.6	88.9	424.05	25	126000000000	88.90%
905.1	Q8BWY3	Q8BWY3	Eukaryotic peptide chain release factor subunit 1	Etf1	0.027	0.079	-0.043	0.098	0.999648	0.71297	-0.008	0.0885	0.419213	8.67576	62	27	MOUSE	49258.2	72	423.57	27	52600000000	72.00%
906.1	Q0VBL3	Q0VBL3	Protein Rbm15	Rbm15	0.052	0.028	0.051	-0.03	0.999648	0.997542	0.0515	-0.001	3.41415	0.0649916	52	34	MOUSE	105948	38.8	423.37	34	9800000000	38.80%
907.1	Q9D6Y9	Q9D6Y9	1,4-alpha-glucan-branching enzyme	Gbe1	-0.065	-0.037	-0.16	-0.031	0.999648	0.890924	-0.1125	-0.034	7.91633	2.83514	46	31	MOUSE	80818.6	41	423.3	31	27200000000	41.00%
908.1	Q91W89	Q91W89	Alpha-mannosidase 2C1	Man2c1	0.035	0.112	-0.152	-0.022	0.999648	0.878663	-0.0585	0.045	3.08988	3.18598	39	32	MOUSE	117055	39.4	423.27	32	12200000000	39.40%
909.1	Q8CJ53-3	Q8CJ53-3	Isoform 3 of Cdc42-interacting protein 4	Trip10	-0.001	-0.089	0.076	0.082	0.999648	0.994617	0.0375	-0.0035	2.24318	0.1832	37	33	MOUSE	62880.8	60.8	423.13	33	10800000000	60.80%
910.1	Q505F5	Q505F5	Leucine-rich repeat-containing protein 47	Lrrc47	-0.047	0.028	-0.1	-0.012	0.999648	0.981605	-0.0735	0.008	5.07198	0.558348	55	32	MOUSE	64216.7	61.7	423.08	32	33000000000	61.70%
911.1	Q8C3Y4	Q8C3Y4	Kinetochore-associated protein 1	Kntc1	-0.047	-0.05	0.077	-0.02	0.999648	0.888142	0.015	-0.035	0.757503	2.89753	46	38	MOUSE	253263	16.8	422.93	38	6620000000	16.80%
912.1	P59016	P59016	Vacuolar protein sorting-associated protein 33B	Vps33b	0.045	0.132	-0.057	0.008	0.999648	0.78754	-0.006	0.07	0.299221	5.52135	42	32	MOUSE	71209.7	47.9	422.89	32	11700000000	47.90%
913.1	Q80U72-3	Q80U72-3	Isoform 3 of Protein scribble homolog	Scrib	-0.088	-0.095	-0.013	-0.046	0.999648	0.756415	-0.0505	-0.0705	3.17984	6.49341	45	34	MOUSE	181002	25.2	422.78	34	8800000000	25.20%
914.1	Q9QWT9	Q9QWT9	Kinesin-like protein KIFC1	Kifc1	-0.128	-0.143	0.103	-0.069	0.999648	0.685143	-0.0125	-0.106	0.509448	9.94164	42	35	MOUSE	74722.2	52.6	422.49	35	8020000000	52.60%
914.2	E9PUA5	E9PUA5	Kinesin-like protein KIFC1	Kifc5b	-0.109	-0.128	0.104	-0.092	0.999648	0.662373	-0.0025	-0.11	0.101115	10.8926	39	33	MOUSE	74251.6	49.8	403.76	33	7480000000	49.80%
915.1	Q7TSG2	Q7TSG2	RNA polymerase II subunit A C-terminal domain phosphatase	Ctdp1	-0.038	0.033	0.015	-0.011	0.999648	0.97003	-0.0115	0.011	0.623856	0.780503	42	36	MOUSE	105579	43	422.48	36	6990000000	43.00%
916.1	P60670	P60670	Nuclear protein localization protein 4 homolog	Nploc4	-0.047	0	-0.103	0.052	0.999648	0.925228	-0.075	0.026	5.1799	2.00384	50	30	MOUSE	68985.8	52.1	422.39	30	30000000000	52.10%
917.1	P35486	P35486	Pyruvate dehydrogenase E1 component subunit alpha, somatic form, mitochondrial	Pdha1	0.148	0.154	0.019	0.013	0.999648	0.756415	0.0835	0.0835	5.29264	6.49528	76	32	MOUSE	43915.5	62.8	422.09	32	80800000000	62.80%
918.1	Q6ZQH8	Q6ZQH8	Nucleoporin NUP188 homolog	Nup188	-0.038	-0.039	-0.014	0.01	0.999648	0.958425	-0.026	-0.0145	1.54524	1.04685	37	31	MOUSE	199088	21.5	421.82	31	6180000000	21.50%
919.1	Q9WVE8	Q9WVE8	Protein kinase C and casein kinase substrate in neurons protein 2	Pacsin2	-0.003	0.033	-0.066	-0.048	0.999648	0.982909	-0.0345	-0.0075	2.07079	0.492304	62	32	MOUSE	56174.2	54.5	421.8	32	61400000000	54.50%
920.1	Q9EP69	Q9EP69	Phosphatidylinositide phosphatase SAC1	Sacm1l	0.033	-0.062	-0.095	-0.081	0.999648	0.748489	-0.031	-0.0715	1.67103	6.78927	53	30	MOUSE	67513.1	50.5	421.25	30	51100000000	50.50%
921.1	P42230	P42230	Signal transducer and activator of transcription 5A	Stat5a	-0.045	0.01	-0.004	0	0.999648	0.98498	-0.0245	0.005	1.4325	0.34798	43	33	MOUSE	91400.2	42.4	421.14	33	15300000000	42.40%
921.2	P42232	P42232	Signal transducer and activator of transcription 5B	Stat5b	0.023	0.026	0.022	0.032	0.999648	0.906872	0.0225	0.029	1.32122	2.35596	38	27	MOUSE	90514	37	358.69	27	15000000000	37.00%
922.1	E9Q6A7	E9Q6A7	Protein Bptf	Bptf	-0.012	-0.021	0.116	-0.039	0.999648	0.903899	0.052	-0.03	3.03183	2.44045	44	41	MOUSE	324102	12.9	418.8	41	108000000000	12.90%
922.2	A2A654	A2A654	Protein Bptf	Bptf	-0.012	-0.021	0.116	-0.039	0.999648	0.903899	0.052	-0.03	3.03183	2.44045	43	40	MOUSE	335960	12.2	420.72	40	108000000000	12.20%
923.1	Q9Z2I9	Q9Z2I9	Succinyl-CoA ligase [ADP-forming] subunit beta, mitochondrial	Sucla2	0.092	0.062	0.023	0.113	0.999648	0.716563	0.0575	0.0875	3.73183	8.31303	52	28	MOUSE	50455.4	65.8	420.55	28	66900000000	65.80%
924.1	Q8C547	Q8C547	HEAT repeat-containing protein 5B	Heatr5b	-0.004	0.013	-0.025	-0.002	0.999648	0.982909	-0.0145	0.0055	0.814367	0.383581	39	31	MOUSE	226940	19.7	420.2	31	5520000000	19.70%
925.1	G3X8X7	G3X8X7	Vacuolar protein sorting 16 (Yeast)	Vps16	0.15	0.141	-0.085	-0.008	0.999648	0.822055	0.0325	0.0665	1.41888	4.85592	44	29	MOUSE	95908.3	42.1	420.07	29	24900000000	42.10%
926.1	S4R270	S4R270	Bridging integrator 2	Bin2	-0.177	-0.073	0.039	0.107	0.999648	0.962799	-0.069	0.017	3.5182	0.935347	51	29	MOUSE	55108.2	54.6	419.87	31	56200000000	54.60%
926.2	Q6P1B9	Q6P1B9	Bin1 protein	Bin1	-0.147	-0.074	-0.159	-0.02	0.999648	0.848921	-0.153	-0.047	11.8566	3.99087	56	27	MOUSE	52934.3	61.8	419.58	28	64500000000	61.80%
927.1	P56960	P56960	Exosome component 10	Exosc10	0.076	0.081	-0.014	0.002	0.999648	0.875691	0.031	0.0415	1.77416	3.29923	44	36	MOUSE	101682	41.6	419.33	36	9930000000	41.60%
928.1	E9Q1P8	E9Q1P8	Interferon regulatory factor 2-binding protein 2	Irf2bp2	-0.099	-0.081	0.086	0.006	0.999648	0.888198	-0.0065	-0.0375	0.282576	2.88147	44	29	MOUSE	60032.3	67.8	419	29	17300000000	67.80%
928.2	Q8K3X4	Q8K3X4	Interferon regulatory factor 2-binding protein-like	Irf2bpl	0.005	0.047	-0.011	0.12	0.999648	0.729467	-0.003	0.0835	0.15826	7.61091	33	24	MOUSE	81533.2	40.9	321.27	24	5540000000	40.90%
929.1	Q9Z0P5	Q9Z0P5	Twinfilin-2	Twf2	-0.169	-0.102	0.057	0.037	0.999648	0.917471	-0.056	-0.0325	2.69288	2.1522	48	27	MOUSE	39698.4	83.3	418.93	27	44200000000	83.30%
930.1	F8VQ28	F8VQ28	Paxillin	Pxn	-0.161	-0.068	0.003	0.061	0.999648	0.993762	-0.079	-0.0035	4.62665	0.202636	56	29	MOUSE	65931.5	54.1	418.8	29	34700000000	54.10%
931.1	Q91V41	Q91V41	Ras-related protein Rab-14	Rab14	0.107	0.05	-0.059	-0.004	0.999648	0.936233	0.024	0.023	1.17024	1.73791	78	26	MOUSE	24124.7	93.4	418.6	27	146000000000	93.40%
931.2	P62821	P62821	Ras-related protein Rab-1A	Rab1A	0.142	0.013	-0.091	0.013	0.999648	0.961654	0.0255	0.013	1.08964	0.95854	103	21	MOUSE	22905.6	88.7	328.71	21	270000000000	88.70%
931.3	P35279-2	P35279-2	Isoform 2 of Ras-related protein Rab-6A	Rab6a	0.123	-0.016	-0.12	-0.055	0.999648	0.885925	0.0015	-0.0355	0.0569747	2.92085	44	20	MOUSE	23659.4	61.5	226.29	20	44200000000	61.50%
931.4	Q9D1G1	Q9D1G1	Ras-related protein Rab-1B	Rab1b	0.158	0.011	-0.019	0.029	0.999648	0.94211	0.0695	0.02	3.86795	1.53614	80	19	MOUSE	22357.9	87	295.61	19	187000000000	87.00%
931.5	P61027	P61027	Ras-related protein Rab-10	Rab10	0.174	0.085	-0.157	0.012	0.999648	0.848921	0.0085	0.0485	0.279154	4.01324	40	19	MOUSE	22768.7	60.5	219.41	19	83800000000	60.50%
931.6	Q6PHN9	Q6PHN9	Ras-related protein Rab-35	Rab35	0.093	0.047	-0.042	-0.139	0.999648	0.890924	0.0255	-0.046	1.32622	2.82585	43	17	MOUSE	23310.1	75.1	243.25	17	52100000000	75.10%
931.7	P35276	P35276	Ras-related protein Rab-3D	Rab3d	0.154	0.046	-0.052	0.031	0.999648	0.875691	0.051	0.0385	2.52537	3.27199	38	17	MOUSE	24644.1	60.7	229.76	17	40100000000	60.70%
931.8	P61028	P61028	Ras-related protein Rab-8B	Rab8b	0.218	-0.021	-0.112	-0.045	0.999648	0.894574	0.053	-0.033	2.00465	2.71711	45	16	MOUSE	23773.8	60.8	226.23	16	121000000000	60.80%
931.9	P55258	P55258	Ras-related protein Rab-8A	Rab8a	0.31	0.124	-0.125	0.008	0.999648	0.80263	0.0925	0.066	3.07105	5.25642	37	16	MOUSE	23838.9	61.8	212.04	16	80000000000	61.80%
931.1	P35283	P35283	Ras-related protein Rab-12	Rab12	0.153	0.079	-0.142	0.044	0.999648	0.785053	0.0055	0.0615	0.191682	5.61914	26	16	MOUSE	27670.4	60	204.66	16	24300000000	60.00%
931.11	Q91ZR1	Q91ZR1	Ras-related protein Rab-4B	Rab4b	0.066	0.057	-0.157	-0.022	0.999648	0.952532	-0.0455	0.0175	2.13205	1.2288	30	15	MOUSE	23913.6	69.9	220.78	15	34100000000	69.90%
931.12	P61294	P61294	Ras-related protein Rab-6B	Rab6b	0.149	0.119	-0.108	-0.022	0.999648	0.867802	0.0205	0.0485	0.817168	3.4149	30	14	MOUSE	23575.4	55.2	181.07	14	33100000000	55.20%
931.13	Q8CG50	Q8CG50	Ras-related protein Rab-43	Rab43	0.055	0.084	-0.145	0.025	0.999648	0.828101	-0.045	0.0545	2.21404	4.72175	23	14	MOUSE	23491	64.2	172.19	14	22300000000	64.20%
931.14	O35963	O35963	Ras-related protein Rab-33B	Rab33b	0.317	0.126	-0.14	-0.142	0.999648	0.98515	0.0885	-0.008	2.79258	0.335807	19	12	MOUSE	26222.6	50.6	137.19	12	20200000000	50.60%
931.15	P56371	P56371	Ras-related protein Rab-4A	Rab4a	0.236	0.081	-0.253	0.188	0.999648	0.62991	-0.0085	0.1345	0.210238	12.0285	18	10	MOUSE	24693.5	53.6	136.46	10	19200000000	53.60%
931.16	S4R232	S4R232	Ras-related protein Rab-4B	Rab4b	0.124	0.05	-0.157	-0.029	0.999648	0.972308	-0.0165	0.0105	0.616482	0.705555	18	9	MOUSE	11488.8	77.6	117.75	9	24700000000	77.60%
931.17	P63011	P63011	Ras-related protein Rab-3A	Rab3a	0.17	0.092	-0.169	-0.037	0.999997	0.930868	0.0005	0.0275	0.015717	1.82464	17	7	MOUSE	25197.7	32.2	97.31	7	24900000000	32.20%
931.18	Q9DD03	Q9DD03	Ras-related protein Rab-13	Rab13	0.299	0.101	-0.054	0	0.999648	0.849526	0.1225	0.0505	5.08279	3.96821	17	7	MOUSE	22940.9	35.1	74.98	7	34300000000	35.10%
931.19	Q3TYH2	Q3TYH2	Ras-related protein Rab-15	Rab15	0.392	0.196	-0.163	0.002	0.999648	0.747883	0.1145	0.099	3.15261	6.82561	14	3	MOUSE	24617.3	16	38.41	3	32700000000	16.00%
931.2	P97950	P97950	Ras-related protein Rab-33A	Rab33a	-0.269	-0.332	0.1	-0.179	0.999648	0.521906	-0.0845	-0.2555	3.16634	19.9848	2	2	MOUSE	26996.6	10.1	10.71	2	213000000	10.10%
932.1	P27659	P27659	60S ribosomal protein L3	Rpl3	0.091	0.16	-0.046	0.074	0.999648	0.664574	0.0225	0.117	1.15073	10.8277	97	32	MOUSE	46394.4	67.4	418.56	32	286000000000	67.40%
933.1	Q8CAA7	Q8CAA7	Glucose 1,6-bisphosphate synthase	Pgm2l1	-0.126	-0.013	0.066	-0.063	0.999648	0.878663	-0.03	-0.038	1.42207	3.12189	41	29	MOUSE	71191	48.4	418.26	29	10200000000	48.40%
934.1	Q9D964	Q9D964	Glycine amidinotransferase, mitochondrial	Gatm	-0.075	0.018	0.033	-0.045	0.999648	0.962154	-0.021	-0.0135	1.1192	0.94984	67	27	MOUSE	48809.9	65.4	418.25	27	52700000000	65.40%
935.1	Q99KH8	Q99KH8	Serine/threonine-protein kinase 24	Stk24	0.006	0.047	-0.089	0.041	0.999648	0.856156	-0.0415	0.044	2.46132	3.84185	47	28	MOUSE	48238	66.3	418.08	28	32500000000	66.30%
935.2	Q99JT2	Q99JT2	Serine/threonine-protein kinase MST4	Mst4	-0.094	-0.009	-0.132	-0.063	0.999648	0.886748	-0.113	-0.036	8.44946	2.91357	33	22	MOUSE	46898.3	47.8	302.63	22	17100000000	47.80%
935.3	Q9Z2W1	Q9Z2W1	Serine/threonine-protein kinase 25	Stk25	-0.028	-0.016	-0.061	0.012	0.999648	0.996496	-0.0445	-0.002	2.84883	0.134975	21	12	MOUSE	48385.1	24.8	155.17	12	9010000000	24.80%
936.1	E9QA16	E9QA16	Protein Cald1	Cald1		-0.175		0.151		0.982909	NaN	-0.012		0.445811	45	36	MOUSE	61892.4	54.4	417.96	37	17000000000	54.40%
937.1	Q61490	Q61490	CD166 antigen	Alcam	0.132	-0.088	0.194	0.031	0.999648	0.927434	0.163	-0.0285	12.3058	1.94863	79	32	MOUSE	65775.6	49.7	417.94	32	134000000000	49.70%
938.1	Q62418-2	Q62418-2	Isoform 2 of Drebrin-like protein	Dbnl	-0.103	-0.061	0.031	0.013	0.999648	0.934597	-0.036	-0.024	1.95914	1.76627	71	32	MOUSE	48712.7	65.1	417.79	32	65700000000	65.10%
938.2	Q62418	Q62418	Drebrin-like protein	Dbnl	-0.111	-0.061	0.031	0.029	0.999648	0.957057	-0.04	-0.016	2.17794	1.08996	71	32	MOUSE	48984	65.3	409.28	32	66200000000	65.30%
939.1	P59325	P59325	Eukaryotic translation initiation factor 5	Eif5	0.18	0.076	-0.008	0.025	0.999648	0.841398	0.086	0.0505	4.85893	4.36455	60	32	MOUSE	49424	55.9	417.69	32	39900000000	55.90%
940.1	E0CZ72	E0CZ72	Kinesin-like protein KIF2A	Kif2a	0.02	0.004	-0.004	0.056	0.999648	0.906872	0.008	0.03	0.433195	2.36268	50	34	MOUSE	84543.9	47.2	417.58	34	16000000000	47.20%
940.2	P28740-2	P28740-2	Isoform 2 of Kinesin-like protein KIF2A	Kif2a	0.029	0.007	-0.004	0.056	0.999648	0.900925	0.0125	0.0315	0.690987	2.51031	48	32	MOUSE	75528.1	49.3	397.41	32	15800000000	49.30%
940.3	Q922S8	Q922S8	Kinesin-like protein KIF2C	Kif2c	0.013	-0.104	0.048	0.059	0.999648	0.948073	0.0305	-0.0225	1.84056	1.33179	27	24	MOUSE	81939.7	33.2	273.99	24	6700000000	33.20%
941.1	P55302	P55302	Alpha-2-macroglobulin receptor-associated protein	Lrpap1	0.043	0.049	-0.01	0.192	0.999648	0.688612	0.0165	0.1205	0.918876	9.81945	71	33	MOUSE	42214.3	65.8	417.5	33	134000000000	65.80%
941.2	Q8BHI7	Q8BHI7	Elongation of very long chain fatty acids protein 5	Elovl5	-0.03	0.036	-0.003	-0.044	0.999648	0.991256	-0.0165	-0.004	0.934287	0.256818	4	2	MOUSE	35674	7	17.4	2	270000000	7.00%
942.1	Q9WV54	Q9WV54	Acid ceramidase	Asah1	0.233	0.326	-0.128	0.001	0.999648	0.71297	0.0525	0.1635	1.8567	8.49753	79	31	MOUSE	45068.1	49.4	416.92	31	144000000000	49.40%
943.1	F8VQ54	F8VQ54	Endoribonuclease Dicer	Dicer1	-0.048	0.027	-0.083	-0.038	0.999648	0.983585	-0.0655	-0.0055	4.4872	0.365587	38	33	MOUSE	218504	21.5	415.95	33	4200000000	21.50%
944.1	Q3UDC3	Q3UDC3	Target of Myb protein 1	Tom1	0.077	-0.054	-0.033	0.07	0.999648	0.982909	0.022	0.008	1.17434	0.481892	52	26	MOUSE	57372.5	62.4	415.81	26	40100000000	62.40%
945.1	Q9Z1Q5	Q9Z1Q5	Chloride intracellular channel protein 1	Clic1	-0.039	-0.06	-0.062	-0.03	0.999648	0.854628	-0.0505	-0.045	3.32065	3.89721	100	26	MOUSE	27354.6	92.9	415.74	26	399000000000	92.90%
946.1	P61164	P61164	Alpha-centractin	Actr1a	0.122	0.116	-0.056	0.037	0.999648	0.748448	0.033	0.0765	1.62902	6.79907	78	29	MOUSE	42727.1	81.3	415.58	29	86300000000	81.30%
946.2	Q8R5C5	Q8R5C5	Beta-centractin	Actr1b	0.125	0.121	-0.071	0.033	0.999648	0.750485	0.027	0.077	1.25443	6.72707	64	26	MOUSE	42394.7	76.3	372.44	26	46900000000	76.30%
947.1	Q08509	Q08509	Epidermal growth factor receptor kinase substrate 8	Eps8	-0.084	-0.144	-0.098	-0.253	0.999648	0.568836	-0.091	-0.1985	6.66534	17.4911	38	30	MOUSE	92077.9	42.8	415.05	30	7110000000	42.80%
948.1	Q00547	Q00547	Hyaluronan mediated motility receptor	Hmmr	-0.068	-0.191	0.04	-0.09	0.999648	0.62991	-0.014	-0.1405	0.721338	12.7411	41	34	MOUSE	92297.3	47.1	414.96	34	10500000000	47.10%
949.1	Q921F4	Q921F4	Heterogeneous nuclear ribonucleoprotein L-like	Hnrnpll	0.02	0.019	-0.021	0.009	0.99978	0.958425	-0.0005	0.014	0.0257154	1.03784	43	29	MOUSE	64979.5	53.1	414.85	29	31100000000	53.10%
950.1	P26450	P26450	Phosphatidylinositol 3-kinase regulatory subunit alpha	Pik3r1	-0.069	-0.029	-0.022	-0.024	0.999648	0.919295	-0.0455	-0.0265	2.89569	2.12364	40	34	MOUSE	83972.2	41.5	414.3	34	13900000000	41.50%
950.2	O08908	O08908	Phosphatidylinositol 3-kinase regulatory subunit beta	Pik3r2	0.034	0.048	0.093	-0.001	0.999648	0.933005	0.0635	0.0235	4.24198	1.79277	15	12	MOUSE	81663.6	17.4	141.74	12	3200000000	17.40%
950.3	Q64143	Q64143	Phosphatidylinositol 3-kinase regulatory subunit gamma	Pik3r3	0.068	0.032	0.135	0.141	0.999648	0.736977	0.1015	0.0865	7.2927	7.34553	10	7	MOUSE	54758.7	11.7	66.93	7	5670000000	11.70%
951.1	Q8BMD8	Q8BMD8	Calcium-binding mitochondrial carrier protein SCaMC-1	Slc25a24	0.12	-0.043	0.143	-0.046	0.999648	0.854628	0.1315	-0.0445	10.0667	3.89516	68	29	MOUSE	53129.2	65.8	414.1	29	74000000000	65.80%
952.1	Q8BRF7	Q8BRF7	Sec1 family domain-containing protein 1	Scfd1	0.083	-0.033	-0.113	-0.034	0.999648	0.893539	-0.015	-0.0335	0.663119	2.78782	57	28	MOUSE	72663.9	50	414.03	28	27600000000	50.00%
953.1	P18760	P18760	Cofilin-1	Cfl1	-0.008	-0.009	-0.11	0.064	0.999648	0.921088	-0.059	0.0275	3.67688	2.06674	137	26	MOUSE	18787.4	89.7	413.95	26	1740000000000	89.70%
953.2	P45591	P45591	Cofilin-2	Cfl2	0.112	-0.02	-0.177	0.095	0.999648	0.895234	-0.0325	0.0375	1.26281	2.70199	28	13	MOUSE	18823.4	71.6	163.08	13	89500000000	71.60%
954.1	P97434-2	P97434-2	Isoform 2 of Myosin phosphatase Rho-interacting protein	Mprip	0.127	0.122	0.025	0.035	0.999648	0.745212	0.076	0.0785	4.96037	6.89457	37	34	MOUSE	118819	34.9	413.76	34	8600000000	34.90%
954.2	Q5SWZ5	Q5SWZ5	Myosin phosphatase Rho-interacting protein	Mprip	0.131	0.125	0.021	0.036	0.999648	0.744394	0.076	0.0805	4.89651	7.06962	36	33	MOUSE	259279	15.5	386.47	33	8360000000	15.50%
954.3	Q99KW3	Q99KW3	TRIO and F-actin-binding protein	Triobp	-0.05	0.01	0.003	0.058	0.999648	0.893956	-0.0235	0.034	1.35495	2.7475	33	30	MOUSE	225304	13.8	326.67	30	6730000000	13.80%
955.1	O88544	O88544	COP9 signalosome complex subunit 4	Cops4	0	0.055	-0.099	0.054	0.999648	0.817091	-0.0495	0.0545	3.00467	4.95523	51	27	MOUSE	46569.3	78.5	413.27	27	35400000000	78.50%
956.1	Q3UHD6	Q3UHD6	Sorting nexin-27	Snx27	0.073	0.152	0.05	0.112	0.999648	0.627874	0.0615	0.132	4.19048	13.1286	38	29	MOUSE	61615.3	56	413.27	29	16100000000	56.00%
957.1	Q80Z68	Q80Z68	Protein Arhgap4	Arhgap4	-0.215	-0.13	0.073	0.008	0.999648	0.834959	-0.071	-0.061	3.08778	4.51811	42	29	MOUSE	107362	36.9	412.95	29	10100000000	36.90%
958.1	P43247	P43247	DNA mismatch repair protein Msh2	Msh2	-0.009	0.138	-0.01	-0.051	0.999648	0.896888	-0.0095	0.0435	0.521103	2.62464	42	33	MOUSE	104948	38.5	412.93	33	13900000000	38.50%
959.1	P54731	P54731	FAS-associated factor 1	Faf1	-0.063	-0.07	-0.08	-0.054	0.999648	0.780835	-0.0715	-0.062	5.0186	5.75133	48	33	MOUSE	74318.2	40	412.62	33	18200000000	40.00%
960.1	Q99P91	Q99P91	Transmembrane glycoprotein NMB	Gpnmb	0.287	0.116	-0.309	0.029	0.999648	0.757675	-0.011	0.0725	0.232112	6.28225	130	32	MOUSE	64473.3	42.5	412.51	32	481000000000	42.50%
961.1	Q99KJ8	Q99KJ8	Dynactin subunit 2	Dctn2	0.013	0	-0.032	0.02	0.999648	0.971234	-0.0095	0.01	0.512897	0.718569	68	26	MOUSE	44230.2	70.3	412.13	26	83300000000	70.30%
962.1	G5E8R4	G5E8R4	SAPS domain family, member 3, isoform CRA_c	Ppp6r3	-0.119	-0.033	-0.046	0.004	0.999648	0.958425	-0.0825	-0.0145	5.68988	1.0607	50	31	MOUSE	98774.3	40.2	409.45	31	15900000000	40.20%
962.2	Q7TSI3	Q7TSI3	Serine/threonine-protein phosphatase 6 regulatory subunit 1	Ppp6r1	-0.297	-0.178	-0.047	-0.035	0.999648	0.71297	-0.172	-0.1065	9.42454	8.55388	42	30	MOUSE	95096.1	43.8	411.91	30	13900000000	43.80%
962.3	G3X9K4	G3X9K4	SAPS domain family, member 2, isoform CRA_a	Ppp6r2	-0.202	-0.189	-0.077	-0.021	0.999648	0.720915	-0.1395	-0.105	9.60498	7.86498	7	7	MOUSE	101885	9.9	85.52	7	844000000	9.90%
963.1	Q3UMY5	Q3UMY5	Echinoderm microtubule-associated protein-like 4	Eml4	0	-0.003	-0.063	-0.033	0.999648	0.948073	-0.0315	-0.018	1.86645	1.35491	39	31	MOUSE	111109	32	411.74	31	15800000000	32.00%
964.1	P08752	P08752	Guanine nucleotide-binding protein G(i) subunit alpha-2	Gnai2	0.12	0.042	0.03	-0.051	0.999648	0.989902	0.075	-0.0045	4.97237	0.283088	118	25	MOUSE	41058.8	70.1	411.7	26	230000000000	70.10%
964.2	P27601	P27601	Guanine nucleotide-binding protein subunit alpha-13	Gna13	0.091	0.071	-0.004	-0.247	0.999648	0.843582	0.0435	-0.088	2.59954	4.18746	42	25	MOUSE	44396.2	63.3	344.45	25	33200000000	63.30%
964.3	P63094	P63094	Guanine nucleotide-binding protein G(s) subunit alpha isoforms short	Gnas	0.006	0.124	-0.074	-0.002	0.999648	0.829234	-0.034	0.061	1.9971	4.66568	41	21	MOUSE	46119.2	57.6	290.19	22	28500000000	57.60%
964.4	Z4YKV1	Z4YKV1	Guanine nucleotide-binding protein G(s) subunit alpha isoforms short	Gnas	0.075	0.129	-0.074	-0.002	0.99978	0.82274	0.0005	0.0635	0.0225216	4.82915	40	21	MOUSE	44633.8	57.7	287.45	21	28300000000	57.70%
964.5	P63094-2	P63094-2	Isoform Gnas-2 of Guanine nucleotide-binding protein G(s) subunit alpha isoforms short	Gnas	0.075	0.124	-0.074	-0.002	0.99978	0.829234	0.0005	0.061	0.0225216	4.66568	40	21	MOUSE	44720.9	58.6	278.1	21	27900000000	58.60%
964.6	Q9DC51	Q9DC51	Guanine nucleotide-binding protein G(k) subunit alpha	Gnai3	0.156	0.044	0.022	-0.054	0.999648	0.987135	0.089	-0.005	5.65281	0.312516	57	18	MOUSE	41108	52.5	281.34	18	111000000000	52.50%
964.7	P27600	P27600	Guanine nucleotide-binding protein subunit alpha-12	Gna12	0.046	0.151	-0.064	-0.018	0.999648	0.832665	-0.009	0.0665	0.450782	4.58754	20	12	MOUSE	44265.4	30.3	147.87	12	20200000000	30.30%
964.8	Q3V3I2	Q3V3I2	Guanine nucleotide-binding protein G(t) subunit alpha-3	Gnat3	0.401	0.276	-0.226	0.07	0.999648	0.62991	0.0875	0.173	2.04859	12.2795	7	3	MOUSE	40828.7	11	27.35	3	16200000000	11.00%
965.1	F8VQF9	F8VQF9	Trafficking protein particle complex subunit 10	Trappc10	-0.095	0.034	-0.111	0.014	0.999648	0.929494	-0.103	0.024	7.68387	1.88612	41	31	MOUSE	143202	26.7	411.56	31	7540000000	26.70%
966.1	Q9DC61	Q9DC61	Mitochondrial-processing peptidase subunit alpha	Pmpca	0.12	0.071	-0.056	0.078	0.999648	0.744394	0.032	0.0745	1.58	7.15322	55	30	MOUSE	58791.5	55.3	411.21	30	39900000000	55.30%
967.1	Q80U44	Q80U44	Zinc finger FYVE domain-containing protein 16	Zfyve16	0.047	0.015	-0.037	0.056	0.999648	0.886748	0.005	0.0355	0.253787	2.91444	42	34	MOUSE	169577	23.5	410.61	34	9910000000	23.50%
968.1	Q9Z204-2	Q9Z204-2	Isoform C1 of Heterogeneous nuclear ribonucleoproteins C1/C2	Hnrnpc	0.21	0.087	-0.06	0.017	0.999648	0.839938	0.075	0.052	3.43119	4.38334	74	31	MOUSE	33112.8	63	410.6	31	140000000000	63.00%
968.2	A2BDX3	A2BDX3	Adenylyltransferase and sulfurtransferase MOCS3	Mocs3	-0.017	0.057	0.027	-0.035	0.999648	0.971234	0.005	0.011	0.263431	0.723556	7	5	MOUSE	50344	12.1	56.92	5	17800000000	12.10%
969.1	Q8VE88-2	Q8VE88-2	Isoform 2 of Protein FAM114A2	Fam114a2	-0.051	-0.052	-0.005	0.032	0.999648	0.975239	-0.028	-0.01	1.65823	0.663697	34	28	MOUSE	53717.3	66.1	409.94	28	17500000000	66.10%
970.1	Q80T06	Q80T06	Elongation factor 1-delta	Eef1d	0.014	-0.017	-0.014	0.086	1	0.900925	0	0.0345	0	2.52345	75	29	MOUSE	31405.6	78.6	409.9	30	156000000000	78.60%
970.2	P57776-2	P57776-2	Isoform 2 of Elongation factor 1-delta	Eef1d	0.035	-0.012	-0.021	0.085	0.999648	0.894563	0.007	0.0365	0.369612	2.73183	63	24	MOUSE	28842.7	73.1	321.29	24	150000000000	73.10%
970.3	O70251	O70251	Elongation factor 1-beta	Eef1b	-0.022	-0.037	-0.135	0.059	0.999648	0.971234	-0.0785	0.011	5.06183	0.717748	43	15	MOUSE	24864.4	77.3	216.8	15	94700000000	77.30%
971.1	E9QAE3	E9QAE3	Protein Btaf1	Btaf1	-0.019	-0.027	-0.011	0.011	0.999648	0.981605	-0.015	-0.008	0.847274	0.55943	45	34	MOUSE	209216	21.4	409.79	34	9680000000	21.40%
972.1	E9PWT1	E9PWT1	Transformation/transcription domain-associated protein	Trrap	-0.052	-0.01	-0.013	-0.049	0.999648	0.906872	-0.0325	-0.0295	1.97377	2.35419	45	41	MOUSE	441780	11.4	409.12	41	4840000000	11.40%
973.1	Q6NZF1	Q6NZF1	Zinc finger CCCH domain-containing protein 11A	Zc3h11a	-0.056	-0.071	0.096	-0.046	0.999648	0.798655	0.02	-0.0585	0.984309	5.34128	38	31	MOUSE	87346	44.4	409.06	31	12700000000	44.40%
974.1	F8WIJ0	F8WIJ0	Solute carrier family 12 member 4	Slc12a4	-0.124	-0.134	0.015	0.026	0.999648	0.862595	-0.0545	-0.054	3.13844	3.67711	45	34	MOUSE	122006	30.1	408.9	34	16000000000	30.10%
974.2	Q6P6P5	Q6P6P5	Protein Gm21985	Slc12a6	-0.127	-0.156	0.052	-0.014	0.999648	0.752712	-0.0375	-0.085	1.87897	6.61408	45	31	MOUSE	123805	26.5	361.02	31	15700000000	26.50%
974.3	Q924N4	Q924N4	Solute carrier family 12 member 6	Slc12a6	-0.111	-0.143	0.07	-0.017	0.999648	0.756415	-0.0205	-0.08	0.956113	6.42838	43	30	MOUSE	128608	25.2	345	30	15700000000	25.20%
975.1	A3KG93	A3KG93	Lysine-specific histone demethylase 1A	Kdm1a	-0.008	0.027	-0.043	-0.042	0.999648	0.9828	-0.0255	-0.0075	1.50375	0.502369	37	27	MOUSE	95171.1	40.6	408.1	27	10800000000	40.60%
976.1	O54692	O54692	Centromere/kinetochore protein zw10 homolog	Zw10	-0.05	-0.067	0.014	-0.025	0.999648	0.850521	-0.018	-0.046	0.999954	3.95207	32	28	MOUSE	89202.2	39.6	407.97	28	12800000000	39.60%
977.1	Q9Z0N1	Q9Z0N1	Eukaryotic translation initiation factor 2 subunit 3, X-linked	Eif2s3x	0.087	0.101	-0.036	0.092	0.999648	0.691753	0.0255	0.0965	1.35409	9.59373	71	31	MOUSE	51635.1	68.6	407.75	31	113000000000	68.60%
977.2	Q9Z0N2	Q9Z0N2	Eukaryotic translation initiation factor 2 subunit 3, Y-linked	Eif2s3y	0.083	0.118	-0.08	0.06	0.999648	0.71297	0.0015	0.089	0.0662809	8.39215	58	28	MOUSE	51700.2	62.5	354.67	28	95700000000	62.50%
978.1	Q9Z2I8	Q9Z2I8	Succinyl-CoA ligase [GDP-forming] subunit beta, mitochondrial	Suclg2	-0.034	-0.03	0.012	-0.019	0.999648	0.927434	-0.011	-0.0245	0.598327	1.93846	48	29	MOUSE	47124.4	66.7	407.58	30	22600000000	66.70%
979.1	Q9DBY8	Q9DBY8	Nuclear valosin-containing protein-like	Nvl	-0.064	-0.033	0.114	-0.127	0.999648	0.744869	0.025	-0.08	1.19534	6.94347	42	34	MOUSE	95444.2	44.5	407.51	34	6550000000	44.50%
980.1	Q8C6G8	Q8C6G8	WD repeat-containing protein 26	Wdr26	0.072	0.107	-0.035	-0.036	0.999648	0.906872	0.0185	0.0355	0.975828	2.35771	45	28	MOUSE	71512.1	45.2	407.3	28	21600000000	45.20%
981.1	Q8R4U7	Q8R4U7	Leucine zipper protein 1	Luzp1	-0.089	-0.008	0.195	-0.083	0.999648	0.862595	0.053	-0.0455	2.21767	3.70677	39	35	MOUSE	119879	35.1	407.06	35	8860000000	35.10%
982.1	P19973	P19973	Lymphocyte-specific protein 1	Lsp1	-0.171	0.061	0.15	0.072	0.999648	0.757675	-0.0105	0.0665	0.354145	6.25808	62	24	MOUSE	36827.3	78.4	406.75	25	161000000000	78.40%
982.2	A2A6J7	A2A6J7	Lymphocyte-specific protein 1	Lsp1	-0.167	0.061	0.149	0.072	0.999648	0.757675	-0.009	0.0665	0.304909	6.25808	60	24	MOUSE	36042.4	79.3	402.54	25	150000000000	79.30%
983.1	P60229	P60229	Eukaryotic translation initiation factor 3 subunit E	Eif3e	-0.063	0.018	-0.034	0.114	0.999648	0.788068	-0.0485	0.066	3.15791	5.51442	55	28	MOUSE	52619.2	60.2	406.48	28	36400000000	60.20%
984.1	Q3TN34	Q3TN34	MICAL-like protein 2	Micall2	-0.127	-0.037	0.03	0.241	0.999648	0.785966	-0.0485	0.102	2.64321	5.5625	39	32	MOUSE	108914	38.9	405.66	32	5570000000	38.90%
984.2	Q8BGT6	Q8BGT6	MICAL-like protein 1	Micall1	0.067	0.084	-0.042	0.047	0.999648	0.766892	0.0125	0.0655	0.638291	6.04063	19	16	MOUSE	94876.4	21.4	190.05	16	2200000000	21.40%
985.1	Q80X98	Q80X98	DEAH (Asp-Glu-Ala-His) box polypeptide 38	Dhx38	-0.02	-0.027	-0.039	-0.053	0.999648	0.869649	-0.0295	-0.04	1.78523	3.40101	42	33	MOUSE	141419	29.2	405.63	33	10100000000	29.20%
986.1	Q9R1C7	Q9R1C7	Pre-mRNA-processing factor 40 homolog A	Prpf40a	0.032	-0.002	-0.086	0.031	0.999648	0.958425	-0.027	0.0145	1.45531	1.06455	44	32	MOUSE	108764	32.1	405.58	32	28700000000	32.10%
987.1	Q8K212	Q8K212	Phosphofurin acidic cluster sorting protein 1	Pacs1	-0.022	0.064	-0.023	0.08	0.999648	0.746493	-0.0225	0.072	1.32122	6.85479	43	31	MOUSE	105227	36.3	405.24	31	14700000000	36.30%
987.2	E9Q7E9	E9Q7E9	Phosphofurin acidic cluster sorting protein 2	Pacs2	-0.022	-0.023	0.001	0.046	0.999648	0.969679	-0.0105	0.0115	0.576718	0.791181	20	16	MOUSE	98989.9	17.4	174.41	16	2990000000	17.40%
988.1	Q9WTR1	Q9WTR1	Transient receptor potential cation channel subfamily V member 2	Trpv2	-0.021	-0.151	0.117	-0.08	0.999648	0.658722	0.048	-0.1155	2.71028	10.9681	54	27	MOUSE	86762.6	37.8	405.07	27	31600000000	37.80%
989.1	Q8CI11	Q8CI11	Guanine nucleotide-binding protein-like 3	Gnl3	0.036	0.039	-0.004	-0.036	0.999648	0.997413	0.016	0.0015	0.897303	0.0954222	40	32	MOUSE	61413	58.5	404.99	32	13700000000	58.50%
990.1	P54276	P54276	DNA mismatch repair protein Msh6	Msh6	-0.11	0.035	0.019	0.01	0.999648	0.934857	-0.0455	0.0225	2.58948	1.74732	40	32	MOUSE	152907	24	404.94	32	6400000000	24.00%
991.1	Q8BFW7	Q8BFW7	Lipoma-preferred partner homolog	Lpp	0.014	-0.06	0.041	0.078	0.999648	0.981605	0.0275	0.009	1.6438	0.527663	40	27	MOUSE	67430	52	404.86	27	13100000000	52.00%
992.1	Q9Z0W3	Q9Z0W3	Nuclear pore complex protein Nup160	Nup160	0.069	0.118	-0.01	0.033	0.999648	0.752712	0.0295	0.0755	1.70154	6.61538	42	30	MOUSE	160226	21.3	404.37	30	23000000000	21.30%
993.1	P62880	P62880	Guanine nucleotide-binding protein G(I)/G(S)/G(T) subunit beta-2	Gnb2	0.048	0.059	-0.049	0.044	0.99978	0.831288	-0.0005	0.0515	0.02436	4.61822	82	27	MOUSE	38072.1	70.5	404.05	29	169000000000	70.50%
993.2	P62874	P62874	Guanine nucleotide-binding protein G(I)/G(S)/G(T) subunit beta-1	Gnb1	0.055	0.113	-0.026	0.068	0.999648	0.71297	0.0145	0.0905	0.776732	8.70183	78	24	MOUSE	38175.1	79.7	380.23	24	174000000000	79.70%
993.3	P29387	P29387	Guanine nucleotide-binding protein subunit beta-4	Gnb4	-0.031	-0.161	0.045	0.094	0.999648	0.938524	0.007	-0.0335	0.362498	1.61631	28	14	MOUSE	38120.1	43.8	191.3	14	59500000000	43.80%
994.1	Q9Z2X1	Q9Z2X1	Heterogeneous nuclear ribonucleoprotein F	Hnrnpf	-0.055	-0.046	0.031	-0.03	0.999648	0.877037	-0.012	-0.038	0.630739	3.22056	81	26	MOUSE	46071.4	74.9	403.9	26	141000000000	74.90%
994.2	P70333	P70333	Heterogeneous nuclear ribonucleoprotein H2	Hnrnph2	0.033	-0.02	-0.067	-0.017	0.999648	0.945762	-0.017	-0.0185	0.899382	1.41375	55	23	MOUSE	49564	59.2	320.12	23	95700000000	59.20%
994.3	Q8C2Q7	Q8C2Q7	Heterogeneous nuclear ribonucleoprotein H	Hnrnph1	0.006	-0.033	-0.008	-0.011	0.999648	0.937214	-0.001	-0.022	0.0521601	1.70668	52	21	MOUSE	51502.2	54.4	316.47	21	97800000000	54.40%
995.1	E9Q0Y4	E9Q0Y4	Signal-induced proliferation-associated protein 1	Sipa1	-0.056	-0.062	0.046	-0.021	0.999648	0.865686	-0.005	-0.0415	0.24802	3.5026	40	32	MOUSE	112964	34.9	403.81	32	9060000000	34.90%
995.2	P46062	P46062	Signal-induced proliferation-associated protein 1	Sipa1	-0.096	-0.072	0.032	-0.034	0.999648	0.828785	-0.032	-0.053	1.7321	4.69654	37	29	MOUSE	112806	32.8	363.41	29	9020000000	32.80%
996.1	Q62192	Q62192	CD180 antigen	Cd180	0.18	0.169	-0.034	-0.149	0.999648	0.982909	0.073	0.01	3.77719	0.375534	67	23	MOUSE	75328	44.6	403.8	23	67800000000	44.60%
997.1	Q3UVL4	Q3UVL4	Vacuolar protein sorting-associated protein 51 homolog	Vps51	0.015	0.084	-0.03	-0.006	0.999648	0.881741	-0.0075	0.039	0.400471	2.99794	41	31	MOUSE	87098.7	45.1	402.58	31	9230000000	45.10%
998.1	F8VPM7	F8VPM7	ELKS/Rab6-interacting/CAST family member 1	Erc1	0.093	0.037	0.046	0.063	0.999648	0.837207	0.0695	0.05	4.77201	4.43028	42	36	MOUSE	128557	30.6	402.44	37	6980000000	30.60%
999.1	Q8BJW6	Q8BJW6	Eukaryotic translation initiation factor 2A	Eif2a	0.055	0.015	-0.055	0.049	1	0.898472	0	0.032	0	2.6003	46	25	MOUSE	64915.6	57.4	402.43	25	23300000000	57.40%
1000.1	Q9CSH3	Q9CSH3	Exosome complex exonuclease RRP44	Dis3	0.023	0.032	0.055	-0.015	0.999648	0.981605	0.039	0.0085	2.44478	0.590874	42	33	MOUSE	109806	39.8	402.34	33	12400000000	39.80%
1001.1	Q9EQ32	Q9EQ32	Phosphoinositide 3-kinase adapter protein 1	Pik3ap1	0.095	0.101	0.074	0.14	0.999648	0.62991	0.0845	0.1205	6.10043	11.964	57	31	MOUSE	91839.5	45.2	402.3	31	25200000000	45.20%
1002.1	Q3UF95	Q3UF95	Large proline-rich protein BAG6	Bag6	-0.034	0.033	-0.064	0.033	0.999648	0.894136	-0.049	0.033	3.19453	2.7393	43	30	MOUSE	119656	29.9	402.14	30	21400000000	29.90%
1003.1	Q9D5V6	Q9D5V6	Synapse-associated protein 1	Syap1	-0.106	-0.149	-0.109	0.042	0.999648	0.87462	-0.1075	-0.0535	8.08404	3.32615	38	26	MOUSE	41406.2	78.9	402.09	26	32800000000	78.90%
1004.1	P51174	P51174	Long-chain specific acyl-CoA dehydrogenase, mitochondrial	Acadl	0.208	0.119	-0.104	0.055	0.999648	0.717261	0.052	0.087	2.03961	8.10205	71	25	MOUSE	48306.5	58.6	402.01	25	137000000000	58.60%
1005.1	Q8K2C7	Q8K2C7	Protein OS-9	Os9	-0.028	0.062	0.057	-0.104	0.999648	0.952646	0.0145	-0.021	0.772947	1.22386	41	31	MOUSE	76562.9	51.3	401.84	31	18800000000	51.30%
1006.1	Q9JI11	Q9JI11	Serine/threonine-protein kinase 4	Stk4	-0.084	-0.011	-0.008	0.037	0.999648	0.963169	-0.046	0.013	2.84694	0.93053	61	30	MOUSE	55768.4	55.8	401.15	30	27700000000	55.80%
1006.2	Q9JI10	Q9JI10	Serine/threonine-protein kinase 3	Stk3	-0.021	0.006	-0.032	0.061	0.999648	0.895234	-0.0265	0.0335	1.58477	2.67454	56	28	MOUSE	57139.6	51.9	372.12	28	21500000000	51.90%
1007.1	Q80XQ2	Q80XQ2	TBC1 domain family member 5	Tbc1d5	-0.055	0.064	0.048	-0.08	0.999648	0.982909	-0.0035	-0.008	0.171979	0.459515	38	27	MOUSE	92405.6	43	401.08	27	10100000000	43.00%
1008.1	Q8C0E3	Q8C0E3	Tripartite motif-containing protein 47	Trim47	-0.063	-0.065	0.127	-0.049	0.999648	0.805252	0.032	-0.057	1.53499	5.20676	52	30	MOUSE	71451.6	46.4	400.43	30	16100000000	46.40%
1008.2	Q8C0E3-2	Q8C0E3-2	Isoform 2 of Tripartite motif-containing protein 47	Trim47	-0.075	-0.066	0.127	-0.049	0.999648	0.80263	0.026	-0.0575	1.18829	5.25844	51	30	MOUSE	71522.6	46.5	398.47	30	16000000000	46.50%
1009.1	P17751	P17751	Triosephosphate isomerase	Tpi1	0.041	-0.034	-0.045	0.021	0.999648	0.982909	-0.002	-0.0065	0.0996059	0.441225	137	22	MOUSE	32704.7	73.9	400.35	22	1060000000000	73.90%
1010.1	O88428	O88428	Bifunctional 3'-phosphoadenosine 5'-phosphosulfate synthase 2	Papss2	0.039	0.023	-0.259	-0.008	0.999648	0.981605	-0.11	0.0075	5.06091	0.525774	41	29	MOUSE	70977	48.9	400.31	29	17800000000	48.90%
1010.2	Q60967	Q60967	Bifunctional 3'-phosphoadenosine 5'-phosphosulfate synthase 1	Papss1	-0.081	-0.047	-0.059	-0.02	0.999648	0.893539	-0.07	-0.0335	4.88595	2.75934	42	26	MOUSE	71591.6	46.4	357.35	26	17400000000	46.40%
1011.1	Q8BJS4	Q8BJS4	SUN domain-containing protein 2	Sun2	-0.068	-0.433	0.253	-0.206	0.999648	0.521906	0.0925	-0.3195	3.91421	20.7003	35	27	MOUSE	81775.1	47.3	400.21	27	13000000000	47.30%
1012.1	Q8BGC0	Q8BGC0	HIV Tat-specific factor 1 homolog	Htatsf1	-0.026	-0.017	0.112	-0.061	0.999648	0.876183	0.043	-0.039	2.3853	3.24359	42	32	MOUSE	86694.8	38.9	399.67	32	9520000000	38.90%
1013.1	Q61753	Q61753	D-3-phosphoglycerate dehydrogenase	Phgdh	-0.422	-0.138	0.08	0.166	0.999648	0.981605	-0.171	0.014	5.57058	0.552114	49	25	MOUSE	57383.3	53.6	399.4	25	75900000000	53.60%
1014.1	Q8C845	Q8C845	EF-hand domain-containing protein D2	Efhd2	-0.023	-0.061	0.021	0.088	0.999648	0.969679	-0.001	0.0135	0.0514847	0.790424	93	26	MOUSE	26799.8	77.9	398.8	26	263000000000	77.90%
1015.1	Q9JLB0-2	Q9JLB0-2	Isoform Alpha of MAGUK p55 subfamily member 6	Mpp6	-0.03	0.104	-0.002	-0.027	0.999648	0.895234	-0.016	0.0385	0.903217	2.67478	36	29	MOUSE	61209	61.4	398.63	29	27000000000	61.40%
1016.1	P70302	P70302	Stromal interaction molecule 1	Stim1	0.032	-0.096	0.084	0.001	0.999648	0.862092	0.058	-0.0475	3.83638	3.72462	46	31	MOUSE	77850.5	43.2	398.55	31	14100000000	43.20%
1016.2	I1E4X8	I1E4X8	Stromal interaction molecule 2	Stim2	-0.05	-0.037	0.163	-0.064	0.999648	0.835782	0.0565	-0.0505	2.80133	4.47956	19	14	MOUSE	85625.2	19.6	173.41	14	1370000000	19.60%
1017.1	Q6R891	Q6R891	Neurabin-2	Ppp1r9b	-0.075	-0.104	0.053	0.056	0.999648	0.945056	-0.011	-0.024	0.54118	1.44272	49	32	MOUSE	89632.8	40.8	398.35	32	21200000000	40.80%
1017.2	H3BJD6	H3BJD6	Protein Ppp1r9a	Ppp1r9a	-0.113	-0.176	-0.043	-0.2	0.999648	0.559498	-0.078	-0.188	5.34525	18.5371	6	4	MOUSE	144855	2.6	41.27	4	805000000	2.60%
1018.1	Q8K297	Q8K297	Procollagen galactosyltransferase 1	Colgalt1	0.232	0.069	-0.13	-0.159	0.999648	0.903899	0.051	-0.045	1.7928	2.44171	64	30	MOUSE	71401.6	41.9	397.73	30	43800000000	41.90%
1019.1	P10649	P10649	Glutathione S-transferase Mu 1	Gstm1	-0.075	-0.029	-0.241	0.079	0.999648	0.936998	-0.158	0.025	10.2129	1.72357	127	28	MOUSE	26083.6	80.7	397.67	28	476000000000	80.70%
1019.2	P15626	P15626	Glutathione S-transferase Mu 2	Gstm2	0.075	0.063	-0.56	0.454	0.999648	0.62991	-0.2425	0.2585	6.67698	12.0299	41	23	MOUSE	25887.4	82.5	306.64	24	65500000000	82.50%
1019.3	Q8R5I6	Q8R5I6	Glutathione S-transferase mu 4	Gstm4	-0.095	-0.051	-0.422	0.124	0.999648	0.913358	-0.2585	0.0365	12.4097	2.22858	24	15	MOUSE	25690.2	58.7	211.43	15	42500000000	58.70%
1019.4	P48774	P48774	Glutathione S-transferase Mu 5	Gstm5	0.037	-0.069	-0.158	0.14	0.999648	0.927298	-0.0605	0.0355	3.15853	1.96099	26	15	MOUSE	27033.8	61.6	209.63	15	21400000000	61.60%
1019.5	P19639	P19639	Glutathione S-transferase Mu 3	Gstm3	-0.014	0.086	-0.284	0.066	0.999648	0.737962	-0.149	0.076	7.67916	7.28446	30	12	MOUSE	25929.4	44.9	145.05	12	89700000000	44.90%
1020.1	Q99J77	Q99J77	N-acetylneuraminic acid synthase (Sialic acid synthase)	Nans	0.024	0.038	-0.19	0.04	0.999648	0.87462	-0.083	0.039	4.39651	3.33267	55	25	MOUSE	40479.8	61.8	397.67	25	65700000000	61.80%
1021.1	Q64516-1	Q64516-1	Isoform 1 of Glycerol kinase	Gk	0.104	0.1	-0.132	0.12	0.999648	0.657738	-0.014	0.11	0.568274	11.0182	45	27	MOUSE	58255.6	60.3	397.56	27	17200000000	60.30%
1022.1	P36423	P36423	Thromboxane-A synthase	Tbxas1	-0.108	-0.071	0.088	0.032	0.999648	0.948437	-0.01	-0.0195	0.432459	1.31922	57	28	MOUSE	61074.6	49.5	396.86	28	44500000000	49.50%
1023.1	Q9CQC6	Q9CQC6	Basic leucine zipper and W2 domain-containing protein 1	Bzw1	0.03	0.093	-0.07	0.07	0.999648	0.720909	-0.02	0.0815	1.07354	7.88108	54	32	MOUSE	48213.5	73.2	396.72	32	53000000000	73.20%
1023.2	Q91VK1	Q91VK1	Basic leucine zipper and W2 domain-containing protein 2	Bzw2	-0.211	-0.063	-0.114	0.046	0.999648	0.981605	-0.1625	-0.0085	11.7927	0.531165	25	20	MOUSE	48290.6	34.6	242.33	20	6300000000	34.60%
1024.1	P08103	P08103	Tyrosine-protein kinase HCK	Hck	-0.048	-0.001	0.127	0.123	0.999648	0.828785	0.0395	0.061	2.01035	4.69017	49	30	MOUSE	59584.7	62.5	396.17	31	27700000000	62.50%
1024.2	P39688-2	P39688-2	Isoform 2 of Tyrosine-protein kinase Fyn	Fyn	-0.025	-0.001	0.043	0.019	0.999648	0.9772	0.009	0.009	0.475146	0.642204	17	14	MOUSE	60571.2	29.2	184.88	15	11300000000	29.20%
1024.3	P14234	P14234	Tyrosine-protein kinase Fgr	Fgr	0.299	0.367	0.096	0.258	0.999648	0.463732	0.1975	0.3125	12.0305	25.2239	4	3	MOUSE	59436.1	5.8	24.44	3	2660000000	5.80%
1025.1	E9PZ16	E9PZ16	Basement membrane-specific heparan sulfate proteoglycan core protein	Hspg2	0.546	-0.166	-0.008	0.137	0.999648	0.981605	0.269	-0.0145	8.5723	0.57435	43	35	MOUSE	480503	9.1	395.57	35	4130000000	9.10%
1026.1	Q6P5B5	Q6P5B5	Fragile X mental retardation syndrome-related protein 2	Fxr2	0.051	0.038	-0.084	0.047	0.999648	0.862595	-0.0165	0.0425	0.823869	3.68483	39	28	MOUSE	74594.3	59	395.53	28	21500000000	59.00%
1026.2	P35922-3	P35922-3	Isoform ISO3 of Fragile X mental retardation protein 1 homolog	Fmr1	-0.105	-0.007	0.034	-0.004	0.999648	0.982909	-0.0355	-0.0055	1.91049	0.384628	31	24	MOUSE	66553.5	46.1	330.81	24	14500000000	46.10%
1027.1	O08749	O08749	Dihydrolipoyl dehydrogenase, mitochondrial	Dld	0.084	-0.044	0.029	0.043	0.999648	0.997542	0.0565	-0.0005	3.70925	0.0309399	56	26	MOUSE	54784.9	58.1	395.49	26	84300000000	58.10%
1028.1	Q3UZA1	Q3UZA1	CapZ-interacting protein	Rcsd1	-0.37	-0.188	0.003	0.043	0.999648	0.84322	-0.1835	-0.0725	7.79773	4.24205	35	27	MOUSE	44398.7	77.4	395.36	27	9100000000	77.40%
1029.1	Q80TI0-4	Q80TI0-4	Isoform 4 of GRAM domain-containing protein 1B	Gramd1b	0.129	0.047	-0.198	-0.016	0.999648	0.957057	-0.0345	0.0155	1.24482	1.10456	46	32	MOUSE	101825	34.8	395.35	32	8840000000	34.80%
1029.2	Q8VEF1	Q8VEF1	GRAM domain-containing protein 1A	Gramd1a	0.066	0.041	-0.21	-0.013	0.999648	0.960134	-0.072	0.014	3.22574	1.00102	10	9	MOUSE	81382.4	14.1	104.6	9	2070000000	14.10%
1030.1	Q8K3K8	Q8K3K8	Optineurin	Optn	0.087	0.041	-0.124	0.039	0.999648	0.867802	-0.0185	0.04	0.805171	3.43375	38	30	MOUSE	67701.4	55.1	394.68	30	9920000000	55.10%
1031.1	E9Q784	E9Q784	Protein Zc3h13	Zc3h13	0.013	-0.08	0.098	-0.029	0.999648	0.828101	0.0555	-0.0545	3.50768	4.77799	52	41	MOUSE	204494	22	394.22	41	6730000000	22.00%
1032.1	P07742	P07742	Ribonucleoside-diphosphate reductase large subunit	Rrm1	-0.03	0.134	0.06	-0.145	0.999648	0.993104	0.015	-0.0055	0.796531	0.222301	40	27	MOUSE	91064.4	40	394.18	27	14500000000	40.00%
1033.1	O54824	O54824	Pro-interleukin-16	Il16	-0.305	-0.071	0.184	-0.07	0.999648	0.750485	-0.0605	-0.0705	1.69844	6.71267	45	28	MOUSE	143087	22.8	394.16	28	15100000000	22.80%
1034.1	P62334	P62334	26S protease regulatory subunit 10B	Psmc6	0.026	0.043	-0.135	0.032	0.999648	0.878663	-0.0545	0.0375	3.0044	3.17683	78	28	MOUSE	44457.5	71.4	393.85	28	98300000000	71.40%
1035.1	P51150	P51150	Ras-related protein Rab-7a	Rab7a	0.256	0.056	-0.12	-0.007	0.999648	0.930121	0.068	0.0245	2.42129	1.84226	87	22	MOUSE	23774.6	87.4	393.76	22	181000000000	87.40%
1036.1	Q8CFE4	Q8CFE4	SCY1-like protein 2	Scyl2	-0.011	0.002	-0.028	0.039	0.999648	0.941156	-0.0195	0.0205	1.12533	1.55739	49	29	MOUSE	104000	36.1	393.53	29	17300000000	36.10%
1037.1	Q8CCP0	Q8CCP0	Nuclear export mediator factor Nemf	Nemf	-0.013	0.005	-0.081	0.046	0.999648	0.925549	-0.047	0.0255	2.94717	1.98651	41	35	MOUSE	121813	34.2	393.5	35	9110000000	34.20%
1038.1	G5E8J0	G5E8J0	Neurogenic locus notch homolog protein 2	Notch2	-0.082	-0.097	0.032	-0.075	0.999648	0.71297	-0.025	-0.086	1.34434	8.38469	39	33	MOUSE	279493	15.8	393.48	33	11600000000	15.80%
1038.2	Q01705	Q01705	Neurogenic locus notch homolog protein 1	Notch1	-0.233	-0.119	-0.172	-0.033	0.999648	0.750525	-0.2025	-0.076	15.2435	6.65287	7	7	MOUSE	284809	3.2	87.62	7	577000000	3.20%
1039.1	Q8BT60	Q8BT60	Copine-3	Cpne3	-0.001	-0.021	-0.064	0.057	0.999648	0.951458	-0.0325	0.018	1.93411	1.27005	50	28	MOUSE	60325.6	50	393.33	28	47900000000	50.00%
1039.2	Q8C166	Q8C166	Copine-1	Cpne1	0.004	0.125	-0.06	-0.038	0.999648	0.890924	-0.028	0.0435	1.63169	2.82648	33	22	MOUSE	59627.1	42.1	308.17	22	40000000000	42.10%
1039.3	P59108	P59108	Copine-2	Cpne2	0.017	0.09	-0.021	0.001	0.999648	0.864223	-0.002	0.0455	0.103953	3.60297	35	22	MOUSE	61719.2	39.7	289.33	22	14100000000	39.70%
1040.1	Q3UH70	Q3UH70	Bromodomain-containing protein 4	Brd4	-0.04	-0.033	0.051	-0.01	0.999648	0.93845	0.0055	-0.0215	0.277547	1.66188	41	33	MOUSE	156562	27.3	393.28	35	20600000000	27.30%
1040.2	Q7JJ13	Q7JJ13	Bromodomain-containing protein 2	Brd2	-0.057	0.042	0.046	0.078	0.999648	0.791439	-0.0055	0.06	0.273178	5.45202	32	26	MOUSE	88350.6	32.5	289.21	27	75200000000	32.50%
1040.3	Q8K2F0	Q8K2F0	Bromodomain-containing protein 3	Brd3	-0.06	-0.066	0.075	-0.032	0.999648	0.841444	0.0075	-0.049	0.358426	4.29602	30	23	MOUSE	80045.5	34	291.99	23	7040000000	34.00%
1041.1	Q9CX34	Q9CX34	Suppressor of G2 allele of SKP1 homolog	Sugt1	-0.071	-0.13	0.058	0.059	0.999648	0.920592	-0.0065	-0.0355	0.312113	2.07492	53	28	MOUSE	38443.5	77.9	392.79	28	46900000000	77.90%
1042.1	Q09XV5	Q09XV5	Chromodomain-helicase-DNA-binding protein 8	Chd8	-0.003	-0.016	0.088	-0.053	0.999648	0.890924	0.0425	-0.0345	2.54491	2.83064	38	37	MOUSE	292782	15.9	392.53	37	2920000000	15.90%
1042.2	A2AJK6	A2AJK6	Chromodomain-helicase-DNA-binding protein 7	Chd7	-0.046	-0.016	0.189	-0.017	0.999648	0.952532	0.0715	-0.0165	3.51391	1.24505	10	9	MOUSE	335938	3.1	79.32	9	2910000000	3.10%
1042.3	A3KFM7	A3KFM7	Chromodomain-helicase-DNA-binding protein 6	Chd6	-0.119	-0.025	-0.021	-0.084	0.999648	0.828101	-0.07	-0.0545	4.52874	4.72175	5	5	MOUSE	308187	1.8	57.94	5	2960000000	1.80%
1043.1	Q9CY64	Q9CY64	Biliverdin reductase A	Blvra	-0.038	0.065	-0.082	0.022	0.999648	0.862595	-0.06	0.0435	4.01985	3.69454	74	27	MOUSE	33695.1	78.6	392.1	27	112000000000	78.60%
1044.1	E9Q5C9	E9Q5C9	Protein Nolc1	Nolc1	0.084	0.028	0.031	-0.055	0.999648	0.96396	0.0575	-0.0135	3.79392	0.917989	54	35	MOUSE	73696.4	30.7	391.81	35	24700000000	30.70%
1045.1	Q3UKC1	Q3UKC1	Tax1-binding protein 1 homolog	Tax1bp1	-0.098	-0.181	-0.089	-0.07	0.999648	0.656647	-0.0935	-0.1255	6.88505	11.0831	45	34	MOUSE	94712.6	38.4	391.52	34	13600000000	38.40%
1046.1	P08249	P08249	Malate dehydrogenase, mitochondrial	Mdh2	0.24	0.152	-0.094	0.106	0.999648	0.62991	0.073	0.129	2.87815	12.7464	132	26	MOUSE	36067.2	86	391.46	26	728000000000	86.00%
1047.1	P18155	P18155	Bifunctional methylenetetrahydrofolate dehydrogenase/cyclohydrolase, mitochondrial	Mthfd2	0.009	0.082	0.318	0.054	0.999648	0.756415	0.1635	0.068	7.8348	6.36417	42	26	MOUSE	38033.4	64.2	391.39	26	50100000000	64.20%
1048.1	Q3U1Y4	Q3U1Y4	DENN domain-containing protein 4B	Dennd4b	-0.083	-0.029	0.025	0.019	0.999648	0.985116	-0.029	-0.005	1.60234	0.338703	37	31	MOUSE	166905	24.8	391.05	31	9340000000	24.80%
1049.1	G3X9B1	G3X9B1	HEAT repeat containing 1	Heatr1	-0.093	-0.053	-0.045	-0.005	0.999648	0.909953	-0.069	-0.029	4.72755	2.28394	38	31	MOUSE	244407	15.7	390.84	31	39600000000	15.70%
1050.1	P23780	P23780	Beta-galactosidase	Glb1	0.164	0.216	-0.12	-0.005	0.999648	0.748257	0.022	0.1055	0.833348	6.80209	92	26	MOUSE	73576	39.8	390.7	26	118000000000	39.80%
1050.2	Q8VC60	Q8VC60	Beta-galactosidase-1-like protein	Glb1l	0.067	0.071	-0.145	0.009	0.999648	0.875691	-0.039	0.04	1.8314	3.25743	7	3	MOUSE	73505.7	4.4	37.3	3	3890000000	4.40%
1051.1	P49138	P49138	MAP kinase-activated protein kinase 2	Mapkapk2	-0.169	0.005	-0.03	-0.006	0.999648	0.997542	-0.0995	-0.0005	6.38109	0.0336313	45	28	MOUSE	44448.5	66.5	390.33	28	24100000000	66.50%
1051.2	Q3UMW7	Q3UMW7	MAP kinase-activated protein kinase 3	Mapkapk3	-0.184	0.009	0.012	0.074	0.999648	0.871395	-0.086	0.0415	4.77398	3.38506	27	19	MOUSE	43749.2	47.9	243.05	19	10900000000	47.90%
1052.1	P40336	P40336	Vacuolar protein sorting-associated protein 26A	Vps26a	0.049	0.134	0.03	0.092	0.999648	0.656647	0.0395	0.113	2.49547	11.1452	58	27	MOUSE	38227.2	76.1	390.29	27	54800000000	76.10%
1053.1	Q921N6	Q921N6	Probable ATP-dependent RNA helicase DDX27	Ddx27	0.022	-0.03	0.011	0.038	0.999648	0.990801	0.0165	0.004	0.938935	0.261901	39	33	MOUSE	86336.6	39.3	390.24	33	8280000000	39.30%
1054.1	B2RWS6	B2RWS6	Histone acetyltransferase p300	Ep300	0.018	0.029	0.07	-0.018	0.999648	0.982909	0.044	0.0055	2.77276	0.374336	42	33	MOUSE	266211	14.8	390.22	33	5880000000	14.80%
1054.2	F8VPR5	F8VPR5	CREB-binding protein	Crebbp	0.089	0.061	0.071	-0.054	0.999648	0.993762	0.08	0.0035	5.72715	0.209056	37	31	MOUSE	268415	13.7	358.76	31	4990000000	13.70%
1054.3	Q64127	Q64127	Transcription intermediary factor 1-alpha	Trim24	-0.167	-0.082	0.101	-0.072	0.999648	0.736274	-0.033	-0.077	1.34372	7.42655	14	10	MOUSE	118709	11.4	130.05	10	1170000000	11.40%
1055.1	P35550	P35550	rRNA 2'-O-methyltransferase fibrillarin	Fbl	0.021	0.051	-0.046	0.033	0.999648	0.864077	-0.0125	0.042	0.673034	3.62095	58	30	MOUSE	34420.3	67.8	390.18	30	73600000000	67.80%
1056.1	Q60932-2	Q60932-2	Isoform Mt-VDAC1 of Voltage-dependent anion-selective channel protein 1	Vdac1	0.257	-0.074	0.289	0.03	0.999648	0.943846	0.273	-0.022	20.1569	1.50601	57	23	MOUSE	30869	86.9	390.08	23	83900000000	86.90%
1056.2	Q60931	Q60931	Voltage-dependent anion-selective channel protein 3	Vdac3	0.212	-0.123	0.354	0.056	0.999648	0.925549	0.283	-0.0335	18.7115	1.99693	30	15	MOUSE	31094.5	62.1	244.36	15	24800000000	62.10%
1057.1	Q8K298	Q8K298	Actin-binding protein anillin	Anln	0.029	-0.018	0.161	-0.064	0.999648	0.867802	0.095	-0.041	6.12513	3.43222	37	30	MOUSE	124275	33.6	389.54	30	6020000000	33.60%
1058.1	Q8QZT1	Q8QZT1	Acetyl-CoA acetyltransferase, mitochondrial	Acat1	-0.075	-0.044	-0.074	-0.059	0.999648	0.831288	-0.0745	-0.0515	5.28162	4.61822	68	24	MOUSE	45157.7	67.9	389.36	24	107000000000	67.90%
1059.1	D3YYT1	D3YYT1	Putative oxidoreductase GLYR1	Glyr1	-0.016	0.028	-0.011	0.008	0.999648	0.947424	-0.0135	0.018	0.756718	1.36398	42	29	MOUSE	61061.9	54.8	389.03	29	13300000000	54.80%
1060.1	Q148V7	Q148V7	LisH domain and HEAT repeat-containing protein KIAA1468	Kiaa1468	-0.064	0.005	-0.095	-0.023	0.999648	0.977224	-0.0795	-0.009	5.6533	0.639065	33	30	MOUSE	135440	30.3	388.84	30	6750000000	30.30%
1061.1	O35887	O35887	Calumenin	Calu	0.113	-0.026	0.031	0.019	0.999648	0.992169	0.072	-0.0035	4.79085	0.235312	75	26	MOUSE	37177.2	67.6	388.82	26	112000000000	67.60%
1061.2	Q6XLQ8	Q6XLQ8	Calumenin	Calu	0.091	-0.058	0.031	0.028	0.999648	0.958451	0.061	-0.015	4.04104	1.02367	72	26	MOUSE	37231.2	61.9	367.07	26	107000000000	61.90%
1062.1	P47791-2	P47791-2	Isoform Cytoplasmic of Glutathione reductase, mitochondrial	Gsr	0.013	0.013	-0.02	0.229	0.999648	0.718483	-0.0035	0.121	0.184	8.08307	45	26	MOUSE	51643.1	75.1	388.74	26	36100000000	75.10%
1063.1	Q6ZQM8	Q6ZQM8	UDP-glucuronosyltransferase 1-7C	Ugt1a7c	0.159	-0.04	-0.074	-0.086	0.999648	0.781381	0.0425	-0.063	1.92885	5.71065	67	25	MOUSE	60498.4	54.2	388.58	26	93400000000	54.20%
1063.2	E9PXN7	E9PXN7	UDP-glucuronosyltransferase 1-7C	Ugt1a10	0.175	-0.01	-0.155	-0.087	0.999648	0.848921	0.01	-0.0485	0.330798	3.98278	26	10	MOUSE	61036.1	20.3	121.37	10	49500000000	20.30%
1063.3	K9J7B2	K9J7B2	Protein Ugt1a6b	Ugt1a6b	0.172	-0.025	-0.169	-0.087	0.999676	0.822358	0.0015	-0.056	0.0471431	4.85297	24	9	MOUSE	61117.2	18.6	122.79	9	42300000000	18.60%
1064.1	F8VPV0	F8VPV0	Pericentrin	Pcnt	-0.003	-0.014	0.1	-0.071	0.999648	0.865653	0.0485	-0.0425	2.91559	3.52669	35	34	MOUSE	334128	13.4	388.54	34	13500000000	13.40%
1065.1	O08917	O08917	Flotillin-1	Flot1	0.045	-0.207	0.026	-0.152	0.999648	0.568836	0.0355	-0.1795	2.20584	17.3486	44	30	MOUSE	47797.9	68.4	388.35	30	44900000000	68.40%
1066.1	Q9D1E6	Q9D1E6	Tubulin-folding cofactor B	Tbcb	-0.056	0.052	-0.032	0.02	0.999648	0.881741	-0.044	0.036	2.82408	2.98967	52	29	MOUSE	27670.5	83.1	388.3	29	39800000000	83.10%
1067.1	Q9Z2I0	Q9Z2I0	LETM1 and EF-hand domain-containing protein 1, mitochondrial	Letm1	-0.046	-0.155	0.112	-0.029	0.999648	0.731091	0.033	-0.092	1.69582	7.56309	49	28	MOUSE	83671.8	45.2	388.05	28	20200000000	45.20%
1068.1	O35345	O35345	Importin subunit alpha-7	Kpna6	0.083	0.111	-0.04	0.036	0.999648	0.756415	0.0215	0.0735	1.12133	6.53843	46	29	MOUSE	60705	51.3	357.12	29	15200000000	51.30%
1068.2	Q60960	Q60960	Importin subunit alpha-5	Kpna1	0.061	0.136	-0.04	0.03	0.999648	0.744394	0.0105	0.083	0.536886	7.05195	52	28	MOUSE	60923.2	50.7	388	28	21300000000	50.70%
1069.1	Q6DFW4	Q6DFW4	Nucleolar protein 58	Nop58	0.127	0.129	-0.066	0.006	0.999648	0.802214	0.0305	0.0675	1.44555	5.30247	50	26	MOUSE	60855.4	56.7	387.82	26	31500000000	56.70%
1070.1	P06795	P06795	Multidrug resistance protein 1B	Abcb1b	-0.065	-0.092	0.212	-0.044	0.999648	0.758463	0.0735	-0.068	3.29738	6.2323	37	29	MOUSE	141562	26	387.66	29	6960000000	26.00%
1070.2	P21447	P21447	Multidrug resistance protein 1A	Abcb1a	-0.104	-0.136	0.184	-0.018	0.999648	0.757675	0.04	-0.077	1.59564	6.27355	32	24	MOUSE	141157	21.2	329.95	24	7100000000	21.20%
1070.3	P21440	P21440	Multidrug resistance protein 3	Abcb4	-0.139	-0.152	0.188	-0.082	0.999648	0.656647	0.0245	-0.117	0.856398	11.1388	21	16	MOUSE	140888	13.1	210.9	16	3350000000	13.10%
1071.1	B1AZ46	B1AZ46	Brain-specific angiogenesis inhibitor 1-associated protein 2	Baiap2	0.029	0.105	0	0.108	0.999648	0.664574	0.0145	0.1065	0.811744	10.6961	39	28	MOUSE	57909.2	55.4	387.2	28	9020000000	55.40%
1072.1	Q60770	Q60770	Syntaxin-binding protein 3	Stxbp3	0.07	0.063	-0.042	0.004	0.999648	0.895538	0.014	0.0335	0.71701	2.65854	44	30	MOUSE	68854.1	48.3	387.17	30	22900000000	48.30%
1072.2	A2AEC9	A2AEC9	Syntaxin-binding protein 3	Stxbp3a	0.187	0.244	-0.253	0.119	0.999648	0.599967	-0.033	0.1815	0.949019	15.6066	10	7	MOUSE	12034	67.3	78.64	7	5480000000	67.30%
1073.1	P51855	P51855	Glutathione synthetase	Gss	-0.004	-0.292	-0.181	0.246	0.999648	0.981605	-0.0925	-0.023	5.42305	0.577848	41	28	MOUSE	52473.8	65.8	386.92	28	22700000000	65.80%
1074.1	Q8BVG4	Q8BVG4	Dipeptidyl peptidase 9	Dpp9	0.045	0.085	-0.004	0.002	0.999648	0.867327	0.0205	0.0435	1.16867	3.45979	37	29	MOUSE	99026.6	40.9	386.87	29	15900000000	40.90%
1074.2	Q80YA7	Q80YA7	Dipeptidyl peptidase 8	Dpp8	0.046	0.145	-0.044	-0.106	0.999648	0.965217	0.001	0.0195	0.0492874	0.898651	27	23	MOUSE	102869	30.7	286.65	23	8570000000	30.70%
1075.1	K3W4P2	K3W4P2	Integrator complex subunit 1	Ints1	-0.012	0.028	-0.013	-0.021	0.999648	0.992169	-0.0125	0.0035	0.697035	0.234266	39	34	MOUSE	250072	15.3	386.8	34	4210000000	15.30%
1076.1	E9PUQ9	E9PUQ9	Piezo-type mechanosensitive ion channel component 1	Piezo1	-0.025	-0.139	0.178	-0.008	0.999648	0.780835	0.0765	-0.0735	4.09222	5.74243	36	30	MOUSE	295238	14.3	386.26	30	6110000000	14.30%
1077.1	D3YUP0	D3YUP0	Vacuolar protein sorting-associated protein 8 homolog	Vps8	0.016	0.109	-0.117	-0.069	0.999648	0.95655	-0.0505	0.02	2.90287	1.12305	41	31	MOUSE	163496	25.1	386.08	31	5000000000	25.10%
1077.2	Q0P5W1-2	Q0P5W1-2	Isoform 2 of Vacuolar protein sorting-associated protein 8 homolog	Vps8	0.016	0.115	-0.122	-0.08	0.999648	0.963446	-0.053	0.0175	3.04314	0.92736	35	26	MOUSE	148160	22.9	317.37	26	4250000000	22.90%
1078.1	G3X9H7	G3X9H7	Metastasis suppressor 1, isoform CRA_e	Mtss1	0.043	0.076	0.021	0.049	0.999648	0.780835	0.032	0.0625	1.95632	5.76725	40	29	MOUSE	83048.4	37.8	385.53	30	17700000000	37.80%
1079.1	Q9DBK7	Q9DBK7	MCG18845, isoform CRA_d	Uba7	0.006	0.045	0.032	-0.003	0.999648	0.939339	0.019	0.021	1.09022	1.58069	37	27	MOUSE	109989	36.6	385.38	27	12700000000	36.60%
1080.1	O35841	O35841	Apoptosis inhibitor 5	Api5	-0.068	-0.032	0.009	-0.016	0.999648	0.929191	-0.0295	-0.024	1.70571	1.88986	52	29	MOUSE	57126.4	61.3	384.67	29	41800000000	61.30%
1081.1	P31750	P31750	RAC-alpha serine/threonine-protein kinase	Akt1	-0.057	-0.035	-0.132	0.016	0.999648	0.975534	-0.0945	-0.0095	6.65281	0.661775	55	28	MOUSE	56105.7	58.1	384.42	28	32100000000	58.10%
1081.2	Q60823	Q60823	RAC-beta serine/threonine-protein kinase	Akt2	-0.061	-0.03	-0.071	0.057	0.999648	0.96396	-0.066	0.0135	4.57312	0.911007	26	19	MOUSE	56140.1	42.8	242.55	19	12100000000	42.80%
1081.3	Q9WUA6	Q9WUA6	RAC-gamma serine/threonine-protein kinase	Akt3	0.05	0.107	-0.055	0.021	0.999648	0.791692	-0.0025	0.064	0.121842	5.4345	19	13	MOUSE	56112.8	29.8	144.51	13	11700000000	29.80%
1082.1	Q8BVY0	Q8BVY0	Protein Rsl1d1	Rsl1d1	0.014	-0.086	0.027	0.098	0.999648	0.987135	0.0205	0.006	1.1902	0.308276	40	28	MOUSE	50648.6	57.3	384.11	28	31700000000	57.30%
1083.1	A2AL50	A2AL50	Alkyldihydroxyacetonephosphate synthase, peroxisomal	Agps	0.04	0.022	0.011	-0.109	0.999648	0.878663	0.0255	-0.0435	1.50858	3.08594	45	25	MOUSE	75082.9	42	383.57	25	26200000000	42.00%
1084.1	P97814	P97814	Proline-serine-threonine phosphatase-interacting protein 1	Pstpip1	-0.078	-0.052	-0.056	0.111	0.999648	0.932153	-0.067	0.0295	4.63931	1.80574	48	30	MOUSE	48102.9	65.3	383.19	30	42600000000	65.30%
1085.1	P62918	P62918	60S ribosomal protein L8	Rpl8	0.087	0.081	0.004	0.067	0.999648	0.744394	0.0455	0.074	2.78572	7.08283	75	30	MOUSE	28252.4	73.9	383.18	30	206000000000	73.90%
1086.1	Q62384	Q62384	Zinc finger protein ZPR1	Zpr1	-0.041	-0.01	-0.044	-0.006	0.999648	0.981605	-0.0425	-0.008	2.72561	0.56962	41	27	MOUSE	51227.6	54.9	383	28	13800000000	54.90%
1087.1	P54818	P54818	Galactocerebrosidase	Galc	0.116	0.19	-0.161	-0.077	0.999648	0.890836	-0.0225	0.0565	0.866405	2.85214	47	23	MOUSE	77483.2	36.8	382.95	23	20500000000	36.80%
1088.1	Q8K4P0	Q8K4P0	pre-mRNA 3' end processing protein WDR33	Wdr33	-0.05	-0.096	0.083	-0.002	0.999648	0.854628	0.0165	-0.049	0.826705	3.89059	42	32	MOUSE	145721	26.7	382.87	32	6190000000	26.70%
1089.1	P97363	P97363	Serine palmitoyltransferase 2	Sptlc2	-0.001	0.008	-0.027	0.036	0.999648	0.937461	-0.014	0.022	0.782716	1.69975	41	26	MOUSE	63665.1	49.8	382.74	26	14900000000	49.80%
1090.1	Q8VC28	Q8VC28	Aldo-keto reductase family 1 member C13	Akr1c13	-0.184	-0.108	0.003	0.071	0.999648	0.958451	-0.0905	-0.0185	5.17197	1.02833	49	25	MOUSE	37627.6	85.4	382.72	25	67800000000	85.40%
1090.2	Q9JLI0	Q9JLI0	Aldo-keto reductase a	Akr1c12	-0.342	-0.168	-0.006	0.104	0.999648	0.944926	-0.174	-0.032	7.93401	1.4669	34	19	MOUSE	37576.4	67.1	274.05	19	57700000000	67.10%
1091.1	Q5EG47	Q5EG47	5'-AMP-activated protein kinase catalytic subunit alpha-1	Prkaa1	0.004	0.061	-0.013	-0.064	0.999648	0.997542	-0.0045	-0.0015	0.239405	0.0865129	50	31	MOUSE	64555.6	54	382.65	31	22100000000	54.00%
1091.2	Q8BRK8	Q8BRK8	5'-AMP-activated protein kinase catalytic subunit alpha-2	Prkaa2	0.209	0.094	0.139	-0.117	0.999648	0.981605	0.174	-0.0115	13.0476	0.567186	9	6	MOUSE	62648.8	11.4	59.96	6	2620000000	11.40%
1092.1	Q60591	Q60591	Nuclear factor of activated T-cells, cytoplasmic 2	Nfatc2	-0.015	0.009	0.043	0.003	0.999648	0.982909	0.014	0.006	0.766303	0.420987	42	30	MOUSE	100931	40.8	382.43	31	10700000000	40.80%
1092.2	B5B2N2	B5B2N2	Nuclear factor of activated T-cells c1 isoform IA-IXL	Nfatc1	-0.083	-0.067	-0.072	-0.025	0.999648	0.850521	-0.0775	-0.046	5.5272	3.95207	22	17	MOUSE	102806	19.9	180.34	17	4720000000	19.90%
1092.3	Q3UZ64	Q3UZ64	Nuclear factor of activated T-cells c3 isoform IB-deltaXa	Nfatc3	-0.321	-0.09	-0.137	-0.048	0.999648	0.756415	-0.229	-0.069	14.4462	6.3868	9	7	MOUSE	116961	6.2	70.24	7	3530000000	6.20%
1093.1	P55264	P55264	Adenosine kinase	Adk	-0.101	-0.126	-0.079	-0.018	0.999648	0.77253	-0.09	-0.072	6.56372	5.94198	48	27	MOUSE	40490.3	72	382.27	27	47500000000	72.00%
1093.2	P55264-2	P55264-2	Isoform Short of Adenosine kinase	Adk	-0.16	-0.125	-0.082	-0.034	0.999648	0.744869	-0.121	-0.0795	8.78926	6.93799	49	26	MOUSE	38793.3	71.3	371.64	26	45700000000	71.30%
1094.1	Q6PAV2	Q6PAV2	Probable E3 ubiquitin-protein ligase HERC4	Herc4	-0.018	0.074	-0.085	-0.014	0.999648	0.913906	-0.0515	0.03	3.28466	2.21855	33	30	MOUSE	119893	36.3	382.08	30	11300000000	36.30%
1095.1	Q6WKZ8	Q6WKZ8	E3 ubiquitin-protein ligase UBR2	Ubr2	0.016	0.112	0.078	0.005	0.999648	0.829234	0.047	0.0585	2.96637	4.65803	38	32	MOUSE	202575	20.3	381.92	32	6960000000	20.30%
1096.1	Q8C2Q3	Q8C2Q3	RNA-binding protein 14	Rbm14	0.026	0.033	0.08	0.051	0.999648	0.864077	0.053	0.042	3.44295	3.62095	51	30	MOUSE	69618.6	43.9	381.87	30	30700000000	43.90%
1096.2	F7BGR7	F7BGR7	Protein Gm21992	Gm21992	0.045	0.037	0.034	-0.052	0.999648	0.982909	0.0395	-0.0075	2.50071	0.485082	28	18	MOUSE	53475	38.5	224.36	18	16500000000	38.50%
1097.1	Q61164	Q61164	Transcriptional repressor CTCF	Ctcf	-0.012	-0.101	0.047	-0.135	0.999648	0.639976	0.0175	-0.118	0.974391	11.7569	46	32	MOUSE	85284.5	39.4	381.35	32	11300000000	39.40%
1098.1	Q80Y81	Q80Y81	Zinc phosphodiesterase ELAC protein 2	Elac2	0.009	0.04	0.013	0.041	0.999648	0.865686	0.011	0.0405	0.608325	3.48466	38	30	MOUSE	94029.9	41.8	381.3	30	8170000000	41.80%
1099.1	Q60676	Q60676	Serine/threonine-protein phosphatase 5	Ppp5c	-0.029	0.02	-0.077	0.064	0.999648	0.865653	-0.053	0.042	3.46106	3.54007	49	27	MOUSE	57503.2	55.7	381.25	27	33300000000	55.70%
1100.1	Q9DBG5	Q9DBG5	Perilipin-3	Plin3	-0.022	-0.029	0.061	0.099	0.999648	0.906336	0.0195	0.035	1.06833	2.41295	56	23	MOUSE	47375.5	74.3	381.12	23	63700000000	74.30%
1101.1	Q60668-3	Q60668-3	Isoform 3 of Heterogeneous nuclear ribonucleoprotein D0	Hnrnpd	0.01	-0.037	-0.033	-0.062	0.999648	0.840136	-0.0115	-0.0495	0.62852	4.38091	79	27	MOUSE	32925.1	74.1	381	27	142000000000	74.10%
1101.2	Q99020	Q99020	Heterogeneous nuclear ribonucleoprotein A/B	Hnrnpab	0.007	-0.059	-0.024	-0.007	0.999648	0.895538	-0.0085	-0.033	0.460168	2.63927	85	26	MOUSE	30944.8	57.1	355.75	26	168000000000	57.10%
1101.3	G5E8G0	G5E8G0	Heterogeneous nuclear ribonucleoprotein D, isoform CRA_b	Hnrnpd	0.083	0.007	-0.048	-0.062	0.999648	0.920592	0.0175	-0.0275	0.883953	2.0814	71	25	MOUSE	30778.9	72.4	345.85	25	131000000000	72.40%
1101.4	Q9Z130	Q9Z130	Heterogeneous nuclear ribonucleoprotein D-like	Hnrnpdl	-0.052	-0.078	-0.057	-0.106	0.999648	0.70802	-0.0545	-0.092	3.64908	9.01112	41	19	MOUSE	33729.3	50.1	247.21	19	48900000000	50.10%
1102.1	Q9CRC8	Q9CRC8	Leucine-rich repeat-containing protein 40	Lrrc40	0.033	0.096	-0.073	-0.001	0.999648	0.862092	-0.02	0.0475	1.06411	3.72462	37	28	MOUSE	68587.9	53.6	380.67	28	11200000000	53.60%
1103.1	Q921H8	Q921H8	3-ketoacyl-CoA thiolase A, peroxisomal	Acaa1a	-0.044	-0.055	0.092	-0.114	0.999648	0.720909	0.024	-0.0845	1.23783	7.89799	63	23	MOUSE	44409	70.7	380.6	23	67400000000	70.70%
1103.2	Q8VCH0	Q8VCH0	3-ketoacyl-CoA thiolase B, peroxisomal	Acaa1b	0.017	-0.036	0.093	-0.095	0.999648	0.776771	0.055	-0.0655	3.51154	5.87024	31	13	MOUSE	44508.1	42.6	195.1	13	37100000000	42.60%
1104.1	Q6A009	Q6A009	E3 ubiquitin-protein ligase listerin	Ltn1	-0.043	-0.025	-0.09	0.058	0.999648	0.95568	-0.0665	0.0165	4.52932	1.14298	40	36	MOUSE	201656	21.2	380.4	36	11200000000	21.20%
1105.1	P26645	P26645	Myristoylated alanine-rich C-kinase substrate	Marcks	-0.359	-0.414	0.131	-0.147	0.999648	0.568836	-0.114	-0.2805	3.52885	17.0178	38	18	MOUSE	29717.8	72.1	380.32	18	86700000000	72.10%
1106.1	Q9CYA6	Q9CYA6	Zinc finger CCHC domain-containing protein 8	Zcchc8	-0.043	-0.019	0.133	-0.059	0.999648	0.875691	0.045	-0.039	2.33047	3.25862	44	27	MOUSE	78652	45.9	380.29	27	10900000000	45.90%
1107.1	Q6P1F6	Q6P1F6	Serine/threonine-protein phosphatase 2A 55 kDa regulatory subunit B alpha isoform	Ppp2r2a	0.059	0.02	-0.052	0.017	0.999648	0.945762	0.0035	0.0185	0.170056	1.41375	55	31	MOUSE	52204.6	56.1	380.2	31	28800000000	56.10%
1107.2	Q925E7	Q925E7	Serine/threonine-protein phosphatase 2A 55 kDa regulatory subunit B delta isoform	Ppp2r2d	0.025	-0.029	-0.069	0.005	0.999648	0.965705	-0.022	-0.012	1.20228	0.865729	21	14	MOUSE	52527.1	35.3	201.18	14	5720000000	35.30%
1108.1	Q63932	Q63932	Dual specificity mitogen-activated protein kinase kinase 2	Map2k2	-0.068	0.017	0.001	0.072	0.999648	0.861293	-0.0335	0.0445	1.9894	3.73506	55	30	MOUSE	44686.5	57.8	380.1	30	54000000000	57.80%
1108.2	P31938	P31938	Dual specificity mitogen-activated protein kinase kinase 1	Map2k1	-0.027	0.029	0.002	0.07	0.999648	0.841398	-0.0125	0.0495	0.692352	4.31634	61	28	MOUSE	43815.6	60	363.76	28	86400000000	60.00%
1109.1	Q07417	Q07417	Short-chain specific acyl-CoA dehydrogenase, mitochondrial	Acads	0.099	0.049	-0.039	0.02	0.999648	0.890836	0.03	0.0345	1.58185	2.85145	58	23	MOUSE	45174.1	62.1	380.02	23	58500000000	62.10%
1110.1	Q9Z1M8	Q9Z1M8	Protein Red	Ik	0.052	0.027	-0.001	0.01	0.999648	0.945779	0.0255	0.0185	1.48429	1.4084	45	34	MOUSE	65729.2	51.1	379.98	34	12800000000	51.10%
1111.1	Q5FWK3	Q5FWK3	Rho GTPase-activating protein 1	Arhgap1	-0.117	-0.051	-0.02	0.017	0.999648	0.953273	-0.0685	-0.017	4.42088	1.21315	54	28	MOUSE	50523.8	62.4	379.65	28	67600000000	62.40%
1112.1	Q9CWZ7	Q9CWZ7	Gamma-soluble NSF attachment protein	Napg	-0.026	-0.045	0.006	0.085	0.999648	0.951458	-0.01	0.02	0.545612	1.27302	62	25	MOUSE	35074	69.8	379.23	25	56100000000	69.80%
1113.1	E9PWG6	E9PWG6	Protein Ncapg	Ncapg	-0.092	-0.083	0.047	-0.02	0.999648	0.839843	-0.0225	-0.0515	1.14663	4.38629	32	27	MOUSE	114008	32.3	379.14	27	7510000000	32.30%
1114.1	P68181-4	P68181-4	Isoform 4 of cAMP-dependent protein kinase catalytic subunit beta	Prkacb	-0.154	-0.098	-0.077	-0.034	0.999648	0.776771	-0.1155	-0.066	8.35236	5.87543	46	28	MOUSE	46315.1	57.8	378.88	28	71400000000	57.80%
1114.2	P68181	P68181	cAMP-dependent protein kinase catalytic subunit beta	Prkacb	-0.179	-0.105	-0.068	-0.027	0.999648	0.780835	-0.1235	-0.066	8.58519	5.728	45	26	MOUSE	40878.2	56.4	347.39	26	82200000000	56.40%
1114.3	P05132	P05132	cAMP-dependent protein kinase catalytic subunit alpha	Prkaca	-0.18	-0.172	-0.091	0.009	0.999648	0.784211	-0.1355	-0.0815	9.82183	5.63917	36	23	MOUSE	40684	57.8	281.65	23	71300000000	57.80%
1115.1	Q9CXT8	Q9CXT8	Mitochondrial-processing peptidase subunit beta	Pmpcb	0.095	0.053	-0.047	0.04	0.999648	0.846268	0.024	0.0465	1.22454	4.0942	48	24	MOUSE	55412.3	53.1	378.81	24	37800000000	53.10%
1116.1	Q8BI72	Q8BI72	CDKN2A-interacting protein	Cdkn2aip	0.009	-0.025	0.229	0.024	0.999648	0.997542	0.119	-0.0005	6.62683	0.0327341	35	26	MOUSE	60257.1	51.8	378.62	26	3080000000	51.80%
1117.1	Q8CFD4	Q8CFD4	Sorting nexin-8	Snx8	0.065	0.107	0.063	-0.011	0.999648	0.864223	0.064	0.048	4.4134	3.58467	42	28	MOUSE	52400.3	55.9	378.46	28	22500000000	55.90%
1118.1	Q61081	Q61081	Hsp90 co-chaperone Cdc37	Cdc37	-0.055	-0.08	0.094	0.073	0.999648	0.993821	0.0195	-0.0035	0.962871	0.191477	79	31	MOUSE	45106.1	53	376.96	31	94600000000	53.00%
1119.1	Q8VE11	Q8VE11	Myotubularin-related protein 6	Mtmr6	-0.025	-0.019	-0.112	-0.014	0.999648	0.952532	-0.0685	-0.0165	4.48589	1.24465	46	29	MOUSE	71958.6	47.9	376.77	29	16000000000	47.90%
1120.1	Q9Z1N5	Q9Z1N5	Spliceosome RNA helicase Ddx39b	Ddx39b	0.081	0.067	-0.084	0.01	0.999648	0.878663	-0.0015	0.0385	0.0660458	3.13864	86	28	MOUSE	49491	61.9	376.73	28	124000000000	61.90%
1120.2	Q8VDW0	Q8VDW0	ATP-dependent RNA helicase DDX39A	Ddx39a	0.026	0.009	-0.087	0.006	0.999648	0.981605	-0.0305	0.0075	1.68267	0.532158	64	28	MOUSE	49580	56.9	348.92	28	79000000000	56.90%
1121.1	Q6NZN0	Q6NZN0	RNA-binding protein 26	Rbm26	0.025	0.006	-0.036	-0.021	0.999648	0.981605	-0.0055	-0.0075	0.286743	0.527309	41	35	MOUSE	114540	31.9	376.66	35	11900000000	31.90%
1121.2	E9PYZ7	E9PYZ7	RNA-binding protein 26	Rbm26	0.025	0.006	-0.036	-0.021	0.999648	0.981605	-0.0055	-0.0075	0.286743	0.527309	41	35	MOUSE	114200	31.7	367.74	35	11800000000	31.70%
1121.3	Q5SFM8	Q5SFM8	RNA-binding protein 27	Rbm27	0.039	-0.053	0.068	-0.059	0.999648	0.809027	0.0535	-0.056	3.54448	5.11482	27	22	MOUSE	119006	20.5	258.94	22	5900000000	20.50%
1122.1	Q6PF93	Q6PF93	Phosphatidylinositol 3-kinase catalytic subunit type 3	Pik3c3	-0.046	0.018	-0.092	-0.034	0.999648	0.981605	-0.069	-0.008	4.73525	0.55087	45	29	MOUSE	102170	36.1	376.63	29	11300000000	36.10%
1123.1	E9PW39	E9PW39	Putative helicase MOV-10	Mov10	-0.108	-0.152	-0.044	0.136	0.999648	0.986956	-0.076	-0.008	5.21892	0.319874	45	34	MOUSE	121767	31.1	376.51	34	9460000000	31.10%
1124.1	Q8VDF2	Q8VDF2	E3 ubiquitin-protein ligase UHRF1	Uhrf1	0.103	0.192	0.143	-0.111	0.999648	0.934597	0.123	0.0405	9.27536	1.76376	40	31	MOUSE	89728.4	42.7	376.43	31	10400000000	42.70%
1124.2	Q7TMI3	Q7TMI3	E3 ubiquitin-protein ligase UHRF2	Uhrf2	0.078	-0.005	0.076	-0.042	0.999648	0.931616	0.077	-0.0235	5.49095	1.81741	36	29	MOUSE	91701.6	43	357.83	29	5640000000	43.00%
1125.1	O35598	O35598	Disintegrin and metalloproteinase domain-containing protein 10	Adam10	-0.069	-0.03	0.156	-0.019	0.999648	0.927434	0.0435	-0.0245	2.01606	1.93846	37	28	MOUSE	86020.6	44	376.27	28	11700000000	44.00%
1126.1	Q91WG2	Q91WG2	Rab GTPase-binding effector protein 2	Rabep2	-0.047	0.003	0	-0.041	0.999648	0.945762	-0.0235	-0.019	1.36156	1.41968	42	29	MOUSE	62416.5	50.9	375.9	29	13700000000	50.90%
1127.1	A2AIV8	A2AIV8	Caspase recruitment domain-containing protein 9	Card9	-0.042	0.02	0.096	-0.085	0.999648	0.906872	0.027	-0.0325	1.40576	2.34369	40	29	MOUSE	62974.3	55.4	375.61	29	9060000000	55.40%
1128.1	E9QK89	E9QK89	Mediator of DNA damage checkpoint protein 1	Mdc1	-0.019	-0.029	0.096	-0.1	0.999648	0.783329	0.0385	-0.0645	2.18726	5.64868	34	29	MOUSE	186108	22.4	375.32	29	6280000000	22.40%
1129.1	Q9WTK5	Q9WTK5	Nuclear factor NF-kappa-B p100 subunit	Nfkb2	-0.134	-0.038	-0.011	0.06	0.999648	0.971424	-0.0725	0.011	4.52803	0.714805	37	29	MOUSE	97572.2	36.2	374.98	29	10200000000	36.20%
1129.2	A4QPD3	A4QPD3	Proto-oncogene c-Rel	Rel	-0.056	0.064	0.019	0.131	0.999648	0.702393	-0.0185	0.0975	1.01825	9.1704	20	15	MOUSE	65941.9	29.2	193.82	15	13300000000	29.20%
1130.1	Q9WUN2	Q9WUN2	Serine/threonine-protein kinase TBK1	Tbk1	0.047	0.019	0	-0.025	0.999648	0.993762	0.0235	-0.003	1.36156	0.201171	38	30	MOUSE	84050.8	42.9	374.91	30	15300000000	42.90%
1130.2	Q9R0T8	Q9R0T8	Inhibitor of nuclear factor kappa-B kinase subunit epsilon	Ikbke	-0.194	-0.011	-0.133	-0.065	0.999648	0.878663	-0.1635	-0.038	12.3555	3.10449	34	28	MOUSE	81693.7	45.1	350.17	28	10000000000	45.10%
1131.1	Q8VI75	Q8VI75	Importin-4	Ipo4	-0.015	0.024	-0.06	0.105	0.999648	0.785966	-0.0375	0.0645	2.31645	5.54143	41	31	MOUSE	120699	29.6	374.72	31	15300000000	29.60%
1132.1	P62702	P62702	40S ribosomal protein S4, X isoform	Rps4x	0.039	0.103	-0.053	0.043	0.999648	0.750525	-0.007	0.073	0.355657	6.65681	94	29	MOUSE	29825.4	75.6	374.69	29	352000000000	75.60%
1132.2	Q3V1Z5	Q3V1Z5	40S ribosomal protein S4	Rps4l	0.044	0.11	-0.067	0.056	0.999648	0.721416	-0.0115	0.083	0.582535	7.79423	59	18	MOUSE	29411.9	46.9	222.85	18	281000000000	46.90%
1133.1	B2RXQ2	B2RXQ2	Ppfia1 protein	Ppfia1	-0.041	-0.033	0.071	0.011	0.999648	0.97003	0.015	-0.011	0.77202	0.780503	50	36	MOUSE	143244	30.3	374.61	37	11000000000	30.30%
1134.1	Q9QYB1	Q9QYB1	Chloride intracellular channel protein 4	Clic4	-0.042	0.06	0.056	0.197	0.999648	0.664574	0.007	0.1285	0.352868	10.6927	70	22	MOUSE	28956.7	81	374.47	22	133000000000	81.00%
1135.1	Q6Y5D8	Q6Y5D8	Rho GTPase-activating protein 10	Arhgap10	0	0.023	-0.076	0	0.999648	0.967539	-0.038	0.0115	2.28049	0.83355	39	31	MOUSE	90105.8	36.7	374.32	31	15700000000	36.70%
1136.1	Q91YP2	Q91YP2	Neurolysin, mitochondrial	Nln	0.018	0.053	-0.086	0.054	0.999648	0.822624	-0.034	0.0535	1.9308	4.84753	44	27	MOUSE	81169.3	37	374.19	27	16600000000	37.00%
1137.1	P97855	P97855	Ras GTPase-activating protein-binding protein 1	G3bp1	0	0.036	0.043	-0.012	0.999648	0.96637	0.0215	0.012	1.23725	0.853273	67	25	MOUSE	51884.9	59.3	374.12	25	59900000000	59.30%
1138.1	E9Q1T1	E9Q1T1	Calcium/calmodulin-dependent protein kinase type II subunit delta	Camk2d	0.034	0.024	-0.031	-0.015	0.999648	0.987135	0.0015	0.0045	0.0761709	0.306608	74	28	MOUSE	60631.1	52.7	374.05	28	89200000000	52.70%
1138.2	Q923T9-2	Q923T9-2	Isoform 2 of Calcium/calmodulin-dependent protein kinase type II subunit gamma	Camk2g	0.03	-0.007	-0.012	-0.002	0.999648	0.987135	0.009	-0.0045	0.485548	0.312323	46	25	MOUSE	59049	50.9	329.59	25	35700000000	50.90%
1139.1	P62141	P62141	Serine/threonine-protein phosphatase PP1-beta catalytic subunit	Ppp1cb	0.063	0.134	-0.033	0.025	0.999648	0.750525	0.015	0.0795	0.790163	6.65887	56	24	MOUSE	37984.9	78.2	374	24	86900000000	78.20%
1139.2	P63087-2	P63087-2	Isoform Gamma-2 of Serine/threonine-protein phosphatase PP1-gamma catalytic subunit	Ppp1cc	0.062	0.109	-0.027	-0.002	0.999648	0.844141	0.0175	0.0535	0.942161	4.14848	58	24	MOUSE	39245.3	65.8	351.23	24	90900000000	65.80%
1139.3	P62137	P62137	Serine/threonine-protein phosphatase PP1-alpha catalytic subunit	Ppp1ca	0.053	0.113	-0.059	0.031	0.999648	0.757661	-0.003	0.072	0.145162	6.29585	58	23	MOUSE	38281.1	67.2	357.3	23	116000000000	67.20%
1140.1	A2A484	A2A484	Protein Zmynd8	Zmynd8	0.023	-0.016	-0.048	-0.045	0.999648	0.903724	-0.0125	-0.0305	0.670246	2.46986	31	28	MOUSE	138538	30.8	373.85	28	3120000000	30.80%
1140.2	A2A482	A2A482	Protein Zmynd8	Zmynd8	0.023	-0.016	-0.027	-0.01	0.999648	0.961654	-0.002	-0.013	0.10314	0.958084	31	28	MOUSE	135155	31	364.44	28	3290000000	31.00%
1141.1	Q3U0M1	Q3U0M1	Trafficking protein particle complex subunit 9	Trappc9	-0.029	0.062	-0.107	0.024	0.999648	0.8631	-0.068	0.043	4.50108	3.66484	34	30	MOUSE	129713	27.7	373.79	30	24400000000	27.70%
1142.1	Q8QZY1	Q8QZY1	Eukaryotic translation initiation factor 3 subunit L	Eif3l	-0.014	0.05	-0.038	0.069	0.999648	0.791439	-0.026	0.0595	1.54524	5.47005	54	27	MOUSE	66839.9	53.9	373.42	27	70600000000	53.90%
1143.1	P60335	P60335	Poly(rC)-binding protein 1	Pcbp1	-0.024	-0.081	0.021	0.067	0.999648	0.982909	-0.0015	-0.007	0.0774019	0.395817	84	22	MOUSE	38010.7	85.9	373.26	22	156000000000	85.90%
1143.2	Q61990-2	Q61990-2	Isoform 2 of Poly(rC)-binding protein 2	Pcbp2	-0.036	-0.06	-0.013	0.055	0.999648	0.996035	-0.0245	-0.0025	1.44629	0.14835	67	20	MOUSE	35258.8	71.2	332.79	20	122000000000	71.20%
1143.3	Q61990	Q61990	Poly(rC)-binding protein 2	Pcbp2	-0.036	-0.055	-0.013	0.059	0.999648	0.997413	-0.0245	0.002	1.44629	0.118542	65	20	MOUSE	38620.4	61	315.83	20	123000000000	61.00%
1143.4	P57724	P57724	Poly(rC)-binding protein 4	Pcbp4	-0.076	-0.089	-0.016	-0.085	0.999648	0.71297	-0.046	-0.087	2.89856	8.55003	5	3	MOUSE	41797.3	4.9	37.82	3	26400000000	4.90%
1144.1	P51859	P51859	Hepatoma-derived growth factor	Hdgf	-0.115	-0.095	0.037	0.026	0.999648	0.906204	-0.039	-0.0345	2.07523	2.41579	45	24	MOUSE	26382.3	75.5	373.23	24	52300000000	75.50%
1145.1	O35218	O35218	Cleavage and polyadenylation specificity factor subunit 2	Cpsf2	0.053	0.103	-0.031	-0.077	0.999648	0.972749	0.011	0.013	0.576588	0.700678	31	26	MOUSE	89236.9	39	373.17	26	8530000000	39.00%
1146.1	Q9WVJ2	Q9WVJ2	26S proteasome non-ATPase regulatory subunit 13	Psmd13	0.013	0.078	-0.116	0.064	0.999648	0.750391	-0.0515	0.071	2.99224	6.74959	51	24	MOUSE	43150.9	65.9	373.13	24	57400000000	65.90%
1146.2	E9Q0U1	E9Q0U1	26S proteasome non-ATPase regulatory subunit 13	Psmd13	0.024	0.121	-0.156	0.108	0.999648	0.650129	-0.066	0.1145	3.61555	11.5325	26	13	MOUSE	26453.2	70.5	211.41	13	24600000000	70.50%
1147.1	Q6PE01	Q6PE01	U5 small nuclear ribonucleoprotein 40 kDa protein	Snrnp40	0.143	0.101	-0.067	0.019	0.999648	0.810991	0.038	0.06	1.78589	5.07627	28	24	MOUSE	39731.3	74	372.83	24	15900000000	74.00%
1148.1	Q8BH74	Q8BH74	Nuclear pore complex protein Nup107	Nup107	0.038	0.037	-0.032	0.027	0.999648	0.895538	0.003	0.032	0.152907	2.63894	39	31	MOUSE	107400	33.6	372.57	31	9120000000	33.60%
1149.1	Q60715	Q60715	Prolyl 4-hydroxylase subunit alpha-1	P4ha1	0.431	0.253	0.096	0.138	0.999648	0.568836	0.2635	0.1955	12.4614	17.0584	42	29	MOUSE	61194.2	51.6	372.54	29	19200000000	51.60%
1149.2	Q60715-2	Q60715-2	Isoform 2 of Prolyl 4-hydroxylase subunit alpha-1	P4ha1	0.443	0.253	0.086	0.142	0.999648	0.568836	0.2645	0.1975	11.9955	17.3473	42	29	MOUSE	61170.1	50.3	370.18	29	20400000000	50.30%
1150.1	Q9JKC8	Q9JKC8	AP-3 complex subunit mu-1	Ap3m1	0.173	0.18	-0.035	-0.013	0.999648	0.785344	0.069	0.0835	3.58215	5.60421	57	24	MOUSE	47277.6	75.1	372.52	24	32800000000	75.10%
1150.2	Q8R2R9	Q8R2R9	AP-3 complex subunit mu-2	Ap3m2	0.076	0.101	-0.014	0.053	0.999648	0.74256	0.031	0.077	1.77416	7.20578	20	12	MOUSE	47143.7	30.1	138.24	12	9550000000	30.10%
1151.1	Q9JHG7	Q9JHG7	Phosphatidylinositol 4,5-bisphosphate 3-kinase catalytic subunit gamma isoform	Pik3cg	-0.14	0.018	0.002	-0.052	0.999648	0.953273	-0.069	-0.017	4.12125	1.20912	38	29	MOUSE	127596	31.9	372.51	29	11500000000	31.90%
1152.1	B1ATZ1	B1ATZ1	Hepatocyte growth factor-regulated tyrosine kinase substrate	Hgs	0.132	0.131	0.044	0.129	0.999648	0.626891	0.088	0.13	6.01892	13.1791	43	29	MOUSE	86932.2	31.4	372.47	29	33200000000	31.40%
1153.1	Q8CI32	Q8CI32	BAG family molecular chaperone regulator 5	Bag5	0.118	0.079	0.009	0.046	0.999648	0.780835	0.0635	0.0625	3.96543	5.73813	32	26	MOUSE	51512.1	64.4	372.28	26	8580000000	64.40%
1154.1	Q921S7	Q921S7	39S ribosomal protein L37, mitochondrial	Mrpl37	0.042	0.026	0.035	0.063	0.999648	0.858143	0.0385	0.0445	2.42901	3.82071	35	27	MOUSE	48739.3	59.3	372.08	27	8350000000	59.30%
1155.1	Q9R1P4	Q9R1P4	Proteasome subunit alpha type-1	Psma1	0.062	0.039	-0.072	0.07	0.999648	0.820375	-0.005	0.0545	0.236323	4.88777	75	24	MOUSE	29831.3	79.4	372.08	24	155000000000	79.40%
1156.1	H7BX95	H7BX95	Serine/arginine-rich-splicing factor 1	Srsf1	-0.07	0.011	-0.037	-0.031	0.999648	0.972308	-0.0535	-0.01	3.53676	0.706245	65	27	MOUSE	28442.8	63.6	371.86	27	81100000000	63.60%
1157.1	A2ACV6	A2ACV6	Protein SOGA1	Soga1	-0.064	0.032	0.175	-0.039	0.999648	0.992481	0.0555	-0.0035	2.58804	0.227293	33	30	MOUSE	184853	20.4	371.69	30	2020000000	20.40%
1157.2	Q3UHU5	Q3UHU5	Microtubule cross-linking factor 1	Mtcl1	-0.007	-0.07	0.007	0.024	1	0.938524	0	-0.023	0	1.61822	3	3	MOUSE	215456	1.6	19.07	3	327000000	1.60%
1158.1	Q920A5	Q920A5	Retinoid-inducible serine carboxypeptidase	Scpep1	0.327	0.226	-0.12	0.002	0.999648	0.736977	0.1035	0.114	3.42202	7.37923	102	24	MOUSE	51249	50.2	371.56	24	265000000000	50.20%
1159.1	Q9JHK4	Q9JHK4	Geranylgeranyl transferase type-2 subunit alpha	Rabggta	0.02	0.077	-0.102	0.04	0.999648	0.80238	-0.041	0.0585	2.32386	5.28563	36	26	MOUSE	66243.5	53.6	371.56	26	13200000000	53.60%
1160.1	Q9QXK7	Q9QXK7	Cleavage and polyadenylation specificity factor subunit 3	Cpsf3	0.11	0.026	-0.011	-0.032	0.999648	0.993762	0.0495	-0.003	2.89788	0.197841	32	26	MOUSE	78131.2	42.8	370.93	26	10900000000	42.80%
1161.1	Q6ZQB6	Q6ZQB6	Inositol hexakisphosphate and diphosphoinositol-pentakisphosphate kinase 2	Ppip5k2	-0.059	0.032	0.011	0.011	0.999648	0.93845	-0.024	0.0215	1.36419	1.66386	35	31	MOUSE	129566	29	370.67	31	20500000000	29.00%
1161.2	A2ARP1	A2ARP1	Inositol hexakisphosphate and diphosphoinositol-pentakisphosphate kinase 1	Ppip5k1	0.082	0.109	0.046	0.034	0.999648	0.757661	0.064	0.0715	4.36314	6.3304	13	12	MOUSE	161745	8.3	135.24	12	17500000000	8.30%
1162.1	P70698	P70698	CTP synthase 1	Ctps1	0.028	-0.015	-0.053	0.029	0.999648	0.982909	-0.0125	0.007	0.662741	0.483128	43	27	MOUSE	67365.9	46.3	358.14	27	14400000000	46.30%
1162.2	P70303	P70303	CTP synthase 2	Ctps2	0.034	0.043	-0.096	0.024	0.999648	0.893539	-0.031	0.0335	1.66515	2.77364	47	26	MOUSE	66197.9	48.8	370.5	26	18600000000	48.80%
1163.1	Q8BVU0	Q8BVU0	Leucine-rich repeat and calponin homology domain-containing protein 3	Lrch3	-0.076	-0.02	0.002	0.056	0.999648	0.951458	-0.037	0.018	2.20604	1.27467	35	28	MOUSE	87423.3	47	369.85	28	8290000000	47.00%
1164.1	P14206	P14206	40S ribosomal protein SA	Rpsa	-0.009	0.05	-0.031	0.025	0.999648	0.878663	-0.02	0.0375	1.15524	3.15418	80	23	MOUSE	32951.6	64	369.68	23	260000000000	64.00%
1165.1	Q9JIH2	Q9JIH2	Nuclear pore complex protein Nup50	Nup50	0.084	-0.143	0.073	-0.025	0.999648	0.744869	0.0785	-0.084	5.61121	6.94548	30	24	MOUSE	49940.7	65.8	369.48	24	12800000000	65.80%
1166.1	Q07797	Q07797	Galectin-3-binding protein	Lgals3bp	0.14	0.063	0.24	-0.048	0.999648	0.982909	0.19	0.0075	13.7559	0.463693	57	21	MOUSE	65402.8	43.8	369.08	21	56300000000	43.80%
1167.1	P47911	P47911	60S ribosomal protein L6	Rpl6	0.025	-0.017	-0.055	0.064	0.999648	0.937332	-0.015	0.0235	0.806525	1.70227	83	33	MOUSE	33566.1	61.1	368.82	33	324000000000	61.10%
1168.1	Q93092	Q93092	Transaldolase	Taldo1	0.108	0.085	-0.088	0.131	0.999648	0.668854	0.01	0.108	0.432459	10.5695	99	29	MOUSE	37557.4	60.5	368.77	29	494000000000	60.50%
1169.1	P47934	P47934	Carnitine O-acetyltransferase	Crat	0.087	0.11	-0.03	0.059	0.999648	0.720909	0.0285	0.0845	1.54876	7.98871	41	27	MOUSE	71294.9	45.3	368.23	27	14300000000	45.30%
1170.1	P97494	P97494	Glutamate--cysteine ligase catalytic subunit	Gclc	-0.08	-0.024	0.045	0.065	0.999648	0.945568	-0.0175	0.0205	0.892907	1.43697	37	25	MOUSE	73368.8	50	368.13	25	13700000000	50.00%
1171.1	P18242	P18242	Cathepsin D	Ctsd	0.207	0.128	-0.157	0.052	0.999648	0.717261	0.025	0.09	0.812577	8.24783	328	22	MOUSE	45409.4	52.4	368.04	22	3740000000000	52.40%
1172.1	O35344	O35344	Importin subunit alpha-4	Kpna3	-0.05	-0.052	0.026	0.058	0.999648	0.994617	-0.012	0.003	0.638253	0.180523	48	27	MOUSE	58228.2	58.1	367.26	27	55200000000	58.10%
1172.2	O35343	O35343	Importin subunit alpha-3	Kpna4	-0.024	-0.066	0.063	0.049	0.999648	0.981605	0.0195	-0.0085	1.06292	0.524199	55	26	MOUSE	58435.2	54.1	368.01	26	60500000000	54.10%
1173.1	Q99L47	Q99L47	Hsc70-interacting protein	St13	-0.003	-0.063	-0.041	0.084	0.999648	0.980602	-0.022	0.0105	1.27334	0.607463	75	28	MOUSE	41826.4	42	367.93	28	113000000000	42.00%
1174.1	P17563	P17563	Selenium-binding protein 1	Selenbp1	-0.039	-0.035	-0.079	-0.005	0.999648	0.942974	-0.059	-0.02	3.9523	1.52427	34	25	MOUSE	53083.6	63.7	367.86	25	17300000000	63.70%
1175.1	P59438	P59438	Hermansky-Pudlak syndrome 5 protein homolog	Hps5	-0.025	0.134	-0.114	0.026	0.999648	0.750485	-0.0695	0.08	4.55062	6.72393	36	28	MOUSE	128104	27.3	367.41	28	3710000000	27.30%
1176.1	Q99K28-2	Q99K28-2	Isoform 2 of ADP-ribosylation factor GTPase-activating protein 2	Arfgap2	-0.05	-0.003	-0.015	0.037	0.999648	0.951806	-0.0325	0.017	1.97873	1.25997	41	29	MOUSE	58508.5	44.7	367.36	29	15800000000	44.70%
1177.1	O35857	O35857	Mitochondrial import inner membrane translocase subunit TIM44	Timm44	0.131	0.034	0.043	0.037	0.999648	0.881741	0.087	0.0355	5.93885	2.98342	41	30	MOUSE	51432.7	56.8	367.32	30	31100000000	56.80%
1178.1	Q99LR1	Q99LR1	Monoacylglycerol lipase ABHD12	Abhd12	0.008	0.006	-0.035	-0.109	0.999648	0.851856	-0.0135	-0.0515	0.74576	3.92588	63	24	MOUSE	45668.3	62	367.04	24	79900000000	62.00%
1179.1	Q99M31	Q99M31	Heat shock 70 kDa protein 14	Hspa14	0.023	0.028	-0.123	0.022	0.999648	0.925549	-0.05	0.025	2.79913	1.98609	41	25	MOUSE	55333.9	58.5	366.96	25	23400000000	58.50%
1180.1	Q3UM29	Q3UM29	Conserved oligomeric Golgi complex subunit 7	Cog7	0.138	0.049	-0.091	-0.066	0.999648	0.981605	0.0235	-0.0085	1.005	0.524199	34	27	MOUSE	86698.7	41.5	366.93	27	12100000000	41.50%
1181.1	A2ACM0	A2ACM0	Regulatory-associated protein of mTOR	Rptor	0.005	0.024	-0.099	0	0.999648	0.965635	-0.047	0.012	2.80605	0.872226	35	30	MOUSE	151320	25.8	366.29	30	6450000000	25.80%
1182.1	P49586	P49586	Choline-phosphate cytidylyltransferase A	Pcyt1a	0.006	-0.012	-0.164	0.076	0.999648	0.906872	-0.079	0.032	4.56866	2.39033	45	27	MOUSE	42065.5	73.5	366.17	27	23100000000	73.50%
1183.1	P30204	P30204	Macrophage scavenger receptor types I and II	Msr1	-0.1	-0.1	0.13	0.093	0.999648	0.994617	0.015	-0.0035	0.618915	0.173398	51	26	MOUSE	50739.3	47.8	366.1	26	99300000000	47.80%
1184.1	E9Q9B7	E9Q9B7	Protein Kidins220	Kidins220	0.003	-0.024	0.092	0	0.999648	0.965635	0.0475	-0.012	2.90539	0.872226	35	33	MOUSE	200835	19.7	365.99	33	4190000000	19.70%
1185.1	Q8CE50	Q8CE50	Sorting nexin-30	Snx30	-0.025	0.083	0.016	0.08	0.999648	0.720909	-0.0045	0.0815	0.23687	7.93808	44	28	MOUSE	49861.7	56.7	365.81	28	18400000000	56.70%
1186.1	E9QN31	E9QN31	Putative ribosomal RNA methyltransferase NOP2	Nop2	0.019	0.071	-0.097	0.009	0.999648	0.875691	-0.039	0.04	2.21627	3.25743	43	29	MOUSE	87304.7	35.7	365.64	29	14000000000	35.70%
1187.1	Q6A0D4	Q6A0D4	Raftlin	Rftn1	-0.049	-0.104	0.086	0.002	0.999648	0.849526	0.0185	-0.051	0.932388	3.96755	40	29	MOUSE	61992.4	53.9	365.56	29	13300000000	53.90%
1188.1	Q3U487	Q3U487	E3 ubiquitin-protein ligase HECTD3	Hectd3	-0.029	-0.036	-0.011	0.005	0.999648	0.955962	-0.02	-0.0155	1.15677	1.13665	34	31	MOUSE	98429.3	41.9	365.32	31	6260000000	41.90%
1189.1	Q9CT10	Q9CT10	Ran-binding protein 3	Ranbp3	-0.016	0.003	0.178	0.089	0.999648	0.862595	0.081	0.046	4.46716	3.67321	44	24	MOUSE	52857.1	56	365.12	24	16800000000	56.00%
1190.1	P70699	P70699	Lysosomal alpha-glucosidase	Gaa	0.129	0.12	-0.135	-0.057	0.999648	0.929792	-0.003	0.0315	0.110041	1.87182	47	28	MOUSE	106987	34.5	364.91	28	23600000000	34.50%
1191.1	Q91V89	Q91V89	Protein Ppp2r5d	Ppp2r5d	-0.039	-0.067	0.011	0.051	0.999648	0.982909	-0.014	-0.008	0.771469	0.488528	41	29	MOUSE	69335.6	52.1	364.87	29	18300000000	52.10%
1191.2	Q60996	Q60996	Serine/threonine-protein phosphatase 2A 56 kDa regulatory subunit gamma isoform	Ppp2r5c	-0.08	-0.061	0.015	0	0.999648	0.906872	-0.0325	-0.0305	1.85885	2.37652	30	20	MOUSE	61222.7	36	269.66	20	11600000000	36.00%
1191.3	Q61151	Q61151	Serine/threonine-protein phosphatase 2A 56 kDa regulatory subunit epsilon isoform	Ppp2r5e	-0.126	-0.109	0.022	0.034	0.999648	0.900925	-0.052	-0.0375	2.91897	2.51243	20	16	MOUSE	55111.8	29.9	186.17	16	7720000000	29.90%
1191.4	Q6PD28	Q6PD28	Protein Ppp2r5b	Ppp2r5b	0.011	-0.056	0.037	0.118	0.999648	0.930121	0.024	0.031	1.41163	1.85342	7	6	MOUSE	57854.6	13.6	71.42	6	3130000000	13.60%
1192.1	P54823	P54823	Probable ATP-dependent RNA helicase DDX6	Ddx6	0.024	0.082	-0.04	-0.001	0.999648	0.878663	-0.008	0.0405	0.421712	3.18019	52	26	MOUSE	54590	66.4	364.58	26	27300000000	66.40%
1193.1	Q9DBS1	Q9DBS1	Transmembrane protein 43	Tmem43	0.017	-0.113	0.109	0.012	0.999648	0.861293	0.063	-0.0505	4.03401	3.73867	39	25	MOUSE	44896.6	56.5	364.28	25	27200000000	56.50%
1194.1	A3KGF7	A3KGF7	1-phosphatidylinositol 4,5-bisphosphate phosphodiesterase beta-2	Plcb2	-0.151	0.095	-0.078	0.11	0.999648	0.677587	-0.1145	0.1025	8.30996	10.2318	34	28	MOUSE	135400	23.8	364.26	28	4330000000	23.80%
1195.1	P14148	P14148	60S ribosomal protein L7	Rpl7	-0.101	-0.136	-0.134	0.024	0.999648	0.856156	-0.1175	-0.056	8.85331	3.83894	58	29	MOUSE	31476.1	63.7	364.04	29	146000000000	63.70%
1196.1	P97390	P97390	Vacuolar protein sorting-associated protein 45	Vps45	0.074	0.156	-0.096	0.043	0.999648	0.71297	-0.011	0.0995	0.502391	8.54117	37	27	MOUSE	65451	42.8	364.03	27	14500000000	42.80%
1197.1	Q7M6Y3-5	Q7M6Y3-5	Isoform 5 of Phosphatidylinositol-binding clathrin assembly protein	Picalm	0.162	0.051	-0.079	0.014	0.999648	0.895538	0.0415	0.0325	1.8444	2.63994	48	25	MOUSE	71151.7	35.4	363.77	25	43600000000	35.40%
1198.1	E9PX59	E9PX59	Sterile alpha motif domain-containing protein 9-like	Samd9l	0.052	0.166	0.073	-0.058	0.999648	0.879207	0.0625	0.054	4.27456	3.05582	34	30	MOUSE	184077	21.7	363.66	30	3560000000	21.70%
1199.1	Q05910	Q05910	Disintegrin and metalloproteinase domain-containing protein 8	Adam8	0.104	0.219	0.385	-0.017	0.999648	0.761103	0.2445	0.101	12.8252	6.19139	40	25	MOUSE	92498.2	37.7	363.66	25	13900000000	37.70%
1200.1	Q9JHS4	Q9JHS4	ATP-dependent Clp protease ATP-binding subunit clpX-like, mitochondrial	Clpx	0.084	0.051	0.057	-0.047	0.999648	0.997289	0.0705	0.002	4.91654	0.122499	36	26	MOUSE	70026.2	42.7	363.33	26	10100000000	42.70%
1201.1	Q9CYG7	Q9CYG7	Mitochondrial import receptor subunit TOM34	Tomm34	0.076	0.046	-0.089	0.005	0.999648	0.925549	-0.0065	0.0255	0.29331	1.98651	52	27	MOUSE	34676.8	74.4	363.23	27	28200000000	74.40%
1201.2	Q9CYG7-2	Q9CYG7-2	Isoform 2 of Mitochondrial import receptor subunit TOM34	Tomm34	0.073	0.046	-0.096	0.004	0.999648	0.927434	-0.0115	0.025	0.527439	1.9399	49	25	MOUSE	34678.8	67.6	329.57	25	22900000000	67.60%
1202.1	P10711	P10711	Transcription elongation factor A protein 1	Tcea1	-0.201	-0.092	0.053	0.008	0.999648	0.878663	-0.074	-0.042	3.50345	3.19875	53	26	MOUSE	34336.4	67.7	363.17	26	32300000000	67.70%
1203.1	Q8BG07	Q8BG07	Phospholipase D4	Pld4	0.013	0.216	0.069	-0.064	0.999648	0.854628	0.041	0.076	2.54465	3.90191	53	22	MOUSE	56495.2	54.4	363.08	22	75300000000	54.40%
1204.1	E9PYG6	E9PYG6	Protein Rasa1	Rasa1	-0.004	-0.002	-0.012	0.037	0.999648	0.949694	-0.008	0.0175	0.434943	1.30246	41	30	MOUSE	116397	28.7	362.72	30	10500000000	28.70%
1205.1	Q99LI7	Q99LI7	Cleavage stimulation factor subunit 3	Cstf3	0.079	0.035	-0.062	-0.064	0.999648	0.961654	0.0085	-0.0145	0.404142	0.960829	38	28	MOUSE	83331.4	45.1	362.7	28	9230000000	45.10%
1206.1	G3X8T2	G3X8T2	RIKEN cDNA 5830416A07, isoform CRA_c	Zc3h18	-0.036	-0.121	0.104	0.006	0.999648	0.841398	0.034	-0.0575	1.81555	4.33812	35	29	MOUSE	108457	29.1	362.16	29	12800000000	29.10%
1207.1	Q9R0X4	Q9R0X4	Acyl-coenzyme A thioesterase 9, mitochondrial	Acot9	0.248	0.175	-0.043	0.086	0.999648	0.62991	0.1025	0.1305	4.73047	12.086	50	27	MOUSE	50844.8	57.1	361.69	27	33700000000	57.10%
1208.1	Q99JB2	Q99JB2	Stomatin-like protein 2, mitochondrial	Stoml2	0.11	0.085	-0.031	0.062	0.999648	0.744869	0.0395	0.0735	2.15073	6.99448	44	24	MOUSE	38498.3	59.4	361.69	24	27400000000	59.40%
1209.1	Q9D024	Q9D024	Coiled-coil domain-containing protein 47	Ccdc47	0.071	-0.042	0.045	-0.089	0.999648	0.770442	0.058	-0.0655	3.90482	5.97132	46	25	MOUSE	56128.1	46.7	361.1	25	15700000000	46.70%
1210.1	Q9EP89	Q9EP89	Serine beta-lactamase-like protein LACTB, mitochondrial	Lactb	0.268	0.089	-0.083	-0.062	0.999648	0.96982	0.0925	0.0135	3.66233	0.786424	44	25	MOUSE	60932.6	45.9	361.06	25	18300000000	45.90%
1211.1	P63158	P63158	High mobility group protein B1	Hmgb1	-0.062	-0.017	-0.011	-0.056	0.999648	0.87988	-0.0365	-0.0365	2.23448	3.01761	88	25	MOUSE	25064.5	51.6	360.68	25	323000000000	51.60%
1211.2	P30681	P30681	High mobility group protein B2	Hmgb2	-0.062	0.003	-0.031	-0.094	0.999648	0.865653	-0.0465	-0.0455	3.00256	3.53979	68	22	MOUSE	24332.6	56.1	289.67	22	222000000000	56.10%
1212.1	Q9D8S3	Q9D8S3	ADP-ribosylation factor GTPase-activating protein 3	Arfgap3	0.043	-0.015	0.018	0.119	0.999648	0.859048	0.0305	0.052	1.84995	3.77929	42	29	MOUSE	57911.2	43.9	360.64	29	19500000000	43.90%
1213.1	P61202	P61202	COP9 signalosome complex subunit 2	Cops2	0.053	0.139	-0.074	0.07	0.999648	0.688612	-0.0105	0.1045	0.51614	9.87072	48	25	MOUSE	51881	55.9	360.57	25	25300000000	55.90%
1214.1	Q9D8T2	Q9D8T2	Gasdermin-D	Gsdmdc1	0.004	0.014	-0.095	0.145	0.999648	0.757661	-0.0455	0.0795	2.72287	6.29831	53	25	MOUSE	53978.7	56.4	359.94	25	25200000000	56.40%
1215.1	Q9QYB5-2	Q9QYB5-2	Isoform 1 of Gamma-adducin	Add3	-0.033	0.06	-0.003	-0.024	0.999648	0.952229	-0.018	0.018	1.02571	1.25578	38	29	MOUSE	75747.6	38.4	359.84	29	9650000000	38.40%
1216.1	Q8BZZ3	Q8BZZ3	NEDD4-like E3 ubiquitin-protein ligase WWP1	Wwp1	-0.212	-0.114	-0.055	-0.129	0.999648	0.62991	-0.1335	-0.1215	8.63199	12.2631	43	29	MOUSE	105490	31.9	359.47	29	16200000000	31.90%
1216.2	Q8C863	Q8C863	E3 ubiquitin-protein ligase Itchy	Itch	-0.062	-0.035	-0.095	0.075	0.999648	0.948073	-0.0785	0.02	5.56351	1.33559	26	24	MOUSE	99733.4	29.7	293.88	24	14100000000	29.70%
1216.3	Q9DBH0	Q9DBH0	NEDD4-like E3 ubiquitin-protein ligase WWP2	Wwp2	0.02	0.002	0.061	0.049	0.999648	0.92705	0.0405	0.0255	2.53978	1.97261	21	16	MOUSE	99329.5	15.4	173.23	16	5780000000	15.40%
1217.1	Q99K85	Q99K85	Phosphoserine aminotransferase	Psat1	-0.065	0.011	0.011	-0.024	0.999648	0.982909	-0.027	-0.0065	1.54557	0.450949	62	22	MOUSE	40757.1	63.2	359.12	22	62600000000	63.20%
1218.1	P35821	P35821	Tyrosine-protein phosphatase non-receptor type 1	Ptpn1	0.032	-0.022	-0.083	0.024	0.999648	0.997542	-0.0255	0.001	1.37208	0.065931	49	27	MOUSE	50220	59.4	359.05	27	37600000000	59.40%
1219.1	Q8R1U1	Q8R1U1	Conserved oligomeric Golgi complex subunit 4	Cog4	0.204	0.071	-0.192	-0.068	0.999648	0.997542	0.006	0.0015	0.172959	0.0837984	30	26	MOUSE	89629	44	358.95	26	9610000000	44.00%
1220.1	Q9JM13	Q9JM13	Rab5 GDP/GTP exchange factor	Rabgef1	-0.074	-0.054	-0.071	0.021	0.999648	0.954998	-0.0725	-0.0165	5.11434	1.15991	35	25	MOUSE	57609.5	54.5	358.74	25	13400000000	54.50%
1221.1	Q99N57	Q99N57	RAF proto-oncogene serine/threonine-protein kinase	Raf1	-0.029	0.003	-0.023	0.017	0.999648	0.971234	-0.026	0.01	1.55231	0.720466	35	29	MOUSE	73714.8	43.2	358.46	29	8300000000	43.20%
1221.2	P04627	P04627	Serine/threonine-protein kinase A-Raf	Araf	0.019	0.086	0.035	0.033	0.999648	0.80238	0.027	0.0595	1.61661	5.28729	24	20	MOUSE	68264.9	35.4	250.82	20	8250000000	35.40%
1221.3	P28028	P28028	Serine/threonine-protein kinase B-raf	Braf	0.041	0.066	-0.074	-0.018	0.999648	0.936451	-0.0165	0.024	0.851483	1.73316	14	12	MOUSE	89576.9	15.7	142.62	12	6280000000	15.70%
1223.1	E9PUQ7	E9PUQ7	tRNA (uracil-5-)-methyltransferase homolog A	Trmt2a	0.03	0.091	-0.077	-0.025	0.999648	0.908071	-0.0235	0.033	1.26895	2.32335	29	24	MOUSE	68717.3	48.6	358.2	24	9620000000	48.60%
1224.1	Q9D0L8	Q9D0L8	mRNA cap guanine-N7 methyltransferase	Rnmt	0.075	0.112	-0.044	0.054	0.999648	0.725004	0.0155	0.083	0.791005	7.749	33	25	MOUSE	53918	53.7	358.14	25	27900000000	53.70%
1225.1	O09106	O09106	Histone deacetylase 1	Hdac1	0.054	0.094	0.007	-0.068	0.999648	0.971234	0.0305	0.013	1.82544	0.734244	45	29	MOUSE	55644.5	54.9	358.13	29	24000000000	54.90%
1225.2	P70288	P70288	Histone deacetylase 2	Hdac2	0.078	0.079	0.006	-0.066	0.999648	0.983299	0.042	0.0065	2.57294	0.369143	36	23	MOUSE	55871.7	47.3	295.8	23	18800000000	47.30%
1226.1	Q8VC30	Q8VC30	Bifunctional ATP-dependent dihydroxyacetone kinase/FAD-AMP lyase (cyclizing)	Dak	-0.06	0.007	-0.162	-0.037	0.999648	0.957057	-0.111	-0.015	7.71585	1.09287	41	24	MOUSE	59975.3	52.2	358.03	24	10700000000	52.20%
1227.1	Q8BMQ2	Q8BMQ2	General transcription factor 3C polypeptide 4	Gtf3c4	0.058	0.024	-0.026	-0.037	0.999648	0.982909	0.016	-0.0065	0.860462	0.437628	35	29	MOUSE	92923.6	38.3	357.82	29	5850000000	38.30%
1228.1	P70704-2	P70704-2	Isoform 2 of Phospholipid-transporting ATPase IA	Atp8a1	-0.07	0.016	0.13	-0.068	0.999648	0.929059	0.03	-0.026	1.39846	1.89823	36	27	MOUSE	131020	23.8	357.38	27	6630000000	23.80%
1228.2	Q148W0	Q148W0	Phospholipid-transporting ATPase IC	Atp8b1	-0.025	0.127	0.134	-0.085	0.999648	0.9577	0.0545	0.021	3.01671	1.08082	4	4	MOUSE	144993	4.3	33.02	4	1440000000	4.30%
1228.3	P98200	P98200	Phospholipid-transporting ATPase IB	Atp8a2	-0.156	-0.007	0.206	-0.052	0.999648	0.907318	0.025	-0.0295	0.815794	2.33822	3	2	MOUSE	131012	2.4	22.05	2	449000000	2.40%
1229.1	Q04899	Q04899	Cyclin-dependent kinase 18	Cdk18	0.037	0.082	0.028	0.205	0.999648	0.62991	0.0325	0.1435	1.9982	12.4207	44	28	MOUSE	52074.8	60.3	357.1	28	18800000000	60.30%
1229.2	Q8K0D0	Q8K0D0	Cyclin-dependent kinase 17	Cdk17	0.029	0.016	-0.031	0.05	0.999648	0.895234	-0.001	0.033	0.0508628	2.69527	26	20	MOUSE	59790.3	35.3	234.73	20	11400000000	35.30%
1229.3	Q04735	Q04735	Cyclin-dependent kinase 16	Cdk16	-0.024	0.016	-0.01	-0.001	0.999648	0.981605	-0.017	0.0075	0.96931	0.530257	21	16	MOUSE	56141.2	27.4	172.68	16	9490000000	27.40%
1230.1	Q9DB77	Q9DB77	Cytochrome b-c1 complex subunit 2, mitochondrial	Uqcrc2	0.203	0.149	-0.042	0.078	0.999648	0.664574	0.0805	0.1135	3.95041	10.7642	56	23	MOUSE	48291.1	56.7	357.04	23	84900000000	56.70%
1231.1	Q80Y98	Q80Y98	Phospholipase DDHD2	Ddhd2	-0.114	-0.021	-0.082	0.025	0.999648	0.996496	-0.098	0.002	7.20992	0.132846	36	27	MOUSE	80202.9	41.4	356.91	27	10000000000	41.40%
1232.1	A2AFF6	A2AFF6	Cohesin subunit SA-2	Stag2	-0.009	0.002	0.049	-0.025	0.999648	0.967539	0.02	-0.0115	1.12864	0.831397	40	28	MOUSE	146902	20.8	356.89	29	10100000000	20.80%
1232.2	Q9D3E6	Q9D3E6	Cohesin subunit SA-1	Stag1	-0.034	-0.001	0.047	-0.021	0.999648	0.969679	0.0065	-0.011	0.333805	0.795912	23	23	MOUSE	145408	17.3	256.31	23	4450000000	17.30%
1233.1	P12023	P12023	Amyloid beta A4 protein	App	-0.069	-0.147	0.047	-0.061	0.999648	0.695711	-0.011	-0.104	0.551598	9.52004	42	28	MOUSE	87747.5	42.5	356.66	28	9460000000	42.50%
1234.1	Q91XD6	Q91XD6	Vacuolar protein-sorting-associated protein 36	Vps36	0.032	0.004	-0.103	0.101	0.999648	0.843582	-0.0355	0.0525	1.92461	4.1939	44	26	MOUSE	44020	63.7	356.27	26	18900000000	63.70%
1235.1	Q8K1M3	Q8K1M3	Protein kinase, cAMP dependent regulatory, type II alpha	Prkar2a	0.041	0.147	-0.025	0.078	0.999648	0.664574	0.008	0.1125	0.420899	10.697	46	22	MOUSE	45930.9	66.9	356.14	22	20000000000	66.90%
1235.2	P31324	P31324	cAMP-dependent protein kinase type II-beta regulatory subunit	Prkar2b	-0.091	-0.035	-0.12	-0.022	0.999648	0.908071	-0.1055	-0.0285	7.85744	2.30474	35	21	MOUSE	46565.7	61.7	345.87	21	14000000000	61.70%
1236.1	P55096	P55096	ATP-binding cassette sub-family D member 3	Abcd3	-0.038	-0.103	0.007	-0.168	0.999648	0.627874	-0.0155	-0.1355	0.864077	13.0797	52	30	MOUSE	75986.8	41.2	355.99	30	19100000000	41.20%
1237.1	P16332	P16332	Methylmalonyl-CoA mutase, mitochondrial	Mut	0.157	0.118	0.016	-0.091	0.999648	0.973842	0.0865	0.0135	5.39399	0.675943	36	26	MOUSE	83299.1	38.9	355.92	26	11600000000	38.90%
1238.1	E9Q9E8	E9Q9E8	SLAM family member 5	Cd84	0.061	-0.066	0.147	0.011	0.999648	0.922348	0.104	-0.0275	7.32759	2.05157	56	25	MOUSE	37615.5	50.3	355.67	25	45500000000	50.30%
1239.1	Q3U186	Q3U186	Probable arginine--tRNA ligase, mitochondrial	Rars2	0.09	0.109	-0.041	0.033	0.999648	0.757675	0.0245	0.071	1.27761	6.26658	34	27	MOUSE	65905.3	47	355.63	27	6860000000	47.00%
1240.1	Q8BXZ1	Q8BXZ1	Protein disulfide-isomerase TMX3	Tmx3	-0.081	-0.253	0.122	-0.069	0.999648	0.62991	0.0205	-0.161	0.914481	12.0558	45	25	MOUSE	52189.4	54.3	355.39	25	29600000000	54.30%
1241.1	P59672-2	P59672-2	Isoform 2 of Ankyrin repeat and SAM domain-containing protein 1A	Anks1a	-0.155	0.002	-0.004	-0.013	0.999648	0.982909	-0.0795	-0.0055	4.78712	0.383581	35	30	MOUSE	128242	31.7	355.32	30	7750000000	31.70%
1241.2	Q3UHP6	Q3UHP6	Ankyrin repeat and SAM domain-containing protein 1A	Anks1	-0.135	0.002	0.009	-0.013	0.999648	0.982909	-0.063	-0.0055	3.68667	0.383581	35	30	MOUSE	130704	30.8	349.78	30	7460000000	30.80%
1241.3	Q8BIZ1	Q8BIZ1	Ankyrin repeat and sterile alpha motif domain-containing protein 1B	Anks1b	-0.294	-0.361	0.033	-0.026	0.999648	0.684759	-0.1305	-0.1935	5.79894	10.006	8	5	MOUSE	140300	5.4	34.99	5	1280000000	5.40%
1242.1	Q8BJY1	Q8BJY1	26S proteasome non-ATPase regulatory subunit 5	Psmd5	0.034	0.038	-0.108	0.006	0.999648	0.93792	-0.037	0.022	1.99171	1.69426	39	25	MOUSE	56370.5	56.9	355.16	25	28400000000	56.90%
1243.1	Q91WC0	Q91WC0	Histone-lysine N-methyltransferase setd3	Setd3	-0.064	0.05	0.054	0.043	0.999648	0.846171	-0.005	0.0465	0.242359	4.10128	35	27	MOUSE	67574.4	44.4	355.08	28	13400000000	44.40%
1244.1	Q9D1M0	Q9D1M0	Protein SEC13 homolog	Sec13	0.146	0.103	-0.055	0.044	0.999648	0.750485	0.0455	0.0735	2.23753	6.72056	42	22	MOUSE	36078.5	71.7	354.86	22	32000000000	71.70%
1245.1	P01899	P01899	H-2 class I histocompatibility antigen, D-B alpha chain	H2-D1	0.134	0.029	0.058	-0.238	0.999648	0.774647	0.096	-0.1045	6.76727	5.9022	56	24	MOUSE	41120.7	51.3	354.7	26	103000000000	51.30%
1245.2	P01902	P01902	H-2 class I histocompatibility antigen, K-D alpha chain	H2-K1	0.082		0.017		0.999648		0.0495	NaN	3.14219		39	23	MOUSE	41774.5	54.8	314.72	23	27200000000	54.80%
1245.3	P01901	P01901	H-2 class I histocompatibility antigen, K-B alpha chain	H2-K1	0.022	-0.061	-0.069	0.387	0.999648	0.757661	-0.0235	0.163	1.29863	6.34431	35	23	MOUSE	41700.5	60.4	292.63	23	30400000000	60.40%
1245.4	P01897	P01897	H-2 class I histocompatibility antigen, L-D alpha chain	H2-L	0.149	0.052	0.037	-0.48	0.999648	0.736977	0.093	-0.214	6.18869	7.34552	30	15	MOUSE	41052.7	36.4	201.15	15	81500000000	36.40%
1245.5	P04223	P04223	H-2 class I histocompatibility antigen, K-K alpha chain	H2-K1	0.022	0.032	-0.009	0.036	0.999648	0.890924	0.0065	0.034	0.347968	2.83595	21	12	MOUSE	42044.9	39	155.03	12	19100000000	39.00%
1245.6	P06339	P06339	H-2 class I histocompatibility antigen, D-37 alpha chain	H2-T23	-0.113	-0.158	-0.064	0.13	0.999648	0.981605	-0.0885	-0.014	6.3309	0.574004	10	7	MOUSE	41216.8	18.7	80.37	7	2510000000	18.70%
1245.7	P14429	P14429	H-2 class I histocompatibility antigen, Q7 alpha chain	H2-Q7	-0.098	-0.158	-0.157	0.015	0.999648	0.817091	-0.1275	-0.0715	9.5053	4.9424	14	6	MOUSE	38151.5	18.5	73.13	6	16000000000	18.50%
1245.8	P14427	P14427	H-2 class I histocompatibility antigen, D-P alpha chain	H2-D1	-0.033	-0.061	0.059	-0.432	0.999648	0.62991	0.013	-0.2465	0.681573	11.9471	13	6	MOUSE	41683.6	14.9	63.76	6	13100000000	14.90%
1245.9	Q4KN81	Q4KN81	Histocompatibility 2, Q region locus 2	H2-Q2	0.044	-0.098	-0.064	-0.268	0.999648	0.614552	-0.01	-0.183	0.504932	14.2122	8	4	MOUSE	40658.2	11.6	37.54	4	4170000000	11.60%
1245.1	G3UXE9	G3UXE9	Protein Gm8909	Gm8909	0.129	0.067	-0.076	-0.24	0.999648	0.84322	0.0265	-0.0865	1.20594	4.22534	7	3	MOUSE	44888.8	8.8	37.6	3	11900000000	8.80%
1246.1	Q8BU33	Q8BU33	Acetolactate synthase-like protein	Ilvbl	0.092	-0.037	0.025	-0.049	0.999648	0.861293	0.0585	-0.043	3.81728	3.73283	39	23	MOUSE	68782.6	48.5	354.67	23	15300000000	48.50%
1247.1	Q8CDA1	Q8CDA1	Phosphatidylinositide phosphatase SAC2	Inpp5f	-0.009	0.043	-0.081	0.057	0.999648	0.835782	-0.045	0.05	2.78822	4.4608	35	30	MOUSE	128861	26.8	354.6	30	5640000000	26.80%
1248.1	E9Q3P4	E9Q3P4	Protein Cenpf	Cenpf	-0.094	-0.137	0.003	-0.145	0.999648	0.614552	-0.0455	-0.141	2.7311	14.2807	36	35	MOUSE	345547	10.9	354.46	35	35400000000	10.90%
1249.1	Q8CBY8-2	Q8CBY8-2	Isoform 2 of Dynactin subunit 4	Dctn4	0.057	0.038	-0.061	0.036	0.999648	0.878663	-0.002	0.037	0.0954118	3.13229	41	23	MOUSE	53096.9	59.5	354.05	23	18800000000	59.50%
1249.2	Q8CBY8	Q8CBY8	Dynactin subunit 4	Dctn4	0.059	0.04	-0.074	0.029	0.999648	0.888198	-0.0075	0.0345	0.359614	2.88053	38	22	MOUSE	53911.8	60.1	331.65	22	18100000000	60.10%
1250.1	Q99PT1	Q99PT1	Rho GDP-dissociation inhibitor 1	Arhgdia	-0.053	-0.042	-0.025	0.034	0.999648	0.991098	-0.039	-0.004	2.44986	0.25857	121	24	MOUSE	23464	88.2	353.97	24	735000000000	88.20%
1251.1	Q3TCN2	Q3TCN2	Putative phospholipase B-like 2	Plbd2	0.182	0.178	-0.043	0.034	0.999648	0.71297	0.0695	0.106	3.47665	8.48602	56	22	MOUSE	66687.6	42	353.43	22	48900000000	42.00%
1252.1	Q8VI93	Q8VI93	2'-5'-oligoadenylate synthase 3	Oas3	0.052	-0.103	0.334	0.243	0.999648	0.882301	0.193	0.07	9.9873	2.9718	39	27	MOUSE	127985	31.1	353.35	27	6810000000	31.10%
1253.1	Q8R1X6	Q8R1X6	Spartin	Spg20	-0.056	-0.093	-0.056	-0.001	0.999648	0.862092	-0.056	-0.047	3.76881	3.71962	36	27	MOUSE	73280.9	43.9	353.27	27	13100000000	43.90%
1254.1	Q921M7	Q921M7	Protein FAM49B	Fam49b	-0.094	-0.069	-0.091	0.042	0.999648	0.965705	-0.0925	-0.0135	6.80412	0.866178	58	23	MOUSE	37060.6	79	353.09	23	59600000000	79.00%
1254.2	Q8BHZ0	Q8BHZ0	Protein FAM49A	Fam49a	-0.004	-0.017	-0.094	0.13	0.999648	0.848921	-0.049	0.0565	3.00883	4.02421	21	12	MOUSE	37741.6	43.6	176.65	12	7190000000	43.60%
1255.1	Q8VBT9	Q8VBT9	Tether containing UBX domain for GLUT4	Aspscr1	0.05	0.107	-0.075	0.091	0.999648	0.688612	-0.0125	0.099	0.622589	9.84541	37	27	MOUSE	60079.9	53.8	352.13	27	17200000000	53.80%
1256.1	F7BJB9	F7BJB9	Protein Morc3	Morc3	-0.033	0.06	0.201	-0.027	0.999648	0.956217	0.084	0.0165	4.26058	1.13416	33	27	MOUSE	107662	34.7	352.12	27	7220000000	34.70%
1257.1	Q62419	Q62419	Endophilin-A2	Sh3gl1	-0.152	-0.139	-0.069	-0.065	0.999648	0.69551	-0.1105	-0.102	7.88476	9.52841	57	30	MOUSE	41745.7	68.7	352.05	30	48600000000	68.70%
1258.1	Q04690	Q04690	Neurofibromin	Nf1	0.008	0.042	-0.075	0.032	0.999648	0.878663	-0.0335	0.037	1.95606	3.12799	36	31	MOUSE	323298	12.6	351.9	31	6400000000	12.60%
1259.1	Q3UQN2	Q3UQN2	FCH domain only protein 2	Fcho2	0.06	0.087	-0.072	-0.035	0.999648	0.93559	-0.006	0.026	0.285976	1.74239	37	24	MOUSE	89246.1	39.5	351.6	24	16900000000	39.50%
1260.1	Q8K1A6	Q8K1A6	Coiled-coil and C2 domain-containing protein 1A	Cc2d1a	-0.02	0.001	-0.024	-0.05	0.999648	0.929792	-0.022	-0.0245	1.28851	1.87489	40	32	MOUSE	104038	34.3	351.15	32	7390000000	34.30%
1260.2	E9PX94	E9PX94	Coiled-coil and C2 domain-containing protein 1A	Cc2d1a	-0.008	0.039	-0.027	-0.04	0.999648	0.997542	-0.0175	-0.0005	0.99905	0.0313727	37	30	MOUSE	98983.7	34.8	331.71	30	6870000000	34.80%
1261.1	P17439	P17439	Glucosylceramidase	Gba	0.251	0.227	0.027	-0.066	0.999648	0.848921	0.139	0.0805	7.85438	4.03021	55	21	MOUSE	58020.2	46.9	350.95	21	52700000000	46.90%
1262.1	Q07076	Q07076	Annexin A7	Anxa7	0.064	0.084	-0.02	0.055	0.999648	0.756415	0.022	0.0695	1.21834	6.52379	94	24	MOUSE	50209.7	47.7	350.89	24	139000000000	47.70%
1263.1	Q8C0L8	Q8C0L8	Conserved oligomeric Golgi complex subunit 5	Cog5	0.03	-0.03	-0.103	-0.067	0.999648	0.84322	-0.0365	-0.0485	1.99388	4.23138	36	29	MOUSE	91960.4	38.7	350.8	29	12700000000	38.70%
1264.1	P46978	P46978	Dolichyl-diphosphooligosaccharide--protein glycosyltransferase subunit STT3A	Stt3a	-0.12	-0.237	0.067	-0.023	0.999648	0.70802	-0.0265	-0.13	1.25177	8.81739	47	27	MOUSE	81166.7	28	350.78	27	36500000000	28.00%
1265.1	F2Z3U3	F2Z3U3	Protein Raph1	Raph1	-0.011	-0.089	0.069	-0.017	0.999648	0.835782	0.029	-0.053	1.66693	4.46724	36	29	MOUSE	67486.1	42.6	347.01	29	14700000000	42.60%
1265.2	G5E867	G5E867	MCG116540, isoform CRA_b	Raph1	-0.024	-0.089	0.043	-0.017	0.999648	0.835782	0.0095	-0.053	0.503403	4.46724	36	29	MOUSE	76839.5	33.7	338.33	29	13800000000	33.70%
1265.3	Q8R5A3	Q8R5A3	Amyloid beta A4 precursor protein-binding family B member 1-interacting protein	Apbb1ip	-0.077	0.008	0.171	0.068	0.999648	0.878663	0.047	0.038	2.09331	3.07646	67	25	MOUSE	75002.6	40.4	350.67	25	70800000000	40.40%
1266.1	Q9QYJ0	Q9QYJ0	DnaJ homolog subfamily A member 2	Dnaja2	-0.001	-0.05	0.026	0.053	0.999648	0.997542	0.0125	0.0015	0.692971	0.0906561	49	25	MOUSE	46372.4	56.3	350.41	25	54400000000	56.30%
1267.1	Q99K70	Q99K70	Ras-related GTP-binding protein C	Rragc	0.131	0.206	-0.093	0.042	0.999648	0.691753	0.019	0.124	0.806678	9.59223	56	23	MOUSE	44519.4	59.5	350.4	23	54200000000	59.50%
1267.2	B1AWT3	B1AWT3	Ras-related GTP-binding protein D	Rragd	0.125	0.139	-0.129	0.09	0.999648	0.656647	-0.002	0.1145	0.074506	11.2144	21	12	MOUSE	52258.3	16.5	153.72	12	23600000000	16.50%
1268.1	P48758	P48758	Carbonyl reductase [NADPH] 1	Cbr1	0.214	0.093	0.16	0.206	0.999648	0.626891	0.187	0.1495	14.2054	13.2386	52	25	MOUSE	30925.9	81.2	350.3	25	52300000000	81.20%
1269.1	F6QC57	F6QC57	E3 ubiquitin-protein ligase UBR3	Ubr3	-0.042	-0.018	-0.16	-0.013	0.999648	0.954998	-0.101	-0.0155	6.74434	1.16164	37	31	MOUSE	216662	16.3	349.99	31	3680000000	16.30%
1270.1	Q9CZU6	Q9CZU6	Citrate synthase, mitochondrial	Cs	0.179	0.111	-0.066	0.102	0.999648	0.664574	0.0565	0.1065	2.60679	10.686	84	24	MOUSE	52021	54.3	349.93	25	180000000000	54.30%
1271.1	Q7TSS3	Q7TSS3	Inhibitor of kappaB kinase gamma	Ikbkg	-0.032	-0.029	-0.087	-0.006	0.999648	0.948437	-0.0595	-0.0175	3.94307	1.31962	44	27	MOUSE	50882.7	53.9	349.83	27	18300000000	53.90%
1272.1	Q9QZQ8	Q9QZQ8	Core histone macro-H2A.1	H2afy	0.061	-0.023	-0.132	-0.011	0.999648	0.951235	-0.0355	-0.017	1.71461	1.28444	47	22	MOUSE	39905.6	60.4	349.55	22	82400000000	60.40%
1272.2	Q8CCK0	Q8CCK0	Core histone macro-H2A.2	H2afy2	0.043	-0.009	-0.102	0.054	0.999648	0.93845	-0.0295	0.0225	1.53234	1.67268	7	5	MOUSE	40319.7	16.9	63.21	5	11900000000	16.90%
1273.1	Q01965	Q01965	T-lymphocyte surface antigen Ly-9	Ly9	-0.03	-0.21	0.257	-0.122	0.999648	0.603847	0.1135	-0.166	5.38454	15.3943	39	26	MOUSE	73940.1	44.3	349.18	26	18600000000	44.30%
1274.1	Q8CI75-2	Q8CI75-2	Isoform 2 of DIS3-like exonuclease 2	Dis3l2	-0.068	-0.001	-0.049	0.035	0.999648	0.951458	-0.0585	0.017	3.9557	1.26497	35	27	MOUSE	100074	34.5	349.02	27	8480000000	34.50%
1275.1	Q99JX7	Q99JX7	Nuclear RNA export factor 1	Nxf1	0.069	0.052	0.042	0.015	0.999648	0.894136	0.0555	0.0335	3.70502	2.73496	36	29	MOUSE	70868.8	41.2	348.82	29	7430000000	41.20%
1276.1	Q8R361	Q8R361	Rab11 family-interacting protein 5	Rab11fip5	-0.001	-0.113	-0.159	0.006	0.999648	0.847706	-0.08	-0.0535	4.75468	4.06592	35	24	MOUSE	69893.9	42.9	348.68	24	14800000000	42.90%
1277.1	P24369	P24369	Peptidyl-prolyl cis-trans isomerase B	Ppib	0.074	0.01	-0.001	-0.035	0.999648	0.965416	0.0365	-0.0125	2.17977	0.894908	72	25	MOUSE	23713	65.7	348.64	25	153000000000	65.70%
1278.1	P35585	P35585	AP-1 complex subunit mu-1	Ap1m1	0.038	0.08	-0.09	-0.015	0.999648	0.906336	-0.026	0.0325	1.37191	2.39741	43	23	MOUSE	48713.1	65.2	348.31	23	34900000000	65.20%
1279.1	P29452	P29452	Caspase-1	Casp1	0.077	0.103	0.026	0.081	0.999648	0.707313	0.0515	0.092	3.33747	9.04752	48	24	MOUSE	46267.2	60.9	348.28	24	26200000000	60.90%
1280.1	E9QK48	E9QK48	Echinoderm microtubule-associated protein-like 2	Eml2	0.012	0.082	-0.063	0.091	0.999648	0.71297	-0.0255	0.0865	1.45139	8.4868	51	24	MOUSE	92045.7	33.7	348.27	24	52200000000	33.70%
1281.1	P45952	P45952	Medium-chain specific acyl-CoA dehydrogenase, mitochondrial	Acadm	0.035	-0.014	0.108	0.034	0.999648	0.972749	0.0715	0.01	4.80619	0.701535	56	27	MOUSE	46936.8	54.6	348.11	27	63200000000	54.60%
1282.1	D3Z230	D3Z230	Type I inositol 3,4-bisphosphate 4-phosphatase	Inpp4a	-0.041	-0.018	-0.106	-0.055	0.999648	0.87988	-0.0735	-0.0365	5.01141	3.02395	31	24	MOUSE	111261	31.3	348.02	24	7590000000	31.30%
1283.1	Q8BVW3	Q8BVW3	Tripartite motif-containing protein 14	Trim14	0.014	0.02	0.119	-0.156	0.999648	0.831288	0.0665	-0.068	4.2154	4.61627	36	26	MOUSE	50381.5	56.1	347.75	26	12400000000	56.10%
1284.1	Q8K363	Q8K363	ATP-dependent RNA helicase DDX18	Ddx18	0.068	0.011	-0.006	0.07	0.999648	0.87462	0.031	0.0405	1.81078	3.32133	36	26	MOUSE	74521.8	43.9	347.34	26	10200000000	43.90%
1285.1	O08599	O08599	Syntaxin-binding protein 1	Stxbp1	-0.076	-0.013	-0.097	0.083	0.999648	0.898065	-0.0865	0.035	6.26955	2.60717	42	28	MOUSE	67966.9	49.3	346.67	28	6460000000	49.30%
1286.1	Q9D706	Q9D706	RNA polymerase II-associated protein 3	Rpap3	0.003	-0.021	-0.005	-0.005	0.999648	0.961654	-0.001	-0.013	0.0522124	0.955307	31	26	MOUSE	74322.4	40.7	346.64	26	6510000000	40.70%
1287.1	G3X920	G3X920	Armadillo repeat containing 8, isoform CRA_b	Armc8	-0.051	0.002	-0.032	0.004	0.999648	0.993762	-0.0415	0.003	2.64287	0.205953	39	29	MOUSE	76541.9	41	346.35	29	17200000000	41.00%
1288.1	A2AHK0	A2AHK0	Diacylglycerol kinase	Dgkz	-0.059	0.024	0.012	0.091	0.999648	0.817091	-0.0235	0.0575	1.33115	4.96542	41	26	MOUSE	127008	26.8	346.32	26	8630000000	26.80%
1289.1	Q8R4C2	Q8R4C2	RUN and FYVE domain-containing protein 2	Rufy2	0.014	0.196	-0.091	0.161	0.999648	0.568836	-0.0385	0.1785	2.22295	17.5877	32	27	MOUSE	70890.7	44.7	346.03	27	10500000000	44.70%
1290.1	O89050	O89050	Muskelin	Mkln1	0.164	0.146	-0.04	-0.026	0.999648	0.848921	0.062	0.06	3.18661	4.02526	28	25	MOUSE	86074.6	44.3	346.01	25	3480000000	44.30%
1291.1	P14869	P14869	60S acidic ribosomal protein P0	Rplp0	0.04	0.132	-0.098	0.059	0.999648	0.70802	-0.029	0.0955	1.52275	8.8685	67	20	MOUSE	34387	75.3	345.97	20	195000000000	75.30%
1292.1	P63330	P63330	Serine/threonine-protein phosphatase 2A catalytic subunit alpha isoform	Ppp2ca	-0.077	-0.031	-0.059	0.057	0.999648	0.965635	-0.068	0.013	4.72805	0.872827	47	21	MOUSE	36178.1	69.9	345.79	21	62000000000	69.90%
1292.2	P62715	P62715	Serine/threonine-protein phosphatase 2A catalytic subunit beta isoform	Ppp2cb	-0.11	-0.014	-0.061	0.067	0.999648	0.927434	-0.0855	0.0265	6.08081	1.95144	46	21	MOUSE	36145	69.9	345.56	21	55600000000	69.90%
1292.3	P97470	P97470	Serine/threonine-protein phosphatase 4 catalytic subunit	Ppp4c	-0.079	0.02	-0.041	0.037	0.999648	0.90836	-0.06	0.0285	4.03714	2.30088	21	16	MOUSE	35649.8	62.5	245.6	16	12600000000	62.50%
1293.1	Q99PG2	Q99PG2	Opioid growth factor receptor	Ogfr	-0.023	0.02	0.083	0.085	0.999648	0.835782	0.03	0.0525	1.66996	4.47253	34	28	MOUSE	71248.6	47.8	345.63	28	16300000000	47.80%
1294.1	Q9D379	Q9D379	Epoxide hydrolase 1	Ephx1	0.079	0.046	-0.216	-0.177	0.999648	0.856156	-0.0685	-0.0655	2.91431	3.8492	45	27	MOUSE	52746.7	55.3	345.25	27	31900000000	55.30%
1295.1	A2A8Z1	A2A8Z1	Oxysterol-binding protein-related protein 9	Osbpl9	0.011	0.038	-0.094	-0.034	0.999648	0.996588	-0.0415	0.002	2.42414	0.1283	36	25	MOUSE	83792.6	31.6	344.86	25	16900000000	31.60%
1296.1	Q6P6I8	Q6P6I8	Signal-regulatory protein alpha	Sirpa	-0.117	-0.125	0.23	0.008	0.999648	0.841398	0.0565	-0.0585	2.0797	4.35768	61	21	MOUSE	56555.9	45.9	344.82	21	109000000000	45.90%
1297.1	P36552	P36552	Oxygen-dependent coproporphyrinogen-III oxidase, mitochondrial	Cpox	0.105	0.013	-0.019	-0.13	0.999648	0.84322	0.043	-0.0585	2.44689	4.24055	40	28	MOUSE	50284.2	46.9	344.81	28	13500000000	46.90%
1298.1	P45376	P45376	Aldose reductase	Akr1b1	0.022	-0.03	0	0.047	0.999648	0.981605	0.011	0.0085	0.606054	0.565657	70	24	MOUSE	36073.9	71.8	344.79	24	275000000000	71.80%
1299.1	Q8CFI0	Q8CFI0	E3 ubiquitin-protein ligase NEDD4-like	Nedd4l	-0.181	-0.143	0.059	0.078	0.999648	0.936998	-0.061	-0.0325	2.88293	1.71498	34	29	MOUSE	115816	31.2	344.69	29	6520000000	31.20%
1299.2	P46935	P46935	E3 ubiquitin-protein ligase NEDD4	Nedd4	0.369	-0.067	-0.092	0.172	0.999648	0.890924	0.1385	0.0525	4.69692	2.83207	12	11	MOUSE	103218	10.2	101.8	11	1370000000	10.20%
1300.1	Q571E4	Q571E4	N-acetylgalactosamine-6-sulfatase	Galns	0.304	0.151	-0.316	0.069	0.999648	0.680085	-0.006	0.11	0.120975	10.2043	55	24	MOUSE	58185.9	54.2	344.65	24	54200000000	54.20%
1301.1	Q8R0H9	Q8R0H9	ADP-ribosylation factor-binding protein GGA1	Gga1	-0.074	-0.044	-0.073	0.012	0.999648	0.954998	-0.0735	-0.016	5.19808	1.15559	46	24	MOUSE	70312.8	35.7	344.31	24	28100000000	35.70%
1302.1	O35864	O35864	COP9 signalosome complex subunit 5	Cops5	0.012	0.028	-0.034	0.093	0.999648	0.80238	-0.011	0.0605	0.598327	5.29222	39	24	MOUSE	37776.3	74.8	344.25	24	19700000000	74.80%
1302.2	Q8K595-2	Q8K595-2	Isoform 2 of Mucolipin-2	Mcoln2	0.11	0.003	0.202	-0.134	0.999648	0.817091	0.156	-0.0655	11.3756	4.92985	2	2	MOUSE	63295.2	6.3	14.34	2	23000000	6.30%
1303.1	Q8CEC0-2	Q8CEC0-2	Isoform 2 of Nuclear pore complex protein Nup88	Nup88	-0.049	-0.048	-0.082	-0.017	0.999648	0.895538	-0.0655	-0.0325	4.49257	2.65485	36	26	MOUSE	85451.5	35.2	343.84	26	16600000000	35.20%
1304.1	P60122	P60122	RuvB-like 1	Ruvbl1	0.046	0.027	-0.009	0.046	0.999648	0.878663	0.0185	0.0365	1.039	3.06694	52	22	MOUSE	50555.4	64.4	343.52	22	28300000000	64.40%
1305.1	Q9D7G0	Q9D7G0	Ribose-phosphate pyrophosphokinase 1	Prps1	0	0.018	-0.151	0.127	0.999648	0.770188	-0.0755	0.0725	4.50353	5.97615	53	24	MOUSE	35347.1	67.9	343.13	24	40400000000	67.90%
1305.2	Q9CS42	Q9CS42	Ribose-phosphate pyrophosphokinase 2	Prps2	-0.033	0.024	-0.167	0.07	0.999648	0.848921	-0.1	0.047	6.479	4.03455	55	23	MOUSE	35184.9	62.8	330.84	23	38000000000	62.80%
1306.1	O35129	O35129	Prohibitin-2	Phb2	0.136	0.083	0.028	-0.034	0.999648	0.938524	0.082	0.0245	5.37371	1.64914	56	24	MOUSE	33295.8	82.9	343.06	24	165000000000	82.90%
1307.1	Q9CQF9	Q9CQF9	Prenylcysteine oxidase	Pcyox1	0.126	0.052	0.063	-0.111	0.999648	0.932153	0.0945	-0.0295	6.74364	1.80574	47	21	MOUSE	56721.9	57	342.85	21	30200000000	57.00%
1308.1	Q99N69	Q99N69	Leupaxin	Lpxn	-0.072	-0.106	0.068	0.086	0.999648	0.981775	-0.002	-0.01	0.0921644	0.514254	78	23	MOUSE	44903.9	74.6	342.62	23	117000000000	74.60%
1309.1	Q06138	Q06138	Calcium-binding protein 39	Cab39	-0.063	-0.039	-0.049	0.033	0.999648	0.993762	-0.056	-0.003	3.76222	0.193826	47	26	MOUSE	40013.4	72.1	342.57	26	37600000000	72.10%
1309.2	Q9DB16	Q9DB16	Calcium-binding protein 39-like	Cab39l	0.059	0.057	-0.066	0.062	0.999648	0.78949	-0.0035	0.0595	0.166519	5.49646	21	15	MOUSE	39333.1	36.7	196.41	15	17200000000	36.70%
1310.1	Q91YT0	Q91YT0	NADH dehydrogenase [ubiquinone] flavoprotein 1, mitochondrial	Ndufv1	0.064	0.058	-0.132	-0.109	0.999648	0.943385	-0.034	-0.0255	1.62272	1.51517	45	24	MOUSE	51517.9	51.9	342.44	24	26900000000	51.90%
1311.1	O08795-2	O08795-2	Isoform 2 of Glucosidase 2 subunit beta	Prkcsh	0.018	-0.002	-0.03	0.002	0.999648	1	-0.006	0	0.317026	0	54	24	MOUSE	60528.5	44.5	342.34	24	114000000000	44.50%
1312.1	Q61072	Q61072	Disintegrin and metalloproteinase domain-containing protein 9	Adam9	-0.111	-0.227	0.152	-0.167	0.999648	0.558145	0.0205	-0.197	0.806966	18.7265	41	25	MOUSE	94588.2	31.2	342.29	25	11800000000	31.20%
1313.1	P17918	P17918	Proliferating cell nuclear antigen	Pcna	0.094	0.162	0.275	-0.043	0.999648	0.864077	0.1845	0.0595	11.6979	3.62045	78	22	MOUSE	29126.7	82.7	342.28	22	148000000000	82.70%
1314.1	Q91VH2	Q91VH2	Sorting nexin-9	Snx9	0.093	0.101	-0.053	-0.013	0.999648	0.875691	0.02	0.044	0.995228	3.26736	55	25	MOUSE	66943.9	40.8	342.2	25	52000000000	40.80%
1315.1	Q61102	Q61102	ATP-binding cassette sub-family B member 7, mitochondrial	Abcb7	0.069	-0.099	0.001	-0.074	0.999648	0.71297	0.035	-0.0865	2.09404	8.42384	35	26	MOUSE	82921.7	36.4	342.17	26	11400000000	36.40%
1316.1	Q9DBL1	Q9DBL1	Short/branched chain specific acyl-CoA dehydrogenase, mitochondrial	Acadsb	0.09	0.067	-0.056	0.044	0.999648	0.813628	0.017	0.0555	0.834461	5.02506	40	21	MOUSE	48329.7	53.4	342.16	21	29000000000	53.40%
1317.1	Q99KP3	Q99KP3	Lambda-crystallin homolog	Cryl1	-0.053	0.013	-0.094	0.024	0.999648	0.945779	-0.0735	0.0185	5.12165	1.4116	51	25	MOUSE	35607.6	89	341.91	25	34700000000	89.00%
1318.1	P47962	P47962	60S ribosomal protein L5	Rpl5	-0.039	-0.022	-0.044	0.036	0.999648	0.982909	-0.0415	0.007	2.65067	0.474921	98	25	MOUSE	34628.3	69	341.87	25	277000000000	69.00%
1319.1	Q99LB4	Q99LB4	Capping protein (Actin filament), gelsolin-like	Capg	0.019	-0.02	-0.041	0.067	0.999648	0.93845	-0.011	0.0235	0.591545	1.68223	156	21	MOUSE	39053.4	65.9	341.63	21	893000000000	65.90%
1320.1	P97369	P97369	Neutrophil cytosol factor 4	Ncf4	-0.085	0.042	-0.002	0.07	0.999648	0.810991	-0.0435	0.056	2.64353	5.06042	55	23	MOUSE	38877.8	64.8	341.55	23	35600000000	64.80%
1321.1	D3YV00	D3YV00	Probable phospholipid-transporting ATPase IIB	Atp9b	-0.106	-0.006	-0.068	-0.02	0.999648	0.961654	-0.087	-0.013	6.25699	0.956062	30	26	MOUSE	129421	22.6	341.45	26	5780000000	22.60%
1321.2	A2AQC3	A2AQC3	Probable phospholipid-transporting ATPase IIA	Atp9a	-0.094	-0.005	-0.048	-0.097	0.999648	0.846171	-0.071	-0.051	4.89795	4.09777	6	6	MOUSE	126057	4.7	64.04	6	693000000	4.70%
1322.1	H3BKH6	H3BKH6	S-formylglutathione hydrolase	Esd	0.113	0.135	-0.129	0.128	0.999648	0.626891	-0.008	0.1315	0.312975	13.3254	89	18	MOUSE	33399.4	77.6	341.17	18	313000000000	77.60%
1323.1	A2BDX0	A2BDX0	Activity-dependent neuroprotector homeobox protein	Adnp	-0.03	0.036	0.084	-0.061	0.999648	0.967539	0.027	-0.0125	1.46483	0.821632	34	27	MOUSE	125846	27.3	341.06	27	6020000000	27.30%
1324.1	P36371	P36371	Antigen peptide transporter 2	Tap2	-0.104	-0.148	-0.01	0.01	0.999648	0.817091	-0.057	-0.069	3.57366	4.94626	33	23	MOUSE	77899.8	37	340.95	23	19600000000	37.00%
1325.1	Q9D2G2	Q9D2G2	Dihydrolipoyllysine-residue succinyltransferase component of 2-oxoglutarate dehydrogenase complex, mitochondrial	Dlst	-0.254	-0.202	0.007	0.112	0.999648	0.927434	-0.1235	-0.045	6.30794	1.93288	44	24	MOUSE	49336	58.8	340.83	24	65400000000	58.80%
1326.1	P97371	P97371	Proteasome activator complex subunit 1	Psme1	0.014	0.006	-0.036	0.075	0.999648	0.875691	-0.011	0.0405	0.59655	3.26634	71	21	MOUSE	28843.6	77.1	340.45	21	228000000000	77.10%
1326.2	P97372	P97372	Proteasome activator complex subunit 2	Psme2	0.068	0.095	-0.044	0.087	0.999648	0.70802	0.012	0.091	0.60848	8.98838	44	19	MOUSE	27285	83.2	254.57	19	104000000000	83.20%
1327.1	Q99LC5	Q99LC5	Electron transfer flavoprotein subunit alpha, mitochondrial	Etfa	0.1	0.065	0.011	0.033	0.999648	0.841398	0.0555	0.049	3.4882	4.30401	67	20	MOUSE	35351.1	72.3	340.17	20	157000000000	72.30%
1328.1	Q8C854	Q8C854	Myelin expression factor 2	Myef2	0.016	-0.028	-0.027	-0.032	0.999648	0.903899	-0.0055	-0.03	0.290788	2.45105	53	29	MOUSE	63521.7	42.4	340.06	29	21800000000	42.40%
1329.1	Q8R2Q4	Q8R2Q4	Ribosome-releasing factor 2, mitochondrial	Gfm2	0.092	0.048	0.045	0.013	0.999648	0.903884	0.0685	0.0305	4.69091	2.45682	37	27	MOUSE	86905.9	36	340.05	27	9320000000	36.00%
1330.1	Q91YE6	Q91YE6	Importin-9	Ipo9	-0.138	0.058	-0.171	0.199	0.999648	0.668829	-0.1545	0.1285	11.8895	10.5869	38	23	MOUSE	117077	26.9	340	23	21600000000	26.90%
1331.1	Q8CH72	Q8CH72	E3 ubiquitin-protein ligase TRIM32	Trim32	-0.031	-0.008	0.001	-0.021	0.999648	0.9577	-0.015	-0.0145	0.840713	1.07749	29	24	MOUSE	73653.7	44.2	339.98	24	3870000000	44.20%
1332.1	Q8K2L8	Q8K2L8	Trafficking protein particle complex subunit 12	Trappc12	0.06	0.006	-0.026	0.013	0.999648	0.973629	0.017	0.0095	0.916515	0.683354	29	25	MOUSE	88148.8	35	339.89	25	6940000000	35.00%
1333.1	P63328-2	P63328-2	Isoform 2 of Serine/threonine-protein phosphatase 2B catalytic subunit alpha isoform	Ppp3ca	-0.072	-0.065	-0.008	0.01	0.999648	0.921603	-0.04	-0.0275	2.45312	2.05922	53	26	MOUSE	58298.3	52.8	339.87	26	47900000000	52.80%
1333.2	P48453	P48453	Serine/threonine-protein phosphatase 2B catalytic subunit beta isoform	Ppp3cb	-0.042	-0.073	-0.036	0.003	0.999648	0.894574	-0.039	-0.035	2.46588	2.71714	27	17	MOUSE	59857.1	37.5	217.75	17	19100000000	37.50%
1333.3	P48455	P48455	Serine/threonine-protein phosphatase 2B catalytic subunit gamma isoform	Ppp3cc	-0.056	-0.016	0.036	0.054	0.999648	0.946759	-0.01	0.019	0.516216	1.36787	12	9	MOUSE	59439.9	18.1	107.43	9	10100000000	18.10%
1334.1	Q9D0F3	Q9D0F3	Protein ERGIC-53	Lman1	0.095	-0.164	-0.041	-0.01	0.999648	0.754041	0.027	-0.087	1.41084	6.576	50	25	MOUSE	58073	49.1	339.53	25	59600000000	49.10%
1335.1	Q91ZE0	Q91ZE0	Trimethyllysine dioxygenase, mitochondrial	Tmlhe	0.079	0.029	-0.038	-0.024	0.999648	0.994617	0.0205	0.0025	1.07474	0.165326	30	23	MOUSE	50236.3	60.3	339.23	23	15400000000	60.30%
1336.1	P54103	P54103	DnaJ homolog subfamily C member 2	Dnajc2	-0.091	-0.039	-0.089	-0.003	0.999648	0.938914	-0.09	-0.021	6.5914	1.60175	35	29	MOUSE	72177	41.7	339.13	29	12900000000	41.70%
1337.1	Q6NVF4	Q6NVF4	DNA helicase B	Helb	0.026	0.026	0.021	-0.014	0.999648	0.982909	0.0235	0.006	1.38643	0.412865	31	30	MOUSE	123181	25.9	338.67	30	8150000000	25.90%
1338.1	Q9CZ13	Q9CZ13	Cytochrome b-c1 complex subunit 1, mitochondrial	Uqcrc1	0.111	0.098	0.037	0.056	0.999648	0.739073	0.074	0.077	4.99936	7.25828	48	23	MOUSE	53478.4	48.5	338.44	23	103000000000	48.50%
1339.1	Q9ET54-6	Q9ET54-6	Isoform 6 of Palladin	Palld	0.595	-0.089	0.04	-0.248	0.999648	0.626891	0.3175	-0.1685	10.2723	13.4424	39	27	MOUSE	152091	19	338.43	27	7580000000	19.00%
1339.2	Q5DTJ9	Q5DTJ9	Myopalladin	Mypn	0.262	0.26	0.325	-0.263	0.999648	0.997542	0.2935	-0.0015	20.9994	0.0365199	2	2	MOUSE	145309	1.5	21.86	2	2300000000	1.50%
1340.1	Q64674	Q64674	Spermidine synthase	Srm	0.091	0.06	-0.092	0.065	0.99978	0.779562	-0.0005	0.0625	0.0212036	5.82534	37	21	MOUSE	34564.9	74.8	338.21	21	16200000000	74.80%
1341.1	P97742	P97742	Carnitine O-palmitoyltransferase 1, liver isoform	Cpt1a	0.006	-0.079	0.104	-0.119	0.999648	0.688978	0.055	-0.099	3.40579	9.67315	29	27	MOUSE	88991.6	39.1	338.09	27	14100000000	39.10%
1342.1	A2A7S8-2	A2A7S8-2	Isoform 2 of Uncharacterized protein KIAA1522	Kiaa1522	0.126	0.061	0.012	0.091	0.999648	0.740297	0.069	0.076	4.3383	7.23407	40	28	MOUSE	110880	29.9	338.05	28	6100000000	29.90%
1343.1	D3YZP9	D3YZP9	Coiled-coil domain-containing protein 6	Ccdc6	-0.056	-0.039	-0.103	0.01	0.999648	0.958425	-0.0795	-0.0145	5.59233	1.04685	38	26	MOUSE	53109	47.7	337.9	26	12600000000	47.70%
1344.1	Q9D819	Q9D819	Inorganic pyrophosphatase	Ppa1	0.028	0.002	-0.144	0.101	0.999648	0.846291	-0.058	0.0515	3.1588	4.0805	37	22	MOUSE	33122.9	82	337.6	22	27400000000	82.00%
1345.1	Q9QWK4	Q9QWK4	CD5 antigen-like	Cd5l	0.009	0.241	0.009	-0.071	0.999648	0.846291	0.009	0.085	0.492308	4.08336	39	24	MOUSE	40345.4	59.6	337.56	24	25200000000	59.60%
1346.1	P51829	P51829	Adenylate cyclase type 7	Adcy7	-0.037	0.004	0.086	-0.052	0.999648	0.93151	0.0245	-0.024	1.29523	1.81876	28	24	MOUSE	124645	28.4	337.33	24	7690000000	28.40%
1347.1	G3UXW9	G3UXW9	COP9 signalosome complex subunit 1	Gps1	0.166	0.124	-0.035	0.073	0.999648	0.696053	0.0655	0.0985	3.42203	9.49636	40	24	MOUSE	59487.6	40.8	337.33	24	26800000000	40.80%
1348.1	Q8VH51	Q8VH51	RNA-binding protein 39	Rbm39	-0.076	-0.114	0.002	-0.06	0.999648	0.717261	-0.037	-0.087	2.20604	8.22528	40	24	MOUSE	59690.8	55	337.22	24	23200000000	55.00%
1349.1	Q8R326	Q8R326	Paraspeckle component 1	Pspc1	-0.057	-0.014	0.029	-0.062	0.999648	0.878663	-0.014	-0.038	0.743467	3.13018	52	31	MOUSE	58871.6	51.2	337.16	31	31700000000	51.20%
1350.1	Q99K23	Q99K23	Ufm1-specific protease 2	Ufsp2	0.051	0.078	-0.155	-0.024	0.999648	0.929059	-0.052	0.027	2.58297	1.90716	41	24	MOUSE	52970.7	55.9	337.12	24	22800000000	55.90%
1351.1	Q3UQ84	Q3UQ84	Threonine--tRNA ligase, mitochondrial	Tars2	0.122	0.167	0.025	0.03	0.999648	0.720909	0.0735	0.0985	4.80512	7.95057	28	24	MOUSE	82725.7	36.7	336.93	24	9530000000	36.70%
1352.1	Q60930	Q60930	Voltage-dependent anion-selective channel protein 2	Vdac2	0.236	-0.123	0.161	0.011	0.999648	0.844631	0.1985	-0.056	14.7686	4.1264	73	22	MOUSE	32359.9	75.9	336.7	22	142000000000	75.90%
1353.1	Q8VHK9	Q8VHK9	ATP-dependent RNA helicase DHX36	Dhx36	0.092	0.082	0.04	-0.027	0.999648	0.928405	0.066	0.0275	4.46991	1.91633	40	29	MOUSE	114737	32.3	336.14	29	3810000000	32.30%
1353.2	Q6P5D3	Q6P5D3	Putative ATP-dependent RNA helicase DHX57	Dhx57	0.051	0.127	-0.171	-0.078	0.999648	0.949691	-0.06	0.0245	2.94521	1.30579	13	13	MOUSE	157585	11.1	143.94	13	1100000000	11.10%
1354.1	Q923D2	Q923D2	Flavin reductase (NADPH)	Blvrb	-0.184	-0.083	-0.038	0.065	0.999648	0.981775	-0.111	-0.009	7.14771	0.514909	88	20	MOUSE	22311	91.7	335.42	20	248000000000	91.70%
1355.1	Q6P2B1	Q6P2B1	Transportin-3	Tnpo3	-0.156	-0.075	-0.036	0.093	0.999648	0.982909	-0.096	0.009	6.33556	0.489666	31	25	MOUSE	105937	33.8	335.33	25	16500000000	33.80%
1356.1	Q924C1	Q924C1	Exportin-5	Xpo5	-0.113	-0.023	0.072	-0.029	0.999648	0.920592	-0.0205	-0.026	0.948504	2.07737	31	25	MOUSE	139139	23.6	335.12	25	4320000000	23.60%
1357.1	Q91YR1	Q91YR1	Twinfilin-1	Twf1	-0.036	-0.124	-0.106	-0.032	0.999648	0.74932	-0.071	-0.078	4.78348	6.77104	54	24	MOUSE	40306.9	54.2	335.05	24	67900000000	54.20%
1358.1	A2AD03	A2AD03	Rab proteins geranylgeranyltransferase component A 1	Chm	-0.033	-0.049	-0.051	0.002	0.999648	0.933521	-0.042	-0.0235	2.68084	1.7881	33	23	MOUSE	74974.5	46.8	334.95	24	7860000000	46.80%
1359.1	Q99JR8	Q99JR8	SWI/SNF-related matrix-associated actin-dependent regulator of chromatin subfamily D member 2	Smarcd2	-0.018	0.056	0.043	-0.033	0.999648	0.971234	0.0125	0.0115	0.67697	0.763349	39	26	MOUSE	59312.3	46.7	334.73	26	14800000000	46.70%
1360.1	E9Q5G3	E9Q5G3	Kinesin-like protein KIF23	Kif23	0.036	0.013	0.098	-0.154	0.999648	0.817091	0.067	-0.0705	4.50613	4.94529	31	29	MOUSE	109915	32.1	334.58	29	3250000000	32.10%
1361.1	P19324	P19324	Serpin H1	Serpinh1		-0.105		0.316		0.848921	NaN	0.1055		4.02671	40	21	MOUSE	46646.9	66.9	334.47	21	20000000000	66.90%
1362.1	E9Q4S7	E9Q4S7	Receptor-type tyrosine-protein phosphatase eta	Ptprj	-0.072	0.03	0.237	0.035	0.999648	0.895234	0.0825	0.0325	3.51319	2.68995	31	25	MOUSE	149618	18.2	334.33	25	11200000000	18.20%
1362.2	E9Q612	E9Q612	Receptor-type tyrosine-protein phosphatase O	Ptpro	-0.158	0.024	0.138	-0.001	0.999648	0.967539	-0.01	0.0115	0.353787	0.832515	4	4	MOUSE	139556	4.8	25.17	4	3790000000	4.80%
1363.1	Q8CFQ3	Q8CFQ3	Intron-binding protein aquarius	Aqr	-0.08	0.033	0.066	-0.038	0.999648	0.994736	-0.007	-0.0025	0.327529	0.161203	31	26	MOUSE	171546	19.3	334.07	26	5150000000	19.30%
1364.1	Q60953	Q60953	Protein PML	Pml	-0.031	-0.053	-0.066	-0.137	0.999648	0.71297	-0.0485	-0.095	3.14732	8.63644	39	26	MOUSE	100180	33.3	334.01	26	7380000000	33.30%
1365.1	Q8BH43	Q8BH43	Wiskott-Aldrich syndrome protein family member 2	Wasf2	-0.062	-0.041	0.025	-0.029	0.999648	0.885399	-0.0185	-0.035	1.0035	2.92855	50	27	MOUSE	54300.8	39.2	333.93	27	79100000000	39.20%
1366.1	P47811	P47811	Mitogen-activated protein kinase 14	Mapk14	-0.124	0.073	-0.012	0.036	0.999648	0.822055	-0.068	0.0545	4.27848	4.85983	41	23	MOUSE	41514.7	66.1	333.26	24	30000000000	66.10%
1367.1	Q9D2R0	Q9D2R0	Acetoacetyl-CoA synthetase	Aacs	-0.32	-0.2	-0.184	-0.013	0.999648	0.7296	-0.252	-0.1065	17.058	7.57866	42	27	MOUSE	75712.4	41.8	333.2	27	27700000000	41.80%
1367.2	Q6PDK2	Q6PDK2	Histone-lysine N-methyltransferase 2D	Kmt2d	0.002	0.026	0.011	-0.064	0.999648	0.948614	0.0065	-0.019	0.350359	1.31762	25	25	MOUSE	606910	5.3	249.77	25	1820000000	5.30%
1368.1	Q8BMF4	Q8BMF4	Dihydrolipoyllysine-residue acetyltransferase component of pyruvate dehydrogenase complex, mitochondrial	Dlat	0.085	0.066	-0.031	0.072	0.999648	0.756415	0.027	0.069	1.46009	6.54274	59	23	MOUSE	68511	40.9	333.14	23	42000000000	40.90%
1369.1	Q8C0P5	Q8C0P5	Coronin-2A	Coro2a	0.055	0.111	0.073	0.113	0.999648	0.656647	0.064	0.112	4.4008	11.2897	45	26	MOUSE	60142.7	47.7	332.82	26	19300000000	47.70%
1370.1	Q3UYC0	Q3UYC0	Protein phosphatase 1H	Ppm1h	-0.029	0.07	-0.001	0.072	0.999648	0.749388	-0.015	0.071	0.84234	6.76799	30	23	MOUSE	56892.5	44.4	332.75	23	9130000000	44.40%
1371.1	Q9ESL4	Q9ESL4	Mitogen-activated protein kinase kinase kinase MLT	Zak	0.028	0.035	-0.041	0.089	0.999648	0.785966	-0.0065	0.062	0.33817	5.54324	34	25	MOUSE	92288.5	33.9	332.7	25	10600000000	33.90%
1371.2	Q9ESL4-2	Q9ESL4-2	Isoform 2 of Mitogen-activated protein kinase kinase kinase MLT	Zak	0.019	-0.019	-0.044	0.082	0.999648	0.909953	-0.0125	0.0315	0.675692	2.28146	23	13	MOUSE	51878.9	37.2	194.44	13	5850000000	37.20%
1372.1	G3X8T3	G3X8T3	Carboxypeptidase	Ctsa	0.226	0.252	-0.194	0.042	0.999648	0.679401	0.016	0.147	0.455268	10.2163	72	24	MOUSE	56352.8	39.6	332.7	24	175000000000	39.60%
1373.1	Q9DBB8	Q9DBB8	Trans-1,2-dihydrobenzene-1,2-diol dehydrogenase	Dhdh	-0.084	-0.106	-0.101	-0.033	0.999648	0.761135	-0.0925	-0.0695	6.78747	6.14581	34	21	MOUSE	36642.5	59.1	332.58	21	18600000000	59.10%
1374.1	Q64012-2	Q64012-2	Isoform 1 of RNA-binding protein Raly	Raly	0.193	0.179	0.108	-0.076	0.999648	0.895538	0.1505	0.0515	11.0507	2.64675	47	23	MOUSE	31312.4	68.5	332.3	23	28600000000	68.50%
1375.1	Q7TT21	Q7TT21	Tuberin	Tsc2	0.039	0.032	0.01	0.049	0.999648	0.866463	0.0245	0.0405	1.44252	3.4703	33	29	MOUSE	196149	18	332.29	29	4730000000	18.00%
1376.1	Q3UEB3-2	Q3UEB3-2	Isoform 2 of Poly(U)-binding-splicing factor PUF60	Puf60	0.094	0.074	-0.015	-0.025	0.999648	0.936998	0.0395	0.0245	2.2751	1.71925	42	22	MOUSE	58715	49.1	331.57	22	31100000000	49.10%
1377.1	P70122	P70122	Ribosome maturation protein SBDS	Sbds	-0.043	0.045	-0.055	-0.01	0.999648	0.951458	-0.049	0.0175	3.2159	1.27763	43	27	MOUSE	29065.3	76	331.49	27	27600000000	76.00%
1378.1	P50518	P50518	V-type proton ATPase subunit E 1	Atp6v1e1	0.043	0.113	0.016	0.212	0.999648	0.605563	0.0295	0.1625	1.77964	14.7865	86	22	MOUSE	26214	71.2	331.32	22	221000000000	71.20%
1379.1	Q91WK2	Q91WK2	Eukaryotic translation initiation factor 3 subunit H	Eif3h	0.002	0.005	-0.028	0.133	0.999648	0.796497	-0.013	0.069	0.721642	5.37158	58	22	MOUSE	40002.7	56.8	331.22	22	40300000000	56.80%
1380.1	Q9WU40-2	Q9WU40-2	Isoform 2 of Inner nuclear membrane protein Man1	Lemd3	0.117	-0.178	0.151	-0.096	0.999648	0.629334	0.134	-0.137	10.222	12.8705	29	26	MOUSE	103765	28.7	330.96	26	5420000000	28.70%
1381.1	Q99MR8	Q99MR8	Methylcrotonoyl-CoA carboxylase subunit alpha, mitochondrial	Mccc1	0.054	0.067	0.043	0.005	0.999648	0.888245	0.0485	0.036	3.17803	2.87815	35	23	MOUSE	79741.8	45.7	330.94	23	10600000000	45.70%
1382.1	Q5SUF2	Q5SUF2	Luc7-like protein 3	Luc7l3	0.055	0.017	0.137	-0.013	0.999648	0.996496	0.096	0.002	6.71602	0.134785	37	27	MOUSE	51848.7	51.3	330.73	27	14500000000	51.30%
1383.1	Q8BJ05	Q8BJ05	Zinc finger CCCH domain-containing protein 14	Zc3h14	0.052	-0.031	0.084	0.068	0.999648	0.952229	0.068	0.0185	4.69882	1.25531	34	26	MOUSE	83377.6	46.3	330.7	26	8980000000	46.30%
1384.1	O88587	O88587	Catechol O-methyltransferase	Comt	-0.008	0.011	0.001	-0.059	0.999648	0.934189	-0.0035	-0.024	0.185425	1.77879	42	20	MOUSE	29714	61.8	330.68	20	34900000000	61.80%
1385.1	Q9CQT1	Q9CQT1	Methylthioribose-1-phosphate isomerase	Mri1	-0.137	0.015	-0.093	-0.036	0.999648	0.971234	-0.115	-0.0105	8.58256	0.736424	36	20	MOUSE	39695.5	73.1	330.56	20	14000000000	73.10%
1386.1	Q61136	Q61136	Serine/threonine-protein kinase PRP4 homolog	Prpf4b	0.051	0.054	0.052	-0.017	0.999648	0.948073	0.0515	0.0185	3.41415	1.32562	32	27	MOUSE	117373	25.3	330.33	27	9970000000	25.30%
1387.1	Q8R420	Q8R420	ATP-binding cassette sub-family A member 3	Abca3	0.058	0.054	0.088	-0.08	0.999648	0.969776	0.073	-0.013	5.11542	0.787865	31	27	MOUSE	193451	18	330.2	27	13300000000	18.00%
1388.1	A6H5Z3	A6H5Z3	Exocyst complex component 6B	Exoc6b	-0.079	0.034	-0.048	0.02	0.999648	0.916937	-0.0635	0.027	4.33559	2.16461	33	26	MOUSE	94869.6	29.8	330.03	26	9590000000	29.80%
1389.1	P23492	P23492	Purine nucleoside phosphorylase	Pnp	-0.045	0.104	-0.178	-0.026	0.999648	0.894574	-0.1115	0.039	7.36211	2.72249	89	20	MOUSE	32561.8	80.9	329.58	20	93000000000	80.90%
1390.1	O88845	O88845	A-kinase anchor protein 10, mitochondrial	Akap10	-0.095	0.006	-0.06	0.106	0.999648	0.835782	-0.0775	0.056	5.47365	4.4967	33	24	MOUSE	74144.1	42.1	329.55	24	7700000000	42.10%
1391.1	Q3V1L4	Q3V1L4	Cytosolic purine 5'-nucleotidase	Nt5c2	0.023	0.083	-0.05	0.025	0.999648	0.828785	-0.0135	0.054	0.72608	4.67766	31	23	MOUSE	65263.9	46.9	329.27	23	22500000000	46.90%
1392.1	Q91W90	Q91W90	Thioredoxin domain-containing protein 5	Txndc5	0.049	-0.094	-0.114	-0.027	0.999648	0.80238	-0.0325	-0.0605	1.65047	5.27403	42	20	MOUSE	47099.3	50.5	329.24	20	29000000000	50.50%
1393.1	B1ATI0	B1ATI0	Aldehyde dehydrogenase	Aldh3a2	0.142	-0.034	0.041	-0.035	0.999648	0.888198	0.0915	-0.0345	6.18047	2.88546	46	24	MOUSE	59846.1	38.5	329.1	25	31100000000	38.50%
1394.1	O55222	O55222	Integrin-linked protein kinase	Ilk	-0.006	0.06	-0.044	0.045	0.999648	0.828101	-0.025	0.0525	1.4681	4.72488	66	27	MOUSE	51885.8	58.6	329.08	27	37800000000	58.60%
1395.1	Q6GT24	Q6GT24	Peroxiredoxin 6	Prdx6	-0.03	-0.231	-0.2	0.144	0.999648	0.938914	-0.115	-0.0435	7.09678	1.6022	78	21	MOUSE	24940.3	70.9	329.05	21	173000000000	70.90%
1396.1	Q60631	Q60631	Growth factor receptor-bound protein 2	Grb2	-0.234	-0.111	-0.199	0.035	0.999648	0.900925	-0.2165	-0.038	16.49	2.53074	66	25	MOUSE	25352.1	95.8	329.05	25	115000000000	95.80%
1397.1	Q9D666	Q9D666	SUN domain-containing protein 1	Sun1	0.084	-0.207	0.21	-0.059	0.999648	0.664574	0.147	-0.133	10.1518	10.7956	33	26	MOUSE	102830	33.4	328.71	26	3790000000	33.40%
1398.1	Q99LM2	Q99LM2	CDK5 regulatory subunit-associated protein 3	Cdk5rap3	-0.101	0.005	-0.255	-0.038	0.999648	0.953273	-0.178	-0.0165	11.8458	1.21512	39	25	MOUSE	57389.1	43.1	328.68	25	14800000000	43.10%
1399.1	P97465	P97465	Docking protein 1	Dok1	-0.055	0.034	0.073	-0.01	0.999648	0.966055	0.009	0.012	0.438382	0.857209	33	20	MOUSE	52850.3	50.4	328.51	20	13900000000	50.40%
1400.1	Q8BKI2	Q8BKI2	Trinucleotide repeat-containing gene 6B protein	Tnrc6b	-0.01	-0.046	0.164	0.086	0.999648	0.951458	0.077	0.02	4.39457	1.26669	31	28	MOUSE	192758	20.7	328.47	28	7270000000	20.70%
1401.1	Q8R3N6	Q8R3N6	THO complex subunit 1	Thoc1	0.012	0.029	-0.029	-0.021	0.999648	0.990546	-0.0085	0.004	0.457602	0.268392	38	27	MOUSE	76176.3	36.6	327.99	27	7440000000	36.60%
1402.1	Q8BIP0	Q8BIP0	Aspartate--tRNA ligase, mitochondrial	Dars2	0.11	0.092	0.051	0.067	0.999648	0.727435	0.0805	0.0795	5.61391	7.6492	32	29	MOUSE	74785.6	44.8	327.92	29	8560000000	44.80%
1403.1	Q9QXD8	Q9QXD8	LIM domain-containing protein 1	Limd1	-0.13	-0.06	0.012	0.123	0.999648	0.930121	-0.059	0.0315	3.42553	1.84076	31	24	MOUSE	73303.5	47.6	327.75	24	8640000000	47.60%
1404.1	Q9CQE8	Q9CQE8	UPF0568 protein C14orf166 homolog		0.034	0.058	-0.025	0.011	0.999648	0.893539	0.0045	0.0345	0.233707	2.79837	46	22	MOUSE	28265.8	81.1	327.6	22	41700000000	81.10%
1405.1	P62242	P62242	40S ribosomal protein S8	Rps8	0.072	0.087	-0.094	0.055	0.999648	0.750485	-0.011	0.071	0.506168	6.67175	65	21	MOUSE	24490	62	327.38	21	271000000000	62.00%
1406.1	Q9R059	Q9R059	Four and a half LIM domains protein 3	Fhl3	-0.165	-0.212	0.063	-0.092	0.999648	0.626891	-0.051	-0.152	2.40494	13.2608	33	21	MOUSE	33790.9	89.6	327	21	26700000000	89.60%
1407.1	Q9QUK4	Q9QUK4	Baculoviral IAP repeat-containing protein 1b	Naip2	-0.094	0.016	-0.008	0.045	0.999648	0.903724	-0.051	0.0305	3.17109	2.46986	28	26	MOUSE	166477	19.6	326.92	26	5240000000	19.60%
1407.2	Q9R016	Q9R016	Baculoviral IAP repeat-containing protein 1e	Naip5	-0.118	-0.074	-0.032	-0.026	0.999648	0.841398	-0.075	-0.05	5.00046	4.3308	15	13	MOUSE	161861	10.1	179.09	13	1750000000	10.10%
1407.3	Q9QWK5	Q9QWK5	Baculoviral IAP repeat-containing protein 1a	Naip1	-0.054	0.032	-0.049	-0.014	0.999648	0.978371	-0.0515	0.009	3.41342	0.628516	14	12	MOUSE	161004	9.4	146.77	12	1590000000	9.40%
1408.1	Q91ZT5	Q91ZT5	FYVE, RhoGEF and PH domain-containing protein 4	Fgd4	-0.095	0.049	-0.04	-0.073	0.999648	0.971234	-0.0675	-0.012	4.57774	0.744044	29	24	MOUSE	87566.5	37.3	326.44	24	6490000000	37.30%
[truncated: 6,193 more rows]
