# Supplementary material for: The C9orf72-interacting protein Smcr8 is a negative regulator of autoimmunity and lysosomal exocytosis
Source: Genes Dev. 2018 Jul 1;32(13-14):929–43. doi: 10.1101/gad.313932.118 (PMC6075033; doi:10.1101/gad.313932.118)
Supplement: Supplemental Material [file supp_gad.313932.118_Supplemental_Table_S4.xlsx]

## Sheet: Sheet1
		C9orf72 +/+		C9orf72 +/+		C9orf72 +/+		C9orf72 +/-		C9orf72 +/-		C9orf72 +/-		C9orf72 +/-		C9orf72 -/-		C9orf72 -/-		Smcr8 CRISPR F0		Smcr8 CRISPR F0		Smcr8 CRISPR F0		Smcr8 CRISPR F0		Smcr8 CRISPR F0		Smcr8 CRISPR F0		Smcr8 CRISPR F0		Smcr8 CRISPR F0		Smcr8 CRISPR F0		Smcr8 CRISPR F0		Smcr8 CRISPR F0		Smcr8 CRISPR F0		Smcr8 CRISPR F0		Smcr8 CRISPR F0		Smcr8 CRISPR F0
Smcr8 mutant vs. WT	ID	892		896		899		893		895		897		898		894		900		2		4		5		6		7		8		10		12		15		16		19		20		21		24		25
(p value by Sidak's multiple comparisons)		Singal	SNR	Singal	SNR	Singal	SNR	Singal	SNR	Singal	SNR	Singal	SNR	Singal	SNR	Singal	SNR	Singal	SNR	Singal	SNR	Singal	SNR	Singal	SNR	Singal	SNR	Singal	SNR	Singal	SNR	Singal	SNR	Singal	SNR	Singal	SNR	Singal	SNR	Singal	SNR	Singal	SNR	Singal	SNR	Singal	SNR	Singal	SNR
ns	A100	110.34	7.3335	228.01	15.9	181.74	11.539	114.34	8.818	106.56	7.3125	156.36	8.0835	211.19	10.9835	419.38	19.1985	374.75	19.3535	290.9	19.4645	436.33	17.919	321.57	10.359	333.54	17.206	281.92	13.8365	209.34	11.0035	407.07	11.6435	481.72	9.973	215.27	13.489	420.5	10.7085	246.72	9.163	397.39	19.0625	307.95	16.656	345.49	17.662	353.34	14.9015
ns	Aggrecan	179.34	11	425.07	24.5835	359.08	21.861	232.43	14.33	121.19	7.5625	323.72	21.167	340.87	22.65	746.63	13.71	967.05	41.0455	994.28	65.6985	776.58	43.574	1006.25	38.7755	585.59	38.286	687.38	37.887	566.97	36.766	962.75	43.4525	1086.64	25.5075	936.9	52.853	1426.8	76.2035	1304.91	55.848	1060.56	53.7055	1768.44	48.9965	652.9	46.041	812.18	44.86
ns	AGTR1	454.98	21.7375	925.1	33.888	835.45	29.682	534.15	23.753	533.1	17.5035	1137.75	33.0365	916.45	37.338	1740.62	52.822	1934.48	78.015	2340.82	47.878	2081.9	47.3775	2398.04	77.067	1770.82	45.2115	1608.05	43.928	1375.33	37.729	2641.56	70.005	2709.62	23.8635	2166.5	51.6585	2877.54	37.8965	2772.87	64.969	2548.08	71.932	1822.26	45.106	1582.92	55.523	2346.72	34.501
ns	Alpha Fodrin (SPTAN1)	320.64	10.698	613.64	20.8285	517.78	9.579	338.2	11.4575	319.31	11.3145	541.29	14.047	666.17	15.282	1187.4	46.3345	1346.89	35.0025	1115.97	32.6275	1412.36	32.81	1558.46	48.9955	1176.5	23.0335	1314.55	23.5795	802.1	21.67	1405.24	25.538	1471.91	4.889	1008.8	20.516	1526.15	54.047	1591.4	22.801	1806.87	48.412	1069.17	38.617	950.94	26.3665	1306.3	31.4615
ns	alpha-actinin	0	0.7085	7.5	1.1365	15.76	1.071	57.97	4.3685	4.09	0.798	52.18	3.961	7.68	1.1045	30.01	2.6275	40.15	3.566	44.12	5.1175	31.14	2.825	49.66	3.596	24.29	2.5765	23.95	2.364	21.79	2.003	58.68	4.2165	39.55	3.2	45.12	3.0675	56.61	4.2365	77.37	3.937	60.65	4.693	70.46	4.035	28.93	3.2435	54.94	3.846
ns	Amyloid	0	0.125	0	0	0.47	0.0555	13.05	0.833	0	0	7.27	0.5555	0	0	1.06	0.1565	2.46	0.2225	2.92	0.395	1.73	0.139	5.19	0.384	0.1	0.074	0.13	0.091	0	0	5.75	0.351	1.9	0.22	2.64	0.1405	2.97	0.341	4.7	0.1685	4.39	0.3545	0	0	0.02	0.074	4.05	0.1825
****	AQP4	4623.5	70.0385	8072.23	122.956	7920.13	64.99	4748.64	68.9445	6050.18	43.3575	11004.6	58.592	9474.19	98.7265	12692.7	166.136	12940.5	96.854	8981.29	34.3255	11474.7	56.616	10433.9	27.5845	11293.9	61.0515	12235.5	12.936	10603.5	107.197	16663.4	40.9825	16546.4	30.5375	8495.22	97.1975	15725.9	53.607	8393.22	147.752	14797.2	87.79	6990.28	91.4615	13987.5	80.966	12463.3	61.1625
****	b2-glycoprotein I	1497.03	66.941	3524.11	97.2945	4122.63	119.391	2417.92	74.633	2140.82	62.344	3331.84	114.377	3534.93	111.485	7826.25	101.04	9531.45	193.339	8268.48	106.778	7920.62	126.972	10159.1	127.05	7410.46	103.691	8185.65	223.905	5942.32	134.615	11118	161.224	10711.7	43.07	8620.76	140.48	12524.2	58.877	11433.3	81.803	12173.7	189.889	8972.63	167.643	7890.71	102.061	9995.28	204.968
****	b2-microglobulin	5140.2	43.998	7817.45	71.662	7604.61	58.201	3163.06	49.6865	7134.61	51.8355	13106.7	81.3725	7000.06	54.123	12833.5	59.1225	14946.7	111.262	11227.5	125.76	11180.9	49.6445	12738.8	137.576	10417.6	78.1035	13802.2	110.077	9132.78	75.7815	19466.5	132.643	15582.5	303.394	13539	215.002	16297.8	267.594	14373.1	108.695	16919.8	170.305	9752.27	119.754	12603.7	122.254	15251	72.4255
****	BPI	1773.95	46.369	3322.56	75.1965	3330.23	68.6765	2131.6	86.891	1429.61	54.59	2795.67	52.302	3592.01	87.554	8410.01	123.116	9938.3	95.916	7262.26	89.634	8922.72	115.571	9067.03	179.292	8521.02	56.6045	8201.98	58.5865	6309.77	131.179	12806.6	126.692	8703.16	48.853	7700.51	78.036	14094.7	92.915	9426.23	167.202	11216.9	78.683	5240.24	171.253	9028.57	123.922	9998.88	78.083
ns	Cardolipin	0	5.7765	0	10.1095	0	8.3105	0	8.5565	0	8.7415	0	10.426	0	8.9775	0	7.8565	0	6.9495	0	5.91	0	8.185	0	8.896	0	9.9995	0	11.864	0	7.6465	0	9.6465	0	5.9645	0	10.9325	0	13.1765	0	7.155	0	8.5945	0	8.021	0	6.9645	0	8.115
ns	CENP-A	281.09	9.9285	478.17	34.226	523.64	30.2515	298.53	21.2815	316.79	21.161	649.17	36.445	587.56	32.411	1046.39	52.5355	1572.33	74.573	1326.59	70.801	1420.08	51.2035	1330.81	47.1385	1099.99	34.7085	1067.98	47.742	741.44	35.585	936.71	37.4585	1317.94	31.1055	1039.37	44.5665	1552.91	71.7785	1732.63	58.3385	1760.27	48.095	1102.08	41.072	1181.64	45.8465	1188.57	43.831
****	CENP-B	1481.95	74.8665	4187.04	126.306	3314.86	82.89	2391.86	76.0455	1227.68	58.868	2712.17	100.09	3481.51	153.607	7876.6	153.162	8913.07	171.464	7263.99	203.657	7290.35	200.958	9393.24	237.8	5730.88	167.536	7722.9	89.3465	5910.1	150.613	10477.3	148.109	9818.77	44.8635	7408.16	221.266	10618	162.755	10978.5	183.306	9223.88	310.853	11092.5	133.226	6287.77	145.846	8747.41	81.8085
ns	Chondroitin Sulfate	0	0.5345	0	0.296	0	0.355	10.43	0.9435	0	0.428	11.94	1.4945	0	0.338	0	0.31	0	0.302	0	0.4135	0	0.4525	0	0.285	0	0.3215	1.69	0.3735	0	0.265	4.29	0.4405	158.2	1.918	0	0.476	4.2	0.79	6	0.33	4.85	0.447	9.46	0.19	0	0.219	4.56	0.551
ns	Chromatin	0	16.7125	297.85	35.7115	325.92	31.5	104	13.643	0	17.111	203.44	24.7005	273.87	21.349	958.18	19.71	1167.36	70.4025	1209.35	55.8725	813.03	54.796	1004.01	58.656	1070.77	52.6075	849.92	9.154	772.68	40.3945	825.35	26.515	98.92	22.0935	717.39	41.76	504.98	41.7415	1109.09	8.2365	260.56	42.007	618.3	24.6075	862.82	65.321	487.15	23.4065
ns	Collagen I	69.71	5.111	172.83	7.722	137.26	6.3455	129.4	4.4625	72.88	3.5315	156.35	8.4735	149.57	6.469	369.87	9.594	368.44	12.1195	395.77	11.2665	389.68	8.6565	499.72	11.9685	371.23	8.3095	292.68	12.704	221.65	7.048	405.51	7.371	442.26	3.346	417.9	13.645	485.98	5.0465	432.03	5.4235	536.65	14.1425	402.81	11.5405	307.22	6.7495	424.05	11.2255
ns	Collagen II	26.16	0.021	56.83	0.498	41.06	0.072	43.49	0.2325	0	0	35.29	0.043	53.93	0.2895	139.1	1.5505	164.74	2.2635	111.89	1.5655	161.85	2.1285	145.09	1.8155	149.14	1.312	85.99	0.7205	99.85	0.7765	182.85	1.3955	160.51	4.613	170.49	3.3235	175.26	5.6355	180.84	1.993	168.42	2.443	194.49	2.3695	83.25	0.8635	160.37	0.625
ns	Collagen III	9.69	0.105	33.89	1.598	31.43	3	20.53	1.536	4.37	0.525	26.08	2.333	30.93	2.8	93.72	6.2565	88.89	6.399	196.29	2.2735	99.47	6.0225	100.86	7.665	80.22	5.8335	71.49	5.591	57.6	4.4905	90.63	5.5585	106.53	3.6415	63.45	4.9735	113.5	5.9235	107.67	6.1905	131.11	8.1155	96.17	6.1115	60.35	5.143	100.43	5.443
ns	Collagen IV	345.23	20.8	790.61	47.8485	660.77	45.889	471.65	26.207	291.37	17.372	504.73	34.111	796.16	49.4545	1776.51	64.3215	1645.66	44.262	940.36	34.8735	1670.22	50.593	1768.99	77.634	1413.96	68.3435	1273.02	60.546	1067.3	53.206	1514.1	51.9375	2049.34	23.7455	1310.19	63.2765	2070.74	93.0655	1724.03	78.372	2037.74	113.657	2001.54	67.0915	1356.81	76.3885	1534.85	54.762
ns	Collagen V	169.09	1.6935	296.8	4.551	237.15	1.819	246.98	4.6395	152.22	0.8355	240.7	3.536	277.08	2.97	637.9	7.9685	645.46	9.907	542.31	12.5035	669.8	5.5055	641.68	14.1605	645.05	9.5465	455.45	5.978	460.67	4.3925	911.33	11.933	865.7	1.785	867.82	31.403	795.12	40.585	873.29	8.244	850.14	13.007	791.17	11.087	452.88	3.683	739.02	6.6185
ns	Collagen VI	25.03	1.3745	42.78	2.441	66.66	2.5525	61.53	2.7645	34.68	1.4705	72.93	3.498	47.05	2.5315	134.77	7.52	156.45	6.0025	220.17	15.8205	169.23	9.86	217.79	10.0255	136.57	7.3145	214.25	8.3145	110.03	5.091	149.59	5.787	190.35	7.1055	182.69	6.7	332.53	14.0505	513.98	16.7015	295.84	13.1745	251.78	12.5465	111.25	6.2025	301.51	11.369
****	complement C1q	2385.67	54.8425	5127.52	125.715	4209.2	188.094	3291.14	141.768	2279.09	75.9955	3528.72	38.9575	5249.43	167.457	11504.2	178.187	11992.4	137.674	8143.79	215.986	10682.9	203.687	10029.9	80.8785	10373.6	90.3015	9648.68	125.141	8274.51	205.465	12352	134.774	13468.4	32.714	10750.6	174.358	15603.8	164.942	11667.7	154.249	13733.5	178.001	8150.45	95.4125	9863.15	153.295	11803.5	132.304
****	complement C3	2234.55	63.8045	4245.92	188.823	3433.35	106.257	2190.9	82.4345	1753.36	70.9225	3885.5	83.1455	4455.03	97.5405	8184.22	126.035	9633.44	71.1775	6091.61	15.99	8017.83	98.8225	7408.72	65.384	7528.78	100.252	7026.86	71.744	6077.04	137.344	11331.5	93.694	11422.4	241.048	7816.09	108.807	10365.5	106.608	8895.6	126.491	11126.7	175.234	6249.38	46.8505	6905.4	76.6825	9040.14	52.6075
ns	complement C3a	21.32	2.006	80.31	3.599	141.84	4.4025	59.56	3.1725	26.54	2.075	140.43	6.792	126.2	5.9965	198.62	2.092	180.16	2.61	192.95	11.042	217.7	6.499	239.46	13.077	173.73	6.946	226.91	4.0825	136.87	4.8155	181.2	5.2185	206.6	2.2925	161.8	3.8325	258.85	3.283	204.2	7.544	290.48	6.8675	152.29	5.4505	209.57	5.5495	286.95	6.8495
ns	complement C3b	1097.37	68.439	2242.12	76.191	1840.44	88.423	1094.09	54.5905	460.99	23.468	2160.2	70.6765	2573.65	70.3	4567.99	141.314	4993.45	97.451	3564.96	148.321	3621.09	87.324	4521.45	61.6385	3100.92	51.73	3703.4	96.096	3274.41	84.0855	5303.83	45.174	4285.8	35.0115	3545.14	139.92	5831	114.811	4613.34	136.536	5841.44	237.895	5246.58	145.534	4166.42	72.85	4589.33	166.024
****	complement C4	1414.33	39.181	3096.68	82.9705	2730.16	56.575	1624.35	44.5435	403.05	23.021	2404.26	97.4065	3793.07	93.628	7279.9	97.888	7574.74	100.977	5205.05	150.202	6511.06	79.0415	6392.06	89.539	5792.63	118.04	6566.7	77.073	5339.02	95.024	8691.51	89.562	10360.5	15.5805	5710.52	153.524	10202.9	141.606	7426.92	95.101	8898.84	170.246	6220.66	111.177	6882.27	104.691	7521.57	111.108
**	complement C5	1861.54	32.369	3658.79	35.711	3094.21	36.5335	1255.21	16.2655	1286.52	16.996	3467.05	39.1715	3896.19	38.0545	6431.72	87.43	6092.28	55.08	4871.74	64.6655	6601.37	58.776	5515.4	35.4845	5473.17	81.7575	5643.06	62.63	5340.87	43.2185	9819.65	81.87	8504.83	13.934	5266.38	73.2725	8464.12	112.61	6192.77	50.7555	7406.1	84.0125	4850.14	72.0335	5563.04	79.164	6481.34	44.415
****	complement C6	1680.17	50.406	3264.69	66.4945	4441.46	70.463	2731.06	60.283	2018.29	40.117	3876.88	39.935	3623.53	89.8105	7735.65	83.996	7460.83	56.122	6031.7	91.466	6426.01	141.25	7573.33	169.238	7244.52	176.867	7648.21	219.757	5425.26	115.947	9950.59	104.442	10253.2	28.711	6265.68	116.782	10600.8	63.765	8487.4	141.389	10674.4	160.26	5595.6	130.827	6111.87	132.101	8473.38	78.698
ns	complement C7	1020.64	35.798	1982.17	43.896	2314.39	86.3665	1456.67	43.8645	1238.86	54.8835	2219.56	64.9145	2200.31	82.4365	4978.03	108.511	4636.85	47.4625	4215.92	62.511	4220.07	29.5935	5206.5	64.073	4204.21	80.668	4442.95	116.6	3031.95	74.76	5621.04	99.272	6541.25	19.1165	3571.51	60.8955	6151.97	47.25	5094.55	134.615	6385.62	105.406	3649.27	73.143	4125.37	59.0385	4831.36	98.904
****	complement C8	1617.03	56.6105	3028.5	112.647	3392.63	43.1195	2199.67	71.4175	1806.04	41.255	2982.33	76.5765	3613.78	100	7626.51	61.6395	6789.72	104.668	5499.85	113.478	6113.42	66.0215	6415.68	89.2765	6475.26	74.4015	5939.58	59.002	4779.54	97.6935	9566.68	88.9795	9702.52	24.2235	6115.41	85.42	9494.93	53.654	7988.58	72.81	9062.03	100.731	5242.9	59.9205	5418.3	94.772	7987.07	66.8565
ns	complement C9	1515.23	28.199	2953.74	82.6775	3520.7	66.781	1920.52	68.15	2067.71	75.078	3804.35	61.7605	3033.7	45.61	5402.83	76.0415	5535.2	59.8805	4400.5	66.6665	4630.36	69.27	5212.92	35.26	4788.9	73.2175	5622.7	89.2535	3850.29	79.396	6436.96	50.288	8346.95	40.81	4109.74	64.9075	6567.33	30.9305	4732.74	89.479	7158.4	122.502	3504.65	43.648	4701.87	56.7845	5131.04	40.6105
ns	CRP antigen	793.23	33.2715	1641.26	59.6165	3063.18	73.389	1065.53	66.893	873.77	41.861	4428.86	99	2896.94	103.237	2773.91	81.805	3832.89	57.32	3013.24	70.799	2850.59	97.4555	3084.97	91.781	2765.63	94.367	4902.63	93.149	2621.64	79.203	3917.91	149.288	6878.22	12.349	2049.5	62.161	7871	94.47	2117.69	65.1655	6999.67	75.4065	1549.61	99.8685	5301.74	62.8915	3382.97	39.7925
ns	Cytochrome C	46.17	2.3165	103.53	7.379	170.22	9.4775	104.7	5.818	91.54	4.9085	166.52	9.3975	101.11	5.7575	254.45	13.9775	256.94	14.3665	454.34	26.8815	314.76	13.7965	337.94	16.0315	242.44	10.977	335.67	16.265	141.26	6.9485	173.86	7.4705	279.16	7.751	261.21	11.8315	459.88	22.3325	413.07	14.1595	456.98	13.5825	308.92	15.3925	254.48	11.364	297.16	12.7265
ns	Decorin-bovine	18.91	0.9645	41.15	0.4	39.11	0.9495	31.61	0.7725	13.23	0.2805	32.47	1.0185	40.97	0.771	116.39	3.883	115.52	1.189	108.43	1.8285	125.11	1.6495	124.94	3.06	107.96	0.911	89.4	2.138	80.02	1.691	147.31	2.032	146.58	5.2175	129.46	2.297	152.07	1.316	133.7	1.946	139.87	2.5465	101.56	2.575	81.92	0.995	155.62	2.9495
ns	DGPS	0	2.144	0	1.7385	6.89	1.0885	45.17	0.896	7.31	2.9	33.75	4.091	0	2.5225	0	1.548	0	1.4105	23.24	2.911	0	1.4325	20.9	2.843	0	1.2	0	0.607	0	1.659	6.98	1.1655	0	0.7165	0	1.244	6.32	3.268	2.53	1.598	0	1.364	0	0.919	4.3	2.7835	9.61	0.821
ns	dsDNA	52.3	5.5	108.69	8.6635	239.49	13.1995	130.79	3.338	44.17	4.3125	169.82	11.7675	179.84	12.2	345.26	17.484	467.98	21.7595	854.22	41.0555	453.36	21.2085	541.26	9.1105	267.61	12.7815	781.16	27.38	343.73	12.5355	487.84	21.4725	479.68	20.7395	319.48	13.649	1039.73	17.868	1721.81	40.5755	903.39	22.94	1158.99	26.932	412.46	15.226	807.68	18.964
ns	EBNA1	382.1	24.128	768.98	44.1665	753.13	36.079	429.97	16.714	435.86	25.775	803.71	36.146	913.73	45.8235	1746.74	48.588	1712.02	39.789	1457.51	41.635	1774.52	29.991	1832.3	18.8355	1405.02	47.3885	1364.66	37.2565	1027.94	36.117	1793.98	53.504	2132.8	12.777	1062.33	37.621	2223.92	62.611	1642.83	51.3075	2189.66	58.366	1303.65	54.25	1443.78	37.679	1711.65	43.2955
ns	Elastin	674.61	42.333	1209.63	63.691	1304.27	66.6475	842.88	18.447	687.2	34.7425	1091.7	56.623	1216.94	52.966	2564.58	52.6995	2592.63	72.448	2342.58	63.0445	2492.55	77.153	2898.12	96.59	2427.79	44.7355	2216.94	91.624	1648.07	72.0435	3086.05	91.6485	3548.11	50.8615	2629.5	86.134	3248.31	101.656	2945.89	86.878	3504.16	92.2	1969.11	81.3	2113.88	69.9315	2483.07	97.6815
ns	Entaktin EDTA	0	18.855	0	23.1625	37.14	25.9935	0	19.402	132.51	28.527	0	28.9135	0	18.76	0	31.5845	0	29.376	0	21.074	101.4	27.679	0	31.9475	0	18.0705	125.28	26.261	0	23.9045	441.71	31.0955	0	10.884	0	14.9425	0	27.3615	123.28	31.3955	0	42.3355	0	29.485	0	24.5105	91.53	21.6485
ns	Factor I	546.91	29.1135	1314.35	34.909	1766.58	38.76	771.85	27.1175	480.21	14.709	1253.91	25.0225	1513.4	37.555	3185.99	100.784	2570.5	44.4915	2500.26	55.826	2923.85	29.0035	2842.08	29.225	2732.2	79.411	2994.8	42.182	2053.98	55.5945	3554.07	51.567	4292.83	22.9335	2208.84	63.088	4530.63	33.4215	3220.58	55.9725	4394.96	54.4645	2606.19	89.6505	3121.09	81.6155	3102.12	71.4545
ns	Factor P	298.86	10.875	682.76	21.035	822.03	29.021	482.36	19.462	349.05	9.5875	539.65	23.399	740.32	19.294	1892.16	35.8145	1362.06	19.3765	1380.49	18.9185	1481.51	50.1495	1475.11	42.921	1531.55	46.8025	1560.72	34.7085	1106.82	47.4965	2062.8	22.742	2144.79	9.542	1135.33	23.7415	2316.98	38.6005	2003.53	39.807	2498.15	50.093	1556.91	46.6745	1500.42	40.1945	1826.49	27.2375
***	FactorB	1464.64	30.305	2923.42	158.458	4188.46	108.046	2503.22	65.484	1873.91	60.051	3722.82	91.536	3779.33	75.028	7777.09	170.916	7367.28	106.194	5081.08	155.792	6287.96	100.192	5361.92	183.418	6036.1	111.341	7375.57	141.986	5003.73	117.189	8071.43	79.607	8883.63	19.0695	4323.98	90.388	11011.9	112.273	5756.17	141.948	11021.7	169.778	3614.17	68.287	6903.21	76.383	7471.78	186.403
ns	FactorD	19.65	1.5	43.15	1.7455	32.94	2.2	27.42	1.5135	3.43	0.5	25.9	1.19	42.67	2.64	105.94	3.529	80.28	2.0755	71.02	3.1515	58.4	1.912	77.56	2.254	41.97	0.7015	72.41	3.2585	57.01	1.741	72.73	1.2865	84.95	0.9655	50.82	2.421	89.96	3.2585	96.47	4.392	91.03	5.515	113.51	4.0205	54.46	2.275	61.42	2.8855
ns	FactorH	1001.44	24.4225	1908.84	65.034	2239.21	63.7575	1525.03	42.4065	323.33	23.0895	1733.89	40.513	2180.29	69.797	4285.87	80.4275	4070.01	96.7205	3243.1	78.135	3142.42	35.554	3884.67	51.4675	3290.49	70.588	4516.56	61.714	3178.81	85.1705	5506.05	46.0085	6036.85	23.631	3332.42	88.265	6119.6	73.744	4119.07	102.551	5825.71	111.492	3941.37	110.665	3669.51	63.5605	4360.61	85.663
***	Fibrinogen IV	1503.18	42.84	2527.38	69.2215	2721.25	80.5775	1746.57	67.816	1606.7	51.271	3009.57	114.665	2784.85	96.984	5547.67	92.6135	7758.65	128.129	5720.86	99.988	5739.35	82.495	6403.23	108.867	5187.47	86.2015	5618.39	103.892	4473.6	118.743	9477.12	138.27	8476.84	19.103	6459.37	97.624	8712.09	104.816	7853.18	169.882	8495.92	176.788	5183.69	87.9555	4785.22	117.93	6830.55	143.49
****	Fibrinogen S	9831.03	32.181	15112.8	266.953	16931.3	141.263	10604.6	172.548	9918.18	143.375	17140.4	178.233	17039.9	146.474	30388.6	192.552	34022	211.722	24280.4	221.755	28412	203.344	27720.1	71.3805	27532	221.86	30984.9	53.104	23192.9	254.808	39134.5	183.077	34551.5	34.243	32036.4	161.666	38816.4	198.391	33832.5	255.523	33559.3	226.344	21595.5	140.982	29984.8	193.512	33786.9	88.8755
***	Fibronectin	1768.24	39.539	3136.96	89.6065	3042.84	139.179	1906.96	63.9935	558.71	25.7085	2334.35	100.323	3624.35	98.44	7236.56	172.306	6875.22	58.8765	4894.83	146.785	7070.79	114.106	6487.37	88.4605	6388.58	217.859	6703.66	21.3285	5492.35	96.9235	9604.55	103.175	8724.38	49.2415	5552.18	130.869	9773.07	47.8145	7331.22	107.585	8697.4	231.458	6073.66	73.419	6404.18	156.839	7573.11	107.601
ns	GBM (disso)	335.44	18.389	712.16	24.7015	681.18	17.115	517.51	3.5235	290.01	17.1595	592.35	33.3045	724	38.1855	1609.45	64.148	1934.06	79.536	1719.49	57.0145	1747.17	54.5305	2160.71	62.3965	1296.9	27.2005	1503.17	68.237	1315.36	44.014	2325.15	61.0445	2347.9	30.484	1611.1	69.9545	2728	101.151	2134.76	62.1625	2529.87	108.66	2316.57	65.677	1722.99	54.887	1905.3	38.941
ns	Genomic DNA	19.89	1.5	56.63	2.381	97.41	3.2055	34.41	2.12	11.71	0.7945	49.16	3.125	77.72	3.1795	160.64	6.946	143.86	7.1945	241.28	12.956	145.22	5.9465	150.81	6.322	105.81	5.5265	277.31	9.0895	161.96	8.79	142.01	4.594	190.87	2.1535	126.36	5.504	518.39	12.147	348.74	11.544	188.2	3.952	250.6	13.4285	97.74	4.989	384.67	10.9525
ns	Gliadin (IgG)	164.25	8.4575	281.77	14.15	256.81	12.9555	182.38	8.3045	140.93	5.2185	337.71	11.9955	275.69	15.0735	639.47	22.861	707.42	25.8435	578.1	30.481	704.23	28.2425	638.3	26.344	635.38	23.578	482.5	16.766	398.12	17.859	582.28	21.425	600.08	8.95	669.77	21.309	802.61	26.1825	890.22	21.9655	870.45	29.6685	667.49	23.9095	445.64	19.108	716.78	18.0255
ns	Glycated Albumin	1931.07	46.0275	3520.37	66.3675	2204.52	36.537	1794.32	76.9345	1018.86	47.364	2080.1	78.5665	2673.91	54.197	6433.21	49.8535	5853.53	83.364	3858.21	94.1105	4381.59	84.6245	3658.46	46.128	4395.21	80.9185	3598.91	60.2475	3355.4	70.4865	6183.52	87.061	7241.37	35.8665	4954.17	52.493	6059.27	72.191	5418.96	62.8095	5539.03	74.4365	3247.34	58.797	4151.62	47.777	5509.73	47.1615
****	GP2	1128.81	47.728	2958.08	106.818	3007.37	81.2255	1712.47	58.611	1225.82	58.6955	2675.65	105.439	2980.78	114.359	6370.94	156.909	7526.77	115.947	6229.51	200.967	6699.83	112.542	6879.22	231.726	6154.65	179.732	5868.32	110.208	4328.51	99.1445	6777.55	76.219	7341.26	27.904	6814.95	119.421	8494.03	154.977	8527.87	145.952	8630.55	205.3	5352.58	135.127	6330.17	79.701	7636.46	119.969
ns	gP210	79.94	1.2815	152.39	2.666	98.27	1.724	72.4	1.1735	35.17	0.5935	103.19	0.8785	186.01	2.487	336.17	2.035	383.53	3.129	320.68	6.4105	406.43	3.2875	348.23	3.5355	306.21	1.9295	280.38	1.562	257.3	2.2575	459.71	3.681	410.14	0.967	351.14	4.9275	521.78	5.8895	527.87	2.089	507.09	6.6255	297.04	2.671	361.09	4.911	414.1	5.16
ns	Hemocyanin	358.28	9.028	772.87	26.94	555.15	32.1045	328.19	3.496	411.26	21.702	739.76	39.4205	730.69	41.5225	1242.07	60.6915	1720.6	79.7675	1640.96	61.043	1495.01	55.57	1978.9	55.683	1144.43	27.6315	934.25	46.6095	904.33	36.0555	2067.96	41.0595	2045.02	9.6195	1600.65	50.102	1881.2	75.882	1597.47	58.406	1828.46	91.028	1711.98	57.927	1437.43	51.8495	1509.12	42.8035
***	Heparan HSPG	1552.16	79.0925	3219.99	43.7865	2796.38	102.106	2095.22	80.045	1713.63	86.4	2716.92	110.431	2921.34	68.821	6713.52	193.663	6973.52	141.062	5973.64	96.081	6519.98	147.351	6164.24	103.026	5886.84	150.512	5780.98	118.12	4529.37	55.8805	8281.76	165.541	8805.67	39.1315	7005.54	113.632	9433.38	79.14	8897.91	148.217	7836.66	137.367	6011.57	88.7525	5731.85	130.774	7460.68	88.9255
ns	Heparin	1.58	0.1495	3.43	0.294	7.77	0.325	13.96	0.853	3.19	0.375	11.96	0.889	7.09	0.4865	27.82	0.6205	34.61	1.5465	47.48	3.3595	31.7	1.637	31.16	0.9405	27.22	1.13	24.71	0.937	23.1	0.9605	28.23	0.71	41.26	0.214	18.77	0.6665	49.02	0.9745	35.42	1.5625	36.3	1.2665	25.56	1.2575	15.38	0.8125	37.42	1.4065
ns	Heperan Sulfate	16.39	0.95	28.85	1.431	24.39	0.8685	30.88	0.8015	19.87	0.6185	34.87	1.871	32.5	1.212	80.91	0.8995	88.86	1.8005	102.92	4.801	87.47	2.094	92.21	1.5485	76.15	1.5665	63.64	2.4335	62.2	0.943	70.81	1.1425	121.46	1.0555	77.78	3.734	129.66	4.121	105.55	2.284	100.21	2.504	95.25	1.7385	51.36	1.551	90.36	2.769
****	Histone H1	760.61	112.709	2242.44	120.984	2325.89	103.797	2537.21	31.505	658.08	63.295	1417.05	94.7335	2944.78	55.536	8638.34	99.7175	8475.97	164.175	4381.93	159.921	7619.08	132.446	6905.28	78.335	6346.76	130.818	5438.17	165.422	4949.52	167.993	12368.9	180.719	8766.52	126.446	6729.51	264.959	10418.5	183.324	6838.81	141.118	10036.9	175.649	6410.73	67.494	6838.67	152.44	9107.1	130.588
****	Histone H2A	1087.82	35.889	1790.68	51.3235	3048.08	65.354	2256.24	37.289	867.34	68.675	1799.94	56.0525	2607.01	112.086	7174.92	130.327	7223.64	166.161	5049.89	169.865	6229.65	150.623	8716.63	211.301	5101.07	158.236	6208.1	75.3745	4697.72	178.624	12111.7	209.798	13327	42.514	6907.5	141.421	10461	115.695	9536.23	100.676	9985.16	193.542	5712.75	101.615	7245.5	143.957	6312.12	79.024
ns	Histone H2B	366.99	25.932	701.27	34.3425	864.55	28.048	586.4	31.0295	341.2	22.722	690.45	42.0955	1362.03	46.285	2679.01	38.7735	4183.89	89.04	2370.15	69.3095	3087.21	97.046	3241	58.245	2126.86	79.08	2298.16	86.9105	1723.17	61.708	3912.63	135.053	5554.83	24.8715	1836.61	60.525	3756.75	45.5705	3080.75	66.605	3768.62	122.87	1772.75	59.7175	2984.52	117.212	2203.78	90.66
****	Histone H3	640.52	43.9575	1579.7	82.306	2853.12	129.198	1136.87	61.7195	538.94	48.497	1490.64	85.3265	5418.51	72.624	8618.22	115.046	13050.9	204.798	4993.94	69.806	14506.8	119.799	12065.5	195.887	9903	183.87	8765.45	155.022	8632.79	170.582	11853	141.496	5191.4	28.9545	5692.61	88.579	7915.79	100.309	7002.22	123.337	11565.5	337.464	4730.67	175.871	8693.94	149.108	6355.21	206.646
ns	Histone H4	0	0.71	26.99	2.25	23.09	1.7045	32.47	2.8	13.52	1.5505	39.85	2.5715	20.33	1.2145	109.36	1.5605	103	2.499	90.01	1.2195	79.6	2.0615	462.16	8.415	63.65	1.9865	75.43	3.297	329.73	9.531	175.84	2.4325	141.82	0.3625	139.27	3.227	270.39	4.3775	264.65	10.122	149.72	5.0065	124.57	2.6075	124.08	3.2965	234.52	7.1115
*	Histone-total	114.96	7.834	990.3	35.374	1337.22	36.405	776.94	27.0235	501.3	20.6435	1087.83	28.6365	965.85	21.4165	3089.69	47.998	3293.16	39.4975	3204.2	55.4315	3346.41	36.8055	5776.62	28.934	3759.67	51.3455	2755.59	6.016	3626.41	43.262	3807.17	41.565	5216.05	8.5715	3332.27	28.9875	5302.79	60.846	5147.8	51.513	6315.22	69.002	3246.4	34.5985	3351.3	41.852	3743.97	19.2005
ns	Intrinsic Factor	511.93	27.6665	1276.23	74.913	1119.29	43.2855	674.78	32.9655	509.48	33.0625	1011.64	59.2865	1379.18	62.1515	2841.51	64.2165	3401.88	76.6105	2837.25	158.901	3295.96	102.531	3686.24	93.35	2595.34	104.188	2326.59	54.7645	1768.39	31.1945	2954.61	75.232	3116.05	22.627	2112.01	58.3	4133.94	83.6755	3561.25	122.296	4168.45	127.957	3829.77	60.552	2569.88	105.594	3174.38	94.0325
**	Jo-1	1602.45	48.939	2680.28	61.6085	2407.58	39.3005	1422.02	57.326	1516.38	53.3635	3756.43	51.7975	2697.73	74.2005	5049.77	110.125	7130.7	94.0365	4390.54	76.189	5584.85	94.127	6062.68	155.702	4755.54	87.3535	4730.34	65.7565	3377.89	75.0465	11046.4	115.243	9755.41	21.005	6344.73	148.452	10069.6	101.031	7562.33	161.825	6227.84	172.062	3577.52	60.0515	5420.23	109.871	5815.31	114.88
ns	KU (P70/P80)	392.4	15.393	785.15	28.1125	800.43	36.96	441.29	19.8335	391.65	19.611	952.91	43.6735	914.55	31.403	1632.21	42.23	2249.03	61.455	1912.78	29.44	2025.31	92.3215	2050.6	79.4795	1613.73	64.7455	1716.14	21.721	1374.18	49.386	2654.42	68.322	3224.53	25.251	1918.76	59.214	3080.44	119.961	2449.49	53.3655	2787.38	38.0965	1234.78	7.61	1828.41	87.965	2056.29	58.139
ns	La/SSB	829.74	44.754	1569.03	44.492	1212.86	59.4615	960.66	37.7395	1102.63	55.1545	1990.79	63.065	1487.89	39.1235	3280.01	59.7085	3621.23	86.049	3334.45	53.496	3656.4	101.877	4186.97	69.9095	3013.73	94.828	2511.37	62.2455	2355.26	55.4935	4570.56	88.2405	5342.89	21.656	3762.83	59.4985	5275.36	68.6825	4762	78.248	4505.33	53.0965	3265.49	65.3445	2673.4	52.3525	3940.66	55.797
ns	Laminin	136.61	8.8095	375.22	14.3135	338.31	7.2965	225.54	13.0035	171.91	11.6665	382.01	20.112	350.97	20.442	789.63	32.315	1072.88	18.6295	977.38	33.416	872.91	33.7515	986.14	20.4605	917.4	31.784	820.34	27.815	551.12	19.6595	1100.91	31.861	873.97	5.72	839.64	20.8035	997.88	47.324	1218.09	43.8515	1106.56	42.938	761.95	12.5995	615.49	24.3505	897.02	20.84
**	LC1	1129.02	18.198	2389.97	103.063	2254.78	102.97	1358.97	24.795	1205.31	44.282	2379.08	33.6555	2308.32	51.6225	5016.08	73.1635	6484.15	169.374	5135.81	59.675	5735.05	106.495	6416.38	126.359	4871.97	34.92	4624.84	149.552	4032.98	117.47	6814.61	93.049	7841.87	47.543	4886.32	98.954	7833.99	158.929	6325.27	166.663	7266.49	122.862	5689.69	87.5325	4522.41	155.817	5698.52	118.753
ns	LKM1	222.18	7.0355	347.76	3.928	107.62	1.1665	221.26	2.685	159.37	2.1825	182.01	0.889	356.27	4.211	656.49	5.483	692.06	1.9185	332.43	0.2695	703.56	3.5975	561.7	0.5215	627.73	4.0635	415.04	0.983	510.32	8.633	1099.46	4.8915	894.3	2.2655	816.86	5.5375	915.02	1.949	1053.16	4.826	787.93	1.697	530.83	6.566	361.34	0.6645	919.56	5.8965
ns	M2	367.73	23.2055	910.09	55.5495	719.51	44.8	400.16	27.667	281.13	21.857	691.19	35.9165	948.06	47.979	1870.63	78.171	1971.92	91.1665	1834.78	100.738	2230.61	99.68	2084.89	64.773	1972.52	67.928	1664.28	52.111	1414.35	53.682	2254.38	52.903	2423.27	20.2335	1724	70.566	2826.09	86.501	2256.05	51.2695	2655.86	88.598	1763.45	87.5085	1689.41	59.1255	2215.69	74.141
****	Matrigel	2423.57	91.338	4250.45	125.54	3377.41	113.127	2633.56	98.9525	1747.52	71.672	3213.75	80.8295	4435.48	116.357	9027.69	149.072	9294.15	86.7905	6197.43	91.152	9120.51	95.5785	7726.84	123.316	8547.79	93.891	7623.17	183.21	5704.75	27.352	11193.3	144.663	11843.3	32.5235	7505.41	177.94	11660.6	144.453	9725.9	126.048	9873.61	195.787	7205.02	78.749	7590.7	30.498	9369.06	73.4475
ns	MDA5	66.95	4.778	165.25	11.232	175.51	12.167	72.03	5.333	61.08	4.25	174.39	10.0165	233.74	13.6515	383.51	17.54	395.21	17.637	335.01	18.593	449.49	18.7715	406.27	17.2785	313.87	14.745	400.45	21.451	266.82	12.9785	331.77	15.5555	432.01	5.2215	205.66	13.4665	517.02	19.133	355.39	16.615	503.12	21.4845	376.76	19.1495	324.78	16.812	420.79	14.255
ns	Mi-2	30.06	2.3555	59.76	4.9	69.15	4.989	41.37	3.6365	31.97	2.5	57.62	3.5145	73.38	5.3335	157.38	11.088	181.93	5.2115	227.61	4.0225	187.39	12.108	205.16	12.8625	169.13	9.335	149.03	5.2565	119.4	7.576	201.35	8.8275	222.93	2.4415	154.96	8.6435	273.47	10.222	215.35	13.1165	281.05	14.7695	133.92	2.888	143.93	8.392	190.77	10.529
ns	Mitochondrial antige	622.3	38.989	1481.22	62.418	1296.45	76.4585	843.87	54.2085	552.66	36.5625	1358.2	52.25	1589.05	81.756	3291.45	93.26	3733.22	142.025	1916.47	38.3425	3164.77	94.5815	3877.01	157.529	2761.02	81.1895	2531.97	32.0845	2343.76	55.841	3600.32	82.074	4538.26	32.001	2478.72	82.5355	4310.5	181.338	3452.36	65.954	4181.91	168.434	3601.68	115.246	2741.43	43.6835	3549.35	114.921
ns	MPO	542.25	36.722	1141.26	59.144	1274.27	56.138	963.27	50.2725	571.54	33.461	932.32	44.6335	1284.92	68.988	3679.56	60.241	3695.79	94.9415	2689.67	73.8935	3326.72	88.747	3444.86	77.0075	2760.94	20.169	2264.3	26.157	2366.14	33.0685	4156	96.1465	4854.54	33.4535	2744.34	90.173	4874.71	80.1875	4264.77	74.076	4569.9	123.21	3008.68	108.11	2893.35	82.9205	4249.74	100.805
ns	Muscarinic receptor	1045.38	26.9875	1914.69	24.3445	1359.84	27.8995	1062.38	32.981	771.26	27.1195	1281.77	39.825	1732.99	35.307	3786.66	58.571	3806.21	61.7305	2939.96	46.9245	3576.91	33.492	4129.43	64.914	3222.73	39.5075	2631.38	25.598	2483.49	43.0595	3890.33	35.6085	4500.96	8.2825	3359.05	59.161	4125.02	44.5595	3475.21	34.38	3712.15	28.5555	2808.02	54.652	2855.41	25.6405	3368.08	71.592
ns	Myelin basic protein	44.51	6.0925	133.09	11.2985	221.51	15.0785	56.96	7.5875	93.58	11	141.83	12.65	140.76	8.452	354.05	14.963	310.98	22.6655	366.8	22.3	363.88	5.942	375.66	20.566	313.36	15.388	411.51	23.8195	238.45	14.7695	409.48	14.99	459.39	8.7445	293.81	11.8165	515.68	27.112	473.34	22.26	653.01	32.374	277.73	17.722	388.66	18.378	443.48	24.0275
****	Myelin-associated glycoprotein	6893.4	40.5575	11874.2	173.607	8485.87	149.898	6444.9	143.752	4850.46	194.037	8300.46	162.13	12035.2	137.849	19398.9	151.876	22834.2	239.075	14529.8	79.538	20598.2	125.112	15389.4	249.307	18612.7	192.053	20319.5	84.417	15678.3	74.4985	27581.6	41.722	23909.1	28.268	19994.2	276.411	23162.2	275.529	20362.8	164.19	20839.9	117.064	12874.6	273.418	18838.9	159.511	21568.5	300.341
ns	Myosin	918.88	39.754	1880.97	39.682	1496.37	26.507	951.44	33.148	719.25	18.921	1821.33	23.647	1812.23	34.8	3810.9	50.49	4740.08	26.545	3285.99	25.0835	3950.09	26.921	4126.3	106.596	3369.86	12.5275	3532.29	68.979	2926.16	72.667	5601.84	65.948	6036.24	19.2915	3514.19	99.4285	5326.27	25.992	5699.59	104.231	5003.91	86.2135	3582.57	58.8055	3693.1	36.1515	4520.98	31.433
ns	Nucleolin	34.53	1.738	97.01	4.2955	89.82	4.923	82.47	4.3265	36.65	2.5625	118.55	5.1685	121.16	4.803	228.1	5.9955	241.12	7.866	237.72	9.396	283.5	5.0545	245.13	12.2375	185.2	2.612	197.94	8.224	379.52	0.996	207.69	4.711	255.27	1.4375	139.62	5.9095	276.39	5.273	288.77	6.494	310.77	12.585	238.84	4.284	156.22	4.1945	186.09	2.9895
****	Nucleosome antigen	1642.55	56.38	2750.61	50.6255	4518.47	128.129	2110.54	106.754	1449.65	57.817	3344.28	103.284	3941.6	109.29	9694.76	224.311	12188	178.879	10047.5	150.384	7965.5	113.545	10220.2	75.4935	9661.58	135.695	10484	128.584	6244.85	121.85	10964	56.4575	9780.28	36.3495	9162.43	109.615	14320.2	152.361	13666.6	137.405	13686.4	212.881	6827.22	175.677	11748.4	89.789	11604.5	68.0135
ns	Nup62	29.13	1.65	75.47	1.722	70.21	1.9335	51.7	1.8835	37.99	1.8955	72.74	1.818	86.34	2.615	204.75	1.4485	272.6	5.206	246.46	5.8805	371.17	4.2035	330.85	3.91	189.63	2.535	175.02	2.716	140.54	2.068	385.22	4.8635	280.45	0.533	207.77	3.3995	370.05	9.2935	490.27	7.2605	362.59	10.2955	258.66	5.4095	198.58	4.0005	366.57	7.4725
*	PCNA	1393.12	48.581	3002.46	82.802	2540.98	109.808	1232.57	11.4885	960.56	32.9555	2854.7	55.836	2936.33	64.057	5107.9	88.0045	5165.45	54.55	4891.36	46.2635	5744.58	50.8275	5079.94	129.02	4635.59	40.9425	4685.37	64.5695	4130.12	31.145	7943.29	94.063	9519.36	35.869	4657.15	101.911	8526.89	93.2505	6181.25	135.852	6784.42	157.976	3812.18	146.61	5096.94	130.748	5166.56	67.8505
****	Peroxiredoxin 1	5423.92	125.322	11485	84.7275	12917.6	121.095	6941.12	108.606	5454.71	88.8735	11231.8	256.224	13451.5	186.03	20265	362.591	23420.6	182.528	16474.3	187.328	20749.7	166.778	20082	319.676	19932	150.082	20223.2	154.698	14751	247.487	24252.6	202.976	21012.9	379.534	18701.7	177.006	27640.5	167.048	21823.4	192.179	22356.5	173.136	12352	213.921	22327	183.334	22450.1	249.822
ns	Phophatidylinositol	32.8	0.7785	0	0.4545	1.08	0.5275	14.84	1.423	0	0.3885	10.8	0.948	0	0.2595	3.78	0.279	8.12	0.6505	11.73	0.552	7.43	0.6155	7.05	0.475	10.02	0.738	14.7	0.1345	5.94	0.2915	12.36	0.446	17.89	0.9355	6.05	0.3095	13.63	0.822	10.85	0.367	3.6	0.169	6.74	0.5565	2.34	0.2645	14.62	0.598
ns	PL-12	177.32	8.5945	411.61	20.952	548.76	26.2145	296.06	20.8145	289.21	17.111	572.93	32.7725	501.23	33.268	926.86	42.225	1116.58	57.328	1121.48	58.552	1030.47	59.8605	1198.5	52.7205	934.26	48.9955	877.15	45.974	642.27	40.3975	1180.05	25.478	1236.55	14.3685	1072.36	49.064	1452.9	36.4345	1469.36	67.5925	1530.86	68.228	795.03	48.0105	883.18	49.3565	1066.64	38.341
ns	PL-7	529.03	10.507	945.27	23.5875	967.46	28.8725	594.26	25.8605	545.42	19.7855	1339.13	37.7635	1045.66	31.963	2011.01	44.977	2805.55	36.6685	2173.23	36.671	2208	67.7045	2499.73	49.348	1740.42	37.249	1775.9	23.5455	1434.07	41.7415	3267.8	24.426	3414.1	10.1185	2157.59	36.8295	3638.76	41.509	2678.79	62.728	3975.78	86.903	1508.14	39.0865	2181.12	53.973	2239.69	59.4705
ns	PM/Scl-100	774.65	44.126	1494.27	77.1665	1694.31	75.2425	1023.19	44.088	1192.78	54.1785	2137.43	91.588	1624.46	63.393	3565.6	55.016	4249.68	80.6755	4431.87	95.9745	4014.04	109.34	5160.88	67.4195	3257.31	86.707	3397.05	95.7375	2471.87	61.822	4369.62	46.342	5568.43	29.958	3855.98	71.9285	5972.77	88.4775	5388.4	75.501	6116.35	64.6975	3510.63	87.2095	3684.76	101.472	4676.59	92.2655
ns	PM/Scl-75	326.71	16.1355	752.44	46.5455	512.5	31.02	277.85	17.28	212.14	13.3855	525.47	27.7425	789.59	43.084	1541.26	47.667	1473.35	82.797	1438.14	63.3365	1896.63	76.619	1632.49	46.7295	1539.65	64.2735	1216.14	49.4445	1173.3	48.4485	1782.86	59.245	1900.61	14.93	1329.99	43.1235	2207.32	59.9565	1843.5	44.8855	2197.19	88.9715	1416.72	64.276	1391.96	52.0335	1652.11	44.778
ns	POLB	217.23	11.65	482.71	25.7915	721.74	18.2755	302.89	14.7105	311.48	4.8145	656.47	26.2945	757.47	32.1	1450.28	18.0185	1400.82	40.643	1211.85	46.636	1524.78	26.5125	1429.1	27.6185	1153.82	29.518	1195.88	21.452	849.38	31.8565	1373.76	22.1095	1725.21	7.111	888.83	24.1145	2118.82	26.2455	1792.27	42.438	2230.23	48.1565	1458.04	43.848	1239.42	37.6265	1569.4	21.8465
ns	PR3	126.84	8.192	246.42	10.757	216.6	10.308	169.86	9.5425	82.95	4.9165	209.3	10.394	316.51	13.1105	652.83	32.866	679.7	35.561	615.52	27.494	684.22	27.1535	734.49	32.972	620.8	25.904	569.66	17.341	501.35	24.801	834.48	41.834	936.7	9.684	690.76	31.34	1083.44	26.253	784.69	21.604	1048.44	47.929	530.3	32.6315	693.96	25.7115	756.49	17.4185
ns	Proteoglycan	59.65	6.1875	154.39	11.7585	142.42	10.813	84.54	5.278	43.42	4.021	120.07	7.432	151.66	8.104	345.77	10.7145	460.43	18.1155	489.16	17.097	465.43	12.184	487.55	15.984	192.52	1.448	307.39	9.905	286.7	8.224	437.58	12.134	455.81	3.795	365.35	11.172	823.82	20.4655	542.6	22.0725	527.78	12.8485	823.65	18.3165	325.04	23.1985	407.87	15.8895
***	Prothrombin protien	1556.01	38.6525	2888	171.613	2792.79	69.04	1804.46	83.2355	1330.57	56.375	2589.43	97.875	3203.23	99.625	6596.48	158.103	7511.12	134.709	5925.87	99.034	6263.16	193.44	6740.89	182.037	5673.38	126.641	5944.2	32.553	4555.07	70.843	8036.97	110.537	8100.12	29.406	6754.98	122.469	8756.41	90.0205	8048.94	151.941	7999.76	135.627	5248.42	158.811	5923.72	131.915	7792.69	167.388
ns	Ribo phasphoprotein P0	554.98	14.985	1150.63	42.752	975.55	30.282	715.52	27.0765	503.91	23.0565	1019.2	37.673	1232.85	52.156	2570.89	39.62	3221.14	17.4315	2939.2	43.84	3201.6	37.614	3451.1	72.4475	3160.71	53.432	2196.01	11.9395	2076.65	48.354	3715.26	52.7205	4417.87	24.6445	2924.94	30.7045	7256.15	60.739	4022.2	60.5915	4341.78	55.6785	3699.42	81.847	2826.32	64.138	3066.88	53.2985
ns	Ribo phasphoprotein P1	99.61	4.875	241.87	15.7225	223.33	11.9335	138.67	3.688	85.3	4.9445	214.71	13.6165	317.59	16.155	606.48	17.4605	757.23	18.0245	659.05	31.416	768.23	27.507	793.88	23.8155	589.35	27.881	534.47	21.409	459.29	15.6955	660.35	18.2425	766.07	7.0245	413.08	14.6755	993.27	30.272	808.5	31.0195	876.79	35.3405	1019.7	19.3485	556.32	23.4125	668.82	9.897
ns	Ribo phasphoprotein P2	113.57	7.9445	281.21	14.7115	248.13	17.111	150.64	4.817	69.49	6	198.9	11.1655	317.91	19.8835	636.19	16.1895	715.61	30.906	622.92	21.4365	738.31	22.718	783.75	24.517	906.2	4.2975	609.59	31.8145	649.67	20.432	675.78	24.113	860.14	8.8855	437.21	20.508	3739.2	48.2555	1488.92	42.67	1586.98	72.7665	2208.91	92.273	527.35	23.6815	734.75	20.4865
ns	Ro-52/SSA	412.02	14.4115	947.76	17.1795	941.37	14.315	529.41	10.9065	492.48	10.048	1240.87	18.7095	1065.83	13.148	1710.87	21.0195	5769.3	14.427	2707.86	14.322	2624.26	17.495	3155.68	18.0425	1999.25	16.1465	2142.16	19.0195	1590.86	15.104	5809.89	78.242	3653.86	26.6825	2023.27	46.168	3675.53	28.121	3216.61	68.902	4369.01	106.095	2012.87	57.8355	2521.89	27.8815	2260.3	41.857
ns	Ro-60/SSA	83.55	1.3765	155.4	1.9955	188.56	4.7765	125.53	2.307	70.96	2.13	192.45	2.0245	178.2	1.517	333.03	6.2155	459.76	8.404	582.05	3.738	448.32	6.027	516.54	8.2435	329.38	7.2225	374.19	3.466	257.5	3.159	409.78	1.685	511.77	1.326	284.43	7.526	654.18	8.0295	498.51	9.2015	593	12.687	270.29	6.526	393.9	6.0175	352.61	6.094
ns	Scl-70	386.4	20.8765	839.01	22.7555	1017.31	22.86	601.55	22.482	492.14	17.8445	995.94	28.8455	965.49	28.3	2091.45	32.6945	2572.04	71.935	2292.69	17.718	2114.75	48.569	2414.65	41.6025	1925.98	24.5215	2023.16	40.2995	1490.48	44.0335	3639.85	43.8035	3228.95	16.2755	1910.54	32.4565	3784.03	70.404	3057.2	54.129	3639.03	22.206	1512.59	39.846	2159.59	59.657	2547.97	51.7785
ns	Sm	45.65	3.3525	179.16	5.587	142.27	10.8	82.82	6.833	19.74	2.124	114.9	6.5705	140.16	10.075	374.58	26.8685	368.35	20.961	348.57	11.761	430.29	31.934	421.31	26.2395	319.74	21.446	369.06	16.9535	275.13	9.618	406.57	25.993	469.92	9.0325	281.23	18.3055	613.52	36.1375	464.35	21.675	566.36	41.143	405.54	28.155	378.47	26.0865	432.66	21.736
****	Sm/RNP	4671.92	83.963	9024.91	95.9745	5535.07	20.5375	6077.15	47.1145	4556.94	40.1425	6204.9	13.6515	8685.21	64.923	18647.3	38.9975	17559.5	120.758	10054	9.33	16051	68.7825	11885.1	13.9685	15021.9	97.404	14046.9	19.953	12899	27.5915	22754.7	98.86	20052.7	25.1265	18993.4	155.176	20055.6	71.3285	18894.7	139.917	13425.1	33.1925	10448.9	66.1285	13401.6	29.166	18072.5	42.8515
ns	SmD	53.98	3.249	231.11	9.2155	218.21	11.692	108.86	4.8095	80.25	3.969	168.17	8.605	255.45	8.57	686.75	30.531	643.26	34.908	588.16	45.4285	745.46	29.671	689.15	40.963	737.65	27.951	490.79	17.4345	448.09	21.445	542.66	13.832	702.91	15.348	463.67	20.1375	889.97	45.495	857.08	22.597	935.26	56.935	655.12	34.6585	534.53	29.559	852.04	40.5295
ns	SmD1	50.5	1.728	151.14	7.887	193.56	5.5115	86.85	3.313	66.42	2.433	173.54	4.3565	192.19	5.61	414.28	12.594	389.56	8.3965	252.31	5.9395	344.2	10.387	273.05	7.288	346.94	7.6185	426.84	9.48	238.08	4.8435	407.06	4.986	618.83	0.7775	179.45	3.7465	559.43	8.026	315.69	9.673	534.1	7.865	232.22	8.8	348.4	1.7995	528.03	15.51
ns	SmD2	43.17	4.75	135.29	8.881	115.21	10.5625	43.93	2.595	6.51	2.348	116.89	9.333	161.81	13.5	269.33	22.4545	289.31	24.8515	329.5	35.8055	207.32	20.881	306.69	17.742	420.12	4.406	329.86	22.841	219.4	14.1295	320.98	22.676	213.05	10.8655	167.92	14.375	564.86	46.542	460.24	26.419	624.94	48.3065	451.27	30.2325	343.53	24.833	302.55	20.399
ns	SmD3	36.98	3.2835	54.32	3.673	54.72	4.7665	33.26	2.296	0.59	1.007	47.49	1.926	69.96	5.081	141.62	6.9765	146.07	7.519	117.47	7.235	90.11	4.5875	120.69	2.985	85.98	4.444	133.43	4.494	98.86	5.7355	106.43	1.205	216.06	5.255	74.71	4.9105	187.67	8.695	155.46	9.2025	175.6	11.3915	150.62	8.721	118.94	4.969	130.75	4.6
ns	SP100	67.24	5.278	148.32	8.6925	118.34	8.072	78.51	4.5875	52.48	3.764	129.89	8.291	163.95	9.212	298.28	19.1515	379.43	19.8355	333.92	9.6775	388.36	26.821	385.74	24.4785	319.91	20.4685	268.1	6.1105	240.04	13.7415	421.54	18.747	463.4	5.771	345.54	18.769	526.39	29.233	468.22	15.25	513.39	7.839	260.82	1.7755	320.81	20.729	391.7	12.346
ns	Sphingomyelin	0.06	0.111	0	0	0.39	0.1	3.12	0.303	0	0	0.38	0.1955	0	0	0	0	0.97	0.15	0	0	0	0.042	0.03	0.091	0	0.063	0	0	2.49	0.188	0.29	0.0545	2.24	0.019	0.83	0.188	0	0	0	0	0.22	0.037	0	0	0	0	0	0
ns	SRP54	141.49	5.5995	252.02	13.2725	301.77	12.6355	186.45	8.5715	136.24	8.1305	275.59	13.025	301.05	12.4305	681.64	23.432	731.51	18.97	811.6	34.967	797.3	17.6285	811.21	29.39	613.34	16.758	573.72	15.089	416.42	6.377	963.72	23.204	831.48	10.8015	684.97	20.0825	878.52	19.9325	1121.81	34	956.02	27.6455	741.09	14.061	526.22	22.107	882.41	15.8475
ns	ssDNA	290.54	18.0625	591.93	14.6575	921.86	43.372	764.72	35.912	324.12	20.4375	765.68	34.219	797.62	38.439	1471.25	67.4505	2569.35	70.1335	2544.48	86.2045	1997.73	55.472	2177.1	86.05	1237.56	45.1215	3887.97	105.551	1378.23	44.6755	2203.88	62.4415	2591.56	31.202	1137.64	46.0945	4520.46	111.812	11018.5	79.177	5097.71	130.487	3657.82	61.653	1746.87	84.2105	4120.06	44.231
ns	ssRNA	9.44	0.7225	30.69	2.15	78.18	4.7575	36.47	1.422	6.82	0.607	57.28	3.833	44.39	2.986	80.99	5.63	136.46	8.519	323.93	24.5985	63.25	3.943	169.68	9.325	50.71	2.972	249.69	15.019	90.46	6.03	103.56	6.15	100.08	4.3225	102.01	6.843	489.53	28.8145	358.14	13.257	154.92	9.833	276.8	17.9105	68.12	5.205	252.14	10.9985
ns	T1F1 GAMMA	196.98	13.106	489.16	31.682	508.83	28.7275	209.52	3.938	171.05	10.21	366.44	22.5045	649.94	31.022	1061.31	44.1995	769.75	36.6985	721.55	31.9885	1128.97	43.6315	879.69	25.427	898.73	36.748	1047.31	33.4935	757.56	34.453	1199.28	45.1025	968.53	24.614	614.29	37.8825	1551.13	60.63	1093.48	36.822	1404.23	45.632	996.25	46.0275	1103.19	37.1465	1125.48	23.7775
****	Thyroglobulin	3434.39	40.9775	4116.17	28.602	3038.2	23.6495	3659.18	50.158	1965.29	24.073	4339.27	30.3395	5214.76	32.017	10983.4	46.1575	11510.7	26.191	8607.85	29.1885	8813.47	25.2165	8419.36	33.987	9264.81	29.744	8494.44	31.0755	5973.25	124.105	16493.8	32.466	13036.1	28.7425	8983.45	28.1605	11137.6	33.1525	11649.8	25.8675	9098.68	26.8405	6576.61	41.881	8135.84	25.6145	11544.5	31.4095
ns	TNFa	1001.97	29.575	2218.58	48.887	2314.14	30.434	1153.97	26.91	1016.62	16.5505	2705.07	28.3475	2593.69	54.659	4068.54	91.2935	4423.47	64.0255	3521.62	33.493	4171.59	35.3635	3757.55	28.906	3454.98	40.433	4468.36	33.558	3097.82	47.514	5024.76	24.65	4714.27	46.8045	2723.56	43.5395	6289	49.669	3308.22	74.7545	6681.06	59.8185	2629.82	67.04	5056.08	40.9875	4538.18	50.2885
ns	Topoisomerase I	333.69	18.919	712.75	36.188	771.8	36.262	528.21	23.4755	434.99	18.8535	775.8	37.843	791.6	35.0755	1812.51	68.4555	2117.81	60.972	1901.82	58.245	1970.93	51.028	2048.6	54.165	1744.34	22.649	1678.03	50.716	1343.16	47.963	2148.43	49.1165	2454.97	34.4895	1829.26	43.4735	2547.08	51.5105	2978.27	56.1125	2751.81	80.0925	1867.25	56.6855	1415.3	51.9235	2535.29	49.3365
ns	TPO	369.33	22.071	965.19	44.8865	1281.35	45.6565	766.47	43.9385	578.01	33.264	1115.22	56.3675	1007.46	51.7165	2399.86	53.305	3010.96	83.082	2834.02	147.164	2411.11	82.1675	3439.14	71.466	2256.44	33.655	2443.05	43.118	1593.92	24.6675	2467.69	69.4665	2870.11	34.6405	2007.21	81.6435	3395.47	54.6685	2964.04	107.448	3630.03	90.9845	2929.45	68.6155	2142.23	78.765	2847.31	102.736
ns	TTG	904.99	51.85	1904.27	89.625	1734.23	50.267	1043.46	61.3405	782.4	44.7	2067.34	113.091	2089.83	96.3775	3677.32	92.0905	4577.05	137.69	3279.65	128.505	3864.34	133.838	3905.69	101.695	3320.81	56.47	3612.09	25.0915	2992.66	36.4345	4731.01	84.555	5179.76	29.784	3083.18	110.08	4942.75	110.332	4298.96	64.7095	5565.93	164.749	3370.9	132.177	3182.71	90.9555	4035.91	140.603
ns	U1-snRNP-68	73.3	3.7485	132.63	5.5	111.68	2.9875	71.86	3.9705	63.45	3.378	121.05	2.264	135.55	4.5545	290.79	8.917	358.69	9.523	318.99	4.2305	353.69	11.903	342.54	8.182	273.42	6.172	238.72	6.1845	238.19	8.948	559.51	8.9525	480.56	3.4435	355.05	10.2725	510.97	13.7885	462.79	14.512	554.83	7.5245	216.71	9.3665	288.69	8.8425	573.07	16.277
ns	U1-snRNP-A	228.69	6.978	633.62	11.44	482.33	6.111	330.35	3.215	200.97	5.003	548.44	10.0215	629.34	9.1135	1254.68	27.7	1310.16	20.026	1198.07	23.908	1429.66	32.799	1498.34	41.1645	1327.91	10.805	1096.7	9.577	999.73	14.7435	1297.38	12.3935	1606.55	15.879	996.2	21	1979.52	20.4925	1575.51	20.2185	2371.09	29.808	1199.28	18.4505	1345.27	28.948	1494.9	29.2175
ns	U1-snRNP-BB'	198.19	18.254	555.9	15.1945	577.47	11.336	358.09	10.613	290.52	12.7335	536.16	11.23	662.39	10.0685	1503.99	27.164	1474.27	4.2825	1690.06	9.626	1805.83	13.093	1869.28	11.058	1402.82	13.7665	1374.47	14.3865	1385.22	18.1135	1470.89	49.886	2214.81	19.2905	1115.68	64.3835	2600.74	49.997	1793.54	43.1555	2626.77	93.0475	1141.98	39.029	1474.63	37.2045	1519.39	46.014
ns	U1-snRNP-C	304.11	20.083	528.22	42.059	563.7	39.7	306.6	26.412	303.24	25.3335	496.2	38.55	647.58	22.0265	1245.54	43.3935	1533.07	22.8655	1511.66	7.969	1594.81	87.6805	1573.46	76.13	1187.4	73.7355	1056.61	40.586	954.71	52.1	1814.2	56.847	2388.68	16.1545	1033.25	48.8065	2440.06	108.239	1761.39	54.7445	2339.56	118.474	839.93	60.194	1324.92	85.72	1270.83	61.1055
ns	Vimentin	86.13	0.864	187.33	6.909	169.04	6.2445	128.34	4.944	75.17	3.225	150.97	6.052	217.08	9.0715	394.2	16.436	478.15	9.2385	497.68	21.762	499.77	15.524	787.88	33.053	412.24	11.624	433.86	10.396	300.16	12.5355	3855.49	55.4425	580.23	7.937	410.82	11.746	674.97	21.606	902.1	19.306	900.62	24.8705	337.28	14.5325	404.65	12.084	532.31	11.8075
****	Vitronectin	1992.99	39.806	3772.79	190.881	3066.7	87.9855	2040.49	74.0475	1533.4	60.508	2984.02	47.804	3965.05	178.741	8150.41	156.022	8549.41	112.354	6713.3	109.969	7302.29	37.173	8166.17	111.505	7434.48	92.6665	6601.37	58.9345	5684.81	130.525	11007.1	157.823	10177.3	31.9635	7864.13	130.598	10159.7	117.82	10495.6	130.445	9128.79	285.894	5240.95	158.119	6910.01	147.748	8812.12	138.511
****	Total IgM	13241.5	139.264	20057.1	84.5717	19562.5	153.667	10482.4	83.6458	11554.9	104.086	21160.6	88.9347	22650.6	150.076	26581.5	110.256	26188.5	150.984	19564.6	156.8	26518.4	172.952	20967.4	163.259	23153.3	113.876	31072.2	164.707	22535.5	131.261	46128.8	112.038	34167.9	51.177	25882.3	131.869	32794.7	233.216	24160.6	101.663	28028.2	196.004	13265	105.948	39693.4	260.653	27496.3	204.411
[truncated: 12 more columns]
