# Supplementary material for: The C9orf72-interacting protein Smcr8 is a negative regulator of autoimmunity and lysosomal exocytosis
Source: Genes Dev. 2018 Jul 1;32(13-14):929–43. doi: 10.1101/gad.313932.118 (PMC6075033; doi:10.1101/gad.313932.118)
Supplement: Supplemental Material [file supp_gad.313932.118_Supplemental_Table_S5.xlsx]

## Sheet: Sheet1
Het vs. WT	Homo vs. WT	Name	1440 +/+		1449 +/+		1457 +/+		1459 +/+		1451 +/+		1444 +/-		1452 +/-		1453 +/-		1456 +/-		1458 +/-		1439 -/-		1441 -/-		1447 -/-		1455 -/-		1460 -/-
(p value by Dunnett's multiple comparisons)	(p value by Dunnett's multiple comparisons)		Signal	SNR	Signal	SNR	Signal	SNR	Signal	SNR	Signal	SNR	Signal	SNR	Signal	SNR	Signal	SNR	Signal	SNR	Signal	SNR	Signal	SNR	Signal	SNR	Signal	SNR	Signal	SNR	Signal	SNR
ns	ns	A100	77.94	3.472	112.17	3.414	49.95	2.4725	126.54	4.6925	128.44	4.0735	118.05	3.628	87.02	2.718	109.54	2.896	146.89	2.67	166.4	4.8785	316.95	5.6965	262.39	2.341	300.47	6.4565	404.46	5.685	180.3	4.013
ns	ns	Aggrecan	120.44	2.304	125.36	2.374	80.49	2.294	148.76	2.703	145.1	4.2915	229.66	5.844	150.93	3.0705	120.1	3.108	182.26	0.5695	222.57	2.001	458.97	5.0885	601.61	3.8545	555.65	10.957	848.89	10.4475	406.94	9.023
ns	ns	AGTR1	80.74	4.976	107.87	4.2675	88.71	4.6285	168.37	6.251	194.2	7.25	158.5	5.1485	137.83	2.9005	95.63	3.7515	233.6	5.807	177.31	5.991	605.67	17.3985	315.91	6.9895	546.68	10.924	480.04	9.309	378.52	7.304
ns	*	Alpha Fodrin (SPTAN1)	216.06	7.9605	329.88	3.8495	244.76	4.957	464.33	4.4345	547.56	8.7545	584.92	6.089	565.86	2.5795	280.82	4.875	616.82	1.8555	555.42	4.4915	2329.78	15.5045	1170.72	5.795	1766.38	11.5295	1827.21	16.016	1405.21	9.005
ns	ns	alpha-actinin	8.16	0.282	0	0	7.87	0.3565	14.86	0.479	2.9	0.325	11.44	0.49	9	0.4665	13.01	0.47	0	0	15.68	0.1735	16.86	0.392	112.1	0.994	34.82	1.182	66.84	1.246	64.05	1.047
ns	ns	Amyloid	0	0	5.94	0.111	0	0	0	0	11.54	0.923	0	0	0	0	0	0	0	0	0	0	0	0	11.05	0.029	4.82	0.111	8.32	0.116	0	0
ns	****	AQP4	4070.71	24.643	5104.47	20.6445	2442.32	13.336	6765.1	12.4985	4765.54	17.871	6764.34	8.5955	3498.67	10.341	4419.82	10.375	5905.08	8.393	6596.24	17.856	15375.9	35.997	12388.7	19.51	14626.3	16.466	17490.5	49.7775	9812.38	18.972
ns	****	b2-glycoprotein I	1789.21	17.1645	2038.57	8.4075	1411.3	16.078	2495.12	11.266	2215.74	19.9205	3544.65	10.303	2473.29	4.6435	2201.6	6.263	2868.77	6.8415	3586.65	8.343	7655.26	23.6385	7675.23	9.3485	8212.16	22.115	12893.4	59.346	7449.22	19.8625
ns	****	b2-microglobulin	2333.9	14.816	2656.57	18.4495	1044.33	10.5445	3444.49	12.429	2472.79	18.616	4258	27.746	2470.36	9.897	2035.74	7.925	3302.87	7.1635	4479.18	11.362	10199.9	24.396	10530.7	11.651	9936.01	46.6785	16586.2	21.995	7957.6	10.7265
ns	**	BPI	409.59	9.5305	597.98	10.5435	356.95	10.645	1087.45	14.918	609.62	4.494	1109.21	12.0275	698.38	7.207	693.76	8.979	762.65	4.594	944.56	16.518	2556.73	32.0715	2496.02	9.6685	2504.68	9.4155	3210.33	18.532	2241.68	24.02
ns	ns	Cardolipin	81.03	1.633	103.96	1.273	0	1.344	161.67	1.939	7.68	1.2435	228.81	7.917	96.02	2.108	134.16	5.161	187.65	1.449	251.76	1.297	232.76	2.4765	402.37	2.547	250.26	3.5215	456.43	5.423	313.51	4.211
ns	*	CENP-A	411.31	6.4095	599.11	5.099	278.57	3.512	733.92	4.231	538.59	9.5605	669.44	6.244	562.62	5.0345	511.87	5.2205	803.75	2.977	833.62	3.371	2085.97	20.9535	1639.73	6.3	2193.17	15.992	2473.13	17.5445	1235.57	13.646
ns	****	CENP-B	1639.69	42.6375	2035.43	20.2345	1192.53	24.4235	1754.77	14.911	1753.49	9.788	2788.9	15.5165	2244.73	11.66	1596.06	7.5315	2374.48	8.3255	3316.03	16.4675	6786.85	47.7845	7485.51	7.675	7296.86	36.5885	11259.5	26.9805	6391.17	32.885
ns	ns	Chondroitin Sulfate	0	0.053	0	0	0	0	0	0.158	0	0.15	0	0	0	0.111	0	0.167	0	0	0	0.091	0	0.192	0	1.026	0	0.1905	0	0.3795	0	0.25
ns	ns	Chromatin	126.37	8.0555	75.1	4.79	112.02	6.9955	67.16	5.1955	172.44	3.594	119.43	6.6045	161.96	6.3965	153.44	5.903	217.59	4.241	120.33	6.4165	736.1	34.1065	923.67	15.3155	732.46	13.275	810.37	21.5645	1179.62	19.0125
ns	ns	Collagen I	40.01	1.222	51.03	0.3815	36	1.4605	79.1	2	77.11	1.5305	106.18	2.898	81.02	1.3785	69.28	0.457	81.12	0.6105	96.03	1.4015	180.1	2.6875	216.38	0.9555	216.15	2.0035	329.67	2.866	204.13	1.135
ns	ns	Collagen II	16.4	0.421	31.27	0.7395	11.64	0.2975	26.67	0.837	27.85	0.4195	60.66	1.011	33.65	0.7765	32.47	0.051	49.05	0.1515	48.08	0.245	105.21	0.635	138.48	0.3485	132.34	0.85	190.15	0.405	130.38	0.2475
ns	ns	Collagen III	25.41	1.238	47.57	1.833	15.82	0.836	44.2	1.75	38.6	1.6385	62.98	2.457	32.71	1.2	27.55	1.2525	40.22	0.9385	66.11	2.852	104.09	4.0835	118.54	2.8865	127.44	4.8525	136.74	2.669	108.45	3.0735
ns	ns	Collagen IV	291.01	8.621	281.68	6.6825	226.99	7.235	435.43	11.215	428.11	12.186	528.98	12.375	408.56	6.824	326.03	6.7855	475.05	5.387	461.58	12.867	976.05	19.2245	877.26	9.2935	849.11	9.626	1740.14	14.517	773.77	13.565
ns	ns	Collagen V	194.61	0.22	169.31	0.4985	185.71	0.663	248.76	0.5485	307.2	0.748	327.92	0.5525	291.13	0.789	174.57	0.1045	364.22	0.26	290.32	0.5945	720.27	5.72	591.4	1.242	708.49	1.786	822.73	2.292	996.26	1.6335
ns	ns	Collagen VI	0	6.726	0	4.8275	0	4.5355	0	6.853	0	8.6125	44.68	7.3465	0	3.504	0	5.172	47.21	5.5825	0	7.7785	510.22	10.9175	473.76	7.3655	614.76	18.7145	756.78	17.2905	860.8	14.854
*	****	complement C1q	3215.04	37.1785	3598.13	17.387	2357.81	27.744	4428.58	34.081	3972.13	17.9175	5465.28	32.6065	5082.2	6.9335	3447.26	7.178	5155.03	8.087	5478.42	15.1805	14182.5	87.884	13217.1	15.627	13175.7	32.008	13817.2	32.186	13530.9	19.042
****	****	complement C3	3839.07	28.2195	5330.81	8.429	3361.65	26.5495	7543.87	9.619	6134.2	27.735	9297.64	18.786	6970.38	9.528	5300.89	6.742	7140.48	11.6475	9543.74	11.9395	21246.8	47.227	19674.3	12.515	20047.9	15.035	19427	21.7315	16367.6	37.2515
ns	***	complement C3a	398.89	9.362	592.1	4.7405	355.34	5.6865	680.21	8.5115	652.38	4.9735	938.9	6.1965	688.94	4.836	594.09	2.0705	905.1	4.7525	964.37	7.968	2796.47	20.561	2119.34	14.004	2557.39	8.5685	3521.9	34.023	2268	17.694
ns	****	complement C3b	1497.38	40.2555	1660.86	7.2745	914.03	12.1685	2257.7	12.338	1809.07	35.225	2090.22	21.2345	1872.56	11.2805	1426.34	9.3915	2312.66	11.5115	2423.75	15.495	6654.86	16.663	5048.11	17.5075	5921.68	65.8	10765.3	38.441	4242.07	13.615
ns	****	complement C4	1440.31	26.1355	1510.74	9.6895	1029.26	11.475	2152.45	11.326	1552.38	19.01	2406.35	7.5495	1836.34	10.071	1424.14	5.8555	2187.99	5.116	2455.03	12.135	5933.11	33.938	5566.17	10.345	6490.59	36.246	9037.3	9.7615	4572.78	13.694
ns	****	complement C5	1635.11	16.207	1868.3	3.411	1216.93	2.8375	3031.76	9.9545	2020.7	5.7055	3048.66	6.8545	1816.29	3.9065	1585.61	1.2375	2584.19	1.354	2733.51	9.586	7548.05	34.4175	7461.8	9.5445	7350.13	25.591	9688.44	7.7545	5357.43	13.3135
ns	****	complement C6	1575.41	19.168	1991.1	12.6305	1315.7	9.607	2639.88	12.375	1963.77	18.8095	3168.04	8.276	2363	11.1725	2100.79	11.4795	2540.05	7.933	2764.84	10.0445	6609.02	29.401	7011.06	10.301	6371.76	10.918	7279.68	29.2305	6601.63	31.8715
**	****	complement C7	2690.86	28.835	3985.52	13.7735	2653.37	29.5785	5407.01	9.1695	4303.54	18.498	6486.8	9.455	4863.49	9.7355	4096.6	12.825	5292.51	4.9735	6776.62	17.4155	13640.4	18.3045	12256.2	14.341	13597	39.1065	14438.1	44.2905	12053.3	38.0025
ns	****	complement C8	1308.44	16.604	1636.57	11.082	1097.55	11.501	2561.06	5.9655	1652.23	12.8265	2966.74	15.0535	2189.64	6.3935	1753.25	5.5735	2234.96	4.005	2649.23	11.9005	5986.49	22.7315	6893.47	9.1265	7179.32	21.965	8589.37	16.7595	7014.37	14.682
ns	****	complement C9	2492.8	21.7145	3231.54	14.7835	2055.19	13.36	4538.66	6.244	3235.33	21.2695	5072.36	12.6355	3411.18	11.2655	3382.58	6.7875	4231.26	7.0415	4634.9	15.0805	9911.03	53.862	9581.84	9.875	9677.1	6.3055	11610.4	16.661	9272.59	13.488
*	****	CRP antigen	5788.07	36.3345	6293.09	33.2075	2586.23	9.9985	8055.72	18.66	5013.02	30.638	10522.4	22.8525	5052.07	11.3525	4866.43	11.203	7151.15	6.78	7994.35	32.043	20472.8	21.0225	19250.2	18.1305	20501.7	20.064	30147.2	36.601	15450.3	22.3975
ns	ns	Cytochrome C	53.37	2.7825	79.48	1.799	34.54	2.093	118.84	4.0805	99.1	3.224	142.06	4.7815	105.28	2.652	103.95	2.5975	142.7	2.371	202.08	7.5385	379.11	6.4945	404.97	3.67	421.34	5.628	500.23	5.767	418.98	6.2
ns	ns	Decorin-bovine	11.19	0.3225	14.48	0.3005	13.19	0.48	16.52	0.3205	18.25	0.271	26.09	0.204	22.93	0.446	13.75	0.188	24.55	0.6445	25.21	0.6915	86.17	0.7905	80.28	0.1475	82.51	0.6675	77.35	0.5845	59.68	0.1275
ns	ns	DGPS	64.68	3.675	75.46	3.543	172.41	6.1365	41.08	2.014	102.82	1.383	115.38	4.3395	66.69	2.6065	35.19	1.9055	55.77	1.0815	120.38	3.3815	108.38	3.594	469.73	1.208	230.37	2.648	250.83	2.7755	4004.52	10.3345
ns	ns	dsDNA	62.67	2.5205	93.33	3.303	63.54	2.311	98.45	2.3205	46.54	1.5665	120.74	2.6105	65.22	2.1715	64.27	2.487	69.85	2.825	112.01	3.5765	270.97	9.2485	844.35	8.7675	365.29	12.086	325.12	9.889	696.87	8.3845
ns	**	EBNA1	712.43	25.43	729.71	12.4525	454.36	8.2405	1017.39	12.0805	919.45	8.8935	1054.52	10.5235	651.34	4.7815	696.25	5.492	1110.04	3.793	1090.4	15.9675	2916.44	21.4335	2235.92	7.956	2944.57	11.0445	3281.87	21.5425	2066.86	17.238
ns	*	Elastin	565.19	19.4795	654.7	15.415	457.95	5.6165	870.92	13.9295	813.22	17.714	1089.16	13.175	936.61	9.256	724.97	11.6445	1060.36	9.1275	967.89	14.6885	2103.38	38.2745	1920.96	13.6765	1939	19.274	2451.32	25.172	1952.08	20.9085
ns	****	Entaktin EDTA	681.47	13.5145	1114.96	6.818	567.79	6.688	1355.23	7.757	1085.06	4.9005	1573.86	8.1315	1359.92	4.8125	1093.33	4.627	1557.97	7.788	1676.99	9.839	5008.22	26.709	3459.78	6.7775	4825.16	15.7535	4798.27	9.618	3328.27	18.1475
ns	****	Factor I	2127.82	38.2615	2094.49	6.146	1461.89	10.225	2961.7	15.6195	2472.2	15.3115	4007.2	24.6385	2298.99	6.602	2471.68	6.606	3397.92	5.606	2971.17	20.067	8310.56	26.7475	7959.21	11.1815	8367.68	16.5345	11642.3	35.201	7737.84	22.511
ns	ns	Factor P	255.39	3.9885	200.97	3.1535	212.92	2.227	284.75	3.152	334.42	4.5145	366.18	4.939	258.04	3.2675	250.69	2.1825	397.03	1.5525	858.37	12.9855	974.43	9.032	738.11	2.1575	1038.98	2.8765	1019.77	8.7535	928.21	6.3115
ns	****	FactorB	2564.15	48.269	3034.65	20.346	1585.71	11.419	4217.36	10.66	2562	24.3445	5573.8	11.5515	2715.24	11.5795	3230.88	7.4455	3614.49	3.8745	4936.6	20.5495	9968.8	32.833	11673.9	9.6225	10639.7	27.113	14245.1	50.0005	10245	22.424
ns	ns	FactorD	47.18	2.0145	59.31	1.5335	23.39	0.8015	61.12	2.2785	54.19	1.417	59.02	2.3135	47.5	1.127	34.98	0.7025	76.24	1.1745	71.32	1.105	177.73	2.529	140.02	1.8945	177.17	2.7475	381.97	2.831	135.8	1.248
ns	****	FactorH	3077.95	23.181	2631.36	28.9315	1762.46	11.189	3833.99	22.014	2916.88	15.7985	4849.72	16.097	3103.36	12.3265	2877.42	12.1685	3700.54	7.874	4061.78	25.0775	9016.17	50.4225	8988.78	16.555	7767.36	10.917	11777.6	34.6405	8194.85	33.4195
ns	***	Fibrinogen IV	766.59	22.1085	844.73	16.5965	552.29	5.7605	1178.91	16.7525	901.36	19.488	1357.37	14.9705	975.41	8.0715	724.73	7.6605	1138.09	9.013	1133.28	15.3875	2900.54	34.155	2639.27	18.702	3030.55	21.066	3904.63	22.798	2668.81	30.109
****	****	Fibrinogen S	7224.19	51.6975	8093.57	16.432	5396.55	9.869	12105.5	19.1185	9725.02	15.919	13949.5	25.958	9476.2	7.5615	7130.38	11.0795	11310.3	7.2815	12775.5	37.9435	28249.8	75.317	25796.3	13.139	25473.8	11.808	30834.5	24.3155	21862.2	27.9175
ns	****	Fibronectin	1349.91	22.295	1249.19	12.0825	1003.8	16.0845	1905.89	8.32	1587.32	36.461	2238.04	24.6375	1623.34	14.231	1385.28	8.4235	2093.64	6.7735	2048.32	14.6855	5739.22	51.2905	4620.61	20.899	5961.37	38.8195	6570.2	6.207	4498.46	20.2625
ns	ns	GBM (disso)	308.51	8.942	397.69	4.8365	257.16	5.7125	364.32	9.5755	531.04	11.779	501.35	10.225	484.08	4.08	378.45	6.8615	604.22	6.4555	594.07	12.4305	1686.79	22.427	1314.23	9.4905	1764.44	13.582	2212.48	11.954	953.85	6.0985
ns	ns	Genomic DNA	0	0.405	0	0.179	0	0.361	0	0.1275	0	0.086	0	0.351	0	0.1	0	0.088	0	0.098	0	0.6815	0	0.8625	33.65	2.888	0	0.3155	0	0.05	0	0.759
ns	*	Gliadin (IgG)	439.13	12.245	546.77	7.5245	317.63	3.004	941.26	21.104	622.61	10.76	767.59	8.361	621.72	5.9475	475.48	3.1985	794.84	4.5225	921.92	13.039	2304.93	24.86	1579.97	5.1965	2482.69	24.7385	2402.3	14.16	1684.17	19.4085
ns	ns	Glycated Albumin	230.44	6.244	361.82	8.7075	253.29	5.214	493.54	7.6315	502.51	8.16	424.17	9.8055	529.75	7.2655	331.4	5.913	621.8	5.728	503.73	8.6855	1310.21	30.2365	783.99	4.8025	1434.41	19.859	1194.2	10.1745	840.87	11.091
ns	****	GP2	2619.51	37.189	3198.64	18.7345	2255.4	15.144	4608.33	16.2835	3980.28	24.0765	4850.46	32.8995	4055.06	12.4515	2903.23	10.943	4652.24	6.404	4774.36	22.3075	14230	59.17	9556.71	13.5625	14151.6	32.7855	14344.9	42.9015	9320.75	75.822
ns	ns	gP210	47.13	0.5895	56.67	0.8595	39.02	0.4145	58.81	0.4115	89.04	0.1955	64.55	0.435	77.67	0.3145	38.52	0.069	102.54	0.14	87.29	0.519	288.08	3.674	168.52	0.2665	240.99	0.478	172.69	0.4355	182.61	0.358
ns	ns	Hemocyanin	0	1.623	0	0.898	0	1.3615	5.23	2.0385	3.71	2.078	10.95	3.32	2.97	0.551	0	0.659	22.17	1.864	12.35	2.7075	165.57	3.8255	121.97	2.646	156.76	1.8635	267.65	3.92	79.88	2.7725
ns	**	Heparan HSPG	504.41	17.1785	623.65	13.114	362.7	6.985	919.83	11.9945	624.75	13.987	898.67	16.4465	788.96	8.624	610.94	7.796	987.95	6.4185	898.17	8.6235	2441.77	39.3235	2527.42	11.0275	2769.62	19.41	3213.82	21.413	2105.02	18.8575
ns	ns	Heparin	16.4	0.4375	13.39	0.2735	8.46	0.217	19.31	0.601	9.16	0.2105	22.48	0.4785	10.74	0.217	9.8	0.22	14.89	0.404	17.58	0.3105	55.17	1.637	159.96	0.8745	72.84	0.3055	65.1	0.201	90.56	1.0815
ns	ns	Heperan Sulfate	48.56	1.4475	42.19	1.408	38.12	1.2405	62.26	2.0225	55.38	1.843	68.95	2.415	56.2	1.455	46.68	1.497	76.06	1.9425	64.5	2.018	187.16	1.232	232.93	5.2045	170.67	3.7765	220.48	2.03	157.57	2.474
ns	*	Histone H1	51.78	15.0975	627.45	2.5485	27.62	12.426	814.46	11.4525	138.96	14.999	966.77	22.174	348.91	8.815	585.37	12.8355	359.76	11.3305	754.35	18.131	974.81	7.4295	2330.55	29.976	882.05	3.258	2779.02	12.933	1476.15	12.325
ns	****	Histone H2A	595.24	27.673	2653.08	20.111	560.16	10.824	2838.59	16.112	1037.96	30.5405	5140.97	19.3335	825.03	12.1895	770.39	11.6495	1398.5	7.3935	2274.04	20.7045	3653.92	17.571	8225.87	2.3295	6033.48	15.656	13001.7	35.4365	4985.08	38.2055
ns	***	Histone H2B	368.75	14.22	1005.03	14.166	293.26	5.939	1188.63	10.819	462.13	11.477	1494.75	13.8125	462.72	6.4265	468.92	8.0095	649.81	4.7995	826.23	11.647	2862.17	19.253	3012.95	17.004	3602.91	9.8685	3430.42	11.418	2086.49	22.575
ns	****	Histone H3	1287.83	67.438	5417.38	18.347	1080.62	17.5005	6640.01	9.3345	1460.62	19.023	5275.45	27.2965	2224.37	3.766	3617.18	14.983	3102.26	26.281	6256.14	6.304	9980.76	55.4725	14529.5	10.447	10448	11.605	28716.2	16.9375	21239	91.763
ns	ns	Histone H4	34.24	1.4	21.89	0.5305	40.87	1.0455	31.58	0.701	73.23	1.2695	26.79	0.765	18.99	0.8965	22.74	0.628	86.87	1.119	32.81	0.9925	177.52	2.8375	143.67	1.705	177.28	1.684	249.8	1.571	107.4	0.961
ns	**	Histone-total	105.04	3.7355	248.45	2.8915	130.34	2.4335	365.72	3.2555	235.54	1.5695	556.67	2.672	276.92	1.8325	272.69	1.498	263.21	0.855	537.47	5.8185	1024.49	7.449	1584.22	1.9485	2113.78	2.0605	3377.96	6.8045	1451.05	6.6705
ns	**	Intrinsic Factor	409.27	12	439.37	9.7725	355.07	11.584	663.93	12.1815	641.01	11.796	720.33	6.5185	586.99	5.902	539.97	8.2135	806.78	7.294	797.13	18.952	2305.99	67.4575	1781.08	12.4885	2162.08	23.802	4064.62	27.7935	1436.2	21.2405
ns	****	Jo-1	1342.55	24.714	1538.92	13.523	912.4	12.1155	1954.07	14.6415	1607.12	15.6895	2287.14	13.4065	1623.14	7.659	1345.63	6.897	1938.53	4.6925	2199.28	10.5875	6171.8	25.1405	4782.35	6.569	5581.42	15.158	6386.61	18.246	5986.14	34.9045
ns	ns	KU (P70/P80)	236.59	5.642	280.79	9.1525	212.63	3.596	401.11	9.658	350.84	14.457	461.22	9.005	371.85	7.8425	291.21	5.3345	466.29	5.3415	461.8	10.527	1455.03	30.7035	1136.75	9.717	1350.54	17.226	1212.57	13.898	995.35	16.7555
ns	**	La/SSB	523.45	16.943	626.78	12.27	337.25	8.795	886.44	12.04	639.64	16.371	888.8	15.862	652.11	6.492	475.68	6.221	914.04	7.1025	759.23	10.3895	2491.04	34.2205	1836.55	10.274	2791.71	13.0675	3103.73	32.6455	1888.53	19.7525
ns	ns	Laminin	97.37	2.849	105.41	2.29	84.7	1.948	143.71	4.0165	147.74	3.359	180.91	2.8555	182.65	2.9465	107.12	1.461	214.53	1.7925	169.49	3.095	584.81	9.3515	438.17	4.0375	536.06	3.5945	584.07	5.2985	482.39	6.0525
ns	****	LC1	849.67	10.957	809.78	15.09	565.59	13.172	1252.44	12.9135	939.52	32.8155	1319.48	9.229	1104.74	4.8585	809.23	6.109	1185.99	4.743	1169.28	12.223	3505.19	49.3505	3308.24	12.7355	4084.84	36.759	5898.41	32.6835	2916.64	29.996
ns	ns	LKM1	160.89	2.149	167.72	2.1205	117.59	2.5195	217.94	1.364	179.78	2.088	192.13	1.993	206.55	1.1545	109.8	0.5685	238.76	1.2735	191.8	1.2675	695.87	4.524	416.14	0.881	629.22	4.45	647.68	4.816	954.09	8.545
ns	**	M2	500.08	15.5925	576.53	12.0685	448.35	11.0175	855.11	12.151	780.12	25.9295	951.52	16.1635	844.62	8.968	639.74	8.346	1046.69	7.9765	2183.11	17.7995	2951.24	22.012	2158.05	15.267	2820.74	14.9055	2927.27	36.4305	2386.65	25.957
ns	****	Matrigel	958.67	9.903	927.85	13.1505	827.48	9.5405	1424.96	12.757	1207.48	20.8025	1693.41	7.2765	1340.7	5.6235	1243.6	7.0295	1777.03	6.206	1685.47	13.544	4544.91	35.039	3832.3	9.8565	3985.86	21.4005	5705.48	15.723	3460.76	12.655
ns	ns	MDA5	246.84	9.896	187.92	5.076	189.36	7.024	242.01	7.3665	538.15	16.111	267.8	5.839	210.35	4.7455	209.43	3.7175	515.95	5.214	328.89	7.644	1433.64	14.157	874.57	6.855	1427.79	19.223	1317.21	8.1745	785.27	14.1035
ns	ns	Mi-2	88.27	2.0045	72.67	2.6	105.44	1.2905	107.76	3.7435	110.87	4.512	116.26	2.0855	122.85	3.8585	90.71	2.9515	172.89	3.8865	142.06	3.258	453.5	9.2575	326.41	6.0405	451.68	8.3185	325.15	10.4155	385.49	8.548
ns	**	Mitochondrial antige	536.58	16.8325	526.86	10.1635	340.69	10.6105	795.99	15.1605	573.23	18.444	874.13	6.9255	1032.37	10.0935	515.72	5.7265	750.62	6.9765	774.01	13.3445	2042.69	22.5285	1766.35	10.5135	1954.09	18.9035	3861.4	16.605	1583.09	18.571
ns	**	MPO	470.47	18.9805	483.94	11.395	346.99	6.8455	678.92	15.901	553.73	13.1295	843.35	10.987	657.89	6.8535	555.1	6.356	748.8	6.4445	931.01	15.325	2195.82	37.7955	2114.56	22.7725	2375.06	16.257	3253.68	22.2565	1832.05	21.6175
ns	ns	Muscarinic receptor	406.68	10.8135	545.43	8.8815	323.18	7.5945	606.74	11.255	670.69	5.594	634.51	7.8365	654.52	4.649	474.01	3.692	821.81	3.717	735.36	7.0105	2342.14	17.936	1248.57	7.6695	1855.58	9.4735	1596.35	7.466	1324.32	11.161
ns	ns	Myelin basic protein	15.42	1.037	10.36	1.025	5.17	0.8685	41.22	2.6015	24.89	1.861	23.91	1.7855	36.63	2.1075	22.65	1.972	41.06	2.0185	27.6	1.5995	89.32	4.0555	114.06	3.7915	120.47	3.0935	90.88	2.448	119.41	2.4085
ns	****	Myelin-associated glycoprotein	1500.83	26.229	1821.05	11.18	1271.54	10.315	2275.33	26.7815	2045.61	9.151	2880.21	22.821	2375.8	7.8305	1770.85	8.346	2877.46	4.013	2847.98	5.4995	8184.35	77.264	6287.65	16.1545	6797.44	36.3035	6840.12	25.7955	5435.14	38.7395
ns	***	Myosin	813.78	20.922	645.98	14.752	681.76	10.8745	1122.23	21.171	1032.6	21.586	1409.5	14.31	983.56	7.9605	865.05	10.657	1187.01	10.138	1259.77	17.1365	3740.37	43.9945	2846.58	14.4955	3459.54	30.418	3860.81	39.894	2248.66	28.461
ns	ns	Nucleolin	26.64	1.3	11.3	0.8865	26.14	0.961	30.16	1.4335	56.09	1.4425	37.35	1.105	32.67	0.99	20.24	0.6135	64.91	1.1275	31.27	1.4635	174.53	5.6095	79.44	0.6265	161.43	2.522	109.36	0.99	98.56	1.0415
ns	****	Nucleosome antigen	418.34	10.721	737.12	10.462	325.49	8.954	934.93	11.026	572.09	8.7785	1256.74	5.73	833.74	5.9085	695.61	7.0615	843.76	3.387	1164.21	12.2195	2459.88	22.8295	3829.44	10.708	3050.43	15.7535	4606.48	31.4335	2962.33	24.826
ns	ns	Nup62	61.59	1.2485	68.42	1.472	40.91	1.4285	89.11	1.385	74.68	0.5585	141.25	3.451	78.9	1.3255	46.56	0.8595	109.26	0.929	88.55	0.7825	315.89	4.981	236.49	2.2975	342.7	2.191	369.47	4.0335	289.35	2.18
ns	****	PCNA	1112.56	16.2455	1105.71	15.102	771.79	11.985	1362.85	18.374	1393.89	13.9415	1608.36	11.5015	1380.08	7.7885	1189.57	7.2215	1760.62	6.868	1616.3	12.425	5358.95	34.6025	3431.45	8.9135	4849.14	17.483	4608.21	14.195	3617.85	20.349
ns	****	Peroxiredoxin 1	4061	15.7125	4272.65	7.662	3357.02	15.5905	6141.49	19.599	5525.18	45.5275	9070.43	6.5565	6133.99	6.271	4542.48	5.839	7331.65	7.0965	7113.74	33.956	17615	76.2315	14158	12.2285	14326	70.43	14382.4	24.986	15257.6	14.7785
ns	ns	Phophatidylinositol	1.84	0.3015	5.07	0.225	0	0.087	1.55	0.286	3.53	0.3035	4.2	0.277	0	0.035	0	0	0.11	0.079	5.27	0.293	12.83	0.3925	10.74	0.2125	11.64	0.2235	10.19	0.097	16.69	0.329
ns	ns	PL-12	104.26	4.4125	98.43	2.7575	84.45	3.754	151.9	4.569	152.03	6.6685	152.17	4.1035	140.86	3.4045	95.76	2.7085	202.21	3.252	138.81	3.127	480.02	11.95	349.78	6.039	444.33	9.4485	454.95	9.97	441.95	9.656
ns	**	PL-7	628	11.7215	720.28	5.626	539.77	7.5035	1067.25	7.6135	845.32	8.602	1041.66	5.8185	856.54	4.0005	809.92	4.1625	956.09	3.083	1253.99	6.0005	2752.53	9.9155	2169.48	4.876	2453.87	15.6075	3605.97	16.6575	2019.46	13.1425
ns	**	PM/Scl-100	541.09	18.369	652.64	13.9325	361.12	11.731	937.61	19.001	698.86	12.297	1011.52	17.8525	705.48	10.023	592.59	5.242	1006.54	8.53	1027.68	8.4005	2511.2	17.028	2060.18	14.46	2695.78	16.3415	3287.72	26.7735	1871.36	21.997
ns	ns	PM/Scl-75	179.92	5.4895	167.96	5.8755	145.48	5.5955	270.68	7.1145	307.9	11.149	330.36	7.8105	305.95	5.6375	181.58	4.7215	411.58	4.6075	333.83	7.072	1246.2	22.475	779.32	8.661	1252.64	11.418	1109.49	11.2035	793.54	10.5455
ns	*	POLB	377.36	12.8285	444.56	10.8245	245.7	7.6335	553.62	9.612	539.55	14.009	761.88	11.0115	395.43	5.031	466.59	4.5045	648.54	5.5995	598.47	8.4145	2000.19	40.568	1731.06	7.3715	2018.43	17.1905	2243.29	18.753	1813.2	12.3235
ns	ns	PR3	74.29	2.862	100.13	4.482	66.53	0.9905	68.5	3.0585	134.53	6.279	60.56	2.272	136.28	3.452	53.34	2.279	183.16	4.63	97.41	3.7935	559.15	13.7325	221.82	5.5255	477.92	9.66	282.64	9.4705	292.6	6.504
ns	ns	Proteoglycan	16.49	1.851	32.66	2.8585	8.48	1.746	50.47	2.4375	46.22	3.4485	69.89	2.913	30.45	0.9825	26.86	1.766	64.38	1.3905	74.11	3.611	236.97	8.839	311.01	2.4165	240.81	4.6045	376.47	5.2565	184.16	2.1575
ns	**	Prothrombin protien	642.13	20.449	834.06	8.533	566.74	7.731	944.15	12.3035	938.01	12.57	1071.02	9.9865	935.65	7.401	697.89	5.551	1246.48	4.154	1134.21	14.169	2950.75	43.001	2291.95	11.732	2814.16	20.038	2595.48	8.4035	2453.96	19.9385
ns	*	Ribo phasphoprotein P0	361.08	9.667	386.58	7.2985	282.46	3.843	557.5	8.5915	473.36	8.4495	701.42	9.3925	550.79	4.878	381.71	2.4805	749.45	4.344	637.31	5.785	2213.68	22.2325	1615.97	5.6635	2177.69	11.241	2062.73	9.7765	1636.61	10.015
ns	*	Ribo phasphoprotein P1	306.79	10.0255	287.13	8.2045	257.11	8.514	399.52	11.8465	616.22	13.9535	431.55	10.406	457.89	6.31	300.65	5.4085	719.92	8.1665	491.93	13.6315	2052.84	28.2275	1251.26	7.694	1599.58	9.3785	2776.06	18.4835	925.78	14.105
ns	ns	Ribo phasphoprotein P2	173.03	6.8075	162.5	5.7075	151.13	4.925	265.16	6.9805	333.05	9.8385	285.96	7.5835	215.38	4.1025	219.13	3.0825	402.57	4.155	309.78	7.253	1156.42	14.9355	684.01	8.104	1099.57	12.5945	1137.52	12.31	811.75	13.3075
ns	ns	Ro-52/SSA	221.04	0.9295	277.23	4.0215	230.49	1.1095	402.53	5.317	331.53	2.787	437.07	4.4115	347.47	2.098	296.78	5.442	430.8	1.24	487.06	4.84	1321.62	7.6405	1009.85	3.9335	1254.7	2.4585	1386.43	9.8225	1073.97	4.8525
ns	ns	Ro-60/SSA	43.85	0.281	22.91	0.3585	62.68	0.958	28.44	0.143	33.31	0	31.99	0.104	29.79	0.244	18.89	0.4405	47.58	0.0275	43.3	0.3365	149.08	1.3665	86.19	0.147	122.68	0.3305	101.4	0.416	92.52	0.349
ns	*	Scl-70	406.54	19.1	506.42	9.0395	264.02	11.364	713.42	17.606	477.61	14.1015	669.07	14.2715	559.42	7.8045	466.98	6.208	622.39	5.3255	765.91	14.6955	2049.71	14.3335	1738.67	12.258	1884.32	25.4525	1894.37	28.82	1577.65	17.4015
ns	ns	Sm	53.32	3.045	43.08	2.449	46.64	2.681	72.97	3.4845	107.45	5.1475	78.62	3.3465	67.09	2.2555	55.39	2.4225	135.78	3.289	74.35	3.294	390.41	9.197	230.51	5.4395	364.2	9.5715	322.71	8.628	266.2	8.9795
ns	****	Sm/RNP	3432.53	14.5135	4236.64	13.588	2876.23	10.215	4829.52	11.6655	4845.69	9.19	5917.96	17.6805	5291.54	7.212	3273.62	7.5295	5556.91	7.5215	6130.09	13.4125	15125.7	22.124	10476.5	19.5335	11163.4	19.3585	10286.2	28.574	10488.1	24.0065
ns	ns	SmD	64.56	2.8735	82.76	1.6135	61.61	2.3195	112.57	4.3065	139.99	4.9695	166.34	5.1315	121.8	3.008	77.92	3.563	169.22	4.3595	142.95	4.988	506.68	11.37	452.6	7.07	487.97	13.372	406.34	20.429	403.99	10.4035
ns	ns	SmD1	153.39	3.605	109.25	2.124	78.05	2.4005	145.32	1.8515	145.82	1.6815	176.81	3.068	321.96	0.032	136.18	1.3865	243.91	2.083	224.63	3.7225	643.82	4.8425	598.36	2.3225	816.29	1.9185	935.83	5.961	520.34	3.823
ns	ns	SmD2	330.62	22.053	152.1	7.451	122.52	6.837	172.03	7.857	254.51	11.8855	188.84	9.7635	136.7	5.7695	123.78	6.4345	306.81	5.5935	180.21	9.084	597.25	5.634	419.58	8.6945	609.67	17.585	856.05	11.5615	367.67	15.8205
ns	ns	SmD3	149.09	5.1675	90.98	4.524	88.74	3.9855	120.63	3.759	215.66	4.1355	170.49	3.043	405.42	9.0025	101.1	3.0415	258.86	2.483	1073.97	1.13	2156.32	1.373	542.36	4.09	636.38	2.581	884.1	7.2665	487.07	4.1095
ns	ns	SP100	58.75	1.8725	76.93	3.1585	52.01	2.422	88.26	4.2605	96.04	4.528	90.83	4.0415	86.25	3.1345	60.36	1.724	123.68	3.8175	108.04	4.3215	355.63	13.7705	206.89	5.3085	306.95	8.5725	224.62	8.6765	234.67	6.9665
ns	ns	Sphingomyelin	0	0.1425	0	0.0255	0	0.1255	43.45	0.28	0	0.0835	1.22	0.1145	0	0.05	0	0	0	0	4.1	0.3055	0.33	0.0635	5.38	0.177	0	0	4.79	0.05	5.31	0.1285
ns	ns	SRP54	331.67	8.0835	352.44	7.8245	220.71	5.091	562	5.7625	438.77	7.214	609.28	8.4665	417.09	3.851	334.38	4.5545	568.1	3.9425	563.54	10.277	1438.36	5.247	1320.06	8.293	1616.37	10.1725	2103.09	10.077	1423.83	12.6905
ns	ns	ssDNA	249.02	12.4165	316.17	8.131	326.67	10.6545	366.37	9.2505	143.18	6.75	426.23	10.6095	246.72	5.929	235.4	5.1345	252.16	5.304	311.37	9.4745	736.76	21.2435	1752.3	6.8815	1740.54	15.94	787.88	13.879	1362.32	18.9265
ns	ns	ssRNA	0	0	13.14	0.3805	12.7	0.32	20.54	0.813	10.18	0.288	26.62	0.6665	10.05	0.2775	18.93	0.587	13.34	0.3235	25.79	0.8915	28.61	0.69	102.95	2.0785	114.04	2.696	49	1.5685	92.26	2.291
ns	**	T1F1 GAMMA	486.24	19.335	544.49	11.489	379.23	8.79	711.39	15.5045	763.61	23.2035	848.34	18.1035	546.72	7.7165	557.18	6.308	952.24	8.857	890.77	15.552	2508.39	26.526	2061.2	16.628	2596.89	39.5955	3342.79	24.1155	1546.95	19.171
*	****	Thyroglobulin	4251.32	30.657	4886.4	24.218	2970.36	27.0355	6097.28	15.7605	5315.08	53.7985	7260.39	40.482	5505.92	11.076	4066.2	7.376	6607.02	12.981	7853.14	21.0295	17124.1	208.533	13416.4	18.2955	13424.5	91.3885	13782.5	137.243	11455.8	100.319
ns	ns	TNFa	102.21	1.5145	95.74	1.664	55.36	1.7035	96.35	0.94	100.79	0.8115	116.55	0.949	80.94	0.9465	95.56	0.75	175.91	0.627	136.49	1.199	435.61	2.198	305.96	1.359	513.34	1.659	594.26	4.0485	289.59	1.565
ns	*	Topoisomerase I	371.68	10.1395	407.4	5.607	256.82	6.858	639.48	5.648	443.36	9.7515	711.57	6.9555	471.24	3.902	359.82	3.2775	576.04	3.906	590.18	6.7395	1561.23	19.151	1580.79	6.943	1858.52	16.4485	2411.3	10.4205	1601.85	14.492
ns	***	TPO	538.08	20.0815	491.49	13.5995	325.02	8.337	805.15	11.5145	628.28	13.5805	962.22	12.138	588.51	6.783	548.01	7.657	854.83	6.2205	904.37	17.2125	2493.1	41.719	2129.68	11.851	2693.69	24.5615	4230.11	44.446	2035.17	6.711
ns	*	TTG	358.94	9.965	338.47	7.806	275.59	8.238	551.49	8.272	512.47	6.2995	628.07	11.017	388.28	3.753	386.91	6.1585	624.47	5.796	688.9	7.552	1822.51	36.678	1458.07	12.59	1980.31	13.4085	2444.06	12.01	1421.54	18.566
ns	ns	U1-snRNP-68	67.16	2.3405	57.92	1.8525	61.62	2.237	88.89	1.5325	88.7	2.697	76.68	1.872	64.68	1.5265	130.5	2.337	133.42	1.6865	86.62	1.2575	310.4	5.3905	187.84	2.289	258.17	2.788	198.3	2.9555	235.34	3.53
ns	ns	U1-snRNP-A	186.76	3.082	229.77	1.8275	250.07	0.7065	323.6	2.249	363.43	0.5755	739.79	12.267	325.4	1.902	271.86	0.805	444.57	0.855	387.2	4.9605	1137.84	12.41	770.29	2.129	1044.7	5.3275	957.7	5.421	1211.43	3.2125
ns	ns	U1-snRNP-BB'	227.45	1.5335	187.63	5.6735	142.87	1.5965	247.99	9.1875	209.75	8.277	261.87	4.5785	206.5	3.4925	188.39	4.6605	296.12	4.083	294.67	6.988	855.61	16.7255	615.45	7.355	730.02	6.6995	705.8	11.3925	594.4	8.553
ns	ns	U1-snRNP-C	268.08	3.969	349.7	11.0035	236.98	3.1585	416.74	8.8865	336.87	12.872	417.03	12.2475	369.78	7.0415	332.7	7.4775	438.87	5.976	539.84	14.065	1292.36	25.7625	999.31	7.227	1096.34	23.738	1071.09	7.3455	820.97	18.4935
ns	ns	Vimentin	100.24	2.5995	118.33	2.601	80.08	1.8755	148.19	3.21	150.74	3.794	221.32	3.8365	156.93	2.5075	132.1	2.4215	217.52	2.0205	191.63	3.897	549.48	3.453	507	4.6675	521.63	10.8635	565.37	7.91	482.14	7.1615
ns	****	Vitronectin	936.76	17.12	1201.41	18.536	790.9	7.641	1418.58	13.4855	1315.46	16.516	1644.67	11.5485	1411.21	10.896	973.41	6.9925	1531.76	6.2465	1634.62	21.483	4316.56	50.991	3353.38	7.365	3707.06	24.2925	3546.25	22.364	2707.95	11.015
****	****	Total IgM	10353.5	32.416	10738.7	29.8693	9784.5	24.2975	16181.7	13.2438	14938.9	22.1363	17876.1	21.4548	15390.5	8.93225	19046.6	12.159	14718.8	8.8945	19906.9	27.5053	25400.8	78.5385	21080.6	21.307	17913.4	23.4735	15671.6	31.9475	19689.4	22.8618
