# Supplementary material for: The C9orf72-interacting protein Smcr8 is a negative regulator of autoimmunity and lysosomal exocytosis
Source: Genes Dev. 2018 Jul 1;32(13-14):929–43. doi: 10.1101/gad.313932.118 (PMC6075033; doi:10.1101/gad.313932.118)
Supplement: Supplemental Material [file supp_gad.313932.118_Supplemental_Table_S6.xlsx]

## Sheet: Sheet1
		C9orf72 +/+		C9orf72 +/+		C9orf72 +/+		C9orf72 +/-		C9orf72 +/-		C9orf72 +/-		C9orf72 +/-		C9orf72 -/-		C9orf72 -/-		Smcr8 CRISPR F0		Smcr8 CRISPR F0		Smcr8 CRISPR F0		Smcr8 CRISPR F0		Smcr8 CRISPR F0		Smcr8 CRISPR F0		Smcr8 CRISPR F0		Smcr8 CRISPR F0		Smcr8 CRISPR F0		Smcr8 CRISPR F0		Smcr8 CRISPR F0		Smcr8 CRISPR F0		Smcr8 CRISPR F0		Smcr8 CRISPR F0		Smcr8 CRISPR F0
Smcr8 mutant vs. WT	ID	892		896		899		893		895		897		898		894		900		2		4		5		6		7		8		10		12		15		16		19		20		21		24		25
(p value by Sidak's multiple comparisons)		Singal	SNR	Singal	SNR	Singal	SNR	Singal	SNR	Singal	SNR	Singal	SNR	Singal	SNR	Singal	SNR	Singal	SNR	Singal	SNR	Singal	SNR	Singal	SNR	Singal	SNR	Singal	SNR	Singal	SNR	Singal	SNR	Singal	SNR	Singal	SNR	Singal	SNR	Singal	SNR	Singal	SNR	Singal	SNR	Singal	SNR	Singal	SNR
ns	A100	91.74	1.6625	105.23	2.2905	147.64	2.522	259.55	1.464	110.91	4.327	133.05	2.0455	89.33	2.88	168.91	4.174	120.42	3.4335	159.21	7.24	111.86	3.539	122.79	3.996	67.24	3.001	110.72	2.2485	71.9	2.1	98.29	3.5935	191.25	6.673	69.63	2.4105	123.06	4.289	98.73	1.446	150.62	6.8845	107.06	5.1825	66.86	1.567	74.66	2.4655
ns	Aggrecan	311.02	5.558	229.78	8.6925	1637.94	30.344	2038.73	17.4535	175.11	5.302	873.12	16.5285	391.86	14.8445	1036.56	15.891	3698.84	77.873	2617.34	84.8665	1176.67	29.1945	5548.88	78.2505	1257.26	44.766	1060.63	23.8025	645.83	22.7995	674.87	14.3335	4550.93	36.479	2327.21	46.3605	5081.52	52.998	4351.19	50.4365	1669	61.238	10660.8	63.073	620.74	22.52	441.14	15.7235
ns	AGTR1	1022.25	10.718	1370.16	12.9245	2746.34	21.8085	2161.13	12.139	1133.82	18.1535	1253.09	15.1305	1767.93	24.8495	4409.16	20.83	4330.64	30.262	5219.83	28.3785	3529.37	21.0085	4021.08	40.892	3612.83	26.2175	2582.4	21.5585	4665.89	40.6135	3665.87	14.92	4996.16	46.0745	5775.79	23.2525	5379.54	33.931	3110.08	19.681	4226.75	37.0125	6162.27	38.078	1378.91	21.371	12019.2	24.1465
ns	Alpha Fodrin (SPTAN1)	351.76	6.228	770.61	11.4395	1634.25	26.7755	1608.18	9.93	755.16	11.6	593.59	9.0075	747.36	9.7885	1299.78	20.448	1622.82	31.0095	1815.12	27.494	1026.08	20.6735	1197.36	27.3225	2822.98	29.3075	780.14	15.815	780.11	18.06	687.86	13.322	1698.25	24.935	741.48	13.041	1487.35	38.241	913.26	12.1755	2015.94	27.7225	1151.58	28.138	522.76	14.357	690.51	13.9195
ns	alpha-actinin	201.07	4.293	13.92	2.2655	179.18	4.592	3314.82	24.029	17.48	1.977	662.54	12.231	87.05	3.8305	39.08	1.61	17.62	2.1075	61.71	5.25	24.5	2.419	43.27	3.3905	16.73	2.827	46	2.9785	31.74	2.845	60.72	2.7785	49.47	3.2145	157.54	2.0645	40.06	2.1605	807.98	8.5235	55.43	4.8365	93.91	1.04	38.61	4	22.04	3.1875
ns	Amyloid	50.03	0.9215	0	0	25.55	0.1245	756.53	4.137	0	0	131.08	2.0555	10.6	0.161	0	0	0.85	0	0	0	0	0	0	0	0	0	0.51	0.027	0	0	14.7	0.116	9.46	0.25	18.34	0.0895	14.95	0.1085	174.59	1.649	0	0	0	0	0	0	0	0
ns	AQP4	5795.61	25.7055	8194.63	24.9585	8475.56	19.766	9731.77	33.0155	11671.6	38.704	6759.48	19.873	8094.19	38.5815	10919	51.3375	13607.8	36.264	10645	7.0975	8005.29	26.4575	9184.03	11.6055	7874.56	27.683	10484.6	4.8685	8785.31	41.7185	8441.74	32.1365	20047.6	50.508	5663.75	61.3825	11354.3	18.074	5660.8	48.481	24216.9	123.885	6025.28	59.388	9820.17	33.441	5740.39	46.402
ns	b2-glycoprotein I	1288.46	23.743	2555.21	39.8725	3334.38	44.9455	6403.55	49.3525	1742.18	41.614	2665.77	39.623	2569.13	61.5645	3275.02	44.8745	5884.8	83.4385	5761.74	114.344	4074.01	42.905	3943.66	79.242	3996.14	73.7435	3130.11	70.882	4122.35	63.406	3898.7	79.266	5512.8	121.903	4727.96	43.794	3751.27	51.9975	12921.4	66.45	7354.98	126.436	4053.08	60.9805	2237.45	66.011	2022	52.5345
ns	b2-microglobulin	6405.85	73.2095	10657.5	124.076	13330.5	98.018	13939.6	119.801	16582	55.468	10644.9	82.2095	8280.25	88.963	25009.5	91.0555	21576.2	85.6955	19706.7	151.363	11707.8	49.1055	15373.8	159.252	11237.4	94.441	15774.9	134.104	12806.6	127.484	11939.5	120.057	24160.3	180.085	19251.5	91.3765	25280.4	217.704	15993	49.569	29966	169.659	20720.7	134.175	11204.8	87.239	13621.7	97.669
ns	BPI	3261.95	48.0165	3105.29	32.2525	3094.97	46.049	6154.4	40.2375	2891.2	65.8685	2974.88	38.0795	3634.05	68.7355	4978.06	56.4535	8899.58	94.2495	6260	68.281	6102.05	74.7525	5879.13	144.119	4995.97	64.7355	4157.97	52.996	5537.19	85.6405	6052.24	38.9955	6333.9	113.249	15213.4	100.123	6260.87	48.48	3943.11	59.2745	20372.8	75.312	3188.43	84.5125	4077.49	88.1025	2952.74	74.8015
ns	Cardolipin	34.06	0.565	21.6	0.451	38.73	0.58	237.6	2.1035	24.07	0.552	45.43	0.7245	14.59	0.401	58.61	1.512	62.69	1.3585	68.47	1.6695	48.75	1.068	48.28	1.5575	32.13	1.008	134.94	6.268	37.47	0.7905	46.05	0.958	85.29	1.764	54.59	0.72	62.33	1.4225	54.22	0.686	83.23	2.1165	50.27	1.391	15.93	0.4125	37.92	1.124
ns	CENP-A	848.59	4.455	736.47	6.247	1792.43	18.1845	4647.04	31.0965	496.04	8.2995	1510.16	14.469	975.47	10.215	1417.65	27.578	1842.59	26.5785	2110.61	40.9295	1155.75	21.8705	988.97	19.2845	2156.28	41.544	842.41	8.1805	1161.19	21.6005	670.58	6.9205	1678.61	29.413	1053.34	22.179	1559.23	28.137	2182.19	24.8205	1916.65	36.013	1134.99	31.5525	654.95	10.9155	687.29	15.0145
ns	CENP-B	1863.25	31.063	2346.12	51.001	8036.99	90.883	5229.52	46.757	1711.14	42.339	2843.27	47.9865	3852.49	74.0485	8661.86	84.4615	13865.2	140.952	10563.1	94.759	8006.07	104.075	15376.5	120.178	5219.88	113.716	5354.74	67.488	5447.12	120.297	5761.64	76.2075	18477.9	143.213	6695.97	98.172	28602.3	174.452	19377.2	147.757	9474.75	187.331	33750.2	188.823	5567.42	105.807	4064.41	88.641
ns	Chondroitin Sulfate	76.8	1.2295	28.31	0.601	79.07	0.422	980.44	3.919	7.8	0.154	192.5	2.771	74.38	0.482	40.9	0.3565	21.31	0.007	37.36	0.181	28.62	0.007	0	0	0	0	22.75	0.0535	23.59	0	0	0	0	0	213.44	0.67	0	0	255.29	1.0455	0	0	258.24	0.1595	0	0	0	0
ns	Chromatin	807.35	10.797	453.38	6.6515	3858.71	17.278	4071.47	10.0045	286.39	4.6445	1876.53	15.7895	1847.75	9.1565	5577.18	18.241	6364.51	32.4005	5845.43	35.145	4087.63	17.227	9269.41	17.9605	4948.55	20.832	3649.47	5.687	5462.59	19.0385	3458.43	7.7985	8003.24	7.0705	4387.11	10.7195	7657.09	25.559	5292.3	6.3805	4776.02	20.839	12060.7	9.478	2302.84	10.6845	6242.72	16.684
ns	Collagen I	417.62	6.3985	282.19	2.8905	610.19	7.029	3290.18	22.291	199.24	5.3975	1119.15	16.906	477.24	8.9625	882.39	9.4495	545.99	10.437	851.12	12.9715	644.54	7.129	937.88	12.11	692.84	9.986	452.35	9.632	487.69	6.7665	666.18	11.203	714.81	11.6305	1596.52	11.4395	827.59	7.488	1385.36	9.374	394.06	5.709	789.06	8.9025	401.39	9.8145	1348.86	19.215
ns	Collagen II	64.56	0.898	50.85	0.942	60.58	0.5685	578.15	4.367	37.73	0.1245	99.9	0.8895	79.44	1.1415	223.5	2.316	193.71	1.656	151.14	1.8575	212.64	1.537	131.06	2.172	190.35	2.4375	75.73	0.816	181.41	2.055	240.58	2.684	208.11	1.9955	447.12	2.531	256.1	2.7975	280.52	1.6805	93.04	0.6675	382.02	3.864	46.06	0.5645	347.12	3.026
ns	Collagen III	53.53	1.2905	53.39	1.0345	82.38	1.7115	275.22	1.5825	23.95	0.816	93.54	1.3135	63.08	2.5045	122.06	2.165	98.96	3.492	166.12	2.8225	93.39	2.762	89.07	2.989	82.62	3.1165	66.09	1.8175	96.01	3.623	107.31	3.5655	179.51	4.8375	66.66	2.353	119.09	1.576	109.13	1.2855	103.52	0.8085	103.54	0.2645	40.72	2	81.38	3.769
ns	Collagen IV	421.17	6.8955	541.3	10.596	572.37	11.6725	831.75	4.3725	368.41	10.21	499.54	7.576	603.63	20.668	1392.73	30.8265	1114.36	30.249	1699.13	34.97	1087.03	30.7735	975.64	42.8015	890.27	36.749	612.66	14.0635	784.86	17.1235	844.19	22.4105	1657.19	37.5	1602.95	37.6975	1484.12	30.4585	883.96	13.3715	1313.54	24.968	2283.8	51.275	680.56	17.835	698.85	26.3315
ns	Collagen V	857.59	11.683	410.84	5.675	630.46	7.338	4503.92	33.5605	331.99	3.7075	1165.41	16.368	655.68	8.8055	981.07	7.2345	871.29	7.6765	958.66	20.45	1277.57	12.5245	778.84	9.599	1582.31	19.738	1435.12	26.026	1182.15	12.2255	1383	16.6015	1165.81	11.5945	1450.01	15.1865	1140.26	18.179	1587.63	18.9775	680.81	8.657	1380.09	20.2915	588.21	6.9765	1099.72	16.1825
ns	Collagen VI	0	24.9155	0	20.9745	0	40.7915	0	14.2785	0	43.6295	0	25.683	701.88	53.78	0	24.807	0	17.7005	693.1	78.5655	0	27.4735	410.12	57.958	0	37.3865	0	52.843	0	37.3805	0	43.568	316.37	67.3495	1603.2	49.7845	252.87	43.2435	0	24.944	0	67.2625	286.55	33.2785	14.4	51.2675	507.74	52.582
ns	complement C1q	1896.36	30.834	2432.45	40.4805	2246.58	27.8885	2465.58	16.097	2282.1	51.4355	1798.13	25.2045	2456.52	50.457	4657.68	32.77	5174.77	57.265	5206.56	78.679	4119.98	80.661	3183.97	38.063	3530.6	71.7495	2758.51	63.719	3040.96	57.932	3476.74	62.694	7126.32	118.174	3781.67	52.268	4455.64	30.2005	2186.54	19.8615	6445.6	132.493	6212.49	34.0165	2040.22	47.194	1939.45	58.9815
ns	complement C3	3328.08	53.75	5533.93	95.91	5154.58	56.3755	4930.03	29.2485	4322.96	72.99	3615.93	43.085	5028.9	55.0195	8123.86	85.997	9688.22	62.677	7257.5	22.91	6708.76	78.286	6115.53	58.749	6153.04	39.311	6184.8	50.62	6289.44	47.4795	6599.05	73.809	14076	185.565	6445.38	59.1615	7039.82	109.504	4652.42	53.276	16640.9	144.621	5799.62	49.0745	4063.35	83.0025	3907.38	47.5145
ns	complement C3a	86.66	1.7935	84.5	2.406	187.57	2.89	587.88	3.764	36.61	1.105	251.73	3.981	151.49	3.747	193.78	2.2245	148.18	2.218	282.59	7.6685	160.01	2.9355	265.04	7.875	101.71	2.407	138.99	2.432	170.8	3.1365	528.65	8.631	356.56	6.3735	287.36	5.7025	286.38	4.819	393.4	5.7725	238.7	3.216	527.02	9.953	83.62	2.8335	225.73	7.1055
ns	complement C3b	1964.98	38.776	2958.71	36.521	3332.12	58.691	3000.71	23.551	1576.14	31.48	2164.7	30.4375	3078.17	69.9665	4364.81	63.219	5324.24	55.1505	4994.4	39.3965	2279.41	48.735	4177.33	27.353	1360.83	40.5695	3890.92	51.608	2237.35	53.0395	3631.82	71.059	5170.53	109.215	2717.36	71.85	4543.44	62.987	2952.12	41.587	10337.1	158.502	4476.6	122.966	2774.09	59.6485	2698.97	86.092
ns	complement C4	2552.96	28.4635	3146.2	50.846	3640.86	49.632	3062.82	18.9945	954.46	23.1185	2241.89	27.303	3549.04	53.7825	4477.41	52.4235	6061.66	36.9905	5131.78	92.0145	3532.34	69.919	23700	63.6335	2499.32	40.8605	4067.11	63.4635	3780.98	61.777	4115.62	49.4465	11225.3	83.179	3056.6	60.5995	5432.27	65.2345	2895.6	28.1105	10707.2	106.285	4087.23	81.7695	2785.5	63.7985	4450.26	59.366
ns	complement C5	3538.39	47.8265	5423.28	52.071	6717.94	52.2225	4391.02	28.669	5222.61	34.8605	3790.36	36.1225	5621.85	58.1385	8046.88	68.4415	9361.57	92.7415	8818.07	60.118	6407.68	68.0685	7483.37	42.0515	5377.36	53.933	7380.52	52.1025	8583.01	52.7045	6696.71	81.294	13084.6	66.96	5812.75	68.027	8848.81	109.103	12747.9	86.714	16994.4	109.367	6563.21	77.2065	4411.54	61.537	4315.25	36.8465
ns	complement C6	1678.42	26.062	4358.41	32.8285	3826.22	40.065	3723.72	23.281	3539.88	31.2445	2897.91	28.6865	3176.25	59.268	5825.35	65.9645	5619.61	61.1045	5876.81	82.319	4008.02	59.925	4685.62	78.8295	4072.41	82.978	4506.32	64.243	4231.83	56.4385	3837.74	71.473	8885.83	106.165	3516.9	79.091	5137.8	53.0805	3452.54	32.949	11337.5	94.374	3912.44	104.353	2512.74	69.745	3215.16	59.236
ns	complement C7	928.89	11.7795	1560.89	18.9845	3143.95	48.268	2321.17	15.6765	2033.37	50.958	1585.24	22.394	1571.64	36.046	2856.91	27.8365	3013.54	28.9365	3600.27	44.042	2066.03	27.1135	2680.02	42.3215	2853.25	47.581	2531.62	58.1055	1985.64	29.609	1900.21	44.752	6069.41	105.803	1642.02	43.0105	2675.8	58.8585	1748.54	24.7965	5918.03	99.7205	2123.35	33.3275	1283.43	41.3495	1183.13	39.4325
ns	complement C8	1671.22	26.023	2782.09	49.0625	3171.99	34.768	3206.55	21.5265	3163.74	38.107	2340.13	32.387	2994.1	61.6985	4820.96	36.92	5315.34	51.509	5144.47	81.823	3571.14	54.5605	3853.31	60.692	3703.67	87.515	3460.69	54.383	3381.02	69.2495	3408.84	55.867	8508.27	40.081	3103.65	53.792	4443.27	63.224	2957.88	31.605	8523.64	112.304	3244.61	60.57	2104.19	41.59	2118.18	47.031
ns	complement C9	2604.51	22.756	4101.39	41.542	5433.12	53.233	5542.11	29.323	5850.76	58.95	3808.5	33.243	4398.35	38.377	6589.26	64.5445	7062.55	46.9065	7506.48	16.071	4565.46	35.4835	5783.86	46.7695	4192.57	17.565	6820.7	37.695	5053.94	37.2085	3910.76	51.8995	12317.9	111.235	3699.31	54.6925	6476.17	34.3815	3770.67	36.462	13036	111.013	3906.26	46.948	3411.56	60.6095	2995.11	27.5185
ns	CRP antigen	2018.28	30.975	1858.92	46.495	4865.02	56.4015	3124.1	20.708	2467.03	38.203	3626.7	47.021	3316.55	64.5455	2676.38	70.355	5109.11	49.9155	5942.74	79.6895	2530	59.7935	5157.07	79.714	1888.65	28.6205	5753.18	97.1315	2872.84	59.2145	2715.58	43.115	12493.5	24.285	1907	49.6265	7614.33	68.8535	1906.47	30.4315	18178.5	63.821	1954.1	93.4005	4553.42	35.727	3108.52	69.421
ns	Cytochrome C	147.24	2.2305	5.77	2.0735	111.64	3.0095	1683.66	13.1415	52.49	3.511	292.16	5.1375	130.18	3.462	80.57	2.6095	29.11	2.464	294.67	9.915	43.73	3.6265	86.56	5.1955	60.96	4.4655	124.74	5.4315	32.38	2.983	10.81	1.58	94.24	4.423	47.59	2.147	129.43	6.249	725.93	9.1935	126.85	5.8605	32.11	3.734	7.83	2.6145	0	2.658
ns	Decorin-bovine	33.75	0.6865	26.5	0.673	171.73	2.9145	232.72	1.3245	42.84	1.041	85.84	1.2545	56.05	0.8845	250.43	3.5525	237.42	1.936	263.18	5.4315	223.27	3.198	402.22	7.9355	168.61	2.528	130.52	2.184	209.64	4.784	178.04	2.973	291.55	4.347	1398.4	21.147	243.82	4.32	295.13	3.862	157.56	2.0585	492.07	10.74	49.21	1.0445	835.77	15.2345
ns	DGPS	221.2	4.6525	27.6	1.9845	226.1	2.026	3581.81	24.146	18.65	2.3085	733.27	9.8105	144.46	3.3805	30.75	2.115	0	0.516	78.28	0.825	0	0.914	113.81	2.1595	0	1	33.52	0.9115	0	1.256	41.35	0.4205	81.15	1.3645	28.1	2.946	45.27	0.6955	722.71	5.5955	0	0.8095	0	0	38.67	1.6535	0	0.872
ns	dsDNA	970.74	13.432	1072.76	14.7745	3193.39	14.383	2602.9	9.961	1512.6	20.571	1969.64	21.695	7262.93	35.7075	3002.54	7.835	4545.92	12.388	8454.68	21.1335	1568.74	7.036	9031.45	17.846	2369.93	5.0935	3725.09	19.5085	2154.43	4.5855	1794.48	5.36	7292.39	16.047	2211.45	5.8125	17089.2	28.4695	8057.82	25.305	5125.93	30.6295	17638.4	27.1975	4990.04	31.1395	8736.24	5.662
ns	EBNA1	555.31	6.463	619.51	10.26	782.76	11.148	4440.23	24.869	1160.93	34.835	606.16	8.165	735.05	17.951	2760.42	30.4075	1164.53	17.55	1310.81	35.8305	1072.23	20.603	902.92	16.5245	619.97	10.1065	872.47	8.8895	761.84	16.526	637.51	15.2455	1576.26	37.547	782.4	21.9945	1004.36	26.4475	656.31	9.18	1899.29	49.9415	686.51	20.363	818.89	14.4745	410.75	12.9535
ns	Elastin	526.79	13.2045	717.67	9.6175	827.43	17.639	2992.1	20.247	552.86	13.66	922.02	17.214	758.14	22.975	1531.4	26.4975	1527.09	34.482	1496.94	27.4985	909.63	22.32	1064.32	30.2605	986.38	25.774	937.92	32.4765	1139.1	26.5785	1078.88	23.3165	1855.1	48.378	1299.8	13.73	1292.95	34.984	1603.62	24.6365	1978.12	59.724	877.11	20.8515	566.23	28.619	957.38	21.487
ns	Entaktin EDTA	461.06	8.529	398.96	6.6065	557.37	11.4665	2752.62	15.502	250.37	7.9425	661.06	11.2955	491.03	8.1825	723.19	10.0425	835.65	5.433	694.6	14.092	753.15	13.375	550.05	4.15	510.45	6.989	448.91	10.32	594.32	10.895	840.8	15.818	978.29	9.1415	526.51	8.8125	595.72	2.424	798.92	10.0715	5198.74	42.8495	392.15	12.9055	471.32	13.286	471.26	12.6315
ns	Factor I	530.51	8.351	729.65	12.0465	1031.18	14.324	1192.05	7.6245	619.67	9.4545	749.08	7.3645	836.76	5.1325	1051.18	12.487	1367.95	18.299	1338.92	17.492	951.29	11.6935	1113.67	8.99	668.88	9.8075	1269.04	14.1745	866.76	8.764	1055.66	16.1005	2525.25	22.8685	740.67	12.572	1389.12	19.9875	822.2	6.3	2895.1	29.0515	859.13	18.545	778.32	17.2075	595.84	9.365
ns	Factor P	206.28	3.2605	274.12	3.173	455.43	5.8025	793.76	4.5375	293.48	4.815	410.09	5.0465	320.18	5.33	546.01	9.9455	456.33	6.2665	836.02	14.619	443.17	9.977	498.45	9.043	393.96	10.3855	520.21	9.0695	370.32	7.7875	381.47	7.93	809.68	15.651	316.76	5.3885	742.91	9.79	473.03	5.0215	874.98	11.054	438.98	11.961	238.73	8.7725	375.42	10.355
ns	FactorB	1218.84	13.1005	1776.41	39.6905	2519.68	35.3545	2848.54	17.8315	2287.83	50.8295	1711.01	24.162	2069.19	39.1355	2996.19	62.953	3779.68	43.85	3518.92	85.313	2505.23	49.944	2910.09	80.0055	1930.32	51.1355	3635.67	50.3295	2463.74	52.1705	2138.18	42.5275	6044.89	43.948	1609.89	28.5535	3602.65	53.0835	1718.11	20.039	8030.09	46.2385	1349.18	45.922	1771.16	49.049	1411.84	20.542
ns	FactorD	22.57	0.4895	10.51	0.2775	24.99	0.5475	190.6	1.411	8.17	0.463	56.61	0.7535	11.97	0.485	41.72	0.9085	15.29	0.2885	24.27	0.316	0	0.026	17.83	0.7085	0	0.027	15.74	0.2775	2.13	0.1505	7.99	0.289	39.15	1.2285	5.94	0.359	18.24	0.934	40.03	0.7335	9.71	0.227	12.06	0.5225	0.97	0.232	1.01	0.231
ns	FactorH	1351.28	15.3505	1845.92	33.015	1972.31	33.2575	2162.03	14.2825	638.13	20.06	1209.87	15.8215	1647.82	33.052	2422.42	44.035	2948.69	38.4155	3201.2	59.4235	1326.42	29.672	2442.87	18.552	996.76	22.375	2751.73	40.692	1405.5	22.8455	2369.6	34.9885	5334.03	44.8085	1498.92	41.8415	2797.33	29.6645	1628.59	18.2375	6158.19	36.6995	2012.82	55.856	1286.46	40.2125	1434.29	41.576
ns	Fibrinogen IV	2408.29	37.548	3621.67	32.5755	4446.78	47.0585	5463.76	40.727	3095.41	59.5985	3475.48	55.257	4109.92	73.079	6393.46	75.504	9010.44	78.527	7988.07	66.4065	5875.83	68.207	6132.78	87.2415	5321.46	87.8865	5675.64	46.0035	6080.48	66.1385	6468.16	46.0505	10411.1	95.292	6759.02	88.342	7156.19	92.89	5720.6	49.673	14896.4	185.002	6480.99	61.5995	3655.29	89.8715	5368.7	45.912
**	Fibrinogen S	10518.2	34.45	11692.9	134.241	14346.8	84.614	11937.5	85.817	13278.6	117.124	11199.4	109.856	12466	130.5	22278.2	131.356	28320.8	124.718	24376	132.484	18488.6	127.103	19589.7	69.259	17834.5	149.61	20588.5	69.7715	18912.6	200.371	19964.3	156.739	36899	173.786	20686.1	148.284	25367.3	155.411	17635	119.857	46522	167.871	20132.8	132.507	17668.6	58.9965	14931.6	90.3925
ns	Fibronectin	1545.84	24.7985	2174.23	39.454	2606.79	45.353	2346.04	15.0465	904.35	27.0595	1781.18	26.4185	2274.97	48.9185	3408.2	39.97	3947.09	62.8695	3899.15	106.254	3107.75	76.824	3518.63	36.673	2596.15	81.117	3172.41	26.0885	2654.43	69.058	3670.07	64.3815	6442.42	67.651	2301.93	60.1765	4167.73	41.561	2500.06	23.3795	9610.52	94.6825	4029.21	77.215	2088.52	51.9765	18029.8	179.361
ns	GBM (disso)	609.13	9.205	799.62	5.018	934.03	9.799	3718.24	22.8445	369.79	7.43	1243.29	13.116	686.5	14.318	1070.24	13.3915	1693.71	29.7195	1462.26	31.755	1182.94	24.088	1070.08	24.7145	988.09	7.655	1213.17	17.8215	892.78	21.57	1251.99	15.7535	1716.51	31.5945	1312.52	16.079	1370.34	26.7225	1425.09	14.708	2195.55	44.339	4177.28	31.6895	780.21	18.119	729.88	10.199
ns	Genomic DNA	596.94	8.103	434.56	10.8925	3282.9	37.225	1239.83	7.8095	447.14	15.957	743.78	9.717	3147.76	35.4	4166.72	23.5475	3267.56	27.5855	4888.09	75.636	2326.27	29.772	5351.51	43.127	2991.07	25.3085	2807.55	40.704	2919.01	34.9835	2438.78	23.9495	5837.15	50.5705	3804.38	34.125	5341.25	36.7255	2253.63	16.0965	1096.86	17.537	4187.58	45.423	1212.86	29.9485	8944.79	15.6085
ns	Gliadin (IgG)	190.75	3.0285	148.58	3.179	291.61	4.745	1830.94	13.056	110.33	2.538	874.78	8.495	220.22	3.6865	353.91	4.7005	312.64	3.3275	405.33	8.7145	285.47	4.9605	233.86	4.759	283.77	6.0445	247.77	2.4885	209.16	5.477	141.69	3.965	310.46	5.21	313.77	2.383	306.27	6.1475	579.38	5.869	440.4	8.6265	344.11	5.9675	115.79	2.7175	140.97	2.1305
ns	Glycated Albumin	1906.57	19.5105	3159.94	51.6175	1618.76	22.201	3302.03	21.636	1398.64	40.2355	1027.97	17.018	1782.22	23.0115	5278.05	37.771	4163.05	39.089	3104.32	44.095	2201.27	20.0215	1922.34	17.249	2274.25	18.5915	1674.9	28.939	2328.99	22.3635	2605.6	33.537	6098.8	58.781	3001.75	14.9945	2677.34	22.9585	2912.57	17.6805	5082.27	54.22	2025.59	9.7075	1228.51	29.7625	2026.59	10.6575
ns	GP2	659.02	11.5495	1054.16	15.182	1582.5	24.1555	1664.66	9.1245	1042.54	27.6635	1084.97	15.6595	1100.43	26.5785	2012.1	22.5005	2878.96	39.852	2711.18	56.978	1745.05	35.3055	1779.5	47.169	1867.44	33.2775	1654.15	30.755	1852.85	31.6395	1450.93	33.402	3393.25	61.891	1855.13	13.9	2093.4	46.556	1557.6	15.4805	4488.85	136.79	1633.96	17.745	1052.52	27.6735	1078.57	15.846
ns	gP210	91.46	0.289	37.32	0.0555	42.1	0.2835	329.32	1.266	2.7	0	124.51	0.53	67.6	0.1415	107.86	0.6215	128.7	0.3555	88.77	1.0355	113.4	0.486	40.54	0.3805	85.28	0.2175	55.6	0.921	152.5	0.5925	110.93	0.3025	145.64	0.494	130.92	0.5885	117.74	0.863	214.04	1.006	114.95	0.7805	77.46	0.39	41.09	0.297	79	0.4025
ns	Hemocyanin	523.44	3.0835	546.27	4.8445	990.97	14.73	1704.08	11.542	671.19	15.8165	855.1	13.679	653.18	14.542	1100.57	17.3395	1719.21	36.849	1798.64	42.2725	1160.82	26.66	1629.02	37.142	735.97	12.9015	770.52	24.398	970.38	33.4395	1141.36	22.627	1879.08	19.229	3077.44	35.467	1468.11	33.7185	1210.51	16.142	2602.67	50.672	1775.74	42.691	716.21	22.5165	837.89	25.0575
ns	Heparan HSPG	2095.07	27.685	2246.05	30.848	4645.51	48.553	5167.86	33.286	2276.15	43.964	2600.11	33.645	3008.83	52.31	7632.23	47.8855	8952.98	46.623	8638.94	41.4795	6426.44	46.1445	10239.8	95.147	6602.68	45.1845	5042.83	59.789	6581.27	35.397	4920.24	34.558	12375.9	59.592	15334.8	50.8525	11743.8	54.6855	8871.96	45.0315	8423.81	56.4115	14222.3	70.429	3706.06	48.305	10286	33.9635
ns	Heparin	52.49	1.774	5.87	1.518	103.19	1.833	418.12	3.0145	22.13	1.969	93.06	2.105	46.1	2.383	155.12	2.0625	280.83	4.068	153.72	7.537	135.3	4.7265	259.73	5.692	133.52	5.914	75.1	2.9095	153.53	4.537	66.93	2.422	226.62	7.507	236.02	7.5095	173.64	1.6195	204.41	3.7095	103.73	4.262	245.65	5.113	28.97	2.284	95.45	4.724
ns	Heperan Sulfate	121.33	1.762	63.63	1.647	206.9	3.1735	556.71	1.943	73.29	1.0135	178.81	2.605	117.94	1.8265	250.83	3.891	361.01	3.7595	259.46	5.6085	201.02	3.015	578.36	12.7465	158.4	4.3855	142.2	3.602	219.18	2.179	159.97	2.3505	465.97	8.0885	1295.64	13.839	391.02	6.9465	399.26	3.9105	163.19	4.4865	692.8	9.2075	76.41	2.8675	263.28	3.2145
ns	Histone H1	0	43.476	0	36.267	0	8.2795	2901.33	9.8665	0	39.4855	0	20.685	169.15	17.269	1861.76	10.789	1372.43	12.357	177.79	7.6665	2095.15	24.029	102.3	6.7195	858.33	7.143	0	12.5055	1850.14	14.226	3216.43	19.9085	4548.27	26.862	1313.59	10.9475	1919.03	10.48	0	7.401	2603.33	33.7095	1899.8	7.332	742.1	29.503	498.63	1.9265
ns	Histone H2A	1815.51	7.691	722.1	8.0005	1577.12	15.1945	5922.01	15.4065	533.01	11.3065	1815.15	11.64	1396.92	8.8635	18924.8	127.3	17534.4	88.887	3424.34	12.2035	2017.17	27.919	11887.8	46.0735	1645.16	9.8805	1431.62	13.015	1782.62	18.1595	2645.66	17.2855	10870.4	56.689	2591.65	9.6045	55153.8	162.004	4488.44	10.239	8689.75	33.9845	4770.41	20.821	1725.05	11.57	1250.47	6.292
ns	Histone H2B	769.4	13.626	471.97	9.5545	896.09	12.9185	3615.54	15.875	509.99	13.7075	985.94	16.0895	920.61	23.8975	1407.38	19.8415	1968.66	33.0065	1440.91	39.48	1500.67	35.3055	2552.17	38.2	566.28	18.4035	790.54	20.5695	770.34	23.1625	950.92	25.5355	2091.61	48.4575	1088.34	17.106	1654.43	15.6065	1235.26	17.725	1345.44	34.703	795.77	11.319	721.94	28.29	433.32	12.7895
****	Histone H3	0	23.2195	0	61.025	0	51.1615	2010.66	3.3525	0	37.4785	0	36.4425	889.46	68.918	37168.2	191.555	17442	104.338	3356.05	106.12	15370.2	163.424	24387.6	88.047	3532.59	93.187	0	71.032	3856.81	93.1855	2288.85	61.3455	11783.2	99.986	1117.73	64.8295	55038.1	127.421	3276.88	69.214	40867.2	393.115	8678.06	226.412	1084.8	118.563	0	90.847
ns	Histone H4	190.19	3.127	200.05	2.996	185.01	3.126	1154.32	6.552	40.24	1.0985	226.45	3.663	123.07	2.1555	2241.29	22.936	1665.43	17.6865	403.18	3.7895	224.82	4.1885	963.13	9.9425	354.77	5.4735	109.73	1.836	697.92	10.081	350.99	3.865	194.54	1.6485	1905.89	31.7545	4697.49	32.773	895.84	10.045	141.7	2.2545	638.97	8.3065	97.6	2.975	1063.3	22.1735
ns	Histone-total	149.59	8.5625	229.35	22.1435	533.04	10.41	3686.4	27.264	75.98	9.558	844.78	19.8075	308.54	18.198	6333.11	58.5075	7050.87	42.972	1566.63	19.686	1076.45	14.584	5085.9	36.165	1780.53	35.5555	351.73	4.874	2556.57	39.357	605	16.2285	6012.39	42.109	633.27	12.9035	17832.7	106.499	1655.05	20.653	4744.34	24.736	1857.47	23.4415	448.57	6.0445	502.13	14.375
ns	Intrinsic Factor	653.01	9.7395	1113.06	28.424	1277.11	21.7785	1149.04	7.114	1026.51	29.5295	855.68	13.4435	1270.32	34.292	1975.26	21.594	3027.2	50.8045	2471.71	61.6065	1903.8	40.904	1635.77	38.3975	2258.16	50.0235	1355.44	25.177	1812.43	44.6565	1384.72	14.789	2646.85	40.1785	1200.24	22.77	1962.45	23.5755	1089.94	17.542	4038.45	58.734	1858.42	46.82	1022.86	26.37	968.07	27.0795
ns	Jo-1	2526.05	45.66	3725.57	66.448	4144.35	37.7685	5123.66	35.4265	2965.68	74.4905	3334.12	39.7875	3921.5	54.4015	6551.18	79.929	8311.15	65.3	6607.02	96.797	6118.76	70.8295	5496.62	93.2985	4554.2	90.4555	6472.49	89.9895	4979.99	63.977	5451.03	62.182	9326.46	145.745	5730.86	92.403	6001.11	81.094	5928.17	67.0295	10364.9	161.573	3574.56	84.6475	4336.69	57.922	3605.68	60.57
ns	KU (P70/P80)	609.59	8.527	921.99	18.449	1090.16	14.806	1366.67	7.8795	807.71	16.7495	846.73	10.5925	1164.06	20.893	2100.36	33.357	2558.34	36.112	2228.4	50.4025	1976.3	33.2215	1704.73	47.435	1381.42	30.642	1379.4	30.391	2087.56	35.5245	1515.04	34.3935	3680.33	82.3755	1605.49	18.942	2059.29	53.3565	1465.53	15.8615	4474.05	39.262	952.68	7.362	1101.03	31.6955	1300.98	31.503
ns	La/SSB	1315.54	16.63	1723.01	27.751	1396.38	22.7755	3670.15	26.078	2097.48	46.553	1794.74	22.1955	1978.69	37.3145	3452.13	30.894	3001.75	23.6105	3243.09	29.8315	3862.61	31.0685	3317.44	45.3995	2621.97	31.0315	1930.69	26.125	2725.59	27.0455	2315.47	30.2035	5156.67	40.7825	2776.75	20.0785	3325.55	31.238	2818.37	19.6985	6899.08	59.806	2475.38	22.4295	1537.29	31.6535	1461.17	12.685
ns	Laminin	241.34	3.685	323.8	6.1715	444.83	6.4835	2176.35	14.2435	276.38	8.924	685.94	10.214	369.27	9.9655	563.36	9.776	859.51	14.935	818.03	23.82	522.51	8.4975	485.4	8.611	576.96	15.5165	534.5	15.14	487.69	11.1895	498.63	9.343	765.79	14.7795	500.6	7.4545	479.77	10.1385	561.58	7.8895	912.32	20.8805	410.33	9.4895	245.43	5.9165	295.57	6.4305
ns	LC1	3963.69	19.681	3055.78	47.2235	4071.8	55.7215	5870.05	18.885	2700.41	36.9865	2738.56	33.5705	3080.66	34.0425	4032.53	30.3825	10025.7	99.819	5701.37	78.5725	4939.79	70.033	4271.64	58.569	5645.17	29.0375	4081.95	58.2455	4914.47	72.524	3873.21	44.2955	7969.74	69.7205	8496.62	46.1695	4894	73.0205	4066.04	42.6025	11305.8	87.197	4573.19	62.3785	2761.67	66.2875	2771.15	48.5535
ns	LKM1	346.67	3.9165	621.59	4.0305	191.44	0.686	446.93	1.7475	601.66	2.0305	124.54	0.646	604.24	3.8085	841.04	5.5225	2360.41	5.2135	399.1	0.1665	924.98	3.721	284.68	0.4405	750.3	3.9605	340.46	1.4855	1016.31	6.6265	1005.28	3.6885	1494.28	3.715	1040.66	5.8825	937.43	2.9015	1306.77	5.453	1249.41	1.7885	677.07	4.265	215.13	1.116	596.02	5.217
ns	M2	524.39	10.5025	874.46	26.995	832.12	15.14	1080.03	6.7655	647.67	22.097	707.13	11.0975	1244.52	29.4095	1373.75	28.8225	1946.93	41.299	1765.3	70.3695	1989.3	43.2115	1298.9	50.982	1257.19	28.0195	1230.88	29.155	1440.13	35.1175	1204.23	22.3275	2198.49	47.2875	1098.6	19.47	1635.43	47.0905	1105.24	12.6155	3142.71	51.196	1107.53	32.9275	836.65	30.118	969.84	27.6
ns	Matrigel	3006.04	33.123	3538.38	67.617	4990.07	66.0255	4100.99	27.2435	2985.21	43.9695	2734.67	33.265	6260	49.2985	8535	71.0995	9252.76	36.66	9910.25	64.4355	6376.65	49.18	8431.55	74.261	6500.39	46.014	6003.25	70.662	6700.12	48.276	6375.17	44.0035	12964.1	82.2005	8400.84	39.383	10419.9	44.945	5939.17	35.8705	12525.4	97.953	9862.03	47.5805	4156.77	24.29	13566.3	39.2965
ns	MDA5	219.39	3.9805	205.79	1.738	537.46	7.4035	692.05	3.641	224.32	7.3205	351.07	4.5535	400.97	8.846	856.27	13.987	807.47	15.239	760.14	22.919	606.4	11.4805	893.83	24.247	565.93	16.423	480.68	9.3825	649.39	16.8725	566.58	8.5265	901.49	21.4535	488.52	12.2555	824.59	16.9755	452.07	6.0435	594.65	21.3385	470.53	12.4285	205.95	3.923	2612.63	48.555
ns	Mi-2	87.51	2.233	80.79	2.37	137.19	2.5435	245.84	1.565	98.72	3.448	344.04	5.508	149.23	4.2665	163.39	3.9125	197.6	5.2325	236.17	7.724	192.46	5.7605	156.61	6.881	147.17	5.594	134.7	2.372	174.71	4.843	138.52	4.3105	241.81	8.4505	148.41	4.9025	187.54	7.626	145.56	2.3005	318.94	9.2155	99.23	1.483	87.79	3.779	100.46	4.2415
ns	Mitochondrial antige	1184.83	19.47	1855.43	28.455	2004.78	38.719	1844.1	12.71	1358.44	43.2925	1206.08	18.1685	1896.3	53.6755	3046.99	52.761	4363.47	114.904	3281.23	41.766	2539.08	67.0125	2647.92	69.7095	1623.58	57.167	2814.87	35.2695	2472.57	37.313	2556.19	49.3595	6259.77	142.696	2046	62.06	3183.59	64.6375	16237.4	109.787	7814.59	104.007	3723.55	140.317	1621.37	65.6975	1743.69	54.095
ns	MPO	642.04	7.6815	981.2	14.0085	1135.55	15.867	1333.76	8.4115	866.49	22.5255	1382.14	19.696	1736.04	35.6395	1992.74	30.2955	2541.98	39.466	2285.13	65.1885	1868.2	43.382	2123.26	50.051	1355.95	9.32	1530.17	15.97	2068.39	38.8935	2322.92	25.988	3586.04	35.596	1284.88	30.298	2005.45	36.303	888.71	10.9055	4028.07	77.912	1064.47	24.4905	1043.02	15.3785	942.77	23.3225
ns	Muscarinic receptor	600.39	5.5415	1069.44	16.2605	759.86	11.7405	1702.71	10.703	776.61	16.3075	579.73	6.991	1377.27	16.799	1747.5	25.0495	1640.71	22.533	1793.89	35.9415	1433.73	25.195	2916.01	58.289	1192.29	15.3325	1123.14	16.77	1152.03	13.0145	1119.49	21.881	2888.24	31.7895	1202	20.856	1371.48	12.358	916.09	9.7835	2071.73	22.217	4644.58	56.331	662.61	15.2415	852.31	16.292
ns	Myelin basic protein	169.67	1.2665	202.48	6.0255	327.9	6.946	739.61	4.3605	220.09	10.012	273.63	5.1105	197.82	6.9885	420.1	13.151	253.69	6.7835	385.26	12.2455	368.1	7.1165	302.68	14.6965	185.61	9.709	298.34	7.825	275.86	11.283	396.18	12.0335	843.74	22.257	452.93	11.724	576.94	22.8785	311.48	5.117	598.05	5.8025	245.24	14.224	315.77	12.2005	291.85	14.5095
ns	Myelin-associated glycoprotein	8015.05	79.0615	6666.06	79.3175	5075.65	75.5365	5399.14	34.1315	5712.7	86.163	15624.4	126.894	6681.19	66.4105	8197.95	134.774	12360.5	103.157	11922.6	86.4945	8263.99	115.609	9391.86	232.488	16437.7	129.866	7098.87	57.745	7740.8	65.2625	8864.02	94.6335	15727.8	116.243	7481.41	118.665	22489.1	128.438	5332.23	51.6625	19168.4	154.897	11320.6	157.505	5714.17	119.133	5732.46	71.3365
ns	Myosin	1694.39	21.083	2986.58	42.301	2715.21	28.463	2586.98	20.1055	2344.96	21.2265	1734.07	18.7095	3076.85	33.944	5612.43	39.167	7084.77	23.395	5470.77	20.823	4514.99	31.432	4485.03	83.6355	3947.95	45.662	3886.85	54.4785	4406.79	60.94	4128.98	62.5125	8338.93	47.585	4367.73	75.9285	5766.34	66.293	4716.37	43.069	11604.4	81.325	4448.05	37.2985	2834.49	39.0365	3342.13	31.658
ns	Nucleolin	157.8	2.692	103.69	2.524	210.43	3.523	2213.1	13.344	69.42	2.2025	530.37	7.808	196.33	3.81	201.09	1.9825	181.53	3.202	267.15	2.985	144.03	1.7295	190.32	2.996	95.68	0.883	151.06	2.7615	135.74	2.339	122.76	1.4065	297.68	4.935	129.57	1.0755	162.1	2.059	482.44	4.117	263.96	4.3355	102.47	0.6695	82.15	2.2585	61.58	0.713
ns	Nucleosome antigen	1443.08	23.7825	1351.2	27.9655	4293.69	52.451	2022.67	13.161	1063.94	36.543	1840.86	30.4935	3366.56	44.927	5935.41	45.184	7316.72	67.554	9439.12	72.3525	6041.12	50.7155	10525.5	59.234	5624.58	32.4955	3693.58	55.7715	5194.44	52.1175	4184.27	35.613	7432.7	68.062	6501.62	37.272	14035.6	76.9385	10301.3	57.445	6930.86	81.151	18697.3	75.124	3377.63	66.1025	11691.5	32.546
ns	Nup62	100.35	1.2655	154.81	2.224	226.02	2.539	396.49	1.987	141.76	3.435	199.12	2.5045	177.31	4.2965	308.7	4.3515	520.1	9.647	375.46	5.6595	311.52	5.358	304.91	7.402	267.55	4.8815	183.45	2.8575	292.42	4.8615	414.65	9.583	445.09	4.5595	275.42	3.226	354.09	7.592	532.72	4.253	712.52	21.024	282.26	2.908	163.7	3.466	193.36	4.307
ns	PCNA	2949.38	42.9405	3024.31	44.9095	4083.74	52.655	4579.89	31.032	3126.77	30.757	2733.41	36.215	3483	56.346	5061.79	50.4805	5972.99	53.335	5962.66	73.885	4561.02	46.4355	4470.21	82.799	5164.69	102.258	4421.53	65.3195	4499.1	64.319	3592.28	60.6145	8807.27	169.693	3877.96	41.787	6052.86	66.0055	4355.92	61.7285	10840.8	139.415	3613.82	99.95	3449.48	89.424	2911.78	54.042
ns	Peroxiredoxin 1	3896.03	53.6735	7157.16	62.7005	6771.09	83.5945	6663.72	38.786	6601.93	87.409	4883.12	68.0255	7775.66	73.556	10133.4	98.9095	16132.1	108.422	12400.7	194.474	10763.9	102.675	9627.76	137.802	8721.13	104.612	10364.7	139.427	9282.63	177.859	9830.08	154.187	17437.1	150.632	9756.28	57.6115	12666.7	179.178	7672.6	65.3845	23997.1	175.985	7284.86	137.582	7052.92	111.546	6034.54	83.725
ns	Phophatidylinositol	70.19	1.199	13.49	0.224	76.78	1.062	509.61	2.738	10.86	0.337	169.94	2.5545	40.37	1.0155	42.83	0.4245	0	0	11.29	0.3965	7.82	0.1955	15.03	0.308	13.26	0.474	24.8	0.7465	17.38	0.3745	26.24	0.367	58.67	1.4455	94.83	0.804	84.51	1.6365	163.8	2.0135	13.68	0.175	92.54	0.8105	18.82	0.8675	40.4	0.6215
ns	PL-12	394.13	7.765	506.48	9.33	741.98	10.465	3913.2	21.6105	523.66	15.586	1052	16.192	770.92	24.6095	839.67	12.9715	1146.87	27.277	1252.63	39.7485	957.58	22.482	819.18	28.2285	706.44	22.672	742.57	19.381	782.99	16.8135	678.41	17.611	1225.95	31.9865	912.45	16.551	996.5	29.259	1494.98	19.862	1794.37	38.2415	644.53	29.128	491.77	13.097	530.47	18.2415
ns	PL-7	1323.93	21.416	1771.91	20.177	2410.72	23.5755	4468.88	28.2165	1743.74	28.807	2210.3	23.4885	2185.07	27.432	5736.71	62.8695	4862.53	43.3045	4396.64	32.8885	3186.07	39.773	4196.52	31.4545	2836.13	57.027	2755.49	36.3195	2967.87	37.2025	2922.15	34.1285	6410.2	75.969	2935.91	41.615	4513.06	64.9275	2757.25	31.8205	8548.42	51.0475	1798.13	42.3425	2388.66	31.4775	1768.31	33.978
ns	PM/Scl-100	1540.42	22.9635	1587.31	26.477	2080.35	32.4675	6734.17	39.9525	2055.39	49.209	2263.75	27.742	1804.76	36.9145	3167.66	37.1495	3601.02	58.4645	4238.79	62.1605	3626.46	50.8025	3377	41.098	2634.14	41.522	2465.26	51.8865	3042.05	43.692	2581.81	39.879	5890.73	96.492	2781.39	29.223	3618.23	75.57	2759.61	26.117	8340.92	78.5645	2226.31	55.437	1985.97	54.278	1743.68	41.5745
ns	PM/Scl-75	861.04	10.866	1108.44	25.0845	2778.75	30.574	1077.61	4.516	829.84	22.133	1064.28	13.3985	1356.53	30.832	2047.83	37.397	1972.05	35.06	2345.17	77.338	2034.81	43.774	1534.98	38.667	1394.91	46.267	1509.01	22.4635	1658.52	41.1265	1364.08	32.353	2543.19	38.107	1283.91	26.523	1891.18	32.1975	1338.43	12.5175	3709.28	56.5375	1718.98	28.8045	1090.46	31.432	1160.64	19.802
ns	POLB	520.77	7.7505	402.14	5.387	551.31	7.9325	1093.95	6.3775	540.39	5.8375	512.41	7.328	662.69	16.188	768.63	9.098	825.32	7.404	1141.52	18.687	1024.26	18.88	823.53	13.4445	425.15	10.042	704.79	9.5465	671.95	14.9445	427.59	5.787	1219.36	16.5445	430.44	8.5755	741.1	17.1775	544.17	6.652	1502.42	37.8225	556.94	16.0625	368.73	8.507	340.76	9.788
ns	PR3	117.39	1.921	121.31	3.2045	158.92	2.19	513.84	2.9245	92.13	2.0665	253.83	3.6005	179.91	4.011	204.42	4.7205	401.68	8.472	292.04	13.0405	259.1	6.4845	259.49	11.329	208.86	7.956	170.35	5.4575	251.09	8.7115	231.9	6.683	393.61	12.235	244.74	5.6415	292.18	9.256	228.14	2.403	542.07	17.276	136.68	6.184	149.36	4.8405	116.32	2.8945
ns	Proteoglycan	109.66	1.7875	75.28	2.082	1431.23	25.693	916.9	5.07	68.64	1.7015	305.19	5.0095	180.92	5.0715	1169.17	12.0045	2432.1	54.7405	2454.97	57.4615	1453.45	29.7015	5466.05	66.575	2064.34	9.696	716.2	12.144	923.92	17.776	494.78	8.375	1564.08	12.558	3011.74	22.081	5198.37	63.1495	2732.33	40.4675	1141.67	12.776	8737.82	97.6155	338.23	12.6985	332.65	12.5615
ns	Prothrombin protien	1227.99	19.7355	1914.81	31.3255	1614.46	20.4765	5420.27	26.512	1301.04	38.6135	1440.3	20.956	2165.43	49.9395	4507.67	50.7105	6636.15	85.2375	3771.81	69.569	3730.25	79.4575	2969.98	75.182	2936.24	67.6005	2472.74	44.1105	3467.97	61.798	3355.45	55.784	6014.7	82.259	3729.43	26.273	3581.38	82.283	2752.99	25.2925	6840.65	55.5265	3019.03	38.6025	1817.22	55.6345	3278.56	40.5865
***	Ribo phasphoprotein P0	803.79	12.114	849.4	15.4535	1184.65	15.1845	3118.39	16.6885	978.65	24.848	895.59	11.4525	1197.1	24.3315	14111.8	125.758	2416.55	23.636	9819.51	114.925	3967.11	58.406	8643.51	97.866	10163.2	142.027	1099.84	12.9605	2212.03	33.896	3390.58	43.8685	8744.55	91.3345	2880.86	15.6325	50620.5	178.447	5580.81	55.7285	3915.41	74.579	51802.8	172.585	1022.66	34.481	1470.63	27.472
ns	Ribo phasphoprotein P1	165.46	2.5045	198.95	3.8245	288.56	4.5585	609.07	1.8615	129.5	3.18	280.85	3.806	288.46	8.6835	577.27	9.3555	565.79	12.1275	556.22	16.418	465.03	12.4125	415.42	11.9505	272.67	7.4135	253.16	5.345	299.01	8.4165	329.15	3.811	503.28	10.093	171.55	2.913	2877.33	44.4735	293.74	4.2885	670.3	16.539	3457.16	57.1875	172.42	5.176	187.75	3.946
*	Ribo phasphoprotein P2	159.73	3.0445	217.11	4.779	267.31	5.329	2735.02	9.7855	99.05	3.723	276.2	4.0955	287.82	8.039	9831.97	112.231	566.97	15.7685	7683.84	226.119	2637.8	58.6045	6508.02	111.963	3917.09	11.341	312.14	8.572	1223.63	26.287	1684.15	27.3245	3977.81	57.643	854.43	15.4855	38667.6	305.527	3253.61	27.561	690.5	19.528	43426.3	97.88	180.64	6.4285	721.62	25.4985
ns	Ro-52/SSA	1311.61	9.681	2073.22	17.249	2507.12	15.5515	4591.09	20.755	2321.42	15.4325	2106.84	19.911	2376.12	16.5105	3001.04	22.8785	4293.61	12.6865	4898.75	16.8815	4282.46	16.8085	3961.44	17.23	4356.99	22.888	2898.98	20.835	3905.61	15.6225	3075.75	29.3925	6782.94	81.1415	2880.55	38.811	4609.47	50.232	3330.32	47.073	10797.1	120.194	2336.47	44.3505	2697.41	31.6245	2125.5	34.2585
ns	Ro-60/SSA	161.09	2.38	85.98	0.853	242.78	4.329	2356.18	14.7455	77.04	1.6005	463.99	6.1055	166.41	1.8885	137.46	1.8245	269.2	4.806	324.71	3.047	201.31	1.8865	192.6	3.073	148.97	3.5065	206.33	2.165	224.96	1.7	117.76	2.7265	327.81	2.416	110.21	2.766	218.8	3.8505	331.45	5.1875	493.01	6.466	57.26	1.407	123.4	2.6935	84.02	2.662
ns	Scl-70	822.52	10.7255	957.5	13.5495	1358.27	15.7655	3941.07	21.044	830.02	15.2385	1314.02	16.238	1168.65	19.18	2307.29	23.808	2528.88	15.626	2564.25	21.192	3192.93	29.9575	2326.11	24.4195	2385.87	31.827	1678.78	19.459	1713.21	20.511	2050.46	20.581	3295.29	37.3065	2842.12	28.007	3538.71	47.0975	3169.1	27.6305	4851.12	43.593	1343.63	30.2505	1218.29	21.6575	1185.8	20.655
ns	Sm	132.07	2.8555	129.6	3.4035	202.64	5.0645	601.22	3.8505	42.61	2.0315	241.87	3.9965	162.43	6.024	202.34	4.5835	211.36	7.83	297.39	8.3175	220.15	7.7345	207.44	10.8105	132.05	7.5145	183	4.6825	182.55	5.771	1419.14	36.3695	4978.05	40.966	198.27	7.1725	353.12	14.66	270.18	2.605	24167.5	178.417	182.21	9.8525	96.23	5.385	150.36	5.62
ns	Sm/RNP	2893.74	23.621	5340.49	34.408	3090.15	12.669	9616.19	27.0915	4392.88	34.301	2673.26	10.0825	5806.46	42.0845	9582.03	70.5745	9761.13	69.7295	8514.12	6.5145	7958.94	51.637	8034.48	15.4165	7274.83	43.633	6974.74	16.2485	7342.22	14.824	6887.53	45.378	13787.8	54.578	8520.81	51.087	8170.73	28.6425	8019.26	48.794	9747.01	27.7025	13501	45.9815	3618.15	14.286	6931.51	24.774
ns	SmD	124.41	2.8855	171.83	4.9855	299.41	7.246	662.93	4.433	114.22	4.625	252.51	4.8935	180.26	5.615	313.56	6.7335	270.9	8.0105	435.17	22.7235	328.95	9.5	508.69	19.2015	622.82	34.38	263.33	10.452	238.81	9.864	1474.94	44.741	6082.29	63.956	342.19	9.462	616.94	25.4795	367.08	4.0355	53985.7	219.725	387.72	21.254	169.86	9.479	306.49	13.056
ns	SmD1	237.69	1.8505	274.25	4.184	546.14	4.616	676.05	3.5565	207.65	2.1745	326.53	3.328	265.26	4.206	394.78	4.1915	374.52	4.343	574.14	9.9	290.71	5.0325	428.54	7.573	487.25	4.0305	407.32	7.684	181.24	3.252	3262.48	47.682	17096	38.2385	256.14	5.8885	403.54	8.97	293.16	4.1085	38644	92.052	170.2	8.2635	186.26	3.2815	731.97	15.855
ns	SmD2	100.41	2.446	153.71	4.5455	106.27	3.449	486.8	3.641	25.26	2.9185	181.02	3.7275	130.56	6.4965	187.63	7.472	128.22	6.7645	197.46	12.274	60.09	3.287	297.44	15.3065	74.06	3.178	128.18	6.05	61.3	5.1395	739.48	23.89	439.2	19.6	112.4	6.539	364.74	17.1865	230.52	5.0555	5169.16	13.4125	166.41	12.6515	88.06	6.0975	49.1	4.1595
ns	SmD3	156.53	3.362	115.5	3.3475	134.93	3.598	383.07	2.672	27.7	2.296	144.2	2.41	114.67	3.81	197.3	5.126	186.66	4.6775	246.22	5.64	80.33	2.233	139.38	3.5305	28.07	1.9455	137.88	3.3115	64.04	2.7645	202.64	4.6775	582.94	11.29	125.91	2.787	181.49	3.995	160.32	2.848	1153.37	31.6105	125.49	4.863	67.07	4.0565	88.17	3.6505
ns	SP100	113.56	2.0205	149.44	3.875	325.94	4.393	512.83	2.8275	88.96	2.413	221.66	3.1875	202.67	5.6975	235.76	3.9155	399.29	5.9325	326.39	12.14	330.01	8.4425	247.6	8.459	219.2	8.139	186.45	4.3915	321.32	6.608	222.78	5.066	473.95	13.9465	280.89	5.787	306.62	10.3345	312.39	3.664	580.74	6.0485	183.03	1.669	136.74	5.1	155.56	4.7955
ns	Sphingomyelin	0.28	0.072	0	0	4.51	0.1775	118.55	0.7795	3.33	0.333	37.04	0.5645	1.94	0.4	0	0	0	0	0	0	0	0	0	0	0	0	0	0	0	0	0	0.0735	0	0.115	0.4	0.467	0	0	6.37	0.094	0	0	0	0	0	0.056	0	0.19
ns	SRP54	217.6	2.901	943.41	38.7395	329.64	5.573	671.17	4.6305	201.22	5.9105	293.74	4.6635	263.37	6.2835	500.62	4	521.75	5.828	658.35	14.0345	542.49	5.3505	421.15	9.651	373.61	5.266	339.08	4.518	381.63	2.901	470.76	4.2315	743.5	13.856	477.22	4.1015	472.81	9.959	430.21	4.7455	696.62	11.4735	397.37	5.452	178.9	6.1845	437.69	2.451
ns	ssDNA	11767.5	55.7535	16568.7	78.1325	14019	67.147	26009.4	104.496	14294.2	120.04	19357.3	74.2465	46299.6	66.372	16541.6	60.7695	19230	73.718	26280.5	50.409	7262.73	38.684	36317.5	65.32	25712.2	88.8755	21465.5	99.346	7837.14	41.2105	8848.02	26.233	32864.4	66.439	9455.98	23.3925	43624.8	101.129	30788.4	46.3035	60873.8	129.131	28622.4	48.893	23035.6	91.2435	21012.7	32.833
ns	ssRNA	1316.21	15.4045	13886.4	104.061	3099.06	31.4585	2968.7	13.943	102.89	2.437	968.16	11.8425	2855.86	37.1335	1974.44	18.14	2824.67	40.9585	6764.01	79.1155	1314.72	21.154	4988.37	51.982	1657.48	20.1295	2771.7	45.3225	1607.02	32.441	1980.21	27.142	1733.09	37.0785	5057.04	40.75	3990.34	60.08	2281.11	19.5195	1548.62	26.769	3999.69	51.51	1668.3	28.174	2776.54	30.4695
ns	T1F1 GAMMA	494.8	6.9505	554.61	8.8395	1018.3	13.488	978.25	5.334	488.08	15.116	581.1	7.2185	912.88	16.898	1488.15	20.979	1395.33	26.3595	1483.39	34.777	1146.61	21.437	1540.35	25.3415	893.91	20.1555	1020.72	17.677	1118.69	16.8375	1528.85	18.9385	1594.81	25.131	1151.44	18.902	1693.73	27.4485	951.79	11.2855	3827.38	59.5645	1217.83	18.7225	608.43	22.3515	4453.9	52.2155
ns	Thyroglobulin	3089.41	26.6495	2996.41	20.891	2594.11	17.001	3143.78	16.2745	3607.27	20.519	2502.38	19.3645	3927.99	23.582	6406.67	29.949	9189.16	19.084	6565.78	22.9615	5620.25	18.524	4398.44	18.843	5405.06	20.942	4576.75	21.413	5312.91	43.5085	8303.47	22.2335	10572	24.9255	5289.38	23.272	5287.98	22.0415	4895.37	22.876	9587.32	23.081	3747.52	24.8065	2973.31	20.2575	3682.49	23.497
ns	TNFa	1224.82	8.746	1607.18	6.741	1998.63	6.8815	1664.6	7.6055	1667.2	12.6335	1769.97	8.988	1742.36	16.156	1951.26	15.3375	3229.44	15.2405	3063.34	4.1185	1904.98	11.061	2542.78	9.6435	1203.12	12.584	2669.59	7.634	1628.3	17.129	1935.06	14.5045	4422.16	26.413	1257.37	22.9435	3336.55	17.8765	1170.76	13.84	6616.57	67.164	1260.27	21.013	1913.64	14.7645	1238.74	20.2635
ns	Topoisomerase I	719.59	9.3615	880.59	20.463	1129.35	16.1405	4097.66	24.8455	821.71	19.092	1182.86	16.228	982.39	20.3805	2084.17	20.442	2026.25	26.1835	2311.94	29.465	2772.45	21.2225	1945.05	23.8085	2372.17	16.198	1467.08	28.0095	1718.34	23.4895	1482.98	10.829	2976.94	48.627	2948.9	18.1905	2524.63	27.961	3465.93	24.0685	3602.62	60.5655	1802.3	22.1565	900.25	28.9515	1141.2	3.347
ns	TPO	942.65	8.405	1420.15	27.1145	2394.69	30.0675	5524.06	30.7185	1716.23	41.971	2023.4	26.9325	1691.28	39.8425	2790.27	36.575	4030.07	63.941	3862.11	99.12	3043	40.884	2726.52	40.145	2142.62	28.7595	2730.69	38.855	2680.31	47.9115	2453.53	28.1245	4406.04	57.0405	2311.88	22.678	3125.04	30.167	2305.12	32.258	8001.49	106.218	2577.9	32.001	1563.85	44.768	1657.16	36.9965
ns	TTG	2162.51	32.928	3645.42	55.0045	5780.28	50.4435	8633.73	50.8825	3194.47	68.233	3585.26	40.0435	4677.03	85.9765	6955.24	68.987	7830.18	88.51	6309.07	178.964	4998.41	86.8825	6451.96	101.578	4570.23	26.99	6003.75	27.4265	5957.37	88.7875	4347.9	61.051	10031.5	124.26	6099.65	85.2435	6675.59	123.034	5275.8	45.2135	11950	186.321	7802.14	122.927	3988.97	82.0125	3686.15	69.615
ns	U1-snRNP-68	275.84	3.8395	213.38	2.2715	319.16	3.3125	870.21	5.849	194.11	2.362	284.12	3.1955	248.61	1.9815	403.18	6.7205	580.83	4.6575	495.37	6.3395	756.93	8.6245	366.9	7.7425	1775.4	24.446	373.74	5.7255	370.66	7.295	373.28	6.3395	516.96	10.1985	836.22	10.0515	434.52	6.974	345.49	3.7125	807.66	10.138	3305.75	41.84	222.59	4.0775	3508.16	42.9805
ns	U1-snRNP-A	388.84	3.0355	298.22	3.6675	467.61	5.5105	4438.24	16.1215	212.67	5.1895	968.76	11.804	461.32	8.249	503.26	9.742	666.32	10.5385	670.29	13.064	3625.67	32.0915	2085.91	34.5055	621.56	6.321	6120.96	43.5715	440.84	6.294	556.84	6.2235	6240.9	86.42	14567.5	141.516	786.06	10.4715	1436.53	15.516	13251.6	92.095	4338.44	53.4595	1524.48	13.9515	428.74	9.2575
ns	U1-snRNP-BB'	487.41	12.467	432.35	5.2155	636.2	5.3855	3998.79	21.1295	415.45	4.232	1013.34	10.911	657.19	5.9365	2719.73	23.2155	792.76	3.123	951.41	3.745	1058.57	4.885	695.51	3.863	631.34	3.8495	647.45	5.9265	2042.04	12.8945	647.14	23.7265	1769.66	28.8675	609.06	17.8315	1200.88	31.823	978.91	17.9	1405	29.2415	4124.56	60.7465	568.54	17.9615	528.68	19.4205
ns	U1-snRNP-C	482.37	10.1035	437.41	13.7045	497.96	11.843	898.15	6.259	389.63	14.4365	512.72	9.8965	580.11	16.2145	775.75	19.3095	989.76	25.062	949.35	14.061	1087.08	27.7325	565.95	21.2085	684.23	27.318	458.26	18.015	896.41	27.6565	898.21	23.0625	1791.79	42.3715	687.13	10.8545	1151.48	35.7715	685.01	9.4385	1458.68	63.3485	464.65	18.4815	516.29	26.2445	574.2	11.493
ns	Vimentin	111.64	0.84	175.9	3.3025	217.86	3.0025	613.59	3.177	152.58	3.232	203.63	2.521	189.5	4.233	346.69	4.4055	495.14	7.778	496.95	16.387	303.74	7.2265	326.35	11.0555	245.05	5.1255	270.38	4.014	232.05	6.6805	217.9	4.7355	481.07	8.743	275.07	6.8635	387.83	11.655	415.08	4.1695	571.34	14.886	209.32	3.7065	127.45	2.9145	194.45	4.534
ns	Vitronectin	1686.03	12.234	3220.49	42.2735	2596.36	33.7695	2872.01	12.648	1984.58	46.6115	1917.13	23.314	4267.52	70.516	5270.81	73.688	5388.61	56.4635	5489.03	99.6445	4351.06	37.503	4564.49	92.369	3946.05	58.979	3624.07	49.1745	4645.68	77.5425	4253.23	79.3905	12534.5	114.425	5468.87	55.2705	5298.52	56.53	4955.34	45.1885	8653.2	197.929	5099.82	46.73	2337.66	61.2355	3591.37	90.788
ns	Total IgG	28396.8	130.334	30747	97.9295	26487.8	186.363	17715.9	48.5465	35048	171.517	24925	108.978	27454.9	76.0567	26457.8	125.309	26618.6	110.186	27875.1	202.883	24028.9	131.759	24186	178.383	19868.2	93.3375	29435.5	129.41	22809.1	100.282	34046.7	168.052	47366.2	165.505	21924.5	111.085	29714	213.688	19034.7	99.1145	46150.6	155.439	12568.3	88.2202	38987.1	223.386	27554.6	192.626
[truncated: 12 more columns]
