# Supplementary material for: The C9orf72-interacting protein Smcr8 is a negative regulator of autoimmunity and lysosomal exocytosis
Source: Genes Dev. 2018 Jul 1;32(13-14):929–43. doi: 10.1101/gad.313932.118 (PMC6075033; doi:10.1101/gad.313932.118)
Supplement: Supplemental Material [file supp_gad.313932.118_Supplemental_Table_S7.xlsx]

## Sheet: Sheet1
Het vs. WT	Homo vs. WT	Name	1440 +/+		1449 +/+		1457 +/+		1459 +/+		1451 +/+		1444 +/-		1452 +/-		1453 +/-		1456 +/-		1458 +/-		1439 -/-		1441 -/-		1447 -/-		1455 -/-		1460 -/-
(p value by Dunnett's multiple comparisons)	(p value by Dunnett's multiple comparisons)		Signal	SNR	Signal	SNR	Signal	SNR	Signal	SNR	Signal	SNR	Signal	SNR	Signal	SNR	Signal	SNR	Signal	SNR	Signal	SNR	Signal	SNR	Signal	SNR	Signal	SNR	Signal	SNR	Signal	SNR
ns	ns	A100	6.58	0.342	186.76	1.5435	18.19	0.367	89.96	1.359	10.44	0.463	30.1	0.7825	0	0.348	0	0.228	0	0.083	53.04	0.6345	32.53	0.607	58.28	1.1365	91.28	1.1025	65.51	1.535	57.4	1.0795
ns	ns	Aggrecan	128.01	0.238	506.33	1.056	140.74	0.8985	183.12	1.4235	47.23	0.3495	322.14	1.228	0	0	52.72	0.061	317.88	0.8025	431.22	0.712	597.85	0.324	257	0.075	305.07	0.6555	317.88	0.305	216.24	0.829
ns	ns	AGTR1	125.81	4.4145	1972.94	15.8325	517.19	10.382	426.45	6.433	288.97	6.6365	134.46	4.0735	27.14	3.535	0	2.7385	183.01	3.7455	24	2.6515	281.07	5.6715	257.58	5.1335	595.65	7.6705	119.02	4.4365	246.81	5.5555
ns	ns	Alpha Fodrin (SPTAN1)	334.82	1.4095	1016.89	4.353	263.55	2.54	599.6	3.9545	294.45	2.0505	650.88	5.4415	145.41	2.1445	126.65	1.462	443.68	2.545	577.72	3.1355	1391.48	8.385	785.07	5.2515	1298.45	5.5925	691.77	4.677	1960.61	11.758
ns	ns	alpha-actinin	51.75	0.029	862.37	2.8015	462.53	2.384	190.57	0.8605	207.73	1.484	317.94	0.922	51.3	0.114	0	0	0	0	0	0	0	0	175.08	0.1785	198.69	1.578	328.73	0.139	171.58	0.187
ns	ns	Amyloid	0	0	93.37	0.251	0	0	0	0	0	0	0	0	0	0	0	0	0	0	0	0	0	0	0	0	0	0	0	0	0	0
ns	****	AQP4	4409.79	12.8935	10816	22.064	1640.25	16.842	7591.75	13.875	2608.51	8.7005	10117.1	27.9715	1136.52	18.732	2005.31	14.2855	3749.85	10.9455	5505.81	14.2765	10908.4	20.9845	11354.8	20.588	18534.2	10.6745	6758.56	15.102	10107.1	30.2755
ns	ns	b2-glycoprotein I	1324.85	2.964	5139.06	5.9835	1494.56	6.7375	2290.21	3.2515	1123.27	4.455	3022.97	12.816	400.5	1.745	493.46	3.276	1383	1.7	1533.34	1.7195	3781.52	3.848	3993.03	2.8145	5578.8	6.933	2806.52	5.5505	4006.08	11.3845
ns	****	b2-microglobulin	4043.59	4.544	10839.2	9.5735	2416.68	3.4315	4350.76	3.6595	2283.84	7.2015	8379.82	14.4245	1358.3	4.8585	1979.6	5.5655	3017.16	2.3205	5359.5	4.714	9326.84	5.132	10799.1	5.866	12893.9	8.071	13179.8	9.118	11336.6	14.0445
ns	ns	BPI	776.37	2.7375	3839.03	22.107	1266.6	13.3875	1701.84	13.2475	731.69	7.7465	1530.09	17.576	208	3.2565	411.65	5.403	793.74	6.9885	1255.02	9.736	2342.83	22.9505	1746.75	14.068	2762.57	18.6035	1704.96	12.461	2437.79	20.4545
ns	ns	Cardolipin	784.29	1.1245	6696.02	4.875	163.57	0.63	228.78	0.1265	147.51	1.144	675.86	1.809	0	0	338.95	1.825	376.92	0.408	637.37	0.243	416.4	0.119	625.52	0.6905	556.15	0.249	772	1.09	603.27	1.345
ns	ns	CENP-A	348.69	0.4815	2546.17	1.8875	569.17	1.0175	737.99	0.392	266.85	0.656	726.43	1.5355	0	0	44.71	0.126	570.61	0.2495	1016.1	0.6335	1122.06	0.8155	1104.58	0.5125	2008.1	1.977	1338	1.4	2391.07	4.116
ns	ns	CENP-B	1739.44	12.82	7288.63	29.5795	1130.98	12.831	1680.26	12.124	806.07	6.7175	2441.48	28.3295	429.76	7.4505	490.64	6.6095	1509.48	11.699	1903.45	12.5375	4492.1	18.4855	4411.9	19.3215	7130.98	17.748	3858.34	12.1065	4616.2	14.51
ns	ns	Chondroitin Sulfate	12.93	0.096	178.01	1.2245	77.08	0.712	30.26	0.221	33.14	0.318	0	0	5.69	0.063	27.06	0.204	0	0	42.93	0.3165	0	0	27.87	0.239	23.75	0.231	0	0	0	0
ns	ns	Chromatin	209.05	3.486	1960.43	14.709	925.94	9.3045	358.88	5.707	274.5	4.724	175.53	1.2345	0	1.296	50.02	2.165	435.33	4.8575	337.57	4.315	583.36	8.6335	473.26	7.5745	975.72	9.9465	1020.71	12.2835	742.44	8.838
ns	ns	Collagen I	178.15	1.7865	1317.77	4.8135	644.64	6.299	397.28	3.9745	270.72	2.68	217.55	2.4635	32.77	0.45	59.54	0.6305	118.74	0.931	149.36	1.3675	210.23	2.1825	340.88	2.419	492.16	3.665	310.79	3.397	263.64	2.8525
ns	ns	Collagen II	0	0	214.71	0.8875	0	0	25.3	0.232	0	0	0	0	0	0	0	0	37.68	0.209	27.26	0.1465	33.12	0.194	88.02	0.156	129.04	0.497	53.6	0.196	36.76	0.463
ns	ns	Collagen III	41.98	0.6675	238.44	1.989	64.15	0.799	101.41	1.4075	9.72	0.3245	114.79	1.876	0	0	7.7	0.297	66.22	0.755	114.73	1.337	111.14	1.2245	128.11	1.782	155.53	1.537	107.69	1.754	111.53	1.7335
ns	ns	Collagen IV	433.3	3.6945	1229.95	7.297	357.7	3.7685	710.66	8.128	237.67	3.2375	724.57	10.5355	114.91	1.728	276.19	3.6075	593.52	4.4605	636.92	5.193	912.72	8.6435	1141.24	9.619	1167.12	8.2525	950.58	7.786	909.83	8.2115
ns	ns	Collagen V	439.28	1.044	2358.42	6.4885	1180.51	3.1985	779.43	1.3455	549.19	0.6125	467.92	1.742	105.17	0.616	165.94	0.2465	582.87	2.3725	402.12	0.688	723.74	1.722	700.35	1.2735	1195.19	4.046	717.51	4.599	849.49	5.5275
ns	ns	Collagen VI	435.35	4.413	1062.85	3.8095	340.58	3.6635	475.45	5.4685	198.89	2.7335	766.63	8.884	64.98	1.015	159.82	1.683	761.35	5.8575	607.25	5.179	775.48	8.0335	672.23	7.5325	1172.78	8.8025	846.21	8.6035	917.31	9.82
ns	ns	complement C1q	1954.16	10.8605	5705.13	32.025	1035.51	12.231	3137.98	28.9435	1054.07	7.2365	3627.9	26.294	862.46	16.7315	861.1	13.762	2347.27	24.1255	3083.2	18.8095	5595.68	31.498	5240.9	27.4455	5912.81	10.506	2845.38	19.8115	5370.82	44.486
ns	****	complement C3	3490.47	17.4975	11315.9	11.9705	2025.45	21.0975	6967.76	10.7995	2489.42	11.567	9342.04	36.272	1730.48	19.1495	1699.03	17.92	3753.62	21.313	6297.49	15.429	18084.3	70.7215	11678.9	21.048	14365.7	8.7125	5513.76	11.129	9188.01	27.7525
ns	ns	complement C3a	537	4.8475	2098.77	6.422	480.63	5.027	870.48	7.01	449.25	3.607	1188.38	10.4275	230.46	4.5685	322.15	3.6	767.99	6.095	807.75	4.664	1802.73	9.772	1362.59	7.58	1759.26	5.3805	987.78	6.98	1327.44	12.559
ns	ns	complement C3b	1881.9	12.5855	6410.03	23.7565	857.57	9.859	3378.02	15.172	1095.75	12.0245	4468.63	16.4885	731.2	10.023	904.8	10.1505	1928.5	16.167	2649.84	14.0105	5280.55	42.23	5726.15	22.7415	5943.04	16.479	4600.08	16.784	4381.12	15.0335
ns	ns	complement C4	1837.77	12.19	5190.5	13.641	892.25	10.108	2924.44	12.628	967.67	9.594	3593.16	12.4105	487.04	9.9555	720.24	7.2435	1805.21	12.243	2648.92	10.076	4302.31	20.7635	4489.93	12.333	6367.61	20.047	3221.29	8.458	3696.87	12.871
ns	*	complement C5	2751	7.542	8405.41	8.269	1313.77	6.4135	4698.34	10.9465	1675.79	3.086	7228.43	24.417	836.39	4.4795	1209.62	4.8955	2916.7	12.443	4212.12	15.5135	7352.41	10.793	9388.12	16.8175	8452.13	18.204	5067.64	10.404	6040.9	30.1645
ns	ns	complement C6	1393.9	6.801	4046.74	14.006	830.11	8.7335	2270.1	12.1195	944.41	6.8875	2994.32	11.782	462.39	10.2785	653.97	8.2515	1548.12	12.5305	1743.49	7.3205	3572.98	23.753	4317.03	11.7545	4224.98	6.885	2332.98	9.1675	4455.47	25.6555
****	ns	complement C7	36504.4	11.866	6738.13	17.143	1268.1	13.0285	4223.3	14.05	1505.81	9.238	5637.96	19.37	855.74	15.3855	1137.83	11.953	2757.64	15.916	4550.88	13.9325	6119.03	41.7925	29116.8	43.5065	8003.65	14.648	3976.69	17.4105	7875.78	41.3115
ns	ns	complement C8	1501.85	5.77	4228.55	17.2895	903.46	11.5285	2583.02	6.2315	968.59	7.0925	4001.92	16.564	553.64	12.4885	715.76	9.7685	1722.55	14.9155	2165.08	10.088	3577.53	23.7545	4692.71	10.066	5769.69	25.2495	2512.59	7.4475	4332.84	20.2975
ns	***	complement C9	4278.87	16.614	11258.8	18.142	2067.89	20.675	6759.46	7.864	2385.36	12.658	10048.5	28.652	1634.8	25.8235	2795.3	16.3245	5173.37	25.1355	6209.12	18.4675	9079.99	28.306	12154.7	28.4455	12659.1	7.062	6799.08	15.2895	10407.9	25.7985
ns	****	CRP antigen	9310.02	13.832	21589	31.134	3237.68	21.7235	12160.8	20.625	4121.98	12.4945	16851	42.589	3051.42	32.2395	4211.56	19.465	7742.23	37.206	11266.5	13.489	20720.6	38.4115	22867.3	30.5985	26767.7	14.1345	12109.2	19.96	18928.8	64.1135
ns	ns	Cytochrome C	71.87	1.0005	588.15	2.604	254.8	2.4345	153.51	1.973	157.18	1.855	164.43	2.4035	0	0	0	0.3955	155.95	1.479	246.29	3.247	158.53	1.946	214	2.3545	308.69	2.549	186.11	2.164	242.07	2.5865
ns	ns	Decorin-bovine	0	0	78.64	0.4095	19.86	0.174	7.93	0.075	0	0	0	0	0	0	10.35	0.073	0	0	25.63	0.257	23.43	0.1995	33.25	0.252	21.05	0.213	34.55	0.514	4.89	0
ns	ns	DGPS	67.45	2.3945	1929.53	10.992	712.25	6.4365	382.78	4.503	258.18	3.6815	109.51	2.9655	0	1.704	0	1.966	115.84	2.4465	221.83	3.2945	61.72	1.672	321.67	3.0785	340.11	2.659	427.17	0.8455	1209.17	6.629
ns	ns	dsDNA	474.87	5.06	1935.72	13.467	841.8	7.05	365.76	4.1225	340.61	3.712	9551.24	15.729	11.39	0.211	44.01	0.5145	196.63	1.444	1232.63	6.5465	759.42	9.6955	1201.17	16.0615	4022.16	14.7455	5988.92	11.9475	2162.56	15.765
ns	ns	EBNA1	5744.79	10.409	2263.59	13.073	474.97	4.957	1402.98	8.051	546.03	6.6215	1925.57	24.406	214.83	5.134	809.74	8.848	919.05	7.1995	941.76	7.383	2149.16	16.8515	2115.23	7.393	3322.7	9.8775	1307.77	12.774	1864.71	20.4835
ns	ns	Elastin	329.37	5.3095	1742.79	18.4095	720.02	9.959	756.91	10.027	364.8	7.116	733.15	13.4085	140.78	4.795	119.89	3.5115	458.85	5.6665	427.16	5.077	892.1	12.5275	814.42	13.324	1284.22	14.208	699.72	10.478	1005.85	13.017
ns	ns	Entaktin EDTA	325.79	4.92	2695.65	8.7025	593.74	10.16	842.78	5.582	327.64	4.2895	609.53	9.254	27.07	4.264	93.32	6.0145	398.71	8.549	465.13	5.44	1539.9	16.354	771.03	4.4835	1983.36	7.8535	702.65	5.627	1102.69	9.3915
ns	ns	Factor I	1481.54	7.32	3519.63	9.5165	823.65	9.704	2069.73	11.7635	871.23	6.2945	3129.32	19.091	609.56	10.82	659.88	6.225	1666.07	12.104	1474.01	10.553	3549.98	15.423	4487.21	9.843	4248.24	7.8535	2229.13	10.336	3308.95	20.355
ns	ns	Factor P	269.43	1.519	694.83	4.443	277.46	2.8095	332.02	2.715	202.76	1.953	379.36	4.72	61.84	1.1665	72.25	0.837	392.13	3.245	201.05	1.162	476.04	4.437	458.5	3.006	613.11	2.124	360.85	3.922	529.46	5.98
ns	ns	FactorB	1674.75	7.0685	4508.8	14.4765	783.7	8.1945	2440.07	6.0735	866.33	7.0575	3500.3	13.873	407.97	8.4525	714.42	7.964	1672.57	13.782	2048.29	10.2505	3475.96	21.511	4275.17	10.3095	5419.52	8.42	2884.22	6.222	3927.56	19.4145
ns	ns	FactorD	28.41	0.339	200.73	1.071	40.55	0.324	54.08	0.392	26.23	0.3235	41.18	0.6915	0	0	20.23	0.241	21.79	0.1345	53.71	0.5985	67.78	0.566	45.23	0.149	103.66	1.1315	126.26	1.242	100.76	1.3445
ns	ns	FactorH	2456.59	8.119	6730.81	21.9375	879.68	11.453	2887.72	10.4495	1100.36	7.5595	3917.22	25.3305	530.49	12.4915	670.28	9.1325	1996.88	14.1945	2412	14.0235	3986.08	21.26	4838.75	20.2985	7392.3	7.522	4250.27	15.336	4764.47	23.3405
ns	ns	Fibrinogen IV	1094.41	9.8305	4457.44	23.487	1218.39	13.5225	1918.2	16.0405	838.71	10.169	2054	20.2225	305.85	4.945	366.02	4.0535	1169.84	9.47	1449.36	9.507	2584.36	13.2075	3087.07	22.8795	3386.09	14.947	1975.99	14.172	2532.97	27.192
ns	****	Fibrinogen S	7812.47	11.3635	20395.7	17.7865	4095.14	47.202	11951.9	20.715	4775.4	12.3385	15294.5	22.5295	2896.79	33.0005	2655.25	20.0875	7271.87	28.977	10918	16.3175	21065	58.4205	24236.4	13.134	26531	9.772	15752.2	14.4075	20526.9	22.735
ns	ns	Fibronectin	1245.02	10.5655	3261.08	15.263	706.05	8.7745	1930.84	15.8485	737.47	9.0045	2970.25	30.597	405.89	8.7945	517.23	7.3005	1358.17	11.443	1716.16	12.585	3180.19	23.2535	3856.03	23.7815	4216.19	21.9655	2165.62	5.8585	3251.07	26.1215
ns	ns	GBM (disso)	269.2	1.4735	2173.16	13.1605	720.66	4.8845	579.92	3.943	307.74	1.95	589.03	4.1	0	0	24	0.033	363.75	1.942	414.73	2.6305	962.53	5.2665	1050.54	6.8245	1988.94	9.943	1439.68	0.943	799.65	4.049
ns	ns	Genomic DNA	4.61	0.015	193.49	1.191	113.61	1.201	30.76	0.4025	0	0	309.56	4.5575	0	0	15.05	0.169	80.6	0.6775	224.66	2.189	110.84	0.9555	291.97	2.093	188.16	0.745	505.95	5.5645	208.62	2.204
ns	ns	Gliadin (IgG)	529.16	4.08	2991.37	10.595	901.21	10.6535	1396.87	13.3295	534	4.1575	855	8.833	99.36	3.3135	143.1	2.496	662.45	5.6135	615.67	3.856	1226.69	11.698	1227.85	8.9555	2160.65	11.7255	839.61	4.8405	1276.99	7.439
ns	ns	Glycated Albumin	120.51	1.7985	542.18	3.843	119.06	1.6345	296.22	4.065	147.18	2.2335	227.15	3.943	118.19	2.6945	66.2	1.179	272	2.549	144.16	1.764	458.81	5.4005	314.89	4.0705	839.88	8.4145	274.27	4.969	390.3	5.59
ns	ns	GP2	1406.62	12.827	4700.32	21.612	863.59	9.7045	2392.19	23.6505	897.7	8.2335	3103.18	30.4035	528.74	10.5145	603.5	8.396	1574.15	14.384	2314.68	20.176	4065.46	37.918	4135.78	38.095	5601.34	15.07	2684.29	16.842	3323.59	28.324
ns	ns	gP210	0	0	275.63	0.5145	49.68	0.083	23.81	0.189	0	0	0	0	0	0	0	0	0	0	0	0	0	0	0	0	65.32	0.3455	70.43	0.77	65.9	0.263
ns	ns	Hemocyanin	0	0	285.62	2.134	207.08	1.5425	0	0.275	9.93	0.275	0	0	0	0	0	0	24.51	0.179	0	0	37.45	0.3745	72.62	0.698	84.22	0.68	5.3	0.09	10.88	0.441
ns	ns	Heparan HSPG	666.27	7.6445	3292.18	17.0975	1299.2	11.4485	1134.94	9.967	620.55	7.2975	950.26	11.095	169.76	4.1725	281.65	4.0945	1040.47	8.305	688.12	6.6815	1415.99	14.9865	1498.33	12.2905	2462.37	15.049	1113.4	10.457	1466.82	15.8255
ns	ns	Heparin	0	0	137.81	0.7155	53.98	0.666	11.4	0.101	0	0	33.53	0.401	0	0	0	0	18.15	0.154	93.6	0.7915	17.83	0.268	41.56	0.438	28.34	0.433	67.77	0.7815	26.41	0.389
ns	ns	Heperan Sulfate	28.87	0.379	285.37	2.394	188.01	1.9015	109.17	1.378	60.76	0.7715	43.89	0.7595	0	0	36.71	0.417	106.94	0.9755	136.74	1.2615	101.93	1.1365	137.18	2.141	97.18	1.19	121.61	1.5765	79.52	1.0745
ns	ns	Histone H1	0	5.0965	2174.47	4.4005	251.57	7.1015	795.28	11.4115	0	4.933	347.95	6.8935	0	6.115	81.45	7.91	3.88	5.8475	175.59	6.3585	74.26	5.2585	691.58	15.889	341.86	2.705	567.45	5.568	598.89	10.8555
ns	ns	Histone H2A	96.8	9.6675	4880.13	20.6315	972.8	19.718	1810.6	16.7465	332.76	6.7545	1620.39	11.985	0	9.22	0	5.4105	228.54	8.655	332.02	7.5115	640.63	10.9405	2749.69	5.9705	1964.33	9.702	1245.15	4.711	1239.5	21.0365
ns	ns	Histone H2B	470.3	2.499	2678.04	16.9185	658.79	9.2695	720.01	10.2905	222.55	5.8685	552.77	9.3765	0	3.914	8.41	4.3145	281.66	5.2865	166.95	4.202	603.8	10.014	734.85	12.484	1416.18	10.7475	263.23	6.3755	1159.87	20.2095
ns	****	Histone H3	0	13.5525	7556.99	21.233	0	25.1665	3833.65	8.984	0	11.4	0	14.93	0	11.445	0	15.7645	0	25.2595	436.04	5.3155	3251.11	50.6435	7597.59	13.153	6035.75	4.6435	16003.7	13.0085	12947.5	64.438
ns	ns	Histone H4	42.74	0.4665	613.94	3.2395	265.1	2.9695	94.29	1.0575	80.65	0.604	0	0	0	0	0	0	68.34	0.504	67.96	0.741	40	0.3365	88.51	0.972	95.29	0.6945	23.91	0.2545	27.22	0.482
ns	ns	Histone-total	184.43	1.89	2055.39	3.956	864.89	10.8475	616.42	2.8635	365.96	2.9295	352.96	2.5295	0	3.234	103.54	2.6925	254.3	3.226	193.16	2.7165	338.03	1.9275	730.31	1.124	957.6	1.5915	250.24	2.5625	554.47	3.9725
ns	ns	Intrinsic Factor	429.13	4.0565	1417.32	7.7025	274.14	2.8935	725	8.175	264.09	3.509	933.04	9.9285	92.83	1.6005	151.21	2.034	482.7	4.377	570.07	5.472	1215.63	9.5665	1375.08	12.0915	1651.58	11.351	1118.95	13.237	1108.18	8.4
ns	ns	Jo-1	1878.41	13.492	6579.3	17.5775	1569.82	23.168	2966.5	24.996	1356.38	9.725	3320.74	34.102	523.5	12.6825	790.28	10.2745	1622.33	14.2445	2251.69	11.6335	4968.32	43.9845	3786.87	22.268	5430.67	17.6035	2521.05	11.543	3862.95	23.977
ns	ns	KU (P70/P80)	359.04	5.232	1375.64	10.193	380.08	3.854	510.37	7.133	263.69	3.3625	591.42	11.2505	99.59	1.8625	149.75	2.5075	374.52	4.2655	477.47	5.298	1147.63	13.9565	674.71	10.3625	1190.3	7.405	432.77	7.2325	954.43	15.551
ns	ns	La/SSB	735.76	8.984	3508.3	15.3645	887.15	11.6265	1248.9	10.094	602.97	7.2785	1428.5	13.1985	193.97	6.829	226.04	5.151	756.42	7.849	795.16	7.17	1910.12	22.9045	1597.59	12.0525	2798.39	14.248	1088.07	9.272	1546.12	21.4245
ns	ns	Laminin	124.31	1.0095	589.97	2.911	144.77	1.449	196.52	2.228	72.37	0.8385	187.21	2.28	5.4	0.1235	29.18	0.4	131.01	1.075	110.29	0.7855	301.98	3.809	289.28	3.413	371.48	2.922	200.69	2.1955	313.48	3.131
ns	ns	LC1	1491.29	7.378	5436.79	31.442	1321.29	16.529	2247.35	16.55	956.96	10.092	4190.22	18.867	390.73	6.364	631.87	7.742	1214.54	8.7845	1845.07	11.516	3405.87	21.4565	4220.57	24.714	4668.42	12.1185	2929.05	16.559	3375.82	18.184
ns	ns	LKM1	227.05	1.33	803.48	1.956	158.3	1.389	319.84	2.028	148.67	1.1065	332.19	1.6945	52.46	0.9295	60.77	0.8155	177.32	1.232	263.31	1.4705	723.44	4.1015	395.53	1.415	952.63	3.708	463.88	2.8125	1262.07	5.809
ns	ns	M2	730.81	8.812	2469.23	11.9295	587.12	7.046	1254.54	12.9535	544.86	6.2155	1654.5	19.637	275.63	6.8025	433.81	7.5265	898.61	11.1095	1292.19	11.9085	2732.03	24.848	1974.85	12.9725	2991.73	11.216	1402.26	11.1045	2463.67	17.229
ns	ns	Matrigel	1237.32	8.3535	4141.87	20.6745	1588.92	8.3615	1843.93	14.993	939.66	8.2145	2200.83	10.9095	333.75	6.0385	500.44	6.2255	2073.8	13.532	1583.98	9.461	2803.73	31.979	2762.14	14.361	3424.57	11.327	2367.35	9.4515	2715.85	9.963
ns	ns	MDA5	274.82	3.3635	872.82	6.769	238.89	2.923	322.24	3.6755	249.65	3.7565	361.45	5.2475	9.81	1.0895	48.57	1.273	451.93	4.453	287.57	3.2235	837.93	6.5645	627.13	6.902	1102.42	5.905	587.4	6.334	580.95	9.824
ns	ns	Mi-2	105.04	2.051	466.19	3.5435	173.9	2.5465	187.43	3.174	82.36	1.559	127.14	3.089	8.03	0.8615	54.94	1.386	125.06	1.9425	131.13	1.829	380	5.99	208.63	3.7655	408.77	4.9385	165.88	3.227	357.14	4.874
ns	ns	Mitochondrial antige	629.13	7.0315	1786.59	8.6195	280.51	3.653	1354.94	13.528	301.05	4.537	1579.81	15.987	430.35	9.722	286.58	4.1305	817.16	6.1425	928.57	7.526	1851.88	20.0195	1835.38	10.935	2272.56	11.57	1490.83	7.834	1702.14	15.8415
ns	ns	MPO	521.45	7.309	1708.05	11.471	347.14	5.045	1130.54	14.5475	298.63	4.5375	1119.05	12.509	115.94	4.7095	239.39	5.4245	503.51	6.2875	830.12	8.819	1469.64	20.795	1549.65	20.2605	2204.63	11.26	1038.7	12.693	1654.38	12.4645
ns	ns	Muscarinic receptor	173.23	1.155	790.75	4.987	140.83	2.3155	380.44	4.283	138.34	1.456	331.06	5.584	55.85	2.471	55.59	1.8055	298.45	3.645	220.7	2.7145	853.93	6.783	489.38	5.735	878.48	5.365	334.13	5.1705	725.72	8.3815
ns	ns	Myelin basic protein	21.94	0.3425	262.65	2.09	135.37	1.2795	85.85	1.1205	48.06	0.6585	21.2	0.46	5.69	0.222	22.11	0.294	41.09	0.409	55.75	0.585	54.78	0.7605	79.22	1.4375	128.77	1.87	97.46	2.0075	70.8	0.977
ns	ns	Myelin-associated glycoprotein	2552.9	7.911	4817.15	16.043	1726.65	18.282	4370.49	30.0165	2187.67	6.8455	5223.13	40.699	2223.97	24.215	1186.34	15.26	2041.91	9.348	2785.27	5.764	4927.49	34.9545	3575.34	24.8875	4049.95	10.5965	2470.16	20.051	3210.5	39.627
ns	ns	Myosin	873.38	14.18	3928.6	28.7735	1125.62	27.851	1875.91	23.8215	738.77	15.671	3111.9	30.472	468.01	25.7215	445.55	19.0725	998.92	22.476	1994.32	18.5615	3998.05	37.159	3206.45	24.0415	4615.96	25.6015	2615.96	12.7005	3678.71	53.826
ns	ns	Nucleolin	35.26	1.1955	401.88	3.7015	251.16	2.7135	97.03	1.889	85.57	1.907	33.16	1.356	0	1.045	0	0.414	0	0.4705	4.54	0.6775	81.78	1.566	65.08	1.315	143.97	2.31	72.3	1.4615	98.97	1.332
ns	ns	Nucleosome antigen	344.25	7.1095	1871.78	10.347	360.04	8.375	616.91	9.947	231.75	6.3815	766.97	14.945	70.46	7.9105	114.32	6.506	655.3	8.644	640.83	7.965	1261.4	11.543	1213.11	12.7915	2264.81	15.6485	953.73	11.9065	1439.46	17.903
ns	ns	Nup62	63.07	0.869	503.55	2.4065	143.37	1.435	188.9	1.4095	56.98	0.832	198.97	2.834	17.11	0.712	0.44	0.277	64.95	0.7805	106.14	0.5745	338.9	4.5155	233.72	2.17	394.5	2.681	215.84	3.6095	292.52	3.7565
ns	ns	PCNA	1069.45	8.1345	4223.42	20.4215	1217.3	14.5545	1456.55	12.9185	978.93	9.34	1865.96	22.586	497.61	8.418	625.62	11.2545	1175.06	12.4525	1684.47	10.6555	3809.93	21.772	2578.8	18.9655	3959.63	10.2545	1771.15	7.9195	2827.59	24.8815
ns	**	Peroxiredoxin 1	2635.27	12.4935	6273.15	17.8045	1541.33	18.0495	4007.65	26.9775	1689.34	8.488	5308.73	8.5445	1165.05	19.0665	1089.54	12.7085	3807.62	23.1385	3713.6	16.0605	8636.19	72.0515	6568.6	22.9855	8902.56	14.735	3910.1	12.4205	7770.58	18.3335
ns	ns	Phophatidylinositol	0	0	0	1.183	0	0.363	0	0.329	0	0.607	0	0	0	0	0	0	0	0	0	0	0	0.025	0	0	0	0.228	0	0	0	0.239
ns	ns	PL-12	239.87	2.203	963.05	6.3585	332.3	3.923	335.95	4.113	178.99	2.7575	281.56	5.058	61.63	2.18	44.37	0.849	175.01	1.8255	164.83	1.842	404.89	4.6475	336.36	5.7525	497.08	4.941	230.94	3.573	363.88	5.3825
ns	ns	PL-7	6584.19	9.3555	5781.55	14.6565	2455.42	16.984	3403.09	14.8555	1854.6	7.0475	3509.9	20.7165	1405.17	14.6685	1693.19	6.456	1691.29	6.3855	3321.7	11.1675	4258.21	9.4585	3520.19	10.767	3990.06	9.581	2177.68	7.872	3650.16	10.096
ns	ns	PM/Scl-100	945.59	9.992	4374.17	21.2515	1493.16	13.638	1716.66	12.6475	893.54	8.271	1724.98	17.1	249.2	4.8835	352.12	5.182	1053.93	9.4175	1031.32	7.426	2093.71	20.877	1861.64	11.9995	2908.98	14.806	1274.41	8.9065	1751.2	20.024
ns	ns	PM/Scl-75	274.98	3.0015	1246.62	7.2715	302.71	2.7275	501.25	5.182	218.51	2.2485	618.63	7.524	64.69	0.947	71.78	0.9065	467.97	4.248	522.8	4.825	1389.4	15.1215	809.66	6.673	1192.22	5.573	569.75	5.5565	842.95	9.5975
ns	ns	POLB	368.47	3.93	1293.48	8.803	293.4	4.0375	586.16	5.331	273.42	3.588	961.42	13.506	63.77	2.287	125.1	2.363	531.05	5.4635	345.73	3.288	1031.28	13.2075	864.06	6.1335	1362.72	8.923	652.36	8.333	867.07	11.179
ns	ns	PR3	33.82	0.7055	403.25	3.9385	149.41	1.6785	74.63	1.3165	64.03	1.1015	30.68	0.925	26.34	0.841	9.3	0.413	65.9	0.985	9.31	0.252	232.49	4.0755	68.44	1.398	216.94	2.7265	48.65	1.234	126.38	1.9885
ns	ns	Proteoglycan	37.18	0.472	253.85	2.0535	85.45	1.124	70.43	1.14	21.8	0.74	68.81	1.377	0	0	19.96	0.6595	67.23	0.8385	153.92	1.627	511.66	4.1885	155.2	1.362	121.17	1.3555	149.76	2.281	0	0.657
ns	ns	Prothrombin protien	542.73	6.1605	2076.16	11.7505	483.15	4.7165	845.58	9.0205	408.81	5.456	922.92	10.5465	203.89	4.3595	192.97	2.7515	659.54	5.1365	1019.83	8.594	1520.58	19.268	1171.87	13.6955	1825.2	10.024	690.32	5.7805	1289.3	13.199
ns	ns	Ribo phasphoprotein P0	442.29	4.4685	1315.41	8.0865	237.54	3.1195	627.04	6.9545	244	2.542	781.01	10.232	125.62	3.0595	182.25	2.9975	565.14	5.8835	592.16	4.008	3861.37	24.068	2117.45	14.239	4864.67	13.806	1718.48	8.944	807.49	7.4605
ns	ns	Ribo phasphoprotein P1	357.67	2.929	1191.18	8.057	248.65	2.808	543.82	6.482	370.97	5.59	746.18	11.177	118.43	2.403	151.47	2.4375	624.49	5.2135	516.08	4.98	1491.79	14.9805	1341.53	7.535	1637.93	9.407	1400.19	7.3685	1023.21	8.9375
ns	ns	Ribo phasphoprotein P2	144.75	2.185	776.29	6.1975	230.81	2.328	252.16	3.385	161.81	2.564	183.3	3.8835	13.54	1.03	28.66	1.0675	205.29	2.368	123.98	1.6885	3057.02	23.8955	2096.84	15.291	5777.89	14.0405	2343.59	10.9525	397.24	5.5255
ns	ns	Ro-52/SSA	578.48	3.367	3276.51	10.593	1449.05	15.4085	1065.01	7.748	764.23	3.877	1009.22	9.2705	161.49	2.308	288.05	2.655	606.52	4.5855	921.48	4.1615	1972.64	9.6835	2664.39	10.0695	7178.98	2.6395	925.76	5.1455	4039.02	12.8425
ns	ns	Ro-60/SSA	13.1	0.071	264.04	0.987	99.48	0.837	21.06	0.136	8.89	0.077	4.98	0.018	0	0	0	0	0	0	0	0	36.64	0.101	0	0	32.36	0.123	51.73	0.3895	56.04	0.107
ns	ns	Scl-70	594.55	5.6325	3068	17.0715	934.08	13.64	1002.71	10.578	510.7	7.8175	637.27	11.1895	103.93	6.0875	141.91	4.3575	538.71	6.8165	589.78	7.576	1639	13.2565	990.13	10.3585	1681.87	14.951	668.08	8.584	1150.88	14.106
ns	ns	Sm	54.76	1.188	410.72	3.2125	146.24	1.778	142.2	2.313	76.41	1.7445	109.78	2.345	2.03	0.872	29.23	0.94	125.54	1.542	87.56	1.2525	252.63	4.1	198.47	3.5075	352.38	4.4855	189.94	3.697	219.39	3.859
ns	***	Sm/RNP	2091.46	4.295	5798.93	10.518	1283.31	10.165	3568.97	8.5585	1257.54	5.286	3184.14	17.61	1084.39	8.056	530.46	4.8435	2381.16	10.0265	2457.8	4.761	4821.25	24.9805	4469.35	12.222	16559.7	11.4325	3157.6	13.368	8034.14	31.686
ns	ns	SmD	80.28	2.0295	556.24	5.4875	159.52	2.817	162.23	3.284	93.56	2.425	189.36	4.3045	16.59	1.9775	30.64	1.5175	166.41	2.6235	101.84	2.046	311.61	6.062	560.65	10.651	643.77	7.976	230.72	5.9285	259.36	5.4825
ns	ns	SmD1	236.15	2.053	675.16	3.399	163.25	1.923	269.13	2.2675	141.04	1.5945	352.23	3.5605	147.91	1.152	91.84	1.4035	301.07	2.728	230.84	2.106	477.71	4.3125	445.46	3.0235	1520.53	1.6145	881.14	4.6065	590.52	4.118
ns	ns	SmD2	253.75	6.5325	572.69	6.138	267.59	4.1845	159.55	3.6225	124.35	3.4	205.77	5.703	108.99	3.857	37.96	2.7655	344.52	3.18	95.79	2.254	477.89	4.523	2440.95	20.839	1328.62	10.266	700.53	12.004	410.22	7.714
ns	ns	SmD3	230.14	2.141	718.66	4.494	276.97	4.6545	352.74	2.875	170.3	3.3725	353.86	6.7435	630.48	19.1625	88.36	2.8495	375.74	4.6315	914.32	0.58	371.84	0.137	769.9	8.2875	1593.53	2.5855	1041.3	9.434	639.86	8.9045
ns	ns	SP100	39.77	0.8125	422.16	3.924	124.32	1.384	109.28	1.8215	60.96	1.0405	57.96	1.29	6.74	0.524	14.24	0.524	71.69	1.01	64.04	0.923	226.11	3.497	103.28	2.2005	223.32	3.6685	75.71	1.9	140.2	2.3835
ns	ns	Sphingomyelin	0	0	26.2	0.181	9.93	0.1215	0	0	0	0	0	0	0	0	16.23	0.1685	0	0	21.56	0.165	0	0	0	0	0	0	0	0	0	0
ns	ns	SRP54	480.21	3.974	1575.66	10.3035	368.98	4.2145	692.45	6.209	358.82	3.753	750.87	8.671	125.68	2.62	137.2	2.5945	491.49	4.152	447.76	4.199	870.51	4.2685	785.11	7.3885	1407.83	6.3455	649.43	6.6445	949.67	7.762
****	****	ssDNA	2054.79	12.2015	9250.45	32.496	3993.63	37.795	2184.22	15.221	2622.5	9.5285	41832	89.4735	880.52	10.206	2391.35	17.265	2173.71	18.1665	5237.23	17.7015	4303.28	38.111	4730.39	26.296	9780.58	10.6645	20664.7	17.504	10231.1	40.472
ns	ns	ssRNA	0	0	243.92	1.5125	93.46	0.8395	55.82	0.7215	0	0	640.09	6.8475	0	0	0	0	122.38	1.0595	218.35	1.642	11.2	0.1325	20.04	0.3085	28.61	0.338	229.04	4	92.32	0.925
ns	ns	T1F1 GAMMA	391.18	5.5375	1396.3	11.588	219.94	3.6095	638.89	9.507	251.68	5.027	957.02	11.132	55.47	3.5185	129.29	3.4285	754.04	7.649	626.73	5.247	1530.65	16.563	1388.56	16.909	2231.07	19.6015	1085.13	12.7345	1022.97	17.439
ns	**	Thyroglobulin	3577.88	11.3835	9322.81	22.7525	2578.34	22.9915	4927.81	33.4455	2235.9	11.731	6538.78	29.642	1207.71	16.743	1329.97	19.069	3324.68	25.787	5090.05	20.6915	9705.83	68.2405	7651.74	24.0325	11488.2	30.916	4371.8	23.1125	7524.92	29.819
ns	ns	TNFa	108.24	0.767	476.92	1.9395	114.39	1.144	181.68	0.81	82.36	0.537	214.62	1.7785	13.8	0.2485	41.57	0.38	151.95	1.122	167.27	1.212	279.15	1.054	235	0.9265	380.92	0.99	214.86	1.494	246.22	1.8535
ns	ns	Topoisomerase I	667.47	5.0805	3350.9	13.2955	948.72	11.6035	1155.02	10.0785	586.06	6.406	1256.55	8.7155	175.9	5.131	166.54	4.7165	665.56	7.5315	588.06	5.494	1422.69	15.6695	1491.38	9.1155	2282.16	11.725	1138.6	8.035	1429	11.8675
ns	ns	TPO	898.53	8.2405	4625.2	20.076	1063.97	13.5585	1944.46	16.92	524.47	8.915	2785.33	27.451	0	5.141	111.79	5.65	611.9	7.0805	1317.09	13.7445	2531.19	16.4185	3263.47	20.101	3904.15	13.9055	2030.16	14.3145	2709.8	5.7175
ns	ns	TTG	797.03	7.969	4376.62	21.6235	1652.83	18.119	1466.11	15.5	749.9	10.0345	1693.39	20.3845	157.57	5.4595	331.96	6.425	638.36	7.6415	1111.79	8.574	1848.29	24.5985	2148.66	19.848	2756.44	8.9065	1378.16	8.6195	2159.54	16.933
ns	ns	U1-snRNP-68	245.4	1.631	1008.92	6.318	404.24	3.4275	271.71	2.428	168.23	1.684	92.98	0.989	0	0	84.26	0.897	182.32	1.7745	105	1.084	280.83	2.4655	180.46	2.056	551.02	3.7215	229.49	1.8555	403.09	4.407
ns	**	U1-snRNP-A	169.11	0.9275	2906.14	12.4405	1662.88	12.922	591.72	2.991	567.8	1.3235	553.86	13.1665	321.36	5.5155	22.43	0.9615	253.12	3.621	89.72	1.913	2045.51	8.844	5025.89	21.6165	7965.78	12.772	778.66	5.45	8540.66	29.516
ns	ns	U1-snRNP-BB'	182.8	3.0195	1993.9	12.9855	779.81	8.685	433.75	6.167	365.38	4.509	153.64	3.5385	0	0.6305	61.31	1.6295	180.91	2.646	115.94	1.6575	487.38	5.3335	248.78	1.8595	522.41	0.5645	165.25	2.0065	338.92	2.2725
ns	ns	U1-snRNP-C	250.27	3.424	1770.86	14.202	978	10.6945	561.48	8.3545	488.3	6.88	279.88	6.752	71.49	2.6965	121.12	3.3155	261.28	4.5025	253.87	3.9575	708.31	12.6205	389.24	7.7445	683.75	10.6175	258.42	4.6605	475.07	7.6985
ns	ns	Vimentin	38.81	0.238	277.88	1.8545	59.62	0.556	65.75	0.6405	16.84	0.0835	60.42	0.4665	0	0	1.4	0	77.64	0.64	36.42	0.304	197.24	1.9625	160.9	1.724	211.65	1.8165	83.95	0.8255	160.95	1.249
ns	ns	Vitronectin	947.17	9.14	2762.16	18.047	702.07	7.4505	1303.51	12.733	556.6	5.276	1392.88	12.732	302.04	5.0355	495.67	5.934	948.71	7.3985	1130.15	8.731	2413.41	21.925	1849.62	12.9185	2870.55	12.1565	1175.29	8.8135	1849.15	7.622
ns	ns	Total IgG	32600.2	14.534	37076.1	36.6583	29231.9	42.8145	31940	18.4748	30608.6	19.8355	37319	27.141	33680.6	55.5172	33764.1	36.829	29732.4	18.993	35176.9	25.2375	43008.1	33.4143	30135.2	31.301	36813.9	25.046	21039.9	18.2858	38047.3	38.6728
