# Supplementary material for: The C9orf72-interacting protein Smcr8 is a negative regulator of autoimmunity and lysosomal exocytosis
Source: Genes Dev. 2018 Jul 1;32(13-14):929–43. doi: 10.1101/gad.313932.118 (PMC6075033; doi:10.1101/gad.313932.118)
Supplement: Supplemental Material [file supp_gad.313932.118_Supplemental_Table_S8.xlsx]

## Sheet: NoCont_2pep_modT
accession_number	geneSymbol	entry_name	127N.126..KO_A.WT_A	128N.129N..KO_B.WT_B	129C.130C..KO_C.WT_C	127C.126..HET_A.WT_A	128C.129N..HET_B.WT_B	130N.130C..HET_C.WT_C	127N.127C..KO_A.HET_A	128N.128C..KO_B.HET_B	129C.130N..KO_C.HET_C	AveExpr.HETvsWT	AveExpr.KOvsHet	AveExpr.KOvsWT	adj.P.Val.KOvsWT	adj.P.Val.HETvsWT	adj.P.Val.KOvsHet	Log.P.Value.HETvsWT	Log.P.Value.KOvsHet	Log.P.Value.KOvsWT	numColumnsProteinObserved	numSpectraProteinObserved	numPepsUnique	accession_numbers	species	protein_mw	percentCoverage	subgroupNum	scoreUnique	entry_name	unique_peptides	numSpectra	totalIntensity	pct_cov
Q8R3W2	0610009B22Rik	MCG6979, isoform CRA_a	-0.054	-0.215	-0.04	0.178	-0.153	0.034	-0.032	-0.132	-0.096	0.0196667	-0.0866667	-0.103	0.257888	0.931125	0.422898	0.682365	6.92554	8.0297	1	16	10	Q8R3W2	MOUSE	16444.5	58.5	3804.1	133.29	MCG6979, isoform CRA_a	10	16	5810000000	58.50%
G5E8X1	0610011F06Rik	Protein 0610011F06Rik	0.143	0.395	0.208	-0.003	0.093	-0.014	0.081	0.272	0.222	0.0253333	0.191667	0.248667	0.0760781	0.807314	0.243324	1.97568	14.1171	17.2037	1	4	4	Q9DCS2|G5E8X1|E9Q7K5|E9Q5B2|D3YZM4	MOUSE	22484.4	19.4	5997.1	34.7	Protein 0610011F06Rik	4	4	1210000000	19.40%
H9H9R4	0610031J06Rik	Protein 0610031J06Rik	-0.204	-0.235	-0.053	-0.173	-0.027	0.083	0.013	-0.203	-0.16	-0.039	-0.116667	-0.164	0.119115	0.82359	0.379469	1.8011	7.91473	13.1526	1	25	6	Q9JHJ3|H9H9R4|H3BKY1|H3BK59	MOUSE	37215	31.6	4125.1	113.78	Protein 0610031J06Rik	6	25	74200000000	31.60%
Q6NZQ8-3	1-Mar	Isoform 3 of E3 ubiquitin-protein ligase MARCH1	-0.269	-0.005	-0.018	0.045	-0.201	-0.038	-0.319	0.189	0.002	-0.0646667	-0.0426667	-0.0973333	0.333874	0.677536	0.860496	3.52354	1.15894	6.42617	1	4	2	Q6NZQ8-3	MOUSE	32899.2	5.9	7217.1	14.19	Isoform 3 of E3 ubiquitin-protein ligase MARCH1	2	4	2020000000	5.90%
Q8C650	10-Sep	Septin-10	0.085	0.187	0.108	0.094	0.082	0.242	-0.009	0.022	-0.115	0.139333	-0.034	0.126667	0.156989	0.297706	0.755693	12.2854	2.17493	11.1807	1	25	12	Q8C650|Q8C650-2	MOUSE	53220	26.7	481.8	139.23	Septin-10	12	25	36300000000	26.70%
Q8C1B7	11-Sep	Septin-11	0.072	0.15	0.092	0.083	0.103	0.259	-0.038	-0.007	-0.19	0.148333	-0.0783333	0.104667	0.211818	0.296293	0.505984	12.434	5.38021	9.25124	1	96	38	Q8C1B7|Q8C1B7-2|Q8C1B7-3	MOUSE	50036.1	68.2	481.3	519.95	Septin-11	38	96	109000000000	68.20%
E0CYV9	1110002E22Rik	Protein 1110002E22Rik	0.272	0.593	0.112	0.281	-0.202	-0.291	-0.093	0.484	0.645	-0.0706667	0.345333	0.325667	0.105579	0.800426	0.310481	2.04867	10.135	14.1092	1	7	4	E0CYV9	MOUSE	190773	2	6033.1	33.55	Protein 1110002E22Rik	4	7	15400000000	2.00%
E9PZY8	1110037F02Rik	Protein 1110037F02Rik	0.005	-0.09	-0.073	0.067	-0.051	-0.128	-0.073	-0.035	-0.05	-0.0373333	-0.0526667	-0.0526667	0.506103	0.791969	0.586381	2.13604	4.19206	3.99362	1	29	23	E9PZY8|A2AIV2|A2AIV2-2	MOUSE	208993	15.8	1840.1	308.46	Protein 1110037F02Rik	23	29	4570000000	15.80%
J3QNR9	1110059E24Rik	Protein 1110059E24Rik	0.366	0.178	0.053	0.011	-0.041	-0.169	0.279	-0.02	0.204	-0.0663333	0.154333	0.199	0.157739	0.594748	0.34505	4.62679	8.7883	11.1434	1	3	2	Q9CQ90|J3QNR9|J3QNC2|J3QQ03	MOUSE	13079.1	14.8	6606.1	22.21	Protein 1110059E24Rik	2	3	552000000	14.80%
Q9ERR7	15-Sep	15 kDa selenoprotein	-0.337	-0.604	-0.422	-0.182	-0.304	-0.337	-0.115	-0.219	-0.125	-0.274333	-0.153	-0.454333	0.0555583	0.264853	0.248363	21.7689	13.4735	27.8276	1	21	9	Q9ERR7|D3Z3Y8	MOUSE	18191.8	58	3605.1	146.82	15 kDa selenoprotein	9	21	19300000000	58.00%
D3Z316	1700021F05Rik	Protein 1700021F05Rik	0.967	0.271	0.266	0.018	-0.069	0.143	0.782	0.333	0.027	0.0306667	0.380667	0.501333	0.0616862	0.842325	0.325243	1.60066	9.54017	20.0442	1	4	4	D3Z316	MOUSE	24560.1	15	6280.1	28.18	Protein 1700021F05Rik	4	4	680000000	15.00%
F8WIU1	1700037H04Rik	Protein 1700037H04Rik	0.141	0.111	0.169	0.014	0.073	0.166	0.107	0.042	0.049	0.0843333	0.066	0.140333	0.120863	0.481059	0.504502	6.46547	5.40984	13.0348	1	12	7	F8WIU1|Q9D1K7|Q6IR22	MOUSE	20153.6	48.5	4283.1	104.88	Protein 1700037H04Rik	7	12	9040000000	48.50%
Q9D937	1810009A15Rik	MCG127334	-0.011	-0.017	0.051	0.017	0.109	0.254	-0.035	-0.119	-0.101	0.126667	-0.085	0.00766667	0.925689	0.417347	0.415203	7.73056	7.08182	0.478343	1	19	8	Q9D937	MOUSE	14098.3	49.5	4121.1	114.02	MCG127334	8	19	17400000000	49.50%
Q3U699	1810043G02Rik	Protein 1810043G02Rik	-0.027	0.042	-0.013	-0.133	0.138	0.013	0.1	-0.092	-0.029	0.006	-0.007	0.000666667	0.994153	0.976779	0.957517	0.229426	0.338503	0.0394544	1	2	2	Q8C6G1|Q3U699	MOUSE	24428.3	6.1	6882.1	17.78	Protein 1810043G02Rik	2	2	438000000	6.10%
Q922Q1	2-Mar	Mitochondrial amidoxime reducing component 2	-0.129	-0.23	-0.1	-0.217	-0.066	-0.23	0.045	-0.072	0.058	-0.171	0.0103333	-0.153	0.118741	0.28032	0.924629	14.8534	0.606935	13.1983	1	30	17	Q922Q1	MOUSE	38821.2	48.8	2811.1	204.15	Mitochondrial amidoxime reducing component 2	17	30	25300000000	48.80%
E9Q3V6	2-Sep	Septin-2	0.024	0.151	0.09	0.096	0.146	0.105	-0.053	0.029	-0.023	0.115667	-0.0156667	0.0883333	0.319128	0.29688	0.8803	12.326	0.987474	6.69212	1	89	25	E9Q3V6	MOUSE	37205.9	78.8	481.7	381.9	Septin-2	25	89	139000000000	78.80%
P42208	2-Sep	Septin-2	0.018	0.14	0.091	0.074	0.141	0.084	-0.051	0.028	-0.015	0.0996667	-0.0126667	0.083	0.33622	0.334653	0.904067	10.3276	0.781727	6.37904	1	96	28	P42208	MOUSE	41753	79.7	481.6	456.25	Septin-2	28	96	142000000000	79.70%
E9Q3M9	2010300C02Rik	Protein 2010300C02Rik	-0.184	0.145	0.015	-0.203	0.006	-0.296	-0.071	0.127	0.357	-0.164333	0.137667	-0.008	0.954684	0.375774	0.530457	8.94903	4.96922	0.288103	1	13	2	E9Q3M9	MOUSE	126479	1.7	7116.1	15.22	Protein 2010300C02Rik	2	13	729000000000	1.70%
G3X8U3	2210016F16Rik	MCG6895	0.193	0.497	0.289	0.208	0.141	-0.02	0.026	0.36	0.298	0.109667	0.228	0.326333	0.0625315	0.446619	0.254885	7.10751	12.9927	19.7489	1	44	22	G3X8U3	MOUSE	39013.8	63.9	1876.1	302.72	MCG6895	22	44	23100000000	63.90%
D3Z1T2	2310009B15Rik	MCG15614	-0.484	-0.556	-0.246	-0.253	-0.379	-0.096	-0.128	-0.382	-0.153	-0.242667	-0.221	-0.428667	0.0555583	0.289291	0.231214	13.1111	15.3006	25.6339	1	3	2	D3Z1T2	MOUSE	14941.5	11.7	6755.1	19.62	MCG15614	2	3	2920000000	11.70%
G5E8E3	2310022A10Rik	Protein 2310022A10Rik	-0.082	-0.416	-0.349	-0.153	-0.203	-0.204	0.001	-0.309	-0.213	-0.186667	-0.173667	-0.282333	0.0764232	0.264853	0.327049	19.2523	9.48311	17.1579	1	25	15	G5E8E3|Q8R3Y5|Q8R3Y5-2|Q8R3Y5-3	MOUSE	44569.4	39.2	2877.1	199.49	Protein 2310022A10Rik	15	25	8870000000	39.20%
J3QQ27	2610015P09Rik	Protein 2610015P09Rik	0.026	-0.261	0.03	-0.115	-0.162	-0.015	0.043	-0.049	-0.02	-0.0973333	-0.00866667	-0.0683333	0.500855	0.408169	0.935432	7.94468	0.518435	4.05185	1	5	4	J3QQ27|B8JJH0|A9C445	MOUSE	104888	2.9	6252.1	28.82	Protein 2610015P09Rik	4	5	18700000000	2.90%
E9Q0Q3	2610021A01Rik	Protein 2610021A01Rik	0.118	0.347	-0.028	0.238	-0.021	0.086	-0.163	0.281	0.209	0.101	0.109	0.145667	0.318089	0.537875	0.56246	5.46171	4.5	6.71509	1	16	6	E9Q0Q3|G3UY09	MOUSE	97810.8	4.6	2794.56	68.81	Protein 2610021A01Rik	5	16	20400000000	3.50%
Q6PGK3	2700097O09Rik	Protein 2700097O09Rik	0.036	0.156	-0.115	-0.003	0.035	0.047	-0.02	0.125	-0.009	0.0263333	0.032	0.0256667	0.833706	0.782574	0.767444	2.26736	2.0673	1.10352	1	3	3	Q6PGK3	MOUSE	34612	15.6	6536.1	23.31	Protein 2700097O09Rik	3	3	147000000	15.60%
Q5U452	2810408M09Rik	MCG14616	0.054	0.308	0.314	0.132	0.122	0.092	-0.041	0.19	0.162	0.115333	0.103667	0.225333	0.0786109	0.296293	0.424408	12.399	6.89035	16.8713	1	13	7	Q5U452|Q99PW4|Q543M9|A2A5R0	MOUSE	27606.2	28.6	4547.1	90.75	MCG14616	9	13	4560000000	28.60%
D3YZ60	2810428I15Rik	Protein 2810428I15Rik	0.158	-0.202	-0.215	-0.024	-0.193	-0.502	0.178	-0.005	0.284	-0.239667	0.152333	-0.0863333	0.460459	0.38315	0.362372	8.66367	8.32663	4.53195	1	3	3	Q9CYZ6|D3YZ60	MOUSE	16738.7	23.8	5593.1	45.77	Protein 2810428I15Rik	3	3	243000000	23.80%
E9PUT0	3110052M02Rik	Protein 3110052M02Rik	0.118	0.212	-0.023	0.238	0.05	0.298	-0.146	0.237	0.209	0.195333	0.1	0.102333	0.347674	0.292523	0.535818	12.8805	4.90958	6.19322	1	21	10	E9PUT0	MOUSE	55735.3	11.3	2794.17	101.84	Protein 3110052M02Rik	8	21	23300000000	8.00%
E9PUF5	4632428N05Rik	Protein 4632428N05Rik	-0.327	-0.234	-0.027	-0.169	-0.058	0.098	-0.128	-0.188	-0.166	-0.043	-0.160667	-0.196	0.143505	0.808911	0.238384	1.96004	14.619	11.8209	1	38	13	E9PUF5|D3Z7B7	MOUSE	34015	47.7	3241.2	171.49	Protein 4632428N05Rik	13	38	60000000000	47.70%
Q3V0A7	4930402H24Rik	Protein 4930402H24Rik	-0.351	0.021	-0.153	-0.031	0.261	-0.153	-0.261	-0.214	-0.055	0.0256667	-0.176667	-0.161	0.290449	0.919059	0.257703	0.815505	12.7139	7.26638	1	3	2	Q7TT23|Q3V0A7|A2AKU3	MOUSE	118777	3.8	7055.1	15.78	Protein 4930402H24Rik	2	3	52800000000	3.80%
E9QAG4	4930522L14Rik	Protein 4930522L14Rik	0.02	0.118	-0.031	0.246	0.048	0.157	-0.242	0.056	-0.051	0.150333	-0.079	0.0356667	0.687045	0.336113	0.617404	10.2847	3.74664	2.22036	1	29	13	E9QAG4|A2ART2|A2ANU7|A2ARR8|A2ARL4|D3YYR3	MOUSE	81038.7	12.3	2794.7	138.39	Protein 4930522L14Rik	14	29	25900000000	12.30%
Q8C5X1	4931406P16Rik	Protein 4931406P16Rik	0.233	0.079	-0.012	-0.074	0.207	-0.174	0.167	-0.087	0.179	-0.0136667	0.0863333	0.1	0.362358	0.951909	0.507289	0.459601	5.34017	5.94425	1	3	3	Q8C5X1	MOUSE	116875	4.2	5231.1	58.12	Protein 4931406P16Rik	3	3	271000000	4.20%
E9Q793	4931429I11Rik	Protein 4931429I11Rik	0.062	0.275	0.23	-0.046	0.075	0.249	0.249	-0.021	0.082	0.0926667	0.103333	0.189	0.10396	0.611057	0.499461	4.41346	5.49134	14.2571	1	3	2	E9Q793	MOUSE	87415	1.6	6732.1	19.99	Protein 4931429I11Rik	2	3	1500000000	1.60%
E9Q1N0	4932431P20Rik	Protein 4932431P20Rik	-0.239	-0.005	0.126	-0.015	0.028	0.066	-0.199	0.072	-0.077	0.0263333	-0.068	-0.0393333	0.777626	0.799057	0.660117	2.06092	3.20772	1.49272	1	8	5	E9Q1N0	MOUSE	359808	1.1	5930.1	36.25	Protein 4932431P20Rik	5	8	2280000000	1.10%
Q8BHW4	4933430I17Rik	Protein 4933430I17Rik	-0.285	-0.433	-0.331	-0.385	-0.09	-0.29	0.095	-0.339	-0.043	-0.255	-0.0956667	-0.349667	0.0555583	0.283611	0.636253	14.2449	3.50621	27.3396	1	3	2	Q8BHW4	MOUSE	56610.1	6	6963.1	16.7	Protein 4933430I17Rik	2	3	2240000000	6.00%
H7BX33	4933434E20Rik	Protein 4933434E20Rik	-0.187	-0.39	-0.053	-0.187	-0.231	0.06	-0.005	-0.155	-0.116	-0.119333	-0.092	-0.21	0.156157	0.445713	0.427983	7.12249	6.818	11.2115	1	2	2	Q8R092|H7BX33	MOUSE	26626	8	6334.1	26.91	Protein 4933434E20Rik	2	2	319000000	8.00%
Q9Z2Q6	5-Sep	Septin-5	-0.272	0.21	0.178	-0.172	0.346	0.656	-0.144	-0.066	-0.443	0.276667	-0.217667	0.0386667	0.787496	0.529599	0.286068	5.59369	11.2012	1.42326	1	21	8	Q9Z2Q6|P28661|P28661-2|P28661-4|P28661-3|P28661-5|P42209|P28661-6	MOUSE	43203.6	22.7	4501.1	93.18	Septin-5	12	21	21400000000	22.70%
F8WGX2	5031414D18Rik	Protein 5031414D18Rik	-0.237	-0.152	-0.121	-0.064	-0.096	-0.055	-0.139	-0.067	-0.144	-0.0716667	-0.116667	-0.17	0.0964471	0.433542	0.301759	7.40858	10.4087	14.9921	1	4	3	F8WGX2|Q3TD16	MOUSE	77354.3	2.9	6362.1	26.42	Protein 5031414D18Rik	3	4	3010000000	2.90%
B1APX2	5031439G07Rik	Protein 5031439G07Rik	0.068	0.015	0.068	0.022	0.014	0.021	0.038	0.005	0.021	0.019	0.0213333	0.0503333	0.504749	0.840311	0.827719	1.62526	1.47039	4.01065	1	22	18	B1APX2|Q3UE31	MOUSE	50691.6	34.4	2954.1	192.56	Protein 5031439G07Rik	18	22	14900000000	34.40%
Q9R1T4	6-Sep	Septin-6	0.039	0.066	0.153	0.145	0.091	0.298	-0.065	-0.014	-0.158	0.178	-0.079	0.086	0.305347	0.292046	0.490959	12.9664	5.62802	6.95801	1	68	31	Q9R1T4|Q9R1T4-3|Q9R1T4-2	MOUSE	50075.1	58.5	481.4	431.21	Septin-6	31	68	51000000000	58.50%
E9Q1G8	7-Sep	Septin-7	0.064	0.07	0.077	0.067	0.143	0.26	0.003	-0.059	-0.162	0.156667	-0.0726667	0.0703333	0.355534	0.316826	0.542951	11.1873	4.79875	6.05902	1	143	45	E9Q1G8|E9Q9F5|Q9DA97|S4R2P6	MOUSE	50990.4	83	481.1	677.07	Septin-7	45	143	238000000000	83.00%
O55131	7-Sep	Septin-7	0.061	0.053	0.074	0.068	0.143	0.261	-0.004	-0.059	-0.163	0.157333	-0.0753333	0.0626667	0.407585	0.315861	0.519407	11.2621	5.13472	5.25457	1	141	45	O55131	MOUSE	50891.3	83	481.2	667.69	Septin-7	45	141	237000000000	83.00%
B1AQZ0	8-Sep	Septin-8	0.059	0.15	0.161	0.083	0.089	0.264	-0.026	0.018	-0.115	0.145333	-0.041	0.123333	0.161486	0.296293	0.710303	12.4183	2.66347	10.9987	1	76	30	B1AQZ0|B1AQY9|B7ZC46|Q8CHH9-2|Q8CHH9	MOUSE	56443.9	53.5	481.5	392.98	Septin-8	30	76	84900000000	53.50%
Q80UG5	9-Sep	Septin-9	0.143	0.105	0.026	0.124	0.091	0.166	0	0.003	-0.11	0.127	-0.0356667	0.0913333	0.287937	0.294937	0.726383	12.6534	2.48193	7.33167	1	78	35	Q80UG5|Q80UG5-3|A2A6U3	MOUSE	65916.1	69.2	811.1	529.58	Septin-9	35	78	108000000000	69.20%
Q80UG5-2	9-Sep	Isoform 2 of Septin-9	0.121	0.064	0.052	0.123	0.061	0.127	-0.016	0.061	-0.051	0.103667	-0.002	0.079	0.317133	0.324405	0.987923	10.8684	0.1111	6.73056	1	61	25	Q80UG5-2	MOUSE	38826.9	85.6	811.2	393.49	Isoform 2 of Septin-9	25	61	101000000000	85.60%
E9QMK9	9030617O03Rik	Protein 9030617O03Rik	-0.125	-0.08	0.061	-0.119	-0.02	0.104	0.005	-0.073	-0.036	-0.0116667	-0.0346667	-0.048	0.600806	0.945786	0.734357	0.532133	2.40426	2.98465	1	84	36	E9QMK9|Q8BH86|Q8BH86-2	MOUSE	70890.5	55.4	693.1	575.31	Protein 9030617O03Rik	36	84	54900000000	55.40%
H3BKP8	9930021J03Rik	Protein 9930021J03Rik	0.025	0.209	0.036	-0.021	0.003	0.45	0.041	0.216	-0.065	0.144	0.064	0.09	0.315302	0.488965	0.677093	6.29621	3.02021	6.76591	1	3	3	H3BKP8	MOUSE	221255	2	6981.1	16.52	Protein 9930021J03Rik	3	3	3040000000	2.00%
Q5SVP0	9930111J21Rik1	Protein 9930111J21Rik1	0.182	0.296	0.201	0.237	-0.01	-0.021	-0.047	0.263	0.215	0.0686667	0.143667	0.226333	0.0614565	0.613528	0.362046	4.38599	8.33845	20.1756	1	31	23	Q5SVP0|Q5SVP2|Q5NCB3|A6PWD6|Q8CB10|Q5NCB2	MOUSE	95765.4	35.6	1744.1	322.18	Protein 9930111J21Rik1	23	31	10500000000	35.60%
Q6GQT1	A2mp	Alpha-2-macroglobulin-P	-0.711	-1.018	-1.058	0.278	0.066	-0.091	-0.52	-1.219	-1.245	0.0843333	-0.994667	-0.929	0.0335578	0.705662	0.119412	3.16346	30.2302	42.8137	1	8	5	Q6GQT1	MOUSE	165776	3.2	5190.1	60.01	Alpha-2-macroglobulin-P	5	8	9700000000	3.20%
E9Q8G5	A430033K04Rik	Protein A430033K04Rik	0.21	0.601	0.191	0.441	0.046	0.015	-0.292	0.3	0.264	0.167333	0.0906667	0.334	0.064062	0.404994	0.677142	8.05363	3.01272	19.3743	1	11	4	E9Q8G5	MOUSE	81452.3	3	5963.1	35.57	Protein A430033K04Rik	4	11	13900000000	3.00%
Q80VN4	AA987161	AA987161 protein	0.107	0.337	0.082	0.337	0.043	0.043	-0.308	0.291	0.155	0.141	0.046	0.175333	0.126954	0.362338	0.857029	9.29926	1.19496	12.6801	1	22	12	Q80VN4	MOUSE	124284	7.4	2794.11	113.78	AA987161 protein	12	22	27500000000	6.80%
P58742	Aaas	Aladin	-0.217	-0.087	-0.133	-0.079	-0.172	-0.38	-0.132	0.019	0.112	-0.210333	-0.000333333	-0.145667	0.136384	0.306766	0.998108	11.6748	0.0135917	12.2134	1	39	24	P58742	MOUSE	60342.5	55.8	1430.1	369.22	Aladin	24	39	29900000000	55.80%
Q9D2R0	Aacs	Acetoacetyl-CoA synthetase	0.205	0.287	0.129	0.096	0.104	0.021	0.1	0.166	0.093	0.0736667	0.119667	0.207	0.0834184	0.440582	0.294963	7.22581	10.7253	16.2618	1	47	27	Q9D2R0	MOUSE	75712.4	44.6	1624.1	339.23	Acetoacetyl-CoA synthetase	27	47	42300000000	44.60%
Q8R2R3	Aagab	Alpha- and gamma-adaptin-binding protein p34	0.138	0.332	0.157	0.048	0.083	-0.043	0.088	0.311	0.095	0.0293333	0.164667	0.209	0.0781583	0.792702	0.26547	2.12671	12.2743	16.9323	1	13	8	Q8R2R3	MOUSE	34966.3	41.1	3682.1	141.84	Alpha- and gamma-adaptin-binding protein p34	8	13	2330000000	41.10%
Q3UHJ0	Aak1	AP2-associated protein kinase 1	0.159	0.216	0.178	0.072	0.122	0.123	0.028	0.138	0.094	0.105667	0.0866667	0.184333	0.0743853	0.313735	0.432697	11.3138	6.73779	17.4316	1	39	26	Q3UHJ0|Q3UHJ0-2	MOUSE	104086	36.3	1389.1	375.93	AP2-associated protein kinase 1	26	39	16100000000	36.30%
D3YZD8	Aamdc	Mth938 domain-containing protein	0.154	-0.151	-0.072	0	0.203	0.299	0.15	-0.35	-0.375	0.167333	-0.191667	-0.023	0.849559	0.368559	0.363134	9.12928	8.29767	0.990107	1	2	2	D3YZD8|D3Z442|Q8R0P4|D3Z1Q3|Q8R0P4-2|Q8CF11|D3YX09	MOUSE	16471.7	21.3	6453.1	24.78	Mth938 domain-containing protein	2	2	319000000	21.30%
J3QN89	Aamp	Protein Aamp	0.296	0.275	-0.001	0.11	0.042	-0.128	0.146	0.248	0.139	0.008	0.177667	0.19	0.121706	0.962703	0.228427	0.371252	15.6293	12.9799	1	22	15	J3QN89|Q3TJ22	MOUSE	47649.9	40.8	2662.1	216.07	Protein Aamp	15	22	7240000000	40.80%
Q9D2V5	Aar2	Protein AAR2 homolog	0.114	0.136	-0.052	-0.085	-0.036	-0.234	0.137	0.118	0.219	-0.118333	0.158	0.066	0.460459	0.382136	0.245662	8.698	13.8317	4.53352	1	4	3	Q9D2V5	MOUSE	43806.6	9.6	5682.1	42.82	Protein AAR2 homolog	3	4	21100000000	9.60%
Q8BGQ7	Aars	Alanine--tRNA ligase, cytoplasmic	0.156	0.023	-0.025	-0.077	-0.102	-0.277	0.222	0.109	0.248	-0.152	0.193	0.0513333	0.576628	0.301267	0.226957	11.9618	15.9519	3.24369	1	172	72	Q8BGQ7	MOUSE	107762	79.6	132.1	1090.85	Alanine--tRNA ligase, cytoplasmic	72	172	197000000000	79.60%
Q14CH7	Aars2	Alanine--tRNA ligase, mitochondrial	-0.206	-0.125	-0.101	-0.216	-0.192	-0.153	0.032	0.138	0.01	-0.187	0.06	-0.144	0.124272	0.264853	0.572134	18.6242	4.37229	12.8326	1	6	6	Q14CH7	MOUSE	107808	4.3	5191.1	59.78	Alanine--tRNA ligase, mitochondrial	6	6	733000000	4.30%
Q3THG9	Aarsd1	Alanyl-tRNA editing protein Aarsd1	0.166	0.058	0.019	0.003	-0.062	-0.211	0.187	0.074	0.298	-0.09	0.186333	0.081	0.356107	0.512715	0.278114	5.8792	11.647	6.04742	1	23	16	Q3THG9|A2A4P4|A2A4P3	MOUSE	45255.4	49.2	2751.1	208.94	Alanyl-tRNA editing protein Aarsd1	17	23	7120000000	49.20%
Q9CQF6	Aasdhppt	L-aminoadipate-semialdehyde dehydrogenase-phosphopantetheinyl transferase	0.123	0.174	0.11	0.094	-0.104	-0.024	0.075	0.327	0.132	-0.0113333	0.178	0.135667	0.127385	0.94169	0.278832	0.5688	11.6119	12.6541	1	5	4	Q9CQF6|Q9CQF6-2	MOUSE	36048.8	10.6	5796.1	39.93	L-aminoadipate-semialdehyde dehydrogenase-phosphopantetheinyl transferase	4	5	2050000000	10.60%
Q9JKX4	Aatf	Protein AATF	-0.115	-0.346	-0.22	-0.133	-0.159	-0.225	-0.047	-0.154	-0.041	-0.172333	-0.0806667	-0.227	0.0935653	0.266158	0.44437	16.6241	6.5156	15.223	1	27	17	Q9JKX4|Q9JKX4-2|Q9JKX4-3	MOUSE	59481	43.7	2409.1	239.73	Protein AATF	17	27	8340000000	43.70%
Q80YE4-3	Aatk	Isoform 3 of Serine/threonine-protein kinase LMTK1	-0.108	-0.145	-0.118	-0.079	-0.183	-0.176	0.01	0.022	0.031	-0.146	0.021	-0.123667	0.146856	0.283232	0.829403	14.4287	1.45782	11.6415	1	18	11	Q80YE4-3|B1AZF3|Q80YE4|Q80YE4-2|B1AZF9|Q80YE4-4	MOUSE	147226	12.3	3100.1	181.51	Isoform 3 of Serine/threonine-protein kinase LMTK1	11	18	8130000000	12.30%
P41233	Abca1	ATP-binding cassette sub-family A member 1	-0.201	-0.135	0.173	-0.067	0.183	0.47	-0.172	-0.291	-0.269	0.195333	-0.244	-0.0543333	0.669219	0.52962	0.211675	5.59122	20.3724	2.37116	1	54	42	P41233	MOUSE	256189	21.8	806.1	530.73	ATP-binding cassette sub-family A member 1	42	54	17200000000	21.80%
E9Q876	Abca12	Protein Abca12	-0.381	-0.217	0.017	0.237	-0.217	0.228	-0.623	0.004	-0.214	0.0826667	-0.277667	-0.193667	0.227808	0.680559	0.359103	3.49439	8.4219	8.81983	1	3	3	E9Q876	MOUSE	294926	1.1	6918.1	17.24	Protein Abca12	3	3	298000000	1.10%
Q5SSE9	Abca13	ATP-binding cassette sub-family A member 13	0.271	0.896	0.509	0.243	-0.031	-0.362	0.018	0.994	1.117	-0.05	0.709667	0.558667	0.0664187	0.896847	0.226865	1.03957	16.029	18.8892	1	7	5	Q5SSE9|Q5SSE9-2	MOUSE	573565	0.6	5887.1	37.36	ATP-binding cassette sub-family A member 13	5	7	1800000000	0.60%
Q8R420	Abca3	ATP-binding cassette sub-family A member 3	-0.25	-0.23	-0.158	-0.062	-0.137	-0.217	-0.126	-0.127	0.031	-0.138667	-0.074	-0.212667	0.0638002	0.326584	0.497119	10.7515	5.5384	19.4293	1	8	7	Q8R420|Q6AXE3|E9PX95	MOUSE	193451	4.8	4680.1	83.98	ATP-binding cassette sub-family A member 3	8	8	1250000000	4.80%
Q8K441	Abca6	ATP-binding cassette sub-family A member 6	-0.144	0.075	0.153	-0.079	0.291	0.245	-0.079	-0.115	-0.087	0.152333	-0.0936667	0.028	0.812112	0.411347	0.361828	7.86959	8.34614	1.24815	1	8	5	Q8K441	MOUSE	184991	4.1	990.2	57.35	ATP-binding cassette sub-family A member 6	5	8	3390000000	4.10%
E9Q6G4	Abca7	ATP-binding cassette sub-family A member 7	-0.084	-0.175	0.134	-0.27	-0.173	-0.833	0.182	0.293	1.068	-0.425333	0.514333	-0.0416667	0.728879	0.284075	0.243324	13.6255	14.0463	1.87062	1	7	4	E9Q6G4|Q91V24	MOUSE	239912	1.4	6241.1	29.03	ATP-binding cassette sub-family A member 7	4	7	13700000000	1.40%
Q8K449	Abca9	ATP-binding cassette sub-family A member 9	-0.095	0.217	0.381	-0.077	0.388	0.56	-0.062	-0.136	-0.178	0.290333	-0.125333	0.167667	0.324975	0.387824	0.306057	8.55889	10.2499	6.58458	1	49	32	Q8K449|Q8K442|F8WGE3|Q8K440|Q8K440-2|P41234|A2AJ26	MOUSE	184594	23.8	990.1	466.82	ATP-binding cassette sub-family A member 9	38	49	30700000000	23.80%
Q9JI39	Abcb10	ATP-binding cassette sub-family B member 10, mitochondrial	-0.027	-0.134	-0.149	-0.272	0.147	-0.191	0.167	-0.068	0.012	-0.105333	0.037	-0.103333	0.231909	0.617603	0.790322	4.31945	1.83367	8.70525	1	7	6	Q9JI39	MOUSE	77528.9	7.6	5096.1	63.86	ATP-binding cassette sub-family B member 10, mitochondrial	6	7	4090000000	7.60%
P06795	Abcb1b	Multidrug resistance protein 1B	-0.164	-0.355	-0.152	-0.164	-0.145	-0.168	0.029	-0.234	-0.002	-0.159	-0.069	-0.223667	0.0710104	0.264853	0.601884	17.0551	3.95748	18.0486	1	58	37	P06795|P21447|Q9JJ59	MOUSE	141562	33.9	835.1	522.32	Multidrug resistance protein 1B	38	58	30100000000	33.90%
P21440	Abcb4	Multidrug resistance protein 3	-0.19	-0.455	-0.172	-0.179	-0.194	-0.038	-0.02	-0.264	-0.12	-0.137	-0.134667	-0.272333	0.0643274	0.300147	0.378383	12.102	7.94396	19.2402	1	10	9	P21440	MOUSE	140888	8.6	835.2	140.67	Multidrug resistance protein 3	9	10	2960000000	8.60%
Q9DC29	Abcb6	ATP-binding cassette sub-family B member 6, mitochondrial	-0.169	-0.352	-0.241	-0.224	-0.123	-0.269	0.037	-0.214	0.022	-0.205333	-0.0516667	-0.254	0.064297	0.264853	0.682419	17.0762	2.96615	19.2595	1	7	6	Q9DC29	MOUSE	94282.1	10.9	4631.1	86.3	ATP-binding cassette sub-family B member 6, mitochondrial	6	7	1860000000	10.90%
Q61102	Abcb7	ATP-binding cassette sub-family B member 7, mitochondrial	-0.09	-0.101	0.138	-0.331	-0.078	-0.267	0.191	-0.019	0.476	-0.225333	0.216	-0.0176667	0.856466	0.283232	0.394152	14.534	7.5485	0.930626	1	21	12	Q61102|Q9WVQ0	MOUSE	82921.7	21.5	2783.1	206.51	ATP-binding cassette sub-family B member 7, mitochondrial	16	21	18500000000	21.50%
Q9CXJ4	Abcb8	ATP-binding cassette sub-family B member 8, mitochondrial	-0.096	-0.236	-0.072	-0.29	-0.018	-0.211	0.177	-0.221	0.14	-0.173	0.032	-0.134667	0.161759	0.333841	0.851122	10.3817	1.25318	10.9861	1	4	4	Q9CXJ4	MOUSE	78739.9	5.9	5854.1	38.36	ATP-binding cassette sub-family B member 8, mitochondrial	4	4	1860000000	5.90%
O35379	Abcc1	Multidrug resistance-associated protein 1	-0.172	-0.285	-0.234	-0.205	-0.231	-0.52	0.036	-0.031	0.253	-0.318667	0.086	-0.230333	0.0625315	0.264853	0.556674	18.9401	4.60153	19.8207	1	74	46	O35379|E9Q1I5	MOUSE	172494	34	533.1	648.01	Multidrug resistance-associated protein 1	46	74	48400000000	34.00%
J3QML2	Abcc3	Canalicular multispecific organic anion transporter 2	-0.234	-0.405	-0.15	-0.242	-0.175	-0.426	0.041	-0.122	0.33	-0.281	0.083	-0.263	0.0737146	0.264853	0.701156	17.7165	2.77001	17.5775	1	40	30	J3QML2|B2RX12|B2RX12-2|B2RX12-3	MOUSE	170646	26.3	533.2	464.41	Canalicular multispecific organic anion transporter 2	30	40	18400000000	26.30%
E9Q236	Abcc4	Protein Abcc4	-0.232	-0.485	-0.341	-0.246	-0.256	-0.432	0.068	-0.291	0.11	-0.311333	-0.0376667	-0.352667	0.0559657	0.261203	0.8265	23.6113	1.4824	22.326	1	18	15	E9Q236|E9Q467	MOUSE	149741	11.8	3014.1	188.32	Protein Abcc4	15	18	6080000000	11.80%
Q9R1X5	Abcc5	Multidrug resistance-associated protein 5	-0.066	-0.255	-0.449	-0.112	-0.221	-0.302	0.064	-0.062	-0.244	-0.211667	-0.0806667	-0.256667	0.140363	0.278807	0.624725	15.0102	3.63825	11.9951	1	7	7	Q9R1X5	MOUSE	162149	4.3	5052.1	66.45	Multidrug resistance-associated protein 5	7	7	913000000	4.30%
P48410	Abcd1	ATP-binding cassette sub-family D member 1	-0.197	-0.18	-0.175	-0.198	-0.129	-0.379	0.023	0.01	0.172	-0.235333	0.0683333	-0.184	0.072424	0.277293	0.536214	15.0815	4.90171	17.8097	1	21	16	P48410|A2ALN0	MOUSE	82370.9	25.2	2614.1	220.38	ATP-binding cassette sub-family D member 1	16	21	8790000000	25.20%
Q61285	Abcd2	ATP-binding cassette sub-family D member 2	-0.156	0.103	-0.044	-0.155	-0.111	-0.214	0.023	0.073	0.068	-0.16	0.0546667	-0.0323333	0.780256	0.280536	0.57182	14.7781	4.37705	1.4757	1	4	4	Q61285	MOUSE	84166.6	7	2614.2	49.15	ATP-binding cassette sub-family D member 2	4	4	2490000000	7.00%
P55096	Abcd3	ATP-binding cassette sub-family D member 3	-0.215	0.149	-0.17	-0.11	-0.096	-0.573	-0.137	0.222	0.429	-0.259667	0.171333	-0.0786667	0.516304	0.300147	0.51405	12.1409	5.22167	3.88402	1	18	17	P55096	MOUSE	75986.8	28	2482.1	232.11	ATP-binding cassette sub-family D member 3	17	18	5250000000	28.00%
O89016	Abcd4	ATP-binding cassette sub-family D member 4	-0.295	-0.501	0.052	-0.029	-0.14	0.056	-0.272	-0.358	-0.007	-0.0376667	-0.212333	-0.248	0.225263	0.794156	0.285085	2.11094	11.2364	8.8798	1	3	3	O89016	MOUSE	69095.4	3.9	6090.1	32.33	ATP-binding cassette sub-family D member 4	3	3	390000000	3.90%
P61222	Abce1	ATP-binding cassette sub-family E member 1	0.139	0.334	0.19	0.092	0.057	-0.023	0.004	0.268	0.206	0.042	0.159333	0.221	0.077187	0.691928	0.315737	3.31122	9.96263	17.0555	1	88	43	P61222	MOUSE	68283	70.4	569.1	627.04	ATP-binding cassette sub-family E member 1	43	88	78900000000	70.40%
Q6P542	Abcf1	ATP-binding cassette sub-family F member 1	0.064	0.123	0.008	0.068	0.008	-0.09	0.03	0.128	0.085	-0.00466667	0.081	0.065	0.443975	0.973614	0.45417	0.258463	6.34523	4.74604	1	110	58	Q6P542	MOUSE	95400.1	60.6	286.1	855.89	ATP-binding cassette sub-family F member 1	58	110	66700000000	60.60%
Q99LE6	Abcf2	ATP-binding cassette sub-family F member 2	0.111	-0.035	-0.125	-0.02	-0.076	-0.246	0.109	0.055	0.085	-0.114	0.083	-0.0163333	0.882272	0.421287	0.416174	7.66575	7.06456	0.753348	1	67	36	Q99LE6	MOUSE	72351	51.5	971.1	474.2	ATP-binding cassette sub-family F member 2	36	67	33400000000	51.50%
Q8K268	Abcf3	ATP-binding cassette sub-family F member 3	0.13	0.241	0.155	0.057	0.033	-0.091	0.082	0.207	0.203	-0.000333333	0.164	0.175333	0.0890113	0.99729	0.243324	0.019839	14.2149	15.6819	1	28	20	Q8K268	MOUSE	80262.7	32.4	2185.1	264.05	ATP-binding cassette sub-family F member 3	20	28	8890000000	32.40%
Q64343	Abcg1	ATP-binding cassette sub-family G member 1	-0.126	0.068	0.179	0.063	0.456	0.719	-0.246	-0.288	-0.591	0.412667	-0.375	0.0403333	0.743304	0.321129	0.202955	11.0123	21.1241	1.75337	1	6	6	Q64343	MOUSE	74944.7	9.7	5025.1	67.84	ATP-binding cassette sub-family G member 1	6	6	1190000000	9.70%
Q7TMS5	Abcg2	ATP-binding cassette sub-family G member 2	-0.114	-0.34	-0.101	-0.191	-0.065	0.208	-0.019	-0.277	-0.312	-0.016	-0.202667	-0.185	0.106146	0.947883	0.255915	0.502646	12.8961	14.0723	1	4	4	Q7TMS5|S4R2E1	MOUSE	73547	4.4	5788.1	40.15	ATP-binding cassette sub-family G member 2	4	4	2690000000	4.40%
Q6PE15	Abhd10	Mycophenolic acid acyl-glucuronide esterase, mitochondrial	-0.424	-0.232	-0.203	-0.098	-0.068	0.124	-0.32	-0.191	-0.208	-0.014	-0.239667	-0.286333	0.0572011	0.924808	0.213419	0.755826	19.9462	21.6421	1	13	10	Q6PE15|Q6PE15-2	MOUSE	33439.3	52.8	3615.1	146.4	Mycophenolic acid acyl-glucuronide esterase, mitochondrial	10	13	3670000000	52.80%
Q8K4F5	Abhd11	Alpha/beta hydrolase domain-containing protein 11	-0.355	-0.295	0.064	-0.285	-0.094	0.073	-0.148	-0.186	-0.065	-0.102	-0.133	-0.195333	0.182948	0.645857	0.292249	3.96426	10.9299	10.1886	1	16	10	Q8K4F5|D3YYK0	MOUSE	33674.1	37.7	3901.1	128.05	Alpha/beta hydrolase domain-containing protein 11	10	16	11700000000	37.70%
Q99LR1	Abhd12	Monoacylglycerol lipase ABHD12	-0.139	-0.32	-0.21	-0.234	-0.101	-0.218	0.031	-0.195	0.028	-0.184333	-0.0453333	-0.223	0.077187	0.266158	0.70484	16.7601	2.7296	17.0549	1	85	29	Q99LR1|D6RFU2|D6RI21	MOUSE	45668.3	74.6	943.1	482.54	Monoacylglycerol lipase ABHD12	29	85	144000000000	74.60%
Q80UX8	Abhd13	Alpha/beta hydrolase domain-containing protein 13	-0.549	-1.806	-0.824	-0.781	0.861	1.136	0.18	-2.805	-2.094	0.405333	-1.573	-1.05967	0.0596547	0.63171	0.270865	4.12305	11.9808	20.9114	1	3	2	Q80UX8	MOUSE	38809.6	3.5	6830.1	18.5	Alpha/beta hydrolase domain-containing protein 13	2	3	1060000000	3.50%
E9QN99	Abhd14b	Alpha/beta hydrolase domain-containing protein 14B	0.19	0.357	0.208	0.153	0.323	0.302	0.029	0.032	-0.085	0.259333	-0.008	0.251667	0.0596547	0.264853	0.940571	20.7386	0.47718	20.964	1	18	11	E9QN99|Q8VCR7	MOUSE	22564.5	57.1	3471.1	155.88	Alpha/beta hydrolase domain-containing protein 14B	11	18	11100000000	57.10%
Q5F2F2	Abhd15	Abhydrolase domain-containing protein 15	-0.255	-0.146	-0.191	-0.198	-0.043	-0.155	-0.062	-0.206	0.101	-0.132	-0.0556667	-0.197333	0.075337	0.321327	0.746229	10.9785	2.28148	17.294	1	7	5	Q5F2F2	MOUSE	52063.7	10.2	5073.1	65.14	Abhydrolase domain-containing protein 15	5	7	595000000	10.20%
Q9Z1Q2	Abhd16a	Abhydrolase domain-containing protein 16A	-0.202	-0.101	-0.097	-0.2	0.014	-0.324	0.005	-0.059	0.246	-0.17	0.064	-0.133333	0.139369	0.402339	0.666586	8.11843	3.12564	12.0558	1	18	14	Q9Z1Q2	MOUSE	63712.6	26.5	3395.1	160.68	Abhydrolase domain-containing protein 16A	14	18	3320000000	26.50%
Q7M759	Abhd17b	Alpha/beta hydrolase domain-containing protein 17B	-0.157	-0.023	-0.051	-0.135	-0.096	-0.403	0.105	0.011	0.224	-0.211333	0.113333	-0.077	0.364552	0.292523	0.420838	12.8952	6.97147	5.90735	1	9	7	Q7M759	MOUSE	32884.8	37.5	4236.1	107.45	Alpha/beta hydrolase domain-containing protein 17B	7	9	1510000000	37.50%
Q8VCV1	Abhd17c	Alpha/beta hydrolase domain-containing protein 17C	0.258	0.01	0.293	-0.057	0.064	-0.056	0.392	0.184	0.314	-0.0163333	0.296667	0.187	0.12575	0.880071	0.213419	1.19782	19.9143	12.7564	1	3	3	Q8VCV1	MOUSE	35781.9	10.9	6119.1	31.84	Alpha/beta hydrolase domain-containing protein 17C	3	3	1340000000	10.90%
Q3U7M5	Abhd4	Abhydrolase domain-containing protein 4	0.013	0.237	0.127	0.107	0.034	0.049	-0.102	0.212	0.082	0.0633333	0.064	0.125667	0.265376	0.5	0.706273	6.09868	2.71784	7.85146	1	12	10	Q3U7M5|Q8VD66|Q8C0M2	MOUSE	40496.6	40.2	3851.1	131.37	Abhydrolase domain-containing protein 4	10	12	4950000000	40.20%
Q9DBL9	Abhd5	1-acylglycerol-3-phosphate O-acyltransferase ABHD5	-0.008	-0.073	-0.333	-0.077	-0.072	-0.371	0.042	0.032	0.029	-0.173333	0.0343333	-0.138	0.262814	0.309602	0.719271	11.5057	2.56836	7.91862	1	5	5	Q9DBL9|Q9DBL9-2	MOUSE	39553.5	27	4896.1	73.3	1-acylglycerol-3-phosphate O-acyltransferase ABHD5	5	5	384000000	27.00%
Q8R2Y0	Abhd6	Monoacylglycerol lipase ABHD6	-0.149	-0.059	-0.045	-0.233	-0.048	-0.042	0.079	-0.007	-0.007	-0.107667	0.0216667	-0.0843333	0.303129	0.377897	0.84085	8.83036	1.35864	7.00188	1	3	3	Q8R2Y0|Q8R2Y0-2	MOUSE	38603.2	10.4	6772.1	19.36	Monoacylglycerol lipase ABHD6	3	3	92200000	10.40%
J3QNK8	Abi1	Abl interactor 1	0.296	0.257	0.188	0.055	0.119	0.155	0.189	0.152	0.081	0.109667	0.140667	0.247	0.0576898	0.334873	0.273213	10.3193	11.8548	21.5251	1	58	22	J3QNK8|Q8CBW3|B7ZCU0|Q8CBW3-3|Q8CBW3-4|B7ZCU3|B7ZCU4|Q8CBW3-2|B7ZCU5|B7ZCU2|Q8CBW3-5	MOUSE	52458.7	42.4	1754.1	321.01	Abl interactor 1	22	58	115000000000	42.40%
P62484	Abi2	Abl interactor 2	0.188	0.121	0.192	0.044	0.194	0.175	0.165	0.121	-0.025	0.137667	0.087	0.167	0.0878466	0.299117	0.477305	12.2131	5.87192	15.7978	1	11	6	P62484	MOUSE	49443.3	11.4	1754.2	87.09	Abl interactor 2	6	11	25700000000	11.40%
Q8BYZ1	Abi3	ABI gene family member 3	0.199	0.312	0.303	0.118	0.347	0.336	0.101	0.025	-0.095	0.267	0.0103333	0.271333	0.0555583	0.264853	0.938365	19.5038	0.493542	23.9176	1	31	19	Q8BYZ1|Q8BYZ1-2	MOUSE	39391.2	65.1	2155.1	267.98	ABI gene family member 3	19	31	27800000000	65.10%
P00520-4	Abl1	Isoform IV of Tyrosine-protein kinase ABL1	0.138	0.274	0.139	0.045	0.134	-0.128	0.008	0.162	0.03	0.017	0.0666667	0.183667	0.082143	0.925555	0.545983	0.745834	4.75078	16.4213	1	16	16	P00520-4|P00520|P00520-3|P00520-2	MOUSE	125679	16.3	2948.1	193	Isoform IV of Tyrosine-protein kinase ABL1	16	16	4300000000	16.30%
F8VQH0	Abl2	Abelson tyrosine-protein kinase 2	0.163	0.244	0.072	0.11	0.041	0.112	0.041	0.249	0.053	0.0876667	0.114333	0.159667	0.140878	0.373189	0.362462	9.03479	8.31618	11.9684	1	10	8	F8VQH0|Q4JIM5|B2RQ57	MOUSE	129185	7.5	2948.2	104.86	Abelson tyrosine-protein kinase 2	8	10	3820000000	7.50%
Q5SSL4-2	Abr	Isoform 2 of Active breakpoint cluster region-related protein	0.26	0.312	0.2	0.116	0.043	-0.02	0.137	0.257	0.23	0.0463333	0.208	0.257333	0.0568315	0.692924	0.22658	3.29703	17.5306	21.9153	1	88	49	Q5SSL4-2|Q5SSL4|Q5SSL4-4|E9PUE7|Q5SSL4-3	MOUSE	99557.2	59.5	513.1	660.1	Isoform 2 of Active breakpoint cluster region-related protein	49	88	59400000000	59.50%
E9QMV2	Abracl	Costars family protein ABRACL	0.179	0.478	0.221	0.123	0.123	-0.312	0.053	0.389	0.56	-0.022	0.334	0.292667	0.0638299	0.93798	0.257703	0.615413	12.7587	19.4182	1	22	8	E9QMV2|Q4KML4	MOUSE	9115.3	92.5	3570.1	149.3	Costars family protein ABRACL	8	22	17900000000	92.50%
Q9QYL7	Abt1	Activator of basal transcription 1	-0.02	-0.248	-0.265	-0.141	-0.13	-0.149	0.139	-0.114	-0.07	-0.14	-0.015	-0.177667	0.117711	0.275983	0.912844	15.2006	0.701033	13.2568	1	5	4	Q9QYL7	MOUSE	30715.2	11.8	5683.1	42.77	Activator of basal transcription 1	4	5	472000000	11.80%
Q921H8	Acaa1a	3-ketoacyl-CoA thiolase A, peroxisomal	-0.209	-0.38	-0.332	-0.206	-0.18	-0.219	-0.037	-0.184	-0.099	-0.201667	-0.106667	-0.307	0.0555583	0.264853	0.383778	20.4919	7.82683	23.9184	1	100	23	Q921H8|H3BKL5|H3BJZ9|Q8VCH0	MOUSE	44409	79	1187.1	419.72	3-ketoacyl-CoA thiolase A, peroxisomal	23	100	153000000000	79.00%
Q8BWT1	Acaa2	3-ketoacyl-CoA thiolase, mitochondrial	-0.226	-0.168	0.026	-0.124	0.02	0.206	-0.12	-0.182	-0.172	0.034	-0.158	-0.122667	0.259967	0.876616	0.240359	1.238	14.4899	7.97554	1	142	36	Q8BWT1	MOUSE	42285.6	92.9	593.2	615.18	3-ketoacyl-CoA thiolase, mitochondrial	36	142	229000000000	92.90%
Q5SWU9	Acaca	Acetyl-CoA carboxylase 1	0.044	0.12	0.024	0.023	0.032	-0.112	-0.002	0.072	0.111	-0.019	0.0603333	0.0626667	0.432178	0.869004	0.571581	1.32655	4.38742	4.90297	1	57	45	Q5SWU9|Q5SWU9-2|E9Q4Z2|P98203-3|P98203|P98203-2|P98203-5|P98203-4	MOUSE	266849	22.8	783.1	540.09	Acetyl-CoA carboxylase 1	47	57	22400000000	22.80%
Q8K370	Acad10	Acyl-CoA dehydrogenase family member 10	-0.246	-0.131	0.094	-0.216	-0.026	0.097	-0.102	-0.031	-0.076	-0.0483333	-0.0696667	-0.0943333	0.466561	0.807247	0.491096	1.98038	5.62471	4.45099	1	32	22	Q8K370	MOUSE	119890	24.6	1899.1	298.89	Acyl-CoA dehydrogenase family member 10	22	32	11400000000	24.60%
Q80XL6	Acad11	Acyl-CoA dehydrogenase family member 11	-0.159	-0.365	-0.337	-0.136	-0.196	-0.356	-0.081	-0.031	-0.041	-0.229333	-0.051	-0.287	0.0563358	0.272907	0.599428	15.879	4.01396	22.15	1	29	22	Q80XL6|D3YTQ5	MOUSE	88106.5	35.4	1817.1	312.22	Acyl-CoA dehydrogenase family member 11	22	29	12600000000	35.40%
D3Z7X0	Acad12	MCG142036	-0.355	-0.075	0.154	-0.216	-0.026	0.134	-0.129	-0.025	0.02	-0.036	-0.0446667	-0.092	0.6223	0.876616	0.692118	1.23413	2.85945	2.7821	1	30	20	D3Z7X0|D3Z2B3	MOUSE	61673.9	38.3	1899.2	260.64	MCG142036	20	30	15900000000	38.30%
Q9D7B6	Acad8	Isobutyryl-CoA dehydrogenase, mitochondrial	-0.327	-0.034	0.017	-0.191	-0.019	0.108	-0.138	-0.028	-0.101	-0.034	-0.089	-0.114667	0.341779	0.866003	0.418145	1.3596	7.02898	6.28304	1	48	20	Q9D7B6|D3YTT4	MOUSE	45817.8	62.4	1869.1	304.16	Isobutyryl-CoA dehydrogenase, mitochondrial	20	48	35700000000	62.40%
Q8JZN5	Acad9	Acyl-CoA dehydrogenase family member 9, mitochondrial	-0.199	0.062	0.106	-0.085	-0.1	-0.059	-0.055	0.167	0.185	-0.0813333	0.099	-0.0103333	0.929708	0.39098	0.44362	8.49165	6.53751	0.446687	1	57	37	Q8JZN5	MOUSE	69234.4	58.8	826.1	524.98	Acyl-CoA dehydrogenase family member 9, mitochondrial	37	57	60300000000	58.80%
P51174	Acadl	Long-chain specific acyl-CoA dehydrogenase, mitochondrial	-0.291	-0.113	0.028	-0.09	-0.004	0.208	-0.194	-0.134	-0.193	0.038	-0.173667	-0.125333	0.345798	0.835174	0.226865	1.68134	16.0316	6.22138	1	95	28	P51174	MOUSE	48306.5	62.7	1067.1	446.45	Long-chain specific acyl-CoA dehydrogenase, mitochondrial	28	95	188000000000	62.70%
P45952	Acadm	Medium-chain specific acyl-CoA dehydrogenase, mitochondrial	-0.278	-0.11	0.015	-0.12	0.012	0.213	-0.178	-0.127	-0.2	0.035	-0.168333	-0.124333	0.321921	0.870778	0.232477	1.30043	15.1391	6.64231	1	109	28	P45952|D6RFD7	MOUSE	46936.8	66.9	1111.1	436.58	Medium-chain specific acyl-CoA dehydrogenase, mitochondrial	28	109	205000000000	66.90%
Q07417	Acads	Short-chain specific acyl-CoA dehydrogenase, mitochondrial	-0.335	-0.171	0.051	-0.178	-0.051	0.194	-0.141	-0.082	-0.19	-0.0116667	-0.137667	-0.151667	0.317839	0.962248	0.282851	0.37763	11.3839	6.71948	1	84	29	Q07417	MOUSE	45174.1	81	899.1	499.86	Short-chain specific acyl-CoA dehydrogenase, mitochondrial	29	84	155000000000	81.00%
Q9DBL1	Acadsb	Short/branched chain specific acyl-CoA dehydrogenase, mitochondrial	-0.272	-0.08	0.079	-0.139	0.042	0.244	-0.185	-0.123	-0.143	0.049	-0.150333	-0.091	0.516997	0.844063	0.246883	1.58303	13.6624	3.87532	1	61	27	Q9DBL1|E9Q5L3	MOUSE	48329.7	60.8	1234.1	407.97	Short/branched chain specific acyl-CoA dehydrogenase, mitochondrial	27	61	40600000000	60.80%
P50544	Acadvl	Very long-chain specific acyl-CoA dehydrogenase, mitochondrial	-0.24	-0.067	0.046	-0.146	-0.122	0.015	-0.104	0.029	-0.004	-0.0843333	-0.0263333	-0.087	0.465507	0.458997	0.811625	6.89499	1.62981	4.46597	1	129	44	P50544|B1AR28	MOUSE	71273.6	77.8	365.1	767.98	Very long-chain specific acyl-CoA dehydrogenase, mitochondrial	44	129	132000000000	77.80%
Q8K2H4	Acap1	Arf-GAP with coiled-coil, ANK repeat and PH domain-containing protein 1	0.217	0.112	0.153	0.403	0.027	0.209	-0.191	0.09	-0.014	0.213	-0.0383333	0.160667	0.105062	0.37962	0.807466	8.76997	1.67607	14.145	1	3	3	Q8K2H4|Q8CI47	MOUSE	82786.6	2.8	6367.1	26.37	Arf-GAP with coiled-coil, ANK repeat and PH domain-containing protein 1	3	3	1220000000	2.80%
Q6ZQK5	Acap2	Arf-GAP with coiled-coil, ANK repeat and PH domain-containing protein 2	0.2	0.313	0.24	0.131	0.152	0.154	0.064	0.143	0.037	0.145667	0.0813333	0.251	0.0571165	0.273388	0.447342	15.7809	6.45217	21.6964	1	70	44	Q6ZQK5|Q6ZQK5-2	MOUSE	88293.3	60	614.1	608.17	Arf-GAP with coiled-coil, ANK repeat and PH domain-containing protein 2	44	70	39800000000	60.00%
Q6NXL5	Acap3	ArfGAP with coiled-coil, ankyrin repeat and PH domains 3	0.135	0.23	0.122	0.134	0.185	0.208	-0.074	0.091	0.032	0.175667	0.0163333	0.162333	0.0991879	0.264853	0.894119	17.4328	0.873259	14.7216	1	9	6	Q6NXL5|A2ADA6	MOUSE	94043.4	6.3	614.2	70.33	ArfGAP with coiled-coil, ankyrin repeat and PH domains 3	6	9	4200000000	6.30%
Q8QZT1	Acat1	Acetyl-CoA acetyltransferase, mitochondrial	-0.282	-0.207	0.021	-0.223	0.013	0.193	-0.081	-0.216	-0.144	-0.00566667	-0.147	-0.156	0.2087	0.985306	0.28193	0.154126	11.4632	9.35	1	127	34	Q8QZT1	MOUSE	45157.7	86	743.1	555.12	Acetyl-CoA acetyltransferase, mitochondrial	34	127	426000000000	86.00%
Q8CAY6	Acat2	Acetyl-CoA acetyltransferase, cytosolic	0.232	0.118	0.078	0.164	0.253	0.253	0.103	-0.156	-0.151	0.223333	-0.068	0.142667	0.147307	0.264853	0.59097	21.4364	4.12591	11.6163	1	30	18	Q8CAY6|G3XA25|Q80X81|F2Z459	MOUSE	41753.5	70.2	2078.1	277.38	Acetyl-CoA acetyltransferase, cytosolic	18	30	15800000000	70.20%
Q8BMP6	Acbd3	Golgi resident protein GCP60	0.001	-0.038	-0.131	0.045	-0.045	-0.008	-0.099	0.015	-0.085	-0.00266667	-0.0563333	-0.056	0.508818	0.982626	0.586381	0.176477	4.19114	3.96489	1	73	32	Q8BMP6	MOUSE	60407.9	64	1041.1	452.49	Golgi resident protein GCP60	32	73	57300000000	64.00%
Q5XG73-3	Acbd5	Isoform 3 of Acyl-CoA-binding domain-containing protein 5	-0.108	-0.256	-0.247	-0.14	-0.19	-0.276	-0.047	-0.033	0.042	-0.202	-0.0126667	-0.203667	0.0725662	0.264853	0.902737	16.9901	0.792471	17.7748	1	27	21	Q5XG73-3|Q5XG73-2|E9QNH7|Q5XG73	MOUSE	52696.2	44.1	2024.1	284.14	Isoform 3 of Acyl-CoA-binding domain-containing protein 5	21	27	9100000000	44.10%
Q9D061	Acbd6	Acyl-CoA-binding domain-containing protein 6	0.299	0.223	-0.098	0.108	0.071	-0.174	0.196	0.12	0.072	0.00166667	0.129333	0.141333	0.301862	0.992665	0.302014	0.0729374	10.3867	7.02823	1	7	6	Q9D061	MOUSE	31286.3	20.2	4879.1	74.08	Acyl-CoA-binding domain-containing protein 6	6	7	1320000000	20.20%
Q9JIX8-3	Acin1	Isoform 3 of Apoptotic chromatin condensation inducer in the nucleus	-0.19	-0.356	-0.182	-0.052	-0.062	0.059	-0.105	-0.281	-0.285	-0.0183333	-0.223667	-0.242667	0.0610008	0.86843	0.223416	1.33665	17.8763	20.3545	1	106	42	Q9JIX8-3|Q52KR6	MOUSE	65583.5	64.7	170.2	565.34	Isoform 3 of Apoptotic chromatin condensation inducer in the nucleus	43	106	111000000000	64.70%
Q9JIX8-4	Acin1	Isoform 4 of Apoptotic chromatin condensation inducer in the nucleus	-0.154	-0.32	-0.143	-0.066	-0.034	0.092	-0.081	-0.269	-0.258	-0.00266667	-0.202667	-0.205667	0.0755613	0.985235	0.226957	0.155134	15.9387	17.252	1	186	78	Q9JIX8-4|Q9JIX8|B8JJ91|Q9JIX8-2|B8JJ92	MOUSE	146699	52.3	170.1	1017.3	Isoform 4 of Apoptotic chromatin condensation inducer in the nucleus	79	186	192000000000	52.30%
Q91V92	Acly	ATP-citrate synthase	0.164	0.185	0.109	0.065	0.084	0.045	0.085	0.104	0.079	0.0646667	0.0893333	0.152667	0.105244	0.478354	0.378383	6.52472	7.94824	14.1326	1	160	71	Q91V92	MOUSE	120639	64.8	133.1	1087.24	ATP-citrate synthase	71	160	178000000000	64.80%
Q3V117	Acly	ATP-citrate synthase	0.164	0.185	0.108	0.064	0.086	0.045	0.085	0.104	0.078	0.065	0.089	0.152333	0.10593	0.478012	0.379567	6.54787	7.90732	14.0869	1	158	71	Q3V117|Q3TS02	MOUSE	121706	64.7	133.2	1085.75	ATP-citrate synthase	71	158	176000000000	64.70%
Q8BQU3	Acn9	Protein ACN9 homolog, mitochondrial	-0.739	-0.402	-0.122	-0.327	-0.025	0.229	-0.373	-0.417	-0.369	-0.041	-0.386333	-0.421	0.111389	0.910263	0.119412	0.90994	30.7551	13.7001	1	4	4	Q8BQU3	MOUSE	14525.2	28	5891.1	37.24	Protein ACN9 homolog, mitochondrial	4	4	709000000	28.00%
P28271	Aco1	Cytoplasmic aconitate hydratase	0.248	0.464	0.314	0.155	0.226	0.308	0.105	0.243	0.036	0.229667	0.128	0.342	0.0555583	0.264853	0.355413	17.6955	8.53157	24.1837	1	104	55	P28271	MOUSE	98751.4	72.7	346.1	782.83	Cytoplasmic aconitate hydratase	55	104	124000000000	72.70%
Q99KI0	Aco2	Aconitate hydratase, mitochondrial	-0.198	-0.139	0.042	-0.193	-0.049	0.131	-0.011	-0.066	-0.083	-0.037	-0.0533333	-0.0983333	0.344357	0.864766	0.59097	1.37534	4.12294	6.24419	1	266	62	Q99KI0	MOUSE	86203.6	77.3	149.1	1057.93	Aconitate hydratase, mitochondrial	62	266	764000000000	77.30%
Q8VHQ9	Acot11	Acyl-coenzyme A thioesterase 11	0.039	0.107	-0.048	0.012	0.025	-0.161	0.004	0.051	0.128	-0.0413333	0.061	0.0326667	0.722319	0.729831	0.576803	2.88434	4.30852	1.93182	1	18	15	Q8VHQ9|A2AVR6|E0CYS0	MOUSE	68209.2	28.9	2924.1	194.83	Acyl-coenzyme A thioesterase 11	15	18	18200000000	28.90%
Q9CQR4	Acot13	Acyl-coenzyme A thioesterase 13	-0.323	-0.419	-0.051	-0.148	-0.029	0.231	-0.181	-0.321	-0.294	0.018	-0.265333	-0.264333	0.100539	0.94007	0.202955	0.596117	21.2423	14.5748	1	34	13	Q9CQR4	MOUSE	15296.7	86.4	3028.1	187.5	Acyl-coenzyme A thioesterase 13	13	34	61000000000	86.40%
Q9QYR9	Acot2	Acyl-coenzyme A thioesterase 2, mitochondrial	-0.232	0.017	0.142	-0.079	0.013	0.141	-0.164	0.02	-0.034	0.025	-0.0593333	-0.0243333	0.863951	0.876616	0.62152	1.23662	3.68829	0.874988	1	66	26	Q9QYR9|O55137|Q6Q2Z6|Q9QYR7|Q9QYR7-2|Q32Q92|Q8BWN8|Q32Q92-2	MOUSE	49884.3	61.5	1217.1	411.28	Acyl-coenzyme A thioesterase 2, mitochondrial	27	66	72300000000	61.50%
Q91YQ6	Acot5	Acot5 protein	-0.237	-0.182	0.075	-0.059	0.031	0.344	-0.153	-0.225	-0.21	0.105333	-0.196	-0.114667	0.323209	0.613755	0.22521	4.37896	17.6464	6.617	1	8	6	Q91YQ6	MOUSE	36144.1	14.8	1217.2	47.48	Acot5 protein	6	8	32500000000	14.80%
E9PYH2	Acot7	Cytosolic acyl coenzyme A thioester hydrolase	0.094	-0.128	-0.089	0.074	-0.105	-0.096	-0.002	-0.006	-0.005	-0.0423333	-0.00433333	-0.041	0.67116	0.717183	0.96618	3.04864	0.272394	2.35239	1	54	21	E9PYH2|Q91V12	MOUSE	43282	56.2	1881.2	299.41	Cytosolic acyl coenzyme A thioester hydrolase	21	54	53100000000	56.20%
Q91V12-2	Acot7	Isoform A of Cytosolic acyl coenzyme A thioester hydrolase	0.099	-0.131	-0.089	0.076	-0.107	-0.096	-0.001	-0.011	-0.003	-0.0423333	-0.005	-0.0403333	0.681472	0.720128	0.959956	3.00339	0.315508	2.26327	1	55	21	Q91V12-2|Q91V12-4|Q91V12-3	MOUSE	37953.7	65.6	1881.1	302	Isoform A of Cytosolic acyl coenzyme A thioester hydrolase	21	55	54100000000	65.60%
P58137	Acot8	Acyl-coenzyme A thioesterase 8	-0.281	-0.372	-0.433	-0.289	-0.312	-0.575	0.024	-0.008	0.152	-0.392	0.056	-0.362	0.0555583	0.261714	0.617404	23.4117	3.75042	27.508	1	18	11	P58137|Q8BZR4|G3UXJ8	MOUSE	36168.8	44.3	3295.1	168.48	Acyl-coenzyme A thioesterase 8	11	18	7360000000	44.30%
Q9R0X4	Acot9	Acyl-coenzyme A thioesterase 9, mitochondrial	-0.255	-0.133	0.007	-0.05	0.018	0.206	-0.192	-0.139	-0.16	0.058	-0.163667	-0.127	0.290915	0.70874	0.234242	3.13828	14.9882	7.24991	1	76	31	Q9R0X4|Q32MW3	MOUSE	50844.8	59.4	1001.1	464.07	Acyl-coenzyme A thioesterase 9, mitochondrial	31	76	80400000000	59.40%
Q9R0H0-2	Acox1	Isoform 2 of Peroxisomal acyl-coenzyme A oxidase 1	-0.236	-0.263	-0.318	-0.08	-0.227	-0.282	-0.166	-0.054	-0.014	-0.196333	-0.078	-0.272333	0.0555583	0.283232	0.495373	14.3842	5.57302	24.2518	1	35	26	Q9R0H0-2|Q9R0H0	MOUSE	75115.7	53.2	1579.1	345.53	Isoform 2 of Peroxisomal acyl-coenzyme A oxidase 1	26	35	11900000000	53.20%
Q9EPL9	Acox3	Peroxisomal acyl-coenzyme A oxidase 3	-0.366	-0.241	-0.276	-0.181	-0.179	-0.321	-0.176	-0.037	0.057	-0.227	-0.052	-0.294333	0.0555583	0.264853	0.711228	20.1446	2.655	24.686	1	62	31	Q9EPL9|Q8C178|E9Q296	MOUSE	79201.1	48.8	1087.1	440.95	Peroxisomal acyl-coenzyme A oxidase 3	31	62	37100000000	48.80%
Q561M1	Acp1	Acp1 protein	0.253	0.124	0.151	0.039	0.158	0.203	0.235	-0.004	-0.083	0.133333	0.0493333	0.176	0.0921271	0.325719	0.75463	10.8225	2.18773	15.3681	1	31	12	Q561M1|Q9D358-2	MOUSE	18378.5	79.7	2495.2	192.67	Acp1 protein	12	31	37600000000	79.70%
Q9D358	Acp1	Low molecular weight phosphotyrosine protein phosphatase	0.238	0.117	0.125	0.03	0.123	0.112	0.223	0.015	0.022	0.0883333	0.0866667	0.16	0.10259	0.38315	0.469206	8.66992	6.05875	14.3711	1	43	14	Q9D358	MOUSE	18647.8	80.3	2495.1	230.12	Low molecular weight phosphotyrosine protein phosphatase	14	43	42700000000	80.30%
P24638	Acp2	Lysosomal acid phosphatase	-0.075	0.03	0.193	-0.036	0.172	0.273	-0.098	-0.111	-0.137	0.136333	-0.115333	0.0493333	0.668015	0.452137	0.300188	7.02244	10.5188	2.38457	1	39	18	P24638	MOUSE	48964.3	35.2	2480.1	232.2	Lysosomal acid phosphatase	18	39	37000000000	35.20%
Q05117	Acp5	Tartrate-resistant acid phosphatase type 5	-0.058	-0.467	-0.291	0.501	0.148	0.519	-0.589	-0.638	-0.813	0.389333	-0.68	-0.272	0.129821	0.264853	0.097357	20.6422	36.5647	12.549	1	6	5	Q05117	MOUSE	36977.6	17.4	4960.1	70.44	Tartrate-resistant acid phosphatase type 5	5	6	3330000000	17.40%
Q8BP40	Acp6	Lysophosphatidic acid phosphatase type 6	-0.326	-0.448	-0.234	-0.117	0.008	0.212	-0.185	-0.438	-0.395	0.0343333	-0.339333	-0.336	0.0555583	0.870778	0.201486	1.30027	22.0125	23.0849	1	33	18	Q8BP40|Q8BP40-2	MOUSE	48023.5	52.1	2231.1	259.51	Lysophosphatidic acid phosphatase type 6	18	33	29700000000	52.10%
P23578	Acr	Acrosin	-0.35	0.509	0.187	0.173	-0.076	-0.367	-0.413	0.402	0.254	-0.09	0.081	0.115333	0.687045	0.783702	0.802823	2.24896	1.72239	2.21996	1	3	2	P23578	MOUSE	49670.1	4.5	7023.1	16.03	Acrosin	2	3	298000000	4.50%
Q8VCW8	Acsf2	Acyl-CoA synthetase family member 2, mitochondrial	-0.182	0.038	0.339	-0.08	0.106	0.464	-0.104	-0.038	-0.174	0.163333	-0.105333	0.065	0.73109	0.574426	0.384341	4.91258	7.81048	1.8513	1	54	24	Q8VCW8	MOUSE	68634	49.9	1421.1	371.27	Acyl-CoA synthetase family member 2, mitochondrial	24	54	39300000000	49.90%
Q3URE1	Acsf3	Acyl-CoA synthetase family member 3, mitochondrial	-0.334	-0.021	0.008	-0.085	-0.118	-0.099	-0.262	0.137	0.034	-0.100667	-0.0303333	-0.115667	0.322096	0.325869	0.872332	10.8038	1.05702	6.63709	1	22	17	Q3URE1|Q3URE1-2	MOUSE	65474.9	36.5	2790.1	206.25	Acyl-CoA synthetase family member 3, mitochondrial	17	22	6230000000	36.50%
D3Z041	Acsl1	Long-chain-fatty-acid--CoA ligase 1	-0.177	-0.225	-0.245	-0.192	-0.267	-0.39	-0.021	0.067	0.13	-0.283	0.0586667	-0.215667	0.0616558	0.264853	0.613763	19.2989	3.80802	20.0761	1	76	37	D3Z041|P41216	MOUSE	79060	60	698.1	571.33	Long-chain-fatty-acid--CoA ligase 1	37	76	45500000000	60.00%
Q9CZW4	Acsl3	Long-chain-fatty-acid--CoA ligase 3	-0.029	-0.157	-0.09	-0.024	-0.009	0.025	-0.069	-0.135	0.019	-0.00266667	-0.0616667	-0.092	0.302482	0.980052	0.600259	0.194505	3.99624	7.01606	1	18	10	Q9CZW4|E9PUC2	MOUSE	81517.9	16.6	458.2	151.8	Long-chain-fatty-acid--CoA ligase 3	10	18	6740000000	16.60%
Q9QUJ7	Acsl4	Long-chain-fatty-acid--CoA ligase 4	-0.197	-0.153	-0.155	-0.013	-0.155	-0.19	-0.203	0.003	-0.007	-0.119333	-0.069	-0.168333	0.084068	0.354676	0.556575	9.54251	4.60521	16.1941	1	88	45	Q9QUJ7|Q9QUJ7-2	MOUSE	80273.7	67.2	458.1	692.5	Long-chain-fatty-acid--CoA ligase 4	45	88	58100000000	67.20%
Q8JZR0	Acsl5	Long-chain-fatty-acid--CoA ligase 5	-0.158	-0.314	-0.148	-0.229	-0.198	-0.334	0.059	-0.111	0.155	-0.253667	0.0343333	-0.206667	0.0734833	0.264853	0.819526	21.2015	1.5436	17.6099	1	49	30	Q8JZR0	MOUSE	77060.8	43.1	698.2	396.71	Long-chain-fatty-acid--CoA ligase 5	30	49	50400000000	43.10%
Q99NB1	Acss1	Acetyl-coenzyme A synthetase 2-like, mitochondrial	-0.294	-0.071	0.059	-0.148	-0.012	0.151	-0.1	-0.078	-0.061	-0.003	-0.0796667	-0.102	0.451123	0.98903	0.426256	0.105344	6.85442	4.65737	1	42	29	Q99NB1	MOUSE	75363.7	58.3	1143.1	429.17	Acetyl-coenzyme A synthetase 2-like, mitochondrial	29	42	28500000000	58.30%
A2AQN4	Acss2	Acetyl-coenzyme A synthetase, cytoplasmic	-0.023	0.554	0.443	0.014	0.324	0.378	-0.036	0.11	0.018	0.238667	0.0306667	0.324667	0.11817	0.294937	0.790616	12.6848	1.83076	13.2236	1	6	6	A2AQN4|A2AQN5|Q9QXG4|D6RHA7	MOUSE	81640.6	10.7	4659.1	85.07	Acetyl-coenzyme A synthetase, cytoplasmic	6	6	734000000	10.70%
P62737	Acta2	Actin, aortic smooth muscle	-0.064	-0.143	-0.082	-0.039	0.031	0.099	0.008	-0.204	-0.224	0.0303333	-0.14	-0.0963333	0.243044	0.807247	0.317248	1.98269	9.88179	8.40025	1	945	45	P62737	MOUSE	42407.6	89.6	212.4	726.86	Actin, aortic smooth muscle	45	945	73000000000000	89.60%
P60710	Actb	Actin, cytoplasmic 1	-0.054	-0.204	-0.073	-0.072	-0.019	0.049	0.043	-0.196	-0.133	-0.014	-0.0953333	-0.110333	0.221073	0.910606	0.484576	0.905407	5.73325	8.9852	1	1585	54	P60710|E9Q1F2|V9GXQ2	MOUSE	42078.3	99.2	212.1	949.81	Actin, cytoplasmic 1	54	1585	93500000000000	99.20%
Q8BFZ3	Actbl2	Beta-actin-like protein 2	-0.089	-0.147	-0.049	-0.037	-0.017	0.048	-0.025	-0.121	-0.115	-0.002	-0.087	-0.095	0.26488	0.987009	0.405232	0.136927	7.2783	7.8698	1	577	21	Q8BFZ3	MOUSE	42345.8	43	212.6	278.02	Beta-actin-like protein 2	21	577	37200000000000	43.00%
P68033	Actc1	Actin, alpha cardiac muscle 1	-0.053	-0.151	-0.082	-0.042	0.022	0.103	0.03	-0.198	-0.223	0.0276667	-0.130333	-0.0953333	0.258234	0.825811	0.350662	1.77257	8.67784	8.01686	1	985	46	P68033|P68134	MOUSE	42360.6	84.6	212.3	743.14	Actin, alpha cardiac muscle 1	46	985	74000000000000	84.60%
P63260	Actg1	Actin, cytoplasmic 2	-0.058	-0.201	-0.073	-0.064	-0.016	0.06	0.032	-0.197	-0.138	-0.00666667	-0.101	-0.110667	0.214531	0.957619	0.455762	0.413803	6.31326	9.1643	1	1519	53	P63260|B1ATY1|G3UYG0	MOUSE	42134.4	99.2	212.2	929.16	Actin, cytoplasmic 2	53	1519	91900000000000	99.20%
P63268	Actg2	Actin, gamma-enteric smooth muscle	-0.065	-0.145	-0.088	-0.04	0.029	0.098	0.009	-0.204	-0.223	0.029	-0.139333	-0.0993333	0.233782	0.816091	0.317358	1.87905	9.84692	8.65556	1	939	43	P63268	MOUSE	42275.5	85.9	212.5	690.65	Actin, gamma-enteric smooth muscle	43	939	72900000000000	85.90%
Q9Z2N8	Actl6a	Actin-like protein 6A	-0.096	-0.136	-0.082	-0.018	-0.078	-0.07	-0.11	-0.028	-0.018	-0.0553333	-0.052	-0.104667	0.203521	0.543787	0.603209	5.37003	3.94151	9.49787	1	64	27	Q9Z2N8|Q99MR0|F8WI57	MOUSE	47960.6	60.3	1225.1	409.66	Actin-like protein 6A	27	64	54100000000	60.30%
A1BN54	Actn1	Alpha actinin 1a	0.075	0.237	0.143	0.146	0.122	0.103	-0.089	0.121	0.034	0.123667	0.022	0.151667	0.144957	0.288664	0.871942	13.1365	1.06075	11.7434	1	370	90	A1BN54|Q7TPR4|O88990|D3YY95	MOUSE	103346	90.5	38.2	1448.31	Alpha actinin 1a	91	370	941000000000	90.50%
P57780	Actn4	Alpha-actinin-4	0.071	0.081	0.032	0.092	0.072	0.11	-0.042	0.006	-0.085	0.0913333	-0.0403333	0.0613333	0.422281	0.35167	0.699271	9.64876	2.79596	5.04247	1	445	103	P57780	MOUSE	105432	89.8	38.1	1644.61	Alpha-actinin-4	103	445	1350000000000	89.80%
Q9QZB7	Actr10	Actin-related protein 10	0.108	0.154	0.045	0.037	-0.01	-0.079	0.05	0.165	0.08	-0.0173333	0.0983333	0.102333	0.243221	0.882711	0.379344	1.17198	7.92456	8.3944	1	38	26	Q9QZB7	MOUSE	46777.6	63.3	1482.1	361.35	Actin-related protein 10	26	38	17200000000	63.30%
P61164	Actr1a	Alpha-centractin	0.037	0.212	0.011	0.001	0.012	-0.092	-0.005	0.178	0.148	-0.0263333	0.107	0.0866667	0.351914	0.797255	0.384956	2.0775	7.79856	6.11854	1	91	30	P61164	MOUSE	42727.1	79.5	1043.1	451.78	Alpha-centractin	30	91	1340000000000	79.50%
Q8R5C5	Actr1b	Beta-centractin	0.037	0.212	0.046	0.015	0.069	-0.024	0.015	0.156	0.094	0.02	0.0883333	0.0983333	0.273507	0.855582	0.454676	1.46973	6.3362	7.65983	1	63	28	Q8R5C5	MOUSE	42394.7	75.2	1043.2	420.77	Beta-centractin	28	63	84900000000	75.20%
P61161	Actr2	Actin-related protein 2	-0.001	-0.015	0.061	-0.024	0.002	0.015	0.034	-0.034	0.023	-0.00233333	0.00766667	0.015	0.852722	0.982711	0.940571	0.171879	0.476017	0.967103	1	283	46	P61161	MOUSE	45045.2	75.6	406.1	734.22	Actin-related protein 2	46	283	2400000000000	75.60%
Q99JY9	Actr3	Actin-related protein 3	-0.026	0.043	0.038	-0.029	0.047	0.076	-0.012	0.014	-0.013	0.0313333	-0.00366667	0.0183333	0.815695	0.766821	0.972663	2.43926	0.228472	1.22149	1	249	42	Q99JY9|Q641P0|Q641P0-2	MOUSE	47812.7	85.6	482.1	675.84	Actin-related protein 3	42	249	1290000000000	85.60%
Q80US4	Actr5	Actin-related protein 5	-0.142	-0.297	-0.093	0.025	-0.069	0.13	-0.164	-0.224	-0.272	0.0286667	-0.22	-0.177333	0.115184	0.852214	0.2225	1.5051	18.2594	13.4268	1	9	8	Q80US4|V9GXE4|Q80US4-3	MOUSE	68357	16.1	4538.1	91.34	Actin-related protein 5	8	9	2220000000	16.10%
Q9D864	Actr6	Actin-related protein 6	-0.157	-0.209	-0.143	-0.045	-0.118	-0.141	-0.112	-0.131	-0.005	-0.101333	-0.0826667	-0.169667	0.0861418	0.350263	0.446753	9.80187	6.46107	15.9972	1	4	4	Q9D864	MOUSE	46240.6	13.3	5441.1	51.07	Actin-related protein 6	4	4	555000000	13.30%
Q8R2S9	Actr8	Actin-related protein 8	-0.184	-0.181	-0.184	-0.062	-0.149	0.01	-0.074	0.086	-0.144	-0.067	-0.044	-0.183	0.0734833	0.589757	0.743449	4.69366	2.30243	17.6112	1	13	12	Q8R2S9	MOUSE	71457.4	19.7	3823.1	132.64	Actin-related protein 8	12	13	4170000000	19.70%
P37172	Acvr1	Activin receptor type-1	-0.139	-0.2	-0.487	-0.023	-0.298	-0.459	-0.121	0.102	-0.032	-0.26	-0.017	-0.275333	0.0811955	0.337088	0.90418	10.2292	0.780602	16.532	1	2	2	P37172	MOUSE	58423	4.3	6929.1	17.16	Activin receptor type-1	2	2	268000000	4.30%
Q61271	Acvr1b	Activin receptor type-1B	-0.139	0.038	0.067	-0.152	0.004	-0.233	0.009	0.038	0.297	-0.127	0.114667	-0.0113333	0.907516	0.407743	0.422898	7.95389	6.93163	0.592153	1	2	2	Q61271	MOUSE	57669.4	4.1	6019.2	18.3	Activin receptor type-1B	2	2	405000000	4.10%
Q99JW2	Acy1	Aminoacylase-1	0.106	0.391	0.276	0.001	0.22	0.302	0.126	0.122	-0.009	0.174333	0.0796667	0.257667	0.0890921	0.350539	0.458978	9.78769	6.24004	15.6709	1	11	10	Q99JW2	MOUSE	46008.3	26.9	3845.1	131.7	Aminoacylase-1	10	11	6600000000	26.90%
E9QJT5	Acyp1	Acylphosphatase	0.324	0.448	0.368	0.115	0.161	0.243	0.138	0.405	0.116	0.173	0.219667	0.38	0.0555583	0.277068	0.241223	15.1043	14.4242	29.8721	1	11	8	E9QJT5|P56376	MOUSE	17514.8	45.2	3991.1	122.38	Acylphosphatase	8	11	5320000000	45.20%
P56375	Acyp2	Acylphosphatase-2	0.14	0.426	0.094	0.193	0.086	0.139	0.003	0.214	0.018	0.139333	0.0783333	0.22	0.110695	0.294937	0.512253	12.5947	5.25988	13.7539	1	3	3	P56375	MOUSE	11934.4	29.2	5797.1	39.87	Acylphosphatase-2	3	3	341000000	29.20%
P03958	Ada	Adenosine deaminase	0.18	0.322	0.253	0.068	0.256	0.351	0.091	0.017	-0.062	0.225	0.0153333	0.251667	0.0611767	0.292523	0.900926	12.8925	0.811493	20.2851	1	22	14	P03958	MOUSE	40276.2	51.7	2873.1	199.94	Adenosine deaminase	14	22	6830000000	51.70%
Q80SY6	Adal	Adenosine deaminase-like protein	0.236	0.206	0.08	-0.055	0.036	0.199	0.291	0.175	-0.08	0.06	0.128667	0.174	0.100387	0.712124	0.48253	3.10665	5.77309	14.5861	1	6	3	Q80SY6|Q80SY6-2|Q80SY6-4|Z4YL50	MOUSE	41342.4	10.8	5752.1	41.24	Adenosine deaminase-like protein	4	6	4720000000	10.80%
O35598	Adam10	Disintegrin and metalloproteinase domain-containing protein 10	-0.1	-0.328	-0.211	-0.263	-0.205	-0.476	0.108	-0.102	0.228	-0.314667	0.078	-0.213	0.104757	0.264853	0.646184	19.124	3.39479	14.1702	1	45	27	O35598|E9PYF2	MOUSE	86020.6	37.6	1383.1	377.04	Disintegrin and metalloproteinase domain-containing protein 10	27	45	23000000000	37.60%
O88839	Adam15	Disintegrin and metalloproteinase domain-containing protein 15	-0.097	-0.318	-0.356	-0.298	-0.298	-0.572	0.232	-0.085	0.172	-0.389333	0.106333	-0.257	0.0697885	0.2523	0.490751	24.6098	5.63854	18.3144	1	26	18	O88839|O88839-2|O88839-3|O88839-4	MOUSE	95400.9	24.4	2513.1	228.63	Disintegrin and metalloproteinase domain-containing protein 15	18	26	7220000000	24.40%
E9PXU2	Adam17	Disintegrin and metalloproteinase domain-containing protein 17	-0.093	-0.273	-0.127	-0.253	-0.09	-0.061	0.164	-0.161	-0.054	-0.134667	-0.017	-0.164333	0.1191	0.328819	0.921402	10.6411	0.634505	13.1611	1	60	35	E9PXU2|Q9Z0F8|Q9Z0F8-2|J3QNB3|J3QMF2	MOUSE	97283.8	42.6	892.1	503.48	Disintegrin and metalloproteinase domain-containing protein 17	35	60	44000000000	42.60%
O35674	Adam19	Disintegrin and metalloproteinase domain-containing protein 19	-0.177	-0.176	0.229	-0.085	0.2	0.373	-0.096	-0.372	-0.147	0.162667	-0.205	-0.0413333	0.734043	0.523684	0.253545	5.69976	13.0743	1.83117	1	2	2	O35674	MOUSE	103768	1.7	6531.1	23.4	Disintegrin and metalloproteinase domain-containing protein 19	2	2	2370000000	1.70%
Q05910	Adam8	Disintegrin and metalloproteinase domain-containing protein 8	-0.143	-1.164	-1.249	-0.433	-0.608	-1.507	0.22	-0.513	0.16	-0.849333	-0.0443333	-0.852	0.0585121	0.266158	0.871082	16.7018	1.06743	21.2927	1	26	20	Q05910|Q3U7G2	MOUSE	92498.2	31.3	2160.1	267.16	Disintegrin and metalloproteinase domain-containing protein 8	20	26	9730000000	31.30%
Q61072	Adam9	Disintegrin and metalloproteinase domain-containing protein 9	-0.235	-0.541	-0.508	-0.29	-0.252	-0.483	0.009	-0.299	-0.027	-0.341667	-0.105667	-0.428	0.0555583	0.264853	0.474066	22.5174	5.96726	26.9895	1	45	25	Q61072|E9Q638	MOUSE	94588.2	39.1	1477.1	362.13	Disintegrin and metalloproteinase domain-containing protein 9	25	45	21500000000	39.10%
E9PY16	Adap1	Protein Adap1	0.134	0.386	0.224	0.091	0.15	0.102	0.045	0.18	0.119	0.114333	0.114667	0.248	0.0814342	0.300147	0.348815	12.0297	8.7091	16.5047	1	29	20	E9PY16	MOUSE	43711.8	53.2	1703.2	268.93	Protein Adap1	20	29	12700000000	53.20%
Q8R2V5	Adap2	Arf-GAP with dual PH domain-containing protein 2	0.022	0.498	0.248	0.051	0.14	0.129	-0.043	0.351	0.176	0.106667	0.161333	0.256	0.189973	0.326998	0.441405	10.7141	6.57383	9.94373	1	47	27	Q8R2V5|E9QAL8	MOUSE	44388	66.9	1703.1	328.66	Arf-GAP with dual PH domain-containing protein 2	27	47	34400000000	66.90%
Q99MU3	Adar	Double-stranded RNA-specific adenosine deaminase	0.099	0.112	0.053	-0.062	0.016	-0.05	0.113	0.061	0.123	-0.032	0.099	0.088	0.270897	0.742668	0.348216	2.72554	8.72213	7.71774	1	43	32	Q99MU3|Q99MU3-2|Q99MU3-5|Q99MU3-4|Q99MU3-3	MOUSE	131757	30.3	1252.1	403.46	Double-stranded RNA-specific adenosine deaminase	32	43	9270000000	30.30%
Q91ZS8-3	Adarb1	Isoform 3 of Double-stranded RNA-specific editase 1	-0.232	-0.223	-0.07	-0.105	-0.147	0.054	-0.248	-0.089	-0.112	-0.066	-0.149667	-0.175	0.096566	0.605701	0.270669	4.47185	11.9932	14.9814	1	4	3	Q91ZS8-3|Q91ZS8-6|Q91ZS8|Q91ZS8-2|Q91ZS8-4|Q91ZS8-5	MOUSE	76477.6	9.2	6421.1	25.39	Isoform 3 of Double-stranded RNA-specific editase 1	3	4	3490000000	9.20%
Q6P6J0	Adat2	tRNA-specific adenosine deaminase 2	0.114	0.052	0.258	0.024	0.1	0.047	0.054	0.135	0.18	0.057	0.123	0.141333	0.183756	0.548901	0.317358	5.28739	9.83504	10.1589	1	5	4	Q6P6J0	MOUSE	21821.6	37.6	5250.1	57.45	tRNA-specific adenosine deaminase 2	4	5	388000000	37.60%
Q6PAT0	Adat3	Probable inactive tRNA-specific adenosine deaminase-like protein 3	0.101	0.031	0.002	0.088	0.026	0.309	0.073	0.07	-0.251	0.141	-0.036	0.0446667	0.579265	0.392344	0.801169	8.41063	1.73776	3.21539	1	4	4	Q6PAT0	MOUSE	38086.6	11.4	5723.1	41.9	Probable inactive tRNA-specific adenosine deaminase-like protein 3	4	4	479000000	11.40%
Q9D0L4	Adck1	Uncharacterized aarF domain-containing protein kinase 1	-0.172	-0.195	-0.047	-0.142	-0.066	-0.102	-0.108	-0.115	0.03	-0.103333	-0.0643333	-0.138	0.147881	0.339241	0.546473	10.1424	4.73768	11.5834	1	17	10	Q9D0L4|Q9D0L4-2	MOUSE	60305.4	24.5	3446.1	157.36	Uncharacterized aarF domain-containing protein kinase 1	10	17	11000000000	24.50%
E0CYD3	Adck3	Chaperone activity of bc1 complex-like, mitochondrial	-0.112	-0.13	0.147	-0.149	0.182	0.375	0.032	-0.262	-0.231	0.136	-0.153667	-0.0316667	0.756303	0.638971	0.324547	4.03506	9.58225	1.64654	1	5	3	E0CYD3	MOUSE	7170.4	75.7	4248.2	49.59	Chaperone activity of bc1 complex-like, mitochondrial	3	5	1550000000	75.70%
Q60936	Adck3	Chaperone activity of bc1 complex-like, mitochondrial	-0.17	-0.078	0.149	-0.138	0.076	0.416	0.016	-0.253	-0.218	0.118	-0.151667	-0.033	0.788739	0.704737	0.318039	3.17151	9.8191	1.40997	1	10	8	Q60936|E0CXR1|E0CYG7|Q60936-2	MOUSE	72198.1	15.6	4248.1	106.79	Chaperone activity of bc1 complex-like, mitochondrial	8	10	1680000000	15.60%
E9QLB8	Adck4	AarF domain-containing protein kinase 4	-0.256	-0.016	0.102	-0.16	-0.127	0.008	-0.059	0.066	0.068	-0.093	0.025	-0.0566667	0.672385	0.433053	0.812095	7.41713	1.62297	2.342	1	34	23	E9QLB8|Q566J8	MOUSE	59976.6	48.4	1850.1	307.03	AarF domain-containing protein kinase 4	23	34	14800000000	48.40%
Q8VHH7	Adcy3	Adenylate cyclase type 3	0.221	0.137	0.019	0.451	0.224	0.272	-0.235	-0.083	-0.257	0.315667	-0.191667	0.125667	0.236394	0.264853	0.232477	20.9913	15.1564	8.57704	1	2	2	Q8VHH7|B8JK56	MOUSE	130338	1.4	6687.1	20.71	Adenylate cyclase type 3	2	2	112000000	1.40%
Q91WF3	Adcy4	Adenylate cyclase type 4	-0.021	-0.288	-0.054	-0.11	0.19	0.243	0.079	-0.458	-0.054	0.107667	-0.144333	-0.121	0.259173	0.542977	0.53511	5.38253	4.91889	7.99321	1	7	3	Q91WF3	MOUSE	121861	2	6730.1	20.03	Adenylate cyclase type 4	3	7	4070000000	2.00%
F8VQ52	Adcy6	Adenylate cyclase type 6	-0.261	-0.563	-0.437	-0.161	0.058	-0.414	-0.19	-0.472	-0.04	-0.172333	-0.234	-0.420333	0.0555583	0.532315	0.316607	5.54682	9.90945	23.8125	1	5	4	F8VQ52|Q01341	MOUSE	132526	2.7	6684.1	20.79	Adenylate cyclase type 6	4	5	435000000	2.70%
P51829	Adcy7	Adenylate cyclase type 7	-0.289	-0.22	-0.087	-0.157	-0.017	-0.135	-0.148	-0.176	0.104	-0.103	-0.0733333	-0.198667	0.0992192	0.368763	0.590452	9.11878	4.13979	14.7155	1	30	20	P51829|P84309-2|P84309	MOUSE	124645	21.4	2079.1	277.27	Adenylate cyclase type 7	22	30	14300000000	21.40%
P51830	Adcy9	Adenylate cyclase type 9	-0.16	-0.296	-0.118	-0.228	-0.07	0.064	0.09	-0.31	-0.223	-0.078	-0.147667	-0.191333	0.0924888	0.677473	0.428755	3.52528	6.79961	15.3224	1	9	6	P51830|E9Q706	MOUSE	153177	3.9	5115.1	63.18	Adenylate cyclase type 9	6	9	3330000000	3.90%
Q9QYC0	Add1	Alpha-adducin	-0.013	-0.183	-0.134	-0.002	-0.105	-0.2	0.004	-0.105	-0.072	-0.102333	-0.0576667	-0.11	0.248687	0.475715	0.584606	6.59469	4.22188	8.25705	1	42	24	Q9QYC0|F8WGR0|F8WHZ9|Q9QYC0-2|E9Q1K3	MOUSE	81044.5	45.5	1606.1	341.15	Alpha-adducin	24	42	12800000000	45.50%
Q9QYB5-2	Add3	Isoform 1 of Gamma-adducin	-0.019	-0.222	-0.136	-0.032	-0.127	-0.204	-0.024	-0.078	0.052	-0.121	-0.0166667	-0.125667	0.238188	0.376861	0.884409	8.87294	0.954065	8.53022	1	34	21	Q9QYB5-2|Q9QYB5	MOUSE	75747.6	41	1860.1	305.98	Isoform 1 of Gamma-adducin	21	34	17700000000	41.00%
J3QMP3	Adgb	Androglobin	-0.106	-0.019	-0.496	-0.133	-0.165	-0.928	0.022	0.043	0.111	-0.408667	0.0586667	-0.207	0.203334	0.300147	0.56205	12.0716	4.50782	9.50418	1	3	3	J3QMP3|G3UZ78	MOUSE	189946	1.3	6820.1	18.73	Androglobin	3	3	1010000000	1.30%
P28474	Adh5	Alcohol dehydrogenase class-3	0.217	0.363	0.297	0.097	0.141	0.215	0.113	0.178	0.079	0.151	0.123333	0.292333	0.0555583	0.284075	0.301141	13.5831	10.4372	23.1417	1	55	19	P28474|Q64437	MOUSE	40345.8	60.4	1786.1	317.01	Alcohol dehydrogenase class-3	19	55	94200000000	60.40%
Q99JT9	Adi1	1,2-dihydroxy-3-keto-5-methylthiopentene dioxygenase	0.363	0.297	0.097	0.129	0.104	0.336	0.167	0.196	-0.016	0.189667	0.115667	0.252333	0.077187	0.284075	0.371108	13.9153	8.10731	17.0559	1	7	5	Q99JT9	MOUSE	21580.2	29	4961.1	70.4	1,2-dihydroxy-3-keto-5-methylthiopentene dioxygenase	5	7	1810000000	29.00%
P55264-2	Adk	Isoform Short of Adenosine kinase	0.24	0.331	0.275	0.107	0.124	0.12	0.133	0.161	0.095	0.117	0.129667	0.282	0.0555583	0.294155	0.279612	12.8188	11.5527	24.6135	1	59	24	P55264-2	MOUSE	38793.3	71.5	1379.2	369.13	Isoform Short of Adenosine kinase	24	59	63400000000	71.50%
P55264	Adk	Adenosine kinase	0.248	0.327	0.278	0.08	0.123	0.129	0.138	0.176	0.091	0.110667	0.135	0.284333	0.0555583	0.304234	0.277679	11.8321	11.6757	25.1308	1	62	25	P55264	MOUSE	40490.3	70.9	1379.1	377.53	Adenosine kinase	25	62	65500000000	70.90%
A2BDX0	Adnp	Activity-dependent neuroprotector homeobox protein	-0.119	-0.249	-0.16	0.006	-0.064	0.085	-0.15	-0.162	-0.21	0.009	-0.174	-0.176	0.0952945	0.947579	0.226957	0.510139	15.9426	15.0705	1	46	28	A2BDX0|Q9Z103	MOUSE	125846	25.2	1490.1	359.62	Activity-dependent neuroprotector homeobox protein	28	46	20100000000	25.20%
Q8CHC8	Adnp2	ADNP homeobox protein 2	-0.056	-0.137	-0.029	-0.003	-0.113	-0.087	-0.004	-0.103	0.062	-0.0676667	-0.015	-0.074	0.367798	0.505822	0.903123	5.99249	0.787097	5.85211	1	8	7	Q8CHC8	MOUSE	128592	10.3	4893.1	73.35	ADNP homeobox protein 2	7	8	627000000	10.30%
Q6PDY2	Ado	2-aminoethanethiol dioxygenase	-0.083	0.272	0.184	0.045	0.071	0.115	-0.135	0.128	0.114	0.077	0.0356667	0.124333	0.337801	0.427929	0.784123	7.53502	1.88926	6.35026	1	16	13	Q6PDY2	MOUSE	28771.3	59.7	3228.1	173.31	2-aminoethanethiol dioxygenase	13	16	11300000000	59.70%
Q8VDL4	Adpgk	ADP-dependent glucokinase	-0.153	-0.12	-0.238	-0.167	-0.258	-0.458	-0.069	0.201	0.14	-0.294333	0.0906667	-0.170333	0.0969082	0.266158	0.522091	16.4991	5.09863	14.9485	1	27	17	Q8VDL4|Q8VDL4-3|Q8VDL4-2	MOUSE	54243.8	41.5	2021.1	284.64	ADP-dependent glucokinase	17	27	18100000000	41.50%
P54923	Adprh	[Protein ADP-ribosylarginine] hydrolase	0.23	0.433	0.28	0.165	0.045	0.003	0.02	0.402	0.25	0.071	0.224	0.314333	0.0555583	0.542977	0.308974	5.3827	10.1667	23.381	1	30	16	P54923	MOUSE	40352.9	52.4	2221.1	260.68	[Protein ADP-ribosylarginine] hydrolase	16	30	23600000000	52.40%
Q8CG72	Adprhl2	Poly(ADP-ribose) glycohydrolase ARH3	0.145	0.151	0.116	0.007	0.082	0.076	0.09	0.049	0.033	0.055	0.0573333	0.137333	0.119944	0.552356	0.559031	5.22982	4.56716	13.1046	1	20	13	Q8CG72|Q8CG72-2	MOUSE	39755.9	41.3	3113.1	180.52	Poly(ADP-ribose) glycohydrolase ARH3	13	20	9140000000	41.30%
Q99MK8	Adrbk1	Beta-adrenergic receptor kinase 1	0.217	0.341	0.224	0.146	0.119	0.05	0.078	0.246	0.123	0.105	0.149	0.260667	0.0557847	0.340159	0.28337	10.1067	11.3442	22.9275	1	105	51	Q99MK8|Q7TS64|E9PW16|Q3UYH7	MOUSE	80436	73.8	379.1	754.84	Beta-adrenergic receptor kinase 1	52	105	86500000000	73.80%
E9Q419	Adrbk1	Beta-adrenergic receptor kinase 1	0.192	0.297	0.207	0.139	0.073	0.103	0.09	0.247	0.054	0.105	0.130333	0.232	0.0596547	0.329321	0.325967	10.6069	9.5053	20.898	1	41	18	E9Q419	MOUSE	25933.4	74.2	379.2	273.94	Beta-adrenergic receptor kinase 1	18	41	33400000000	74.20%
Q9JKV1	Adrm1	Proteasomal ubiquitin receptor ADRM1	0.014	0.114	0.078	0.164	0.062	0.052	-0.135	-0.002	-0.032	0.0926667	-0.0563333	0.0686667	0.40176	0.377891	0.601201	8.83582	3.97065	5.3384	1	45	17	Q9JKV1|D3YUD8	MOUSE	42401.7	34.3	2413.1	239.06	Proteasomal ubiquitin receptor ADRM1	17	45	41000000000	34.30%
P54822	Adsl	Adenylosuccinate lyase	0.215	0.217	0.122	0.028	0.053	-0.031	0.183	0.17	0.094	0.0166667	0.149	0.184667	0.0762301	0.875557	0.249715	1.25575	13.2807	17.1824	1	90	39	P54822|E9Q242|E9Q3T7|E9Q0A0	MOUSE	55607	81.6	623.1	604.03	Adenylosuccinate lyase	39	90	58900000000	81.60%
P46664	Adss	Adenylosuccinate synthetase isozyme 2	0.195	0.112	-0.006	0.047	-0.005	-0.229	0.117	0.132	0.233	-0.0623333	0.160667	0.100333	0.325171	0.686941	0.245662	3.3826	13.886	6.57952	1	76	32	P46664	MOUSE	50419.5	66	843.2	484.99	Adenylosuccinate synthetase isozyme 2	32	76	104000000000	66.00%
P28650	Adssl1	Adenylosuccinate synthetase isozyme 1	0.181	0.162	0.191	0.085	0.073	-0.076	0.07	0.139	0.253	0.0273333	0.154	0.178	0.0762301	0.813038	0.291515	1.90717	10.9857	17.1745	1	68	34	P28650|P28650-2|J3QN31	MOUSE	50538.8	71.3	843.1	519.48	Adenylosuccinate synthetase isozyme 1	34	68	68200000000	71.30%
Q640N1	Aebp1	Adipocyte enhancer-binding protein 1	-0.068	0.146	0.104	0.183	0.353	0.541	-0.24	-0.245	-0.647	0.359	-0.377333	0.0606667	0.52633	0.273899	0.211675	15.6695	20.5267	3.77408	1	8	6	Q640N1|Q640N1-2	MOUSE	129104	5.4	5171.1	60.69	Adipocyte enhancer-binding protein 1	6	8	1230000000	5.40%
P63002-2	Aes	Isoform 2 of Amino-terminal enhancer of split	0.235	-0.202	-0.026	0.16	-0.012	-0.05	0.07	-0.134	0.02	0.0326667	-0.0146667	0.00233333	0.990205	0.809745	0.908542	1.94504	0.738273	0.066409	1	3	2	P63002-2|P63002	MOUSE	22609.1	8.9	6369.1	26.35	Isoform 2 of Amino-terminal enhancer of split	2	3	1790000000	8.90%
Q80YS6	Afap1	Actin filament-associated protein 1	-0.151	0.15	0.057	0.14	0.478	0.635	-0.209	-0.34	-0.595	0.417667	-0.381333	0.0186667	0.878549	0.27589	0.223416	15.2244	17.9882	0.776783	1	10	8	Q80YS6	MOUSE	81469	10.2	4435.1	96.87	Actin filament-associated protein 1	8	10	17000000000	10.20%
E9Q921	Aff1	AF4/FMR2 family member 1	-0.066	-0.116	-0.035	0.049	-0.035	-0.123	-0.046	-0.096	0.112	-0.0363333	-0.01	-0.0723333	0.367415	0.790679	0.938848	2.1538	0.488488	5.86043	1	14	9	E9Q921|A3KMF4|O88573	MOUSE	133630	4.8	4849.1	75.52	AF4/FMR2 family member 1	9	14	8630000000	4.80%
Q9ESC8	Aff4	AF4/FMR2 family member 4	-0.107	-0.274	-0.138	-0.038	0.007	0.028	-0.077	-0.241	-0.107	-0.001	-0.141667	-0.173	0.104058	0.992997	0.28901	0.069862	11.0832	14.2482	1	14	9	Q9ESC8	MOUSE	127036	8.1	4073.1	116.96	AF4/FMR2 family member 4	9	14	6260000000	8.10%
Q920A7	Afg3l1	AFG3-like protein 1	-0.127	-0.161	0.001	-0.379	-0.072	-0.289	0.268	-0.152	0.303	-0.246667	0.139667	-0.0956667	0.290445	0.284075	0.454914	13.6199	6.33183	7.26854	1	14	11	Q920A7|Q920A7-2	MOUSE	87615.6	14.8	3868.1	130.27	AFG3-like protein 1	11	14	6430000000	14.80%
Q8JZQ2	Afg3l2	AFG3-like protein 2	-0.144	-0.241	0.042	-0.348	-0.033	-0.13	0.21	-0.181	0.234	-0.170333	0.0876667	-0.114333	0.333304	0.374897	0.600651	8.98967	3.9806	6.43673	1	45	32	Q8JZQ2	MOUSE	90030.6	37.9	1200.1	415.84	AFG3-like protein 2	32	45	17400000000	37.90%
Q80WT5	Aftph	Aftiphilin	0.166	0.19	0.12	-0.003	0.11	0.136	0.137	0.022	-0.028	0.081	0.0436667	0.158667	0.0987784	0.458981	0.708354	6.90614	2.68104	14.7588	1	25	20	Q80WT5|Q80WT5-2|H3BJH7	MOUSE	102042	26.2	2068.1	279.09	Aftiphilin	20	25	7620000000	26.20%
Q64191	Aga	N(4)-(beta-N-acetylglucosaminyl)-L-asparaginase	-0.987	-0.614	-0.635	-0.424	-0.12	-0.259	-0.434	-0.647	-0.482	-0.267667	-0.521	-0.745333	0.0425764	0.284075	0.119412	13.5874	31.4579	37.4203	1	11	6	Q64191	MOUSE	37534.8	23.9	4658.1	85.09	N(4)-(beta-N-acetylglucosaminyl)-L-asparaginase	6	11	4250000000	23.90%
Q8BXK8	Agap1	Arf-GAP with GTPase, ANK repeat and PH domain-containing protein 1	0.062	0.091	-0.101	0.007	-0.004	-0.096	0.105	0.14	-0.038	-0.031	0.069	0.0173333	0.853939	0.760945	0.554252	2.51218	4.63114	0.955207	1	16	10	Q8BXK8|E9Q3K3	MOUSE	95379.4	8.2	4440.1	96.65	Arf-GAP with GTPase, ANK repeat and PH domain-containing protein 1	10	16	17200000000	8.20%
Q3UHD9	Agap2	Arf-GAP with GTPase, ANK repeat and PH domain-containing protein 2	-0.136	-0.065	0.034	-0.035	0.042	0.055	0.022	-0.127	-0.072	0.0206667	-0.059	-0.0556667	0.551764	0.84101	0.606349	1.61416	3.90534	3.49794	1	7	4	Q3UHD9|Q3UHD9-2	MOUSE	125250	2.7	6256.1	28.72	Arf-GAP with GTPase, ANK repeat and PH domain-containing protein 2	4	7	2060000000	2.70%
Q8VHH5	Agap3	Arf-GAP with GTPase, ANK repeat and PH domain-containing protein 3	0.093	0.13	-0.071	-0.034	0.027	-0.035	0.179	0.14	-0.017	-0.014	0.100667	0.0506667	0.585429	0.890161	0.420838	1.11297	6.96871	3.14344	1	20	14	Q8VHH5|F8VQE9|Q8VHH5-2	MOUSE	98933.3	13.9	3542.1	150.96	Arf-GAP with GTPase, ANK repeat and PH domain-containing protein 3	14	20	13100000000	13.90%
Q8K2K6	Agfg1	Arf-GAP domain and FG repeat-containing protein 1	0.197	0.305	0.177	0.11	0.103	0.049	0.158	0.094	0.098	0.0873333	0.116667	0.226333	0.0625315	0.372294	0.300046	9.05723	10.5348	19.8584	1	35	15	Q8K2K6|Q8K2K6-1|Q8K2K6-3|Q8K2K6-2	MOUSE	58327.1	25.1	2715.1	212.14	Arf-GAP domain and FG repeat-containing protein 1	15	35	34100000000	25.10%
Q3U2K8	Agfg2	Arf-GAP domain and FG repeat-containing protein 2	0.099	0.272	0.277	0.084	0.033	0.133	0.035	0.221	0.014	0.0833333	0.09	0.216	0.0703242	0.4339	0.462077	7.40336	6.18407	18.2181	1	23	13	Q3U2K8|Q80WC7|Q80WC7-2	MOUSE	50594.9	31.8	3204.1	174.61	Arf-GAP domain and FG repeat-containing protein 2	13	23	17300000000	31.80%
Q9ESW4	Agk	Acylglycerol kinase, mitochondrial	0.034	-0.079	0.098	-0.184	-0.068	-0.186	0.184	-0.073	0.192	-0.146	0.101	0.0176667	0.854943	0.283963	0.44437	14.2152	6.50167	0.944406	1	24	18	Q9ESW4|Q9ESW4-2	MOUSE	47431.6	42.7	2262.1	256.02	Acylglycerol kinase, mitochondrial	18	24	8990000000	42.70%
F8VPN4	Agl	Protein Agl	0.114	0.245	0.079	0.016	0.018	-0.057	0.07	0.235	0.116	-0.00766667	0.140333	0.146	0.143945	0.941565	0.296451	0.571777	10.6585	11.7913	1	45	35	F8VPN4|E0CYU6	MOUSE	176737	27.9	1072.1	445.37	Protein Agl	35	45	14200000000	27.90%
Q8CJG1	Ago1	Protein argonaute-1	0.123	0.164	0.19	0.044	0.094	0.124	0.103	0.134	0.048	0.0873333	0.095	0.159	0.0980911	0.391147	0.379449	8.46644	7.91844	14.8041	1	30	21	Q8CJG1|Q8CJF8-2	MOUSE	98353.6	26.4	912.2	268.78	Protein argonaute-1	21	30	11900000000	26.40%
Q8CJG0	Ago2	Protein argonaute-2	0.078	0.249	0.152	0.066	0.038	-0.038	-0.019	0.242	0.241	0.022	0.154667	0.159667	0.137709	0.83943	0.293414	1.63571	10.8414	12.1297	1	48	34	Q8CJG0	MOUSE	98557.6	47.4	912.1	494.1	Protein argonaute-2	34	48	15500000000	47.40%
Q8CJF9	Ago3	Protein argonaute-3	0.075	0.193	0.182	0.058	0.055	0.018	0.061	0.137	0.177	0.0436667	0.125	0.15	0.115319	0.627071	0.306057	4.18205	10.2504	13.4141	1	22	17	Q8CJF9	MOUSE	98416.4	21.2	912.3	210.22	Protein argonaute-3	17	22	8490000000	21.20%
Q8CJF8	Ago4	Protein argonaute-4	0.066	0.178	0.181	0.051	0.087	0.044	0.064	0.124	0	0.0606667	0.0626667	0.141667	0.125608	0.499185	0.57397	6.11274	4.35068	12.7644	1	17	12	Q8CJF8	MOUSE	98176.2	13.5	912.4	138.09	Protein argonaute-4	12	17	6820000000	13.50%
O35083	Agpat1	1-acyl-sn-glycerol-3-phosphate acyltransferase alpha	-0.303	-0.351	-0.171	-0.163	0.001	-0.206	-0.057	-0.274	0.009	-0.122667	-0.107333	-0.275	0.0578091	0.374897	0.471051	8.98661	6.02043	21.496	1	8	5	O35083	MOUSE	32051.1	21	5349.1	53.82	1-acyl-sn-glycerol-3-phosphate acyltransferase alpha	5	8	1780000000	21.00%
Q9D517	Agpat3	1-acyl-sn-glycerol-3-phosphate acyltransferase gamma	0.02	-0.063	0.077	-0.11	0.048	-0.327	0.059	-0.075	0.377	-0.129667	0.120333	0.0113333	0.901543	0.555038	0.56205	5.18256	4.50646	0.627536	1	15	9	Q9D517	MOUSE	43979.7	25	3930.1	126.33	1-acyl-sn-glycerol-3-phosphate acyltransferase gamma	9	15	5430000000	25.00%
Q8K4X7	Agpat4	1-acyl-sn-glycerol-3-phosphate acyltransferase delta	-0.116	-0.227	-0.183	-0.088	-0.056	-0.258	0.01	-0.15	0.044	-0.134	-0.032	-0.175333	0.0924831	0.336121	0.790823	10.2723	1.82833	15.3273	1	14	13	Q8K4X7	MOUSE	44665.4	31.7	3559.1	149.95	1-acyl-sn-glycerol-3-phosphate acyltransferase delta	13	14	3930000000	31.70%
Q9D1E8	Agpat5	1-acyl-sn-glycerol-3-phosphate acyltransferase epsilon	-0.213	-0.39	-0.074	-0.358	-0.13	-0.356	0.201	-0.107	0.255	-0.281333	0.116333	-0.225667	0.131624	0.264853	0.479869	20.6955	5.82754	12.468	1	13	9	Q9D1E8|F8WGD9	MOUSE	42429.8	22.1	4335.1	101.9	1-acyl-sn-glycerol-3-phosphate acyltransferase epsilon	9	13	4990000000	22.10%
Q8K2C8	Agpat6	Glycerol-3-phosphate acyltransferase 4	-0.393	-0.593	-0.306	-0.55	-0.103	-0.07	0.143	-0.486	-0.239	-0.241	-0.194	-0.430667	0.0555583	0.325719	0.508938	10.8247	5.30998	25.9853	1	3	3	Q8K2C8|Q8C0N2	MOUSE	52636.8	7.6	5971.1	35.31	Glycerol-3-phosphate acyltransferase 4	3	3	459000000	7.60%
A2AL50	Agps	Alkyldihydroxyacetonephosphate synthase, peroxisomal	-0.223	-0.472	-0.465	-0.234	-0.329	-0.517	-0.011	-0.107	0.044	-0.36	-0.0246667	-0.386667	0.0555583	0.264853	0.834091	19.7181	1.41711	27.5564	1	78	37	A2AL50|Q8C0I1|H3BKN2|A2AL49	MOUSE	75082.9	58.8	715.1	561.93	Alkyldihydroxyacetonephosphate synthase, peroxisomal	37	78	116000000000	58.80%
Q641K1	Agtpbp1	Cytosolic carboxypeptidase 1	-0.018	-0.108	-0.084	-0.039	0.055	0.149	0.026	-0.189	-0.038	0.055	-0.067	-0.07	0.381982	0.695485	0.603472	3.26832	3.93579	5.61923	1	9	6	Q641K1|Q641K1-2|Q641K1-3|Q641K1-4|Q641K1-5|E9PXA7|Q8C1R2|E9Q352	MOUSE	138564	3.9	5289.1	56.16	Cytosolic carboxypeptidase 1	6	9	1920000000	3.90%
Q8CJF7	Ahctf1	Protein ELYS	-0.191	-0.249	-0.169	-0.108	-0.051	-0.003	-0.129	-0.185	-0.182	-0.054	-0.165333	-0.203	0.066702	0.610348	0.231214	4.42123	15.2972	18.7577	1	73	53	Q8CJF7	MOUSE	249638	28.8	438.1	707.49	Protein ELYS	53	73	22900000000	28.80%
P50247	Ahcy	Adenosylhomocysteinase	0.184	0.265	0.286	0.146	0.136	0.177	0.003	0.1	0.055	0.153	0.0526667	0.245	0.0568315	0.270701	0.614784	16.2325	3.78875	21.882	1	101	32	P50247	MOUSE	48200.8	79.6	606.3	501.62	Adenosylhomocysteinase	32	101	151000000000	79.60%
Q80SW1	Ahcyl1	Putative adenosylhomocysteinase 2	0.076	0.246	0.184	0.046	0.118	0.11	0.021	0.107	0.035	0.0913333	0.0543333	0.168667	0.1191	0.360615	0.588476	9.35699	4.16348	13.1581	1	100	44	Q80SW1	MOUSE	60034.4	67.5	606.1	609.81	Putative adenosylhomocysteinase 2	44	100	125000000000	67.50%
F8WGT1	Ahcyl2	Adenosylhomocysteinase	0.052	0.281	0.164	0.052	0.119	0.048	0.049	0.143	0.13	0.073	0.107333	0.165667	0.168446	0.437301	0.334117	7.33398	9.22819	10.7046	1	102	44	F8WGT1|Q68FL4|F8WI65|Q68FL4-2|H3BKT5|E9PX77	MOUSE	67797	59.8	606.2	600.48	Adenosylhomocysteinase	44	102	130000000000	59.80%
Q6PAL7	Ahdc1	AT-hook DNA-binding motif-containing protein 1	0.112	-0.136	0.069	0.16	0.053	0.008	-0.1	-0.235	-0.016	0.0736667	-0.117	0.015	0.886217	0.522561	0.404595	5.72032	7.29446	0.728905	1	6	5	Q6PAL7	MOUSE	169732	3.2	5658.1	43.47	AT-hook DNA-binding motif-containing protein 1	5	6	376000000	3.20%
E9Q616	Ahnak	Protein Ahnak	-0.057	-0.144	-0.128	-0.003	-0.053	0.076	-0.087	-0.07	-0.205	0.00666667	-0.120667	-0.109667	0.196723	0.958377	0.316607	0.407541	9.91287	9.71717	1	1619	492	E9Q616|G5E8K8	MOUSE	605041	67.8	1.1	8330.72	Protein Ahnak	478	1619	4100000000000	66.00%
Q3URZ6	Ahnak2	AHNAK nucleoprotein 2	-0.099	-0.086	0.055	-0.008	-0.081	0.166	-0.171	-0.107	-0.166	0.0256667	-0.148	-0.0433333	0.605218	0.876319	0.247484	1.25009	13.5849	2.93733	1	7	7	Q3URZ6	MOUSE	83400.5	8.1	4968.1	70.24	AHNAK nucleoprotein 2	7	7	1130000000	8.10%
Q8BK64	Ahsa1	Activator of 90 kDa heat shock protein ATPase homolog 1	0.218	0.083	-0.082	0.093	-0.054	-0.223	0.121	0.15	0.129	-0.0613333	0.133333	0.073	0.562106	0.764438	0.261782	2.46578	12.4101	3.38921	1	102	33	Q8BK64	MOUSE	38344.6	89	724.1	560.1	Activator of 90 kDa heat shock protein ATPase homolog 1	33	102	202000000000	89.00%
Q8N9S3	Ahsa2	Activator of 90 kDa heat shock protein ATPase homolog 2	0.322	0.029	0.038	-0.031	-0.16	-0.145	0.33	0.193	0.187	-0.112	0.236667	0.129667	0.23434	0.333841	0.213419	10.3819	19.6594	8.64337	1	4	4	Q8N9S3|Q8N9S3-3|Q8N9S3-2	MOUSE	37989.8	14.8	5167.1	61.09	Activator of 90 kDa heat shock protein ATPase homolog 2	4	4	6620000000	14.80%
P29699	Ahsg	Alpha-2-HS-glycoprotein	-0.542	-0.525	-1.089	0.118	-0.294	-0.8	-0.643	-0.224	-0.406	-0.325333	-0.424333	-0.718667	0.0555583	0.525053	0.223416	5.66916	17.8311	30.5774	1	21	10	P29699	MOUSE	38123.7	29.5	3782.1	134.31	Alpha-2-HS-glycoprotein	10	21	27100000000	29.50%
Q3V2N7	AI413582	Protein AI413582	-0.421	-0.63	-0.546	-0.226	-0.153	-0.05	-0.2	-0.473	-0.499	-0.143	-0.390667	-0.532333	0.0460346	0.328879	0.191451	10.6341	23.7277	33.3132	1	2	2	Q3V2N7	MOUSE	11553.2	8.8	6886.1	17.7	Protein AI413582	2	2	582000000	8.80%
E9Q3L4	AI607873	Protein AI607873	0.189	0.302	0.276	0.094	0.153	0.203	0.053	0.136	0.06	0.15	0.083	0.255667	0.0558137	0.284075	0.420838	13.5759	6.97959	22.3722	1	99	47	E9Q3L4|D3Z2E7	MOUSE	105171	55.1	203.2	617.48	Protein AI607873	47	99	97500000000	55.10%
E9QNR6	AI837181	Protein AI837181	0.259	0.344	0.244	0.049	0.135	0.232	0.119	0.233	0.067	0.138667	0.139667	0.282333	0.0555583	0.349412	0.300363	9.82591	10.4746	24.8672	1	18	10	E9QNR6|Q8VD62	MOUSE	32016.1	37.2	3514.1	152.99	Protein AI837181	10	18	7420000000	37.20%
Q7TPX5	AI987944	Expressed sequence AI987944	0.055	0.18	0.041	0.265	0.013	0.204	-0.128	0.189	0.091	0.160667	0.0506667	0.092	0.284562	0.333841	0.75499	10.4174	2.18299	7.41726	1	20	8	Q7TPX5	MOUSE	49039.8	12.5	2794.34	82.86	Expressed sequence AI987944	8	20	19600000000	14.70%
Q8C4Q6	Aida	Axin interactor, dorsalization-associated protein	0.057	0.092	0.139	0.079	0.098	0.116	-0.019	-0.007	0.013	0.0976667	-0.00433333	0.096	0.251326	0.333841	0.966701	10.3819	0.269501	8.18315	1	18	12	Q8C4Q6|Q8C4Q6-2	MOUSE	35058.6	40.3	3497.1	154.26	Axin interactor, dorsalization-associated protein	12	18	7710000000	40.30%
O70200	Aif1	Allograft inflammatory factor 1	0.211	0.267	0.281	0.195	0.223	0.264	0.06	0.119	0.135	0.227333	0.104667	0.253	0.0555583	0.264853	0.336248	21.5269	9.12912	23.2046	1	87	24	O70200	MOUSE	16910.3	89.7	1902.1	298.81	Allograft inflammatory factor 1	24	87	275000000000	89.70%
Q9Z0X1	Aifm1	Apoptosis-inducing factor 1, mitochondrial	-0.318	-0.364	-0.106	-0.154	-0.026	0.109	-0.169	-0.351	-0.227	-0.0236667	-0.249	-0.262667	0.0685077	0.902278	0.2225	0.980243	18.2135	18.508	1	87	35	Q9Z0X1|B1AU25	MOUSE	66992.5	58.8	766.1	545.87	Apoptosis-inducing factor 1, mitochondrial	35	87	60500000000	58.80%
Q8BUE4-2	Aifm2	Isoform 2 of Apoptosis-inducing factor 2	-0.11	-0.012	-0.072	-0.046	-0.215	-0.119	-0.105	0.197	0.13	-0.126667	0.074	-0.0646667	0.427909	0.356606	0.619877	9.4871	3.71305	4.96429	1	20	15	Q8BUE4-2|Q8BUE4	MOUSE	41640.1	40.7	2969.1	191.63	Isoform 2 of Apoptosis-inducing factor 2	15	20	10600000000	40.70%
E9PVP1	Aim1	Aurora kinase B	0.174	-0.257	-0.345	-0.106	-0.146	-0.356	0.184	0.028	0.028	-0.202667	0.08	-0.142667	0.376903	0.284075	0.475904	13.8591	5.90912	5.69856	1	5	5	E9PVP1	MOUSE	186439	5.2	4958.1	70.49	Aurora kinase B	5	5	431000000	5.20%
Q91VJ1	Aim2	Interferon-inducible protein AIM2	0.166	-0.01	-0.105	0.058	0.013	-0.16	0.094	0.001	0.091	-0.0296667	0.062	0.017	0.885052	0.835174	0.536214	1.68082	4.89836	0.735745	1	15	11	Q91VJ1	MOUSE	40496.7	37.2	3655.1	143.98	Interferon-inducible protein AIM2	11	15	6080000000	37.20%
P31230	Aimp1	Aminoacyl tRNA synthase complex-interacting multifunctional protein 1	0.116	0.034	-0.054	-0.02	0.013	-0.021	0.097	-0.023	-0.077	-0.00933333	-0.001	0.032	0.738274	0.926755	0.993198	0.736628	0.048962	1.79602	1	63	25	P31230|Q3UZG4	MOUSE	34339	83.8	1256.1	403.14	Aminoacyl tRNA synthase complex-interacting multifunctional protein 1	25	63	165000000000	83.80%
Q8R010	Aimp2	Aminoacyl tRNA synthase complex-interacting multifunctional protein 2	0.063	0.064	0.016	0.032	0.04	-0.086	0.056	0.012	-0.007	-0.00466667	0.0203333	0.0476667	0.52885	0.968749	0.84085	0.309142	1.35881	3.74316	1	40	18	Q8R010|Q8R3V2	MOUSE	35662.2	68.1	2136.1	270.39	Aminoacyl tRNA synthase complex-interacting multifunctional protein 2	18	40	35400000000	68.10%
O08915	Aip	AH receptor-interacting protein	0.258	0.176	0.068	0.072	0.083	0.023	0.164	0.091	0.04	0.0593333	0.0983333	0.167333	0.136384	0.51724	0.393979	5.80319	7.55356	12.2088	1	31	19	O08915	MOUSE	38060.7	56	2171.1	265.02	AH receptor-interacting protein	19	31	18500000000	56.00%
Q9R0Y5-2	Ak1	Isoform 2 of Adenylate kinase isoenzyme 1	-0.013	0.194	0.276	-0.084	0.273	0.524	0.099	-0.072	-0.28	0.237667	-0.0843333	0.152333	0.213051	0.483854	0.666281	6.39397	3.13046	9.20899	1	23	11	Q9R0Y5-2|Q9R0Y5	MOUSE	23344.1	72.8	3112.1	180.55	Isoform 2 of Adenylate kinase isoenzyme 1	11	23	8070000000	72.80%
I3ITR1	AK157302	MCG50313	-0.179	-0.138	-0.197	-0.113	-0.202	-0.151	-0.152	0.07	-0.005	-0.155333	-0.029	-0.171333	0.084068	0.28013	0.83121	14.8958	1.44029	16.1922	1	5	3	I3ITR1|Q9D924	MOUSE	14389.3	31.7	5819.1	39.34	MCG50313	3	5	1580000000	31.70%
Q9WTP6	Ak2	Adenylate kinase 2, mitochondrial	-0.298	-0.483	-0.139	-0.074	0.045	0.331	-0.21	-0.57	-0.438	0.100667	-0.406	-0.306667	0.0857327	0.649116	0.213419	3.91058	19.668	16.0401	1	85	26	Q9WTP6|Q9WTP6-2	MOUSE	26753.5	79.4	1098.1	438.41	Adenylate kinase 2, mitochondrial	26	85	156000000000	79.40%
Q9WTP7	Ak3	GTP:AMP phosphotransferase AK3, mitochondrial	-0.451	-0.291	0.106	-0.236	0.007	0.347	-0.207	-0.281	-0.279	0.0393333	-0.255667	-0.212	0.267285	0.915341	0.200439	0.853112	22.4326	7.80539	1	53	21	Q9WTP7	MOUSE	25482.9	83.7	1669.1	332.95	GTP:AMP phosphotransferase AK3, mitochondrial	21	53	68200000000	83.70%
Q9WUR9	Ak4	Adenylate kinase 4, mitochondrial	-0.25	-0.261	-0.132	-0.193	-0.184	-0.047	-0.037	-0.097	-0.138	-0.141333	-0.0906667	-0.214333	0.0655068	0.292523	0.406674	12.9049	7.23898	19.0345	1	20	12	Q9WUR9	MOUSE	25175.4	67.2	3278.1	169.9	Adenylate kinase 4, mitochondrial	12	20	16800000000	67.20%
Q8VCP8	Ak6	Adenylate kinase isoenzyme 6	0.434	-0.187	-0.404	-0.116	-0.131	-0.376	0.499	-0.029	-0.031	-0.207667	0.146333	-0.0523333	0.844377	0.283232	0.459882	14.6251	6.22514	1.02585	1	4	3	Q8VCP8	MOUSE	20118.2	12.7	5631.1	44.4	Adenylate kinase isoenzyme 6	3	4	659000000	12.70%
F8WIC0	Ak7	Adenylate kinase 7	-0.409	-0.156	0.093	-0.292	-0.203	-0.435	-0.074	0.045	0.165	-0.31	0.0453333	-0.157333	0.41138	0.264853	0.759689	19.1466	2.134	5.20041	1	4	3	F8WIC0|Q9D2H2	MOUSE	83049.7	2.6	6863.1	17.99	Adenylate kinase 7	3	4	2370000000	2.60%
O08715-4	Akap1	Isoform 4 of A-kinase anchor protein 1, mitochondrial	-0.235	-0.119	-0.272	-0.117	-0.07	-0.125	-0.176	-0.02	-0.112	-0.104	-0.102667	-0.208667	0.0741997	0.321129	0.403455	10.9981	7.33527	17.4532	1	13	9	O08715-4|O08715|O08715-6|O08715-3|O08715-5|O08715-2	MOUSE	96907.2	13.3	3678.1	141.96	Isoform 4 of A-kinase anchor protein 1, mitochondrial	9	13	1660000000	13.30%
O88845	Akap10	A-kinase anchor protein 10, mitochondrial	0.068	0.136	0.019	0.031	0.099	0.014	0.033	0.049	0.017	0.048	0.033	0.0743333	0.381489	0.619251	0.732725	4.29396	2.42108	5.62633	1	22	17	O88845|O88845-2|O88845-3	MOUSE	74144.1	34.5	2275.1	254.35	A-kinase anchor protein 10, mitochondrial	17	22	10200000000	34.50%
E9Q777	Akap11	Protein Akap11	0.051	-0.108	-0.238	-0.063	-0.108	-0.177	0.144	-0.027	-0.073	-0.116	0.0146667	-0.0983333	0.426372	0.333545	0.909897	10.4402	0.726719	4.99283	1	15	13	E9Q777|E9Q774	MOUSE	211754	6.7	3384.1	161.83	Protein Akap11	13	15	2440000000	6.70%
Q9WTQ5	Akap12	A-kinase anchor protein 12	-0.065	0.244	0.153	0.07	0.492	0.747	-0.123	-0.312	-0.612	0.436333	-0.349	0.110667	0.361373	0.309602	0.249492	11.5113	13.3586	5.96414	1	24	21	Q9WTQ5|Q9WTQ5-2	MOUSE	181262	15.3	2188.1	263.51	A-kinase anchor protein 12	21	24	4010000000	15.30%
E9Q474	Akap13	Protein Akap13	-0.011	0	0.042	-0.012	-0.018	-0.005	-0.016	0.028	0.034	-0.0116667	0.0153333	0.0103333	0.896854	0.906201	0.876642	0.945127	1.01596	0.660252	1	51	41	E9Q474|E9Q394	MOUSE	309709	15.6	832.1	523.22	Protein Akap13	41	51	19500000000	15.60%
A2API8	Akap2	A-kinase anchor protein 2	0.136	0.53	0.305	0.329	0.755	1.201	-0.275	-0.239	-0.832	0.761667	-0.448667	0.323667	0.0896785	0.283232	0.223416	14.6047	18.1469	15.5776	1	20	17	A2API8|O54931|O54931-2|O54931-3|O54931-4|O54931-5	MOUSE	102110	22.3	2638.1	218.1	A-kinase anchor protein 2	17	20	4370000000	22.30%
E9Q9K8	Akap6	Protein Akap6	-0.315	-0.177	-0.122	-0.193	0.075	-0.275	-0.073	-0.031	-0.036	-0.131	-0.0466667	-0.204667	0.0885095	0.483711	0.624725	6.40205	3.64284	15.7366	1	4	4	E9Q9K8	MOUSE	256886	1.2	6107.1	32.07	Protein Akap6	4	4	4070000000	1.20%
Q9DBR0	Akap8	A-kinase anchor protein 8	-0.144	-0.114	-0.102	0.002	0.048	0.057	-0.11	-0.19	-0.149	0.0356667	-0.149667	-0.12	0.156157	0.699619	0.252892	3.21864	13.0924	11.2121	1	58	29	Q9DBR0	MOUSE	76863.1	42.7	1255.1	403.33	A-kinase anchor protein 8	29	58	29400000000	42.70%
Q5RL57	Akap8l	A kinase (PRKA) anchor protein 8-like	-0.059	-0.089	-0.06	0.053	0.029	0.232	-0.112	-0.148	-0.271	0.104667	-0.177	-0.0693333	0.362871	0.407636	0.243554	7.9579	14.0105	5.93428	1	35	21	Q5RL57|Q9R0L7	MOUSE	71869.9	32.9	2394.1	241.37	A kinase (PRKA) anchor protein 8-like	21	35	18000000000	32.90%
E9QQ10	Akap9	A-kinase anchor protein 9	-0.091	-0.286	-0.184	-0.056	-0.067	-0.056	-0.048	-0.129	-0.143	-0.0596667	-0.106667	-0.187	0.115276	0.501907	0.335559	6.06433	9.14101	13.4187	1	68	56	E9QQ10|Q70FJ1|Q70FJ1-2|Q70FJ1-3	MOUSE	437270	14.4	591.1	616.42	A-kinase anchor protein 9	56	68	79700000000	14.40%
Q80VW7	Akna	AT-hook-containing transcription factor	-0.426	-0.174	-0.098	-0.11	-0.218	-0.333	-0.322	0.048	0.232	-0.220333	-0.014	-0.232667	0.107143	0.284075	0.957809	13.8392	0.335415	13.9953	1	2	2	Q80VW7	MOUSE	154033	1.2	6468.1	24.67	AT-hook-containing transcription factor	2	2	105000000	1.20%
Q9JII6	Akr1a1	Alcohol dehydrogenase [NADP(+)]	0.227	0.263	0.233	0.106	0.25	0.314	0.11	0.047	-0.05	0.223333	0.0356667	0.241	0.0558003	0.273388	0.764782	15.7427	2.08902	22.73	1	159	32	Q9JII6	MOUSE	36814.5	91	919.1	491.44	Alcohol dehydrogenase [NADP(+)]	32	159	647000000000	91.00%
P45376	Akr1b1	Aldose reductase	0.164	0.364	0.271	0.073	0.176	0.176	0.103	0.21	0.102	0.141667	0.138333	0.266333	0.0654092	0.283232	0.26625	14.2779	12.1873	19.0617	1	109	28	P45376	MOUSE	36073.9	74.3	1199.1	415.86	Aldose reductase	28	109	598000000000	74.30%
G5E895	Akr1b10	MCG142264, isoform CRA_b	-0.002	0.275	0.238	0.015	0.086	0.112	-0.027	0.178	0.137	0.071	0.096	0.170333	0.147881	0.478547	0.447342	6.51671	6.45111	11.5829	1	61	22	G5E895|D3Z494|S4R2G9	MOUSE	36075.8	82.9	1587.2	340	MCG142264, isoform CRA_b	22	61	224000000000	82.90%
P45377	Akr1b8	Aldose reductase-related protein 2	-0.002	0.126	0.097	0.022	0.07	0.041	0.043	0.09	0.099	0.0443333	0.0773333	0.0736667	0.380548	0.630337	0.441405	4.14142	6.5727	5.64154	1	70	23	P45377	MOUSE	36462.2	78.7	1587.1	343.39	Aldose reductase-related protein 2	23	70	228000000000	78.70%
Q9JLI0	Akr1c12	Aldo-keto reductase a	0.217	0.397	0.34	0.075	0.107	0.217	0.092	0.247	0.115	0.133	0.151333	0.318	0.0555583	0.306815	0.265855	11.6655	12.2121	24.0951	1	51	22	Q9JLI0|Q8K023|Q8K023-2	MOUSE	37576.4	87.9	989.2	339.35	Aldo-keto reductase a	22	51	158000000000	87.90%
Q8VC28	Akr1c13	Aldo-keto reductase family 1 member C13	0.21	0.396	0.332	0.068	0.102	0.235	0.099	0.241	0.093	0.135	0.144333	0.312667	0.0555583	0.317824	0.269467	11.1644	12.0329	23.3654	1	71	29	Q8VC28|G3X9Y6|D6RGB1	MOUSE	37627.6	88.5	989.1	467.27	Aldo-keto reductase family 1 member C13	29	71	176000000000	88.50%
Q8VCX1	Akr1d1	3-oxo-5-beta-steroid 4-dehydrogenase	0.129	0.67	0.49	0.101	0.395	0.159	0.041	0.388	0.328	0.218333	0.252333	0.429667	0.0775642	0.287853	0.243324	13.1615	14.1685	16.9987	1	3	2	Q8VCX1	MOUSE	37631.5	8.9	7207.1	14.35	3-oxo-5-beta-steroid 4-dehydrogenase	2	3	6840000000	8.90%
Q9DCT1	Akr1e2	1,5-anhydro-D-fructose reductase	0.037	0.26	0.221	-0.016	0.094	0.155	0.055	0.198	0.067	0.0776667	0.106667	0.172667	0.123875	0.530526	0.353844	5.57016	8.57544	12.8516	1	36	21	Q9DCT1|Q8CEB6	MOUSE	34802.4	67.1	2129.1	271.31	1,5-anhydro-D-fructose reductase	21	36	49600000000	67.10%
Q8CG76	Akr7a2	Aflatoxin B1 aldehyde reductase member 2	-0.084	0.175	0.206	-0.051	0.091	0.106	-0.041	0.115	0.098	0.0486667	0.0573333	0.099	0.356422	0.661765	0.600651	3.73603	3.98738	6.0405	1	41	20	Q8CG76	MOUSE	41067.8	56.4	2116.1	272.72	Aflatoxin B1 aldehyde reductase member 2	20	41	38800000000	56.40%
P31750	Akt1	RAC-alpha serine/threonine-protein kinase	0.097	0.293	0.21	0.095	0.121	0.089	0.065	0.146	0.129	0.101667	0.113333	0.2	0.0999683	0.321129	0.316607	10.9969	9.91492	14.6291	1	50	32	P31750|D3Z783	MOUSE	56105.7	65.2	1378.1	378.27	RAC-alpha serine/threonine-protein kinase	32	50	28100000000	65.20%
Q9D1F4	Akt1s1	Proline-rich AKT1 substrate 1	0.161	0.375	0.172	-0.083	0.16	0.09	0.277	0.097	0.174	0.0556667	0.182667	0.236	0.066702	0.715491	0.253512	3.07134	13.0777	18.7415	1	12	6	Q9D1F4|E9QKI4|E9QKI5	MOUSE	27711.1	27.6	4548.1	90.73	Proline-rich AKT1 substrate 1	6	12	9520000000	27.60%
Q60823	Akt2	RAC-beta serine/threonine-protein kinase	0.155	0.326	0.242	0.113	0.154	0.112	0.042	0.192	0.126	0.126333	0.12	0.241	0.0697885	0.284075	0.343212	13.6506	8.85657	18.3191	1	33	23	Q60823|F8WHG5	MOUSE	56140.1	48	1378.2	268.22	RAC-beta serine/threonine-protein kinase	23	33	18500000000	48.00%
Q9WUA6	Akt3	RAC-gamma serine/threonine-protein kinase	0.203	0.374	0.326	0.172	0.129	0.079	0.065	0.27	0.129	0.126667	0.154667	0.301	0.0555583	0.300315	0.295256	11.9965	10.7048	23.5227	1	16	11	Q9WUA6|Q9WUA6-2	MOUSE	56112.8	23.3	1378.3	135.93	RAC-gamma serine/threonine-protein kinase	11	16	11800000000	23.30%
P10518	Alad	Delta-aminolevulinic acid dehydratase	0.088	0.27	0.241	0.076	0.037	-0.039	0.02	0.194	0.187	0.0246667	0.133667	0.199667	0.0838325	0.825772	0.297546	1.77382	10.6193	16.2195	1	15	9	P10518	MOUSE	36479.3	33.6	3890.1	128.64	Delta-aminolevulinic acid dehydratase	9	15	5060000000	33.60%
Q61490	Alcam	CD166 antigen	-0.403	-0.946	-0.645	-0.324	-0.281	-0.414	-0.111	-0.577	-0.24	-0.339667	-0.309333	-0.664667	0.0555583	0.236595	0.251289	25.8482	13.1631	23.7662	1	79	33	Q61490|E9Q3Q6|E9Q4G8|Q5MPX5	MOUSE	65775.6	53.8	982.1	471.2	CD166 antigen	33	79	86900000000	53.80%
Q571I9	Aldh16a1	Aldehyde dehydrogenase family 16 member A1	0.056	0.329	0.19	0.034	0.136	0.035	0.028	0.17	0.161	0.0683333	0.119667	0.191667	0.154945	0.480199	0.317358	6.48615	9.83524	11.2564	1	50	25	Q571I9|D3Z0B9	MOUSE	85553	35	1492.1	359.18	Aldehyde dehydrogenase family 16 member A1	26	50	41100000000	35.00%
Q9Z110	Aldh18a1	Delta-1-pyrroline-5-carboxylate synthase	-0.223	-0.317	-0.177	-0.177	-0.229	-0.265	-0.06	-0.061	0.066	-0.223667	-0.0183333	-0.239	0.0621955	0.264853	0.86156	20.5142	1.14996	19.9718	1	83	44	Q9Z110|Q9Z110-2	MOUSE	87835.3	70.1	496.1	669.47	Delta-1-pyrroline-5-carboxylate synthase	44	83	73300000000	70.10%
Q62148	Aldh1a2	Retinal dehydrogenase 2	-0.377	0.132	0.259	-0.11	0.018	0.253	-0.191	0.061	-0.067	0.0536667	-0.0656667	0.00466667	0.983746	0.805484	0.662673	2.00208	3.17915	0.111594	1	29	12	Q62148	MOUSE	57138.4	21.8	265.3	145.17	Retinal dehydrogenase 2	12	29	144000000000	21.80%
Q9JHW9	Aldh1a3	Aldehyde dehydrogenase family 1 member A3	-0.29	0.08	0.232	-0.097	-0.033	0.247	-0.19	0.176	0.038	0.039	0.008	0.00733333	0.96935	0.838365	0.9679	1.64516	0.258048	0.196246	1	17	5	Q9JHW9	MOUSE	56898	8.2	265.4	65.55	Aldehyde dehydrogenase family 1 member A3	5	17	92400000000	8.20%
Q9CZS1	Aldh1b1	Aldehyde dehydrogenase X, mitochondrial	-0.309	-0.053	0.161	-0.205	0.003	0.261	-0.112	-0.043	-0.13	0.0196667	-0.095	-0.067	0.705078	0.948195	0.374065	0.497063	8.03791	2.0689	1	66	33	Q9CZS1	MOUSE	58122.4	67.6	265.2	498.05	Aldehyde dehydrogenase X, mitochondrial	33	66	119000000000	67.60%
Q8R0Y6	Aldh1l1	Cytosolic 10-formyltetrahydrofolate dehydrogenase	0.2	0.354	0.521	0.101	0.184	0.472	0.133	0.153	0.028	0.252333	0.104667	0.358333	0.0638299	0.294937	0.355719	12.5729	8.519	19.4239	1	59	41	Q8R0Y6	MOUSE	99563.2	61.3	601.1	611.55	Cytosolic 10-formyltetrahydrofolate dehydrogenase	41	59	17800000000	61.30%
Q8K009	Aldh1l2	Mitochondrial 10-formyltetrahydrofolate dehydrogenase	0.087	0.343	0.314	0.278	0.276	0.465	-0.157	0.084	-0.152	0.339667	-0.075	0.248	0.0713146	0.25173	0.542668	25.2956	4.80484	18.0146	1	17	15	Q8K009|D3Z6B9	MOUSE	102273	17.2	601.2	167.93	Mitochondrial 10-formyltetrahydrofolate dehydrogenase	15	17	3380000000	17.20%
P47738	Aldh2	Aldehyde dehydrogenase, mitochondrial	-0.281	-0.102	0.059	-0.179	-0.083	0.165	-0.12	-0.04	-0.108	-0.0323333	-0.0893333	-0.108	0.437215	0.876319	0.393229	1.25044	7.59315	4.83829	1	366	52	P47738|P24549|O35945	MOUSE	57050	84	265.1	886.34	Aldehyde dehydrogenase, mitochondrial	52	366	2000000000000	84.00%
B1ATI0	Aldh3a2	Aldehyde dehydrogenase	-0.186	-0.256	-0.077	-0.204	-0.017	-0.097	0	-0.212	0.004	-0.106	-0.0693333	-0.173	0.1191	0.437769	0.556947	7.3182	4.59712	13.1579	1	56	26	B1ATI0|B1AV77|P47740	MOUSE	59846.1	42.2	1472.1	362.85	Aldehyde dehydrogenase	26	56	44600000000	42.20%
Q80VQ0	Aldh3b1	Aldehyde dehydrogenase family 3 member B1	-0.111	-0.169	0.023	-0.17	-0.065	0.034	0.035	-0.096	-0.035	-0.067	-0.032	-0.0856667	0.371402	0.649116	0.779082	3.91363	1.94869	5.78856	1	63	30	Q80VQ0|E9Q3E1|J3QMK6|Q9D9K6	MOUSE	52975.9	74.3	1024.1	458	Aldehyde dehydrogenase family 3 member B1	31	63	54200000000	74.30%
Q8CHT0	Aldh4a1	Delta-1-pyrroline-5-carboxylate dehydrogenase, mitochondrial	-0.222	-0.08	0.07	-0.124	0.029	0.294	-0.145	-0.055	-0.236	0.0663333	-0.145333	-0.0773333	0.538523	0.786449	0.315824	2.20715	9.95136	3.63766	1	61	32	Q8CHT0	MOUSE	62295.9	56	1118.1	434.42	Delta-1-pyrroline-5-carboxylate dehydrogenase, mitochondrial	32	61	86700000000	56.00%
Q8BWF0	Aldh5a1	Succinate-semialdehyde dehydrogenase, mitochondrial	-0.365	-0.046	0.276	-0.204	0.059	0.525	-0.112	-0.07	-0.252	0.126667	-0.144667	-0.045	0.853939	0.752414	0.294155	2.60614	10.7768	0.955229	1	5	5	Q8BWF0	MOUSE	56537.7	10.8	5051.1	66.53	Succinate-semialdehyde dehydrogenase, mitochondrial	5	5	541000000	10.80%
Q9EQ20	Aldh6a1	Methylmalonate-semialdehyde dehydrogenase [acylating], mitochondrial	-0.25	-0.001	0.167	-0.153	0.045	0.272	-0.082	0.029	-0.054	0.0546667	-0.0356667	-0.028	0.861379	0.840311	0.734357	1.6246	2.4044	0.897021	1	68	30	Q9EQ20	MOUSE	58371.1	63.1	1014.1	460.88	Methylmalonate-semialdehyde dehydrogenase [acylating], mitochondrial	30	68	61600000000	63.10%
Q9DBF1	Aldh7a1	Alpha-aminoadipic semialdehyde dehydrogenase	0.121	0.369	0.289	0.107	0.205	0.291	0.004	0.146	-0.052	0.201	0.0326667	0.259667	0.0730326	0.283232	0.795896	14.3234	1.78443	17.6526	1	42	23	Q9DBF1|Q9DBF1-2|G3UYR8	MOUSE	59373.9	48.6	1808.1	314.31	Alpha-aminoadipic semialdehyde dehydrogenase	23	42	22900000000	48.60%
Q9JLJ2	Aldh9a1	4-trimethylaminobutyraldehyde dehydrogenase	-0.032	0.229	0.22	0.063	0.128	0.142	-0.061	0.119	0.044	0.111	0.034	0.139	0.190178	0.314072	0.786902	11.2985	1.86416	9.9307	1	131	37	Q9JLJ2|Q3U367	MOUSE	54483.7	85.4	648.1	595.09	4-trimethylaminobutyraldehyde dehydrogenase	37	131	261000000000	85.40%
A6ZI44	Aldoa	Aldolase A splice variant 2	0.217	-0.011	-0.007	-0.059	-0.035	-0.087	0.275	0.021	0.101	-0.0603333	0.132333	0.0663333	0.471962	0.513057	0.378957	5.87444	7.93447	4.38847	1	339	47	A6ZI44|P05064|P00883|A6ZI46|Q9CPQ9|A6ZI47	MOUSE	45575.9	87	355.1	776.84	Aldolase A splice variant 2	48	339	4020000000000	87.00%
P05063	Aldoc	Fructose-bisphosphate aldolase C	0.188	0.056	0.026	-0.034	-0.023	-0.054	0.222	0.078	0.127	-0.037	0.142333	0.09	0.313754	0.683087	0.287146	3.44345	11.1587	6.79958	1	81	26	P05063	MOUSE	39793.5	65.2	355.2	382.7	Fructose-bisphosphate aldolase C	26	81	753000000000	65.20%
Q921Q3	Alg1	Chitobiosyldiphosphodolichol beta-mannosyltransferase	-0.241	-0.153	-0.189	-0.223	-0.044	-0.484	0.007	-0.131	0.317	-0.250333	0.0643333	-0.194333	0.0734833	0.356606	0.757311	9.4888	2.15405	17.6144	1	10	7	Q921Q3|Q921Q3-2	MOUSE	55329.3	15.5	4442.1	96.57	Chitobiosyldiphosphodolichol beta-mannosyltransferase	7	10	1310000000	15.50%
Q3TZM9	Alg11	GDP-Man:Man(3)GlcNAc(2)-PP-Dol alpha-1,2-mannosyltransferase	-0.033	-0.126	0.017	0.023	-0.061	-0.089	-0.027	0.02	0.031	-0.0423333	0.008	-0.0473333	0.586292	0.684259	0.937314	3.41972	0.501794	3.13083	1	6	6	Q3TZM9|Q3TZM9-2|Q3TZM9-3	MOUSE	55953.7	11.5	5237.1	57.89	GDP-Man:Man(3)GlcNAc(2)-PP-Dol alpha-1,2-mannosyltransferase	6	6	1650000000	11.50%
Q9D8C3-2	Alg13	Isoform 2 of Putative bifunctional UDP-N-acetylglucosamine transferase and deubiquitinase ALG13	-0.22	-0.216	-0.177	-0.191	-0.085	-0.074	-0.003	-0.031	-0.215	-0.116667	-0.083	-0.204333	0.0631844	0.316826	0.499658	11.1914	5.48751	19.5532	1	10	8	Q9D8C3-2|Q9D8C3|E9PX10|Q8BML3|E9Q161|E9Q2P6	MOUSE	18631.2	66.6	4013.1	120.48	Isoform 2 of Putative bifunctional UDP-N-acetylglucosamine transferase and deubiquitinase ALG13	8	10	3250000000	66.60%
Q9DBE8	Alg2	Alpha-1,3/1,6-mannosyltransferase ALG2	-0.141	-0.139	-0.263	-0.036	-0.175	-0.28	-0.12	0.05	0.064	-0.163667	-0.002	-0.181	0.0824204	0.349412	0.988217	9.82325	0.103239	16.3779	1	23	18	Q9DBE8	MOUSE	48031.7	51.5	2322.1	249.98	Alpha-1,3/1,6-mannosyltransferase ALG2	18	23	10000000000	51.50%
Q9DB25	Alg5	Dolichyl-phosphate beta-glucosyltransferase	-0.162	-0.297	-0.141	-0.205	-0.048	-0.217	0.024	-0.23	0.063	-0.156667	-0.0476667	-0.2	0.0773177	0.284075	0.736343	13.5489	2.376	17.0271	1	13	8	Q9DB25|D6RCG2	MOUSE	37189.6	33	3780.1	134.47	Dolichyl-phosphate beta-glucosyltransferase	8	13	8480000000	33.00%
Q6P8H8	Alg8	Probable dolichyl pyrophosphate Glc1Man9GlcNAc2 alpha-1,3-glucosyltransferase	-0.9	-0.101	-1.432	-2.223	1.346	-2.173	1.319	-1.443	0.738	-1.01667	0.204667	-0.811	0.117469	0.465696	0.84959	6.75922	1.26556	13.2708	1	3	3	Q6P8H8	MOUSE	60275.2	7.2	6507.1	23.84	Probable dolichyl pyrophosphate Glc1Man9GlcNAc2 alpha-1,3-glucosyltransferase	3	3	212000000	7.20%
P0CB42	Alkbh1	Alkylated DNA repair protein alkB homolog 1	-0.38	-0.613	-0.074	-0.185	-0.054	0.252	-0.071	-0.581	-0.55	0.00433333	-0.400667	-0.355667	0.119164	0.988643	0.2225	0.12244	18.2414	13.1488	1	3	2	P0CB42|E0CYA7|E0CY72	MOUSE	44258.8	4.6	6924.1	17.19	Alkylated DNA repair protein alkB homolog 1	2	3	685000000	4.60%
Q6P6J4	Alkbh2	Alpha-ketoglutarate-dependent dioxygenase alkB homolog 2	-0.038	-0.074	0.129	-0.09	0.021	0.25	0.046	-0.092	-0.125	0.0603333	-0.057	0.00566667	0.955145	0.763451	0.617404	2.47864	3.74807	0.285459	1	2	2	Q6P6J4	MOUSE	27356.8	17.5	7216.1	14.19	Alpha-ketoglutarate-dependent dioxygenase alkB homolog 2	2	2	481000000	17.50%
Q8K1E6	Alkbh3	Alpha-ketoglutarate-dependent dioxygenase alkB homolog 3	0.124	0.209	0.033	0.086	0.157	-0.098	0.03	0.103	0.076	0.0483333	0.0696667	0.122	0.233384	0.759493	0.49247	2.5252	5.60506	8.6663	1	13	11	Q8K1E6|A2AKV6	MOUSE	33346	40.2	3795.1	133.86	Alpha-ketoglutarate-dependent dioxygenase alkB homolog 3	11	13	4120000000	40.20%
Q3TSG4	Alkbh5	RNA demethylase ALKBH5	0.093	-0.009	0.01	0.061	0.039	0.101	0.02	-0.052	-0.039	0.067	-0.0236667	0.0313333	0.696313	0.477837	0.813639	6.5537	1.60639	2.13938	1	15	11	Q3TSG4	MOUSE	44752.5	28.1	3916.1	127.05	RNA demethylase ALKBH5	11	15	4390000000	28.10%
Q8K2U2	Alkbh6	Alpha-ketoglutarate-dependent dioxygenase alkB homolog 6	0.129	0.278	0.16	-0.048	0.075	0.042	0.161	0.084	0.159	0.023	0.134667	0.189	0.0859366	0.839974	0.265855	1.63159	12.2041	16.0215	1	5	4	Q8K2U2|D6RFR9	MOUSE	26832.4	12.6	5977.1	35.1	Alpha-ketoglutarate-dependent dioxygenase alkB homolog 6	4	5	1270000000	12.60%
Q9D6Z0	Alkbh7	Alpha-ketoglutarate-dependent dioxygenase alkB homolog 7, mitochondrial	-0.26	-0.537	-0.446	-0.098	-0.04	-0.147	-0.11	-0.428	-0.285	-0.095	-0.274333	-0.414333	0.0555583	0.391535	0.243324	8.44999	14.165	25.3762	1	4	4	Q9D6Z0|Q9D6Z0-2	MOUSE	25255.2	31.6	4894.1	73.34	Alpha-ketoglutarate-dependent dioxygenase alkB homolog 7, mitochondrial	4	4	1000000000	31.60%
Q80Y20	Alkbh8	Alkylated DNA repair protein alkB homolog 8	0.215	0.155	0.057	0.045	-0.029	0.014	0.119	0.305	0.094	0.01	0.172667	0.142333	0.157584	0.928292	0.257643	0.725825	12.7761	11.152	1	6	4	Q80Y20|Q80Y20-2	MOUSE	75679.1	4.8	5637.1	44.27	Alkylated DNA repair protein alkB homolog 8	4	6	13000000000	4.80%
Q8K4E0	Alms1	Alstrom syndrome protein 1 homolog	-0.01	0.108	0.089	-0.231	-0.135	0.096	0.178	0.089	-0.221	-0.09	0.0153333	0.0623333	0.444247	0.625323	0.935353	4.19999	0.519933	4.74196	1	4	3	Q8K4E0	MOUSE	363118	0.7	6622.1	21.88	Alstrom syndrome protein 1 homolog	3	4	6070000000	0.70%
P30355	Alox5ap	Arachidonate 5-lipoxygenase-activating protein	-0.291	0.257	-0.088	-0.289	-0.132	-0.899	0.1	0.207	0.808	-0.44	0.371667	-0.0406667	0.836883	0.306364	0.268381	11.7088	12.0855	1.08123	1	3	2	P30355	MOUSE	18249.9	13	6214.1	29.45	Arachidonate 5-lipoxygenase-activating protein	2	3	13000000000	13.00%
Q9CXB8	Alpk1	Alpha-protein kinase 1	-0.091	0.037	0.203	-0.084	-0.055	0.05	-0.012	0.225	-0.019	-0.0296667	0.0646667	0.0496667	0.688714	0.791751	0.600651	2.14441	3.98548	2.2039	1	3	2	Q9CXB8	MOUSE	137615	1.6	6575.1	22.7	Alpha-protein kinase 1	2	3	3040000000	1.60%
P09242	Alpl	Alkaline phosphatase, tissue-nonspecific isozyme	0.951	0.498	0.406	2.193	2.952	2.372	-1.247	-2.176	-1.949	2.50567	-1.79067	0.618333	0.0555583	0.0581398	0.097357	40.4245	34.2973	25.8233	1	5	5	P09242	MOUSE	57855.5	14.5	4611.1	87.32	Alkaline phosphatase, tissue-nonspecific isozyme	5	5	777000000	14.50%
Q920R0	Als2	Alsin	0.237	0.385	0.143	0.061	0.036	-0.047	0.028	0.525	0.38	0.0166667	0.311	0.255	0.0766171	0.880071	0.261782	1.19783	12.4095	17.1287	1	16	9	Q920R0|Q920R0-2	MOUSE	184332	7.3	4376.1	100.08	Alsin	9	16	717000000000	7.30%
O08583	Alyref	THO complex subunit 4	-0.179	-0.333	-0.246	-0.056	-0.089	-0.042	-0.104	-0.21	-0.221	-0.0623333	-0.178333	-0.252667	0.0616558	0.493528	0.229337	6.22951	15.4757	20.0908	1	97	19	O08583|O08583-2|Q9JJW6-2|G3X9I4|Q9JJW6	MOUSE	26939.5	70.9	1758.1	320.35	THO complex subunit 4	20	97	248000000000	70.90%
O09174	Amacr	Alpha-methylacyl-CoA racemase	-0.324	-0.004	-0.041	-0.156	0.012	-0.011	-0.17	-0.105	-0.074	-0.0516667	-0.116333	-0.123	0.287917	0.656192	0.317248	3.82425	9.85653	7.33363	1	10	9	O09174	MOUSE	42045.6	30.7	4120.1	114.03	Alpha-methylacyl-CoA racemase	9	10	1280000000	30.70%
A2AH22	Ambra1	Activating molecule in BECN1-regulated autophagy protein 1	0.176	-0.038	0.137	0.065	0.099	0.268	-0.048	-0.197	-0.029	0.144	-0.0913333	0.0916667	0.344132	0.321129	0.429483	11.0099	6.78344	6.24779	1	4	3	A2AH22|A2AH22-6|A2AH22-2|A2AH22-7	MOUSE	143732	1.9	6281.1	28.16	Activating molecule in BECN1-regulated autophagy protein 1	3	4	2570000000	1.90%
Q8JZV7	Amdhd2	Putative N-acetylglucosamine-6-phosphate deacetylase	0.15	0.234	0.234	0.019	0.2	0.248	0.124	0.088	-0.029	0.155667	0.061	0.206	0.064297	0.322525	0.587504	10.9152	4.1756	19.2545	1	40	20	Q8JZV7	MOUSE	43956.3	59.1	2028.1	283.97	Putative N-acetylglucosamine-6-phosphate deacetylase	20	40	57000000000	59.10%
Q9R049	Amfr	E3 ubiquitin-protein ligase AMFR	-0.169	-0.14	-0.13	-0.224	-0.003	-0.145	-0.027	-0.316	-0.012	-0.124	-0.118333	-0.146333	0.107325	0.404209	0.410544	8.0759	7.16562	13.9794	1	9	7	Q9R049|Q9R049-2	MOUSE	73959.7	17.4	4603.1	87.81	E3 ubiquitin-protein ligase AMFR	7	9	2320000000	17.40%
Q8VHG2	Amot	Angiomotin	-0.016	-0.003	-0.114	-0.031	0.055	0.077	-0.005	-0.054	-0.103	0.0336667	-0.054	-0.0443333	0.58009	0.745937	0.608799	2.67431	3.87346	3.20295	1	12	8	Q8VHG2|Q8VHG2-2|A0A067XG49	MOUSE	121256	5.2	4977.1	69.8	Angiomotin	9	12	19500000000	5.20%
B8JK87	Amotl2	Angiomotin-like protein 2	0.078	0.192	0.356	0.114	0.132	0.118	0.079	0.09	-0.042	0.121333	0.0423333	0.208667	0.126835	0.286923	0.686583	13.2838	2.92055	12.6897	1	22	5	B8JK87|Q8K371|Q3TP05|Q8BI29|Q9D4H4|Q9D4H4-2|Q8BI29-2|E9Q072|A7XUY5|E9Q4T3|A7XUY5-2|Q8C5R2|Q99LS1|P70423	MOUSE	89276	4.3	5826.1	39.18	Angiomotin-like protein 2	12	22	54600000000	4.30%
A2AE27	Ampd2	AMP deaminase 2	0.14	0.369	0.208	0.075	0.016	-0.018	0.065	0.366	0.222	0.0243333	0.217667	0.239	0.077187	0.817913	0.282727	1.85267	11.39	17.0584	1	33	26	A2AE27|Q9DBT5	MOUSE	95378.9	27.7	1521.2	296.38	AMP deaminase 2	26	33	14700000000	27.70%
O08739	Ampd3	AMP deaminase 3	0.16	0.454	0.198	0.03	-0.079	-0.117	0.098	0.557	0.296	-0.0553333	0.317	0.270667	0.0700838	0.624975	0.261782	4.20919	12.411	18.2682	1	34	28	O08739|Q3V1D3	MOUSE	89164.2	37.9	1521.1	354.24	AMP deaminase 3	29	34	12200000000	37.90%
P53995	Anapc1	Anaphase-promoting complex subunit 1	0.096	0.016	0.049	0.074	-0.067	-0.033	0.001	0.101	0.012	-0.00866667	0.038	0.0536667	0.498289	0.944795	0.708203	0.541275	2.68964	4.0803	1	43	32	P53995|A2ATQ5|Q6PG65	MOUSE	218386	19	1270.1	399.53	Anaphase-promoting complex subunit 1	32	43	21700000000	19.00%
Q8K2H6	Anapc10	Anaphase-promoting complex subunit 10	-0.212	0.167	-0.091	-0.112	-0.008	-0.101	-0.105	0.178	0.007	-0.0736667	0.0266667	-0.0453333	0.745036	0.458859	0.867827	6.91202	1.09865	1.74147	1	2	2	Q8K2H6	MOUSE	21436.9	10.8	6676.1	20.95	Anaphase-promoting complex subunit 10	2	2	511000000	10.80%
Q9CPX9	Anapc11	Anaphase-promoting complex subunit 11	-0.321	-0.131	-0.27	0.077	-0.134	-0.133	-0.403	0.007	-0.14	-0.0633333	-0.178667	-0.240667	0.0673554	0.595741	0.393735	4.61062	7.55987	18.6686	1	2	2	Q9CPX9	MOUSE	10502.1	42.8	6218.1	29.42	Anaphase-promoting complex subunit 11	2	2	771000000	42.80%
S4R2B6	Anapc16	Anaphase-promoting complex subunit 16	0.116	-0.196	-0.311	-0.097	-0.086	-0.283	0.208	-0.105	-0.031	-0.155333	0.024	-0.130333	0.378694	0.294937	0.879639	12.6905	0.992827	5.6695	1	2	2	S4R2B6|Q9CPV2	MOUSE	13862.2	14.7	6476.1	24.57	Anaphase-promoting complex subunit 16	2	2	243000000	14.70%
Q8BZQ7	Anapc2	Anaphase-promoting complex subunit 2	-0.019	0.097	0.129	-0.015	-0.015	-0.265	-0.041	0.163	0.193	-0.0983333	0.105	0.069	0.423207	0.462888	0.422898	6.81704	6.92773	5.02945	1	8	7	Q8BZQ7	MOUSE	96161.1	7.2	4656.1	85.19	Anaphase-promoting complex subunit 2	7	8	4660000000	7.20%
Q91W96	Anapc4	Anaphase-promoting complex subunit 4	0.08	0.147	0.03	0.059	-0.038	-0.17	0.029	0.213	0.172	-0.0496667	0.138	0.0856667	0.32041	0.752414	0.307472	2.60621	10.2091	6.66799	1	22	14	Q91W96|D6RDT6	MOUSE	92504.9	13.8	2939.1	193.6	Anaphase-promoting complex subunit 4	14	22	6360000000	13.80%
Q8BTZ4	Anapc5	Anaphase-promoting complex subunit 5	0.122	0.173	-0.051	0.084	-0.032	-0.169	0.032	0.238	0.147	-0.039	0.139	0.0813333	0.411997	0.824697	0.338653	1.78917	9.01196	5.19098	1	20	17	Q8BTZ4|Q8BTZ4-2	MOUSE	83780.8	25.9	2340.1	248.24	Anaphase-promoting complex subunit 5	17	20	9660000000	25.90%
Q9WVM3	Anapc7	Anaphase-promoting complex subunit 7	-0.038	-0.108	-0.178	-0.02	-0.155	-0.194	0.001	0.05	0.082	-0.123	0.0443333	-0.108	0.250442	0.349412	0.659225	9.83802	3.21657	8.20425	1	24	18	Q9WVM3|D3YU58	MOUSE	63647.5	39.6	2183.1	264.24	Anaphase-promoting complex subunit 7	18	24	4560000000	39.60%
Q8K1C0	Angel2	Protein angel homolog 2	-0.07	-0.076	0.122	-0.046	-0.019	0.123	-0.011	-0.067	-0.066	0.0193333	-0.048	-0.008	0.932381	0.877387	0.617793	1.22479	3.74231	0.43035	1	15	13	Q8K1C0|Q8K1C0-2|Q8K1C0-3|Q8K1C0-5|Q8K1C0-4	MOUSE	63438.7	29.4	3371.1	162.88	Protein angel homolog 2	13	15	3860000000	29.40%
Q9WVH6	Angpt4	Angiopoietin-4	-0.143	-0.855	-0.482	-0.164	0.108	0.818	-0.144	-1.499	-1.363	0.254	-1.002	-0.493333	0.108071	0.600999	0.222081	4.53107	18.5477	13.9335	1	4	3	Q9WVH6	MOUSE	58318	9	6728.1	20.09	Angiopoietin-4	3	4	736000000	9.00%
Q8C8R3-4	Ank2	Isoform 4 of Ankyrin-2	-0.134	-0.299	0.265	-0.412	-0.028	-0.069	0.273	-0.374	0.33	-0.169667	0.0763333	-0.056	0.764401	0.381058	0.769032	8.71772	2.04377	1.58745	1	3	2	Q8C8R3-4|S4R291|S4R249|Q8C8R3-2|S4R1F9|Q8C8R3|S4R285|S4R2F3|S4R2H6|S4R245|Q8C8R3-5|S4R2D0	MOUSE	435314	0.3	6677.1	20.93	Isoform 4 of Ankyrin-2	2	3	1190000000	0.30%
S4R165	Ank3	Ankyrin-3	0.288	-0.58	-0.138	0.054	0.016	0.171	0.271	-0.519	-0.626	0.0803333	-0.291333	-0.143333	0.644444	0.484005	0.399666	6.39149	7.43038	2.58863	1	3	3	S4R165|S4R187|S4R2S8|G5E8K5|G5E8K3|G5E8K2|G5E8K5-3|S4R1S2|G5E8K5-2|S4R2J6|G5E8K5-4|G5E8K5-5|S4R2F5|S4R2C1|G5E8K5-6|S4R1X7|G3X971	MOUSE	131515	1.7	6915.1	17.28	Ankyrin-3	3	3	2130000000	1.70%
A2RT91	Ankar	Ankyrin and armadillo repeat-containing protein	-0.336	-0.594	-0.816	0.157	0.18	-0.241	-0.431	-0.796	-0.52	0.032	-0.582333	-0.582	0.0556051	0.87729	0.132907	1.22651	27.4348	22.9947	1	3	2	A2RT91	MOUSE	167056	0.8	7041.1	15.9	Ankyrin and armadillo repeat-containing protein	2	3	10700000000	0.80%
Q810B6	Ankfy1	Ankyrin repeat and FYVE domain-containing protein 1	0.106	0.216	0.113	0.031	0.092	0.092	0.049	0.146	0.034	0.0716667	0.0763333	0.145	0.119929	0.436842	0.470383	7.34884	6.035	13.1065	1	186	80	Q810B6|Q810B6-2	MOUSE	130305	74.5	89.1	1229.36	Ankyrin repeat and FYVE domain-containing protein 1	80	186	185000000000	74.50%
E9PUR0	Ankhd1	Protein Ankhd1	0.059	0.057	0.005	-0.006	-0.002	-0.06	0.059	0.001	0.042	-0.0226667	0.034	0.0403333	0.594156	0.813038	0.728496	1.90956	2.45623	3.05399	1	73	52	E9PUR0|E9Q1M6	MOUSE	271726	20.6	597.1	613.88	Protein Ankhd1	52	73	67600000000	20.60%
Q6ZPS6	Ankib1	Ankyrin repeat and IBR domain-containing protein 1	-0.038	-0.021	-0.121	-0.019	0.086	-0.08	-0.026	-0.206	-0.08	-0.00433333	-0.104	-0.06	0.451798	0.976321	0.405883	0.234781	7.25497	4.64613	1	13	11	Q6ZPS6	MOUSE	123984	10	3754.1	136.18	Ankyrin repeat and IBR domain-containing protein 1	11	13	3050000000	10.00%
Q6P1H6	Ankle2	Ankyrin repeat and LEM domain-containing protein 2	-0.097	-0.215	-0.13	-0.05	-0.061	-0.009	-0.041	-0.11	-0.183	-0.04	-0.111333	-0.147333	0.124852	0.665777	0.367216	3.68801	8.19672	12.8021	1	58	42	Q6P1H6|Q6P1H6-2|Q6P1H6-3|Q6P1H6-4	MOUSE	107280	54	598.1	612.47	Ankyrin repeat and LEM domain-containing protein 2	42	58	21100000000	54.00%
Q3TPE9	Ankmy2	Ankyrin repeat and MYND domain-containing protein 2	0.203	0.135	0.101	0.122	0.03	-0.024	0.079	0.122	0.106	0.0426667	0.102333	0.146333	0.122127	0.721179	0.335117	2.98587	9.15204	12.9507	1	12	11	Q3TPE9|Q3TPE9-2	MOUSE	49743.1	25.4	3784.1	134.25	Ankyrin repeat and MYND domain-containing protein 2	11	12	4190000000	25.40%
Q99LW0	Ankrd10	Ankyrin repeat domain-containing protein 10	0.186	0.275	0.067	0.085	0.169	-0.082	0.096	0.11	0.146	0.0573333	0.117333	0.176	0.133587	0.719567	0.297176	3.01591	10.634	12.3702	1	2	2	Q99LW0|Q8BG46	MOUSE	44830.1	4.8	6808.1	18.86	Ankyrin repeat domain-containing protein 10	2	2	115000000	4.80%
E9Q4F8	Ankrd11	Protein Ankrd11	0.086	-0.271	-0.28	0.078	-0.004	0.033	-0.138	-0.201	-0.24	0.0356667	-0.193	-0.155	0.209283	0.726494	0.226865	2.92766	16.4527	9.33017	1	8	8	E9Q4F8|E9Q4F7	MOUSE	300682	2.4	5241.1	57.75	Protein Ankrd11	8	8	581000000	2.40%
G5E893	Ankrd12	Ankyrin repeat domain 12, isoform CRA_a	-0.148	-0.307	0.071	-0.066	0.043	-0.03	-0.132	-0.207	-0.051	-0.0176667	-0.13	-0.128	0.383964	0.876504	0.327912	1.24542	9.44353	5.59302	1	9	7	G5E893	MOUSE	234562	2.2	5417.1	51.62	Ankyrin repeat domain 12, isoform CRA_a	7	9	8230000000	2.20%
Q80UP5	Ankrd13a	Ankyrin repeat domain-containing protein 13A	0.194	0.217	0.115	0.139	0.143	0.104	0.088	0.074	-0.001	0.128667	0.0536667	0.175333	0.0871335	0.284075	0.593972	13.8951	4.08784	15.8746	1	24	16	Q80UP5|Q6PD24	MOUSE	67518.5	32.9	2137.1	270.31	Ankyrin repeat domain-containing protein 13A	18	24	6040000000	32.90%
Q5F259-2	Ankrd13b	Isoform 2 of Ankyrin repeat domain-containing protein 13B	0.132	0.61	0.473	0.283	0.012	0.018	-0.156	0.602	0.452	0.104333	0.299333	0.405	0.070371	0.452394	0.355573	7.0125	8.52817	18.2027	1	2	2	Q5F259-2	MOUSE	78037.2	2.7	7026.1	16.02	Isoform 2 of Ankyrin repeat domain-containing protein 13B	2	2	274000000	2.70%
Q99NH0	Ankrd17	Ankyrin repeat domain-containing protein 17	0.042	0.048	-0.028	-0.001	-0.03	-0.158	0.084	0.003	0.048	-0.063	0.045	0.0206667	0.791779	0.575115	0.656276	4.89307	3.25685	1.38682	1	63	43	Q99NH0|E9QKG6|E9Q804|Q99NH0-3|Q99NH0-2	MOUSE	276148	18	597.2	533.48	Ankyrin repeat domain-containing protein 17	43	63	30100000000	18.00%
Q3UMR0	Ankrd27	Ankyrin repeat domain-containing protein 27	0.072	0.033	-0.014	0.001	0.103	0.028	0.103	-0.018	-0.004	0.044	0.027	0.0303333	0.707509	0.667437	0.798946	3.66718	1.75621	2.05091	1	15	14	Q3UMR0|Q3UMR0-3|Q3UMR0-2	MOUSE	118747	13.8	3580.1	148.47	Ankyrin repeat domain-containing protein 27	14	15	2760000000	13.80%
Q505D1	Ankrd28	Serine/threonine-protein phosphatase 6 regulatory ankyrin repeat subunit A	0.111	0.152	0.021	0.053	0.013	-0.012	0.061	0.105	0.01	0.018	0.0586667	0.0946667	0.283005	0.861066	0.575392	1.41409	4.32918	7.45966	1	15	12	Q505D1	MOUSE	114607	15	617.2	159.12	Serine/threonine-protein phosphatase 6 regulatory ankyrin repeat subunit A	12	15	5870000000	15.00%
Q5SUE8	Ankrd40	Ankyrin repeat domain-containing protein 40	0.161	0.226	0.064	0.123	-0.047	-0.133	0.006	0.382	0.286	-0.019	0.224667	0.150333	0.146081	0.915341	0.284758	0.857049	11.2736	11.6855	1	3	3	Q5SUE8|Q5SUE8-3|Q5SUE8-2	MOUSE	40901.6	12.9	5539.1	47.37	Ankyrin repeat domain-containing protein 40	3	3	152000000	12.90%
B2RXR6	Ankrd44	Serine/threonine-protein phosphatase 6 regulatory ankyrin repeat subunit B	0.109	0.21	0.178	0.101	0.171	0.214	0.02	0.105	-0.041	0.162	0.028	0.165667	0.0974988	0.282212	0.811598	14.7019	1.63122	14.8385	1	61	40	B2RXR6|E9QNQ2	MOUSE	109209	52.9	617.1	605.99	Serine/threonine-protein phosphatase 6 regulatory ankyrin repeat subunit B	40	61	29900000000	52.90%
Q8BTZ5	Ankrd46	Ankyrin repeat domain-containing protein 46	-0.222	-0.275	-0.184	-0.233	0.011	-0.2	0.006	-0.27	0.027	-0.140667	-0.079	-0.227	0.0611767	0.350269	0.566931	9.79641	4.43639	20.3114	1	4	3	Q8BTZ5	MOUSE	25450.4	13.5	5880.1	37.57	Ankyrin repeat domain-containing protein 46	3	4	649000000	13.50%
Q8VE42	Ankrd49	Ankyrin repeat domain-containing protein 49	0.103	0.155	0.076	-0.085	0.061	0.094	0.106	0.178	-0.021	0.0233333	0.0876667	0.111333	0.192235	0.857918	0.499157	1.45275	5.51444	9.85696	1	4	4	Q8VE42	MOUSE	27224.7	16.3	5482.1	49.67	Ankyrin repeat domain-containing protein 49	4	4	628000000	16.30%
D3Z643	Ankrd50	Protein Ankrd50	0.188	0.311	-0.064	0.382	0.128	-0.177	-0.199	0.186	0.11	0.111	0.0323333	0.145	0.306026	0.738421	0.855651	2.77701	1.21286	6.94267	1	2	2	D3Z643	MOUSE	31074.2	7.2	6337.1	26.9	Protein Ankrd50	2	2	964000000	7.20%
A6H6J9	Ankrd50	Ankyrin repeat domain 50	0.221	0.077	-0.154	-0.129	0.016	0.105	0.345	0.065	-0.262	-0.00266667	0.0493333	0.048	0.737333	0.988643	0.869877	0.116304	1.07649	1.80299	1	2	2	A6H6J9	MOUSE	50606.2	5.3	6248.1	28.91	Ankyrin repeat domain 50	2	2	310000000	5.30%
Q8BTI7	Ankrd52	Serine/threonine-protein phosphatase 6 regulatory ankyrin repeat subunit C	0.156	-0.572	-0.473	0.18	-0.12	0.172	-0.029	-0.448	-0.647	0.0773333	-0.374667	-0.296333	0.187435	0.597088	0.266565	4.57861	12.1618	10.0271	1	3	3	Q8BTI7	MOUSE	116855	3.5	6908.1	17.41	Serine/threonine-protein phosphatase 6 regulatory ankyrin repeat subunit C	3	3	954000000	3.50%
Q91WK7	Ankrd54	Ankyrin repeat domain-containing protein 54	0.146	0.207	0.166	0.142	0.01	0.123	0.102	0.234	-0.004	0.0916667	0.110667	0.173	0.0830271	0.398303	0.456219	8.21006	6.30473	16.3039	1	7	7	Q91WK7	MOUSE	32884.4	28.4	4779.1	79.39	Ankyrin repeat domain-containing protein 54	7	7	1590000000	28.40%
P59672-2	Anks1a	Isoform 2 of Ankyrin repeat and SAM domain-containing protein 1A	0.221	0.35	0.262	0.072	0.174	0.066	0.147	0.234	0.137	0.104	0.172667	0.277667	0.0555583	0.338296	0.231214	10.1752	15.3421	23.2575	1	35	31	P59672-2|Q3UHP6|P59672|Q8BIZ1|S4R286|S4R2H2|S4R2I2|S4R2Q2|S4R1Q0|E9QPP6|Q8BIZ1-4|S4R1H2|Q8BIZ1-2|Q8BIZ1-3|S4R2H3|S4R2H8|S4R2N9|S4R2E3|Q8BIZ1-5|K4DI73	MOUSE	128242	31.7	1479.1	361.76	Isoform 2 of Ankyrin repeat and SAM domain-containing protein 1A	31	35	9810000000	31.70%
Q80UU1	Ankzf1	Ankyrin repeat and zinc finger domain-containing protein 1	0.154	-0.01	0.177	-0.024	0.016	0.086	0.117	0.041	-0.042	0.026	0.0386667	0.107	0.2541	0.813556	0.750188	1.90024	2.24292	8.11423	1	16	14	Q80UU1|J3QM81|J3KMQ5|J3QPB4|Q80UU1-2	MOUSE	83545.2	22.4	3249.1	171.98	Ankyrin repeat and zinc finger domain-containing protein 1	14	16	4600000000	22.40%
Q8K298	Anln	Actin-binding protein anillin	0.244	-0.525	-0.617	-0.057	-0.449	-0.93	0.259	-0.079	0.236	-0.478667	0.138667	-0.299333	0.229623	0.362009	0.378098	9.30534	7.95738	8.76677	1	20	17	Q8K298	MOUSE	124275	17.3	2856.1	201.21	Actin-binding protein anillin	17	20	3890000000	17.30%
Q8BH79	Ano10	Anoctamin-10	-0.178	-0.141	-0.085	-0.213	0.006	-0.122	0.034	-0.144	-0.015	-0.109667	-0.0416667	-0.134667	0.1417	0.46108	0.726372	6.85586	2.48269	11.9041	1	18	11	Q8BH79|Q8BH79-2|Q8BH79-4|Q8BH79-3	MOUSE	76814	18.5	3567.1	149.6	Anoctamin-10	11	18	5100000000	18.50%
Q6P9J9	Ano6	Anoctamin-6	-0.163	-0.118	-0.043	-0.133	-0.154	-0.219	-0.057	0.088	0.217	-0.168667	0.0826667	-0.108	0.228007	0.266158	0.601201	16.5838	3.96988	8.8151	1	37	20	Q6P9J9|Q6P9J9-2	MOUSE	107451	24.8	1825.1	311.31	Anoctamin-6	20	37	18200000000	24.80%
Q6PB70	Ano8	Anoctamin-8	-0.073	0.135	0.125	0.111	-0.311	-0.102	-0.189	0.226	0.139	-0.100667	0.0586667	0.0623333	0.490853	0.69782	0.751956	3.23953	2.21933	4.17305	1	3	3	Q6PB70	MOUSE	120126	2.2	7038.1	15.92	Anoctamin-8	3	3	365000000	2.20%
O35381	Anp32a	Acidic leucine-rich nuclear phosphoprotein 32 family member A	0.275	0.279	0.228	0.131	0.307	0.259	0.174	-0.026	-0.072	0.232333	0.0253333	0.260667	0.0555583	0.264853	0.851413	17.8721	1.25048	24.1759	1	78	20	O35381|D3Z7M9|Q64G17	MOUSE	28708.2	61.1	1857.1	306.4	Acidic leucine-rich nuclear phosphoprotein 32 family member A	20	78	299000000000	61.10%
Q9EST5-2	Anp32b	Isoform 2 of Acidic leucine-rich nuclear phosphoprotein 32 family member B	0.168	0.233	0.14	0.135	0.133	0.119	0.117	0.064	0.054	0.129	0.0783333	0.180333	0.0822522	0.284075	0.438134	14.1196	6.62816	16.4031	1	58	16	Q9EST5-2|Q9EST5	MOUSE	37731.9	43.4	1857.2	196.72	Isoform 2 of Acidic leucine-rich nuclear phosphoprotein 32 family member B	16	58	242000000000	43.40%
P97822	Anp32e	Acidic leucine-rich nuclear phosphoprotein 32 family member E	0.238	-0.021	0.093	0.086	0.098	0.06	0.031	-0.138	-0.041	0.0813333	-0.0493333	0.103333	0.372176	0.3883	0.684003	8.5456	2.94718	5.77074	1	29	11	P97822|P97822-2|E9Q0X5|E9Q2G1|E9Q5H9	MOUSE	29850.2	51.1	3171.1	176.45	Acidic leucine-rich nuclear phosphoprotein 32 family member E	11	29	60300000000	51.10%
P97449	Anpep	Aminopeptidase N	-0.124	-0.047	0.118	0.203	0.111	0.361	-0.32	-0.093	-0.303	0.225	-0.238667	-0.0176667	0.870227	0.284075	0.22658	13.822	17.4089	0.829403	1	86	42	P97449	MOUSE	110106	47.5	531.1	649.12	Aminopeptidase N	42	86	51600000000	47.50%
Q6DFX2	Antxr2	Anthrax toxin receptor 2	-0.289	-0.451	-0.276	-0.261	-0.189	-0.173	-0.125	-0.271	-0.087	-0.207667	-0.161	-0.338667	0.0555583	0.264853	0.266765	19.8715	12.1465	26.8379	1	26	19	Q6DFX2|Q9CZ52|Q9CZ52-2	MOUSE	53753.8	40.4	2230.1	259.57	Anthrax toxin receptor 2	19	26	38900000000	40.40%
P10107	Anxa1	Annexin A1	0.219	0.141	0.126	0.037	0.122	0.101	0.159	0.029	0.043	0.0866667	0.077	0.162	0.0972827	0.391535	0.474505	8.45697	5.94699	14.8879	1	271	48	P10107	MOUSE	39018.9	92.4	395.1	742.54	Annexin A1	48	271	1600000000000	92.40%
P97384	Anxa11	Annexin A11	0.126	0.284	0.234	0.082	0.115	0.131	0.053	0.179	0.095	0.109333	0.109	0.214667	0.0740228	0.309602	0.35272	11.5591	8.61237	17.5095	1	67	27	P97384|D3Z7U0	MOUSE	54420.7	47.7	384.2	387.1	Annexin A11	27	67	76200000000	47.70%
P07356	Anxa2	Annexin A2	0.011	-0.039	-0.058	0.136	0.039	0.135	-0.127	-0.082	-0.14	0.103333	-0.116333	-0.0286667	0.714089	0.333841	0.300363	10.3937	10.4761	1.99916	1	235	49	P07356	MOUSE	38960.8	88.4	326.1	801.84	Annexin A2	49	235	1390000000000	88.40%
O35639	Anxa3	Annexin A3	0.206	0.453	0.355	0.038	0.184	0.282	0.197	0.285	0.082	0.168	0.188	0.338	0.0567849	0.336177	0.257703	10.2568	12.709	22.0119	1	143	47	O35639	MOUSE	36554.6	83.9	384.1	753.08	Annexin A3	47	143	439000000000	83.90%
P97429	Anxa4	Annexin A4	0.184	0.311	0.256	0.184	0.138	0.175	0	0.2	0.046	0.165667	0.082	0.250333	0.0596547	0.264853	0.507112	17.3597	5.34618	20.9395	1	154	41	P97429|S4R1F2	MOUSE	36200.4	85.5	537.1	644.92	Annexin A4	41	154	331000000000	85.50%
P48036	Anxa5	Annexin A5	0.254	0.324	0.213	0.167	0.18	0.143	0.124	0.211	0.129	0.163333	0.154667	0.263667	0.0558003	0.264853	0.244804	17.2164	13.9402	22.6781	1	267	46	P48036	MOUSE	35808.9	91.8	380.1	754.77	Annexin A5	46	267	1700000000000	91.80%
P14824	Anxa6	Annexin A6	0.169	0.42	0.429	0.16	0.339	0.504	0.011	0.081	-0.105	0.334333	-0.00433333	0.339333	0.0555583	0.277068	0.975658	15.0921	0.206329	24.4302	1	236	74	P14824	MOUSE	76340.4	85.8	127.1	1100.75	Annexin A6	74	236	545000000000	85.80%
F8WIT2	Anxa6	Annexin	0.173	0.435	0.434	0.164	0.344	0.51	0.006	0.086	-0.105	0.339333	-0.00433333	0.347333	0.0555583	0.27589	0.976317	15.2328	0.201202	25.093	1	234	73	F8WIT2	MOUSE	75743.7	85.7	127.2	1079.11	Annexin	73	234	545000000000	85.70%
Q07076	Anxa7	Annexin A7	0.154	0.277	0.222	0.138	0.129	0.123	0.045	0.136	0.066	0.13	0.0823333	0.217667	0.0688412	0.283963	0.432697	14.2096	6.73681	18.4713	1	100	26	Q07076	MOUSE	50209.7	49.8	1446.1	366.95	Annexin A7	26	100	160000000000	49.80%
O35298	Aoah	Acyloxyacyl hydrolase	-0.408	-0.192	-0.125	-0.038	0.222	0.643	-0.414	-0.391	-0.8	0.275667	-0.535	-0.241667	0.0871301	0.46006	0.150424	6.87534	26.4402	15.8766	1	37	22	O35298	MOUSE	66066.7	39	1888.1	300.67	Acyloxyacyl hydrolase	22	37	25700000000	39.00%
O70423	Aoc3	Membrane primary amine oxidase	-0.219	0.012	0.027	0.141	0.396	0.714	-0.431	-0.392	-0.783	0.417	-0.535333	-0.06	0.533971	0.297399	0.150424	12.3076	26.5129	3.69057	1	5	4	O70423|O70423-2|Q812C9|A2A4I9	MOUSE	85159.6	6.1	5573.1	46.19	Membrane primary amine oxidase	4	5	1560000000	6.10%
G3X982	Aox3	Aldehyde oxidase 3	0.014	0.386	0.071	0.066	-0.033	0.024	-0.057	0.442	0.193	0.019	0.192667	0.157	0.235596	0.866003	0.460356	1.36177	6.21357	8.60372	1	7	5	G3X982	MOUSE	149067	3.5	135.2	38.45	Aldehyde oxidase 3	5	7	3060000000	3.50%
E9PYF7	Ap1ar	AP1AR	-0.119	-0.396	-0.347	-0.287	-0.076	-0.049	0.119	-0.256	-0.316	-0.137333	-0.151	-0.287333	0.0634833	0.349686	0.424545	9.81442	6.88448	19.5083	1	6	6	E9PYF7	MOUSE	34117.6	22.4	4714.1	82.66	AP1AR	6	6	4280000000	22.40%
O35643	Ap1b1	AP-1 complex subunit beta-1	-0.054	0.063	0.1	0.059	-0.009	0.037	-0.091	0.073	0.043	0.029	0.00833333	0.0363333	0.677124	0.767812	0.944109	2.43129	0.448727	2.30161	1	237	72	O35643|Q5SVG4|Q5SVG5	MOUSE	104789	68	106.2	1165.3	AP-1 complex subunit beta-1	72	237	515000000000	68.00%
Q8CBB7	Ap1g1	AP-1 complex subunit gamma-1	0.115	0.303	0.228	0.08	-0.006	-0.136	0.029	0.291	0.318	-0.0206667	0.212667	0.215333	0.084068	0.897861	0.245662	1.0265	13.8392	16.193	1	62	33	Q8CBB7|P22892	MOUSE	92576.1	37.3	1148.1	428.67	AP-1 complex subunit gamma-1	33	62	54400000000	37.30%
O88512	Ap1g2	AP-1 complex subunit gamma-like 2	0.192	0.138	0.149	0.036	0.021	0.024	0.134	0.137	0.114	0.027	0.128333	0.159667	0.0940417	0.768615	0.271289	2.42112	11.9616	15.1846	1	25	20	O88512|D6RFT7	MOUSE	88660.3	27.9	1148.2	254.19	AP-1 complex subunit gamma-like 2	20	25	31900000000	27.90%
P35585	Ap1m1	AP-1 complex subunit mu-1	0.061	0.267	0.193	0.077	0.021	-0.075	-0.054	0.256	0.288	0.00766667	0.163333	0.173667	0.129821	0.954368	0.32995	0.442074	9.3757	12.5479	1	50	26	P35585|Q9WVP1-2|Q9WVP1	MOUSE	48713.1	60.9	1236.1	407.15	AP-1 complex subunit mu-1	26	50	51900000000	60.90%
P61967	Ap1s1	AP-1 complex subunit sigma-1A	0.023	0.222	0.148	-0.008	-0.083	-0.322	0.064	0.271	0.425	-0.137667	0.253333	0.131	0.212898	0.432534	0.270786	7.42895	11.9867	9.22034	1	8	7	P61967	MOUSE	18960.9	36	4575.1	89.11	AP-1 complex subunit sigma-1A	7	8	1570000000	36.00%
Q3TIV9	Ap1s2	AP-1 complex subunit sigma-2	0.024	0.26	0.153	0.106	0.038	-0.075	-0.024	0.233	0.127	0.023	0.112	0.145667	0.213552	0.870215	0.462869	1.30762	6.16316	9.19368	1	8	4	Q3TIV9	MOUSE	18842.6	26.1	5057.2	54.98	AP-1 complex subunit sigma-2	4	8	6900000000	26.10%
Q8BW87	Ap1s2	AP-1 complex subunit sigma-2	0.024	0.227	0.14	0.106	-0.064	-0.075	0.018	0.307	0.097	-0.011	0.140667	0.130333	0.224879	0.931805	0.377026	0.670852	7.98455	8.88815	1	8	5	Q8BW87|Q9DB50	MOUSE	19381.3	27.5	5057.1	66.25	AP-1 complex subunit sigma-2	5	8	6230000000	27.50%
P17426	Ap2a1	AP-2 complex subunit alpha-1	-0.044	-0.017	0.011	-0.044	-0.113	-0.078	-0.007	0.055	0.09	-0.0783333	0.046	-0.0166667	0.835121	0.424657	0.655577	7.58775	3.27414	1.09269	1	159	64	P17426|P17426-2	MOUSE	108746	68.3	130.2	981.26	AP-2 complex subunit alpha-1	64	159	234000000000	68.30%
P17427	Ap2a2	AP-2 complex subunit alpha-2	-0.096	-0.024	0.014	-0.009	-0.07	-0.056	-0.043	0.043	0.043	-0.045	0.0143333	-0.0353333	0.668723	0.628295	0.879639	4.16678	0.992911	2.37562	1	200	68	P17427|E9PWD0	MOUSE	104928	69.9	130.1	1097.3	AP-2 complex subunit alpha-2	68	200	394000000000	69.90%
Q9DBG3-2	Ap2b1	Isoform 2 of AP-2 complex subunit beta	-0.105	-0.074	0.016	-0.008	-0.092	-0.01	-0.079	0.004	-0.017	-0.0366667	-0.0306667	-0.0543333	0.511729	0.699619	0.761876	3.21731	2.11471	3.93404	1	226	73	Q9DBG3-2|Q9DBG3|H3BIY9|H3BKM0	MOUSE	106633	65.9	106.1	1168.77	Isoform 2 of AP-2 complex subunit beta	73	226	499000000000	65.90%
P84091	Ap2m1	AP-2 complex subunit mu	-0.19	0.087	0.09	-0.051	-0.1	-0.093	-0.106	0.167	0.117	-0.0813333	0.0593333	-0.00433333	0.968713	0.39098	0.666586	8.49165	3.12463	0.202367	1	118	39	P84091|Q3TWV4	MOUSE	49996.1	67.5	755.1	550.35	AP-2 complex subunit mu	39	118	219000000000	67.50%
P62743	Ap2s1	AP-2 complex subunit sigma	-0.069	0.096	0.049	-0.007	-0.172	-0.189	-0.079	0.272	0.254	-0.122667	0.149	0.0253333	0.780349	0.339558	0.355719	10.1331	8.51892	1.47401	1	21	8	P62743	MOUSE	17188.5	40.1	4116.1	114.07	AP-2 complex subunit sigma	8	21	28000000000	40.10%
Q9Z1T1	Ap3b1	AP-3 complex subunit beta-1	0.244	0.328	0.278	0.12	0.055	0.175	0.139	0.29	0.126	0.116667	0.185	0.283333	0.0555583	0.339241	0.234	10.141	15.0474	24.8783	1	160	75	Q9Z1T1|Q9JME5|E9Q1S6	MOUSE	123366	62.7	142.1	1062.91	AP-3 complex subunit beta-1	75	160	185000000000	62.70%
O54774	Ap3d1	AP-3 complex subunit delta-1	0.289	0.425	0.316	0.179	0.087	-0.041	0.099	0.385	0.335	0.075	0.273	0.343333	0.0555583	0.613961	0.226865	4.373	17.1304	27.8206	1	113	54	O54774	MOUSE	136277	44.1	347.1	782.7	AP-3 complex subunit delta-1	54	113	85300000000	44.10%
Q9JKC8	Ap3m1	AP-3 complex subunit mu-1	0.137	0.235	0.163	0.1	0.111	0.082	0.049	0.154	0.078	0.0976667	0.0936667	0.178333	0.0843307	0.330946	0.392847	10.5247	7.60961	16.1682	1	59	24	Q9JKC8|H7BWY2|D6RI63	MOUSE	47277.6	72.4	1328.1	389.82	AP-3 complex subunit mu-1	24	59	94500000000	72.40%
Q8R2R9	Ap3m2	AP-3 complex subunit mu-2	0.186	0.345	0.208	0.095	0.133	0.118	0.072	0.229	0.118	0.115333	0.139667	0.246333	0.0600548	0.296293	0.294571	12.3644	10.7484	20.6606	1	25	10	Q8R2R9	MOUSE	47143.7	32.2	1328.2	147.01	AP-3 complex subunit mu-2	10	25	13300000000	32.20%
Q9DCR2	Ap3s1	AP-3 complex subunit sigma-1	0.325	0.511	0.263	0.089	0.013	0.01	0.214	0.444	0.156	0.0373333	0.271333	0.366333	0.0555583	0.692014	0.226865	3.30766	16.7685	24.6978	1	25	13	Q9DCR2	MOUSE	21959.9	60.1	3062.1	185.04	AP-3 complex subunit sigma-1	13	25	14900000000	60.10%
Q8BSZ2	Ap3s2	AP-3 complex subunit sigma-2	0.311	0.044	-0.098	-0.089	-0.204	-0.52	0.395	0.266	0.419	-0.271	0.36	0.0856667	0.564404	0.30956	0.146084	11.5836	26.6995	3.36885	1	4	4	Q8BSZ2	MOUSE	22245.2	18.6	5486.1	49.62	AP-3 complex subunit sigma-2	4	4	2620000000	18.60%
Q9WV76	Ap4b1	AP-4 complex subunit beta-1	0.087	0.253	0.222	0.168	-0.035	-0.278	-0.066	0.292	0.456	-0.0483333	0.227333	0.187333	0.0904803	0.866003	0.365872	1.35934	8.22933	15.5061	1	8	8	Q9WV76|B0V3P4|B0V3P3	MOUSE	84172.7	15.5	4247.1	106.82	AP-4 complex subunit beta-1	8	8	474000000	15.50%
Q80V94	Ap4e1	AP-4 complex subunit epsilon-1	0.122	0.097	0.176	0.005	0.028	0.055	0.078	0.115	0.149	0.0293333	0.114	0.131667	0.141205	0.759225	0.316607	2.53058	9.90224	11.95	1	12	10	Q80V94|A2ASB3|H3BL03|H3BKM4|F6W7A9	MOUSE	125984	9.8	4079.1	116.72	AP-4 complex subunit epsilon-1	10	12	1650000000	9.80%
Q9JKC7	Ap4m1	AP-4 complex subunit mu-1	-0.107	0.127	-0.203	-0.133	-0.048	0.118	0.049	0.179	0.028	-0.021	0.0853333	-0.061	0.622287	0.903557	0.449183	0.967853	6.42269	2.78282	1	3	3	Q9JKC7	MOUSE	49850.9	10.6	5927.1	36.3	AP-4 complex subunit mu-1	3	3	2490000000	10.60%
Q3TAP4	Ap5b1	AP-5 complex subunit beta-1	0.126	0.316	0.082	0.082	0.097	-0.036	0.032	0.269	0.241	0.0476667	0.180667	0.174667	0.127046	0.65312	0.257703	3.86105	12.7508	12.67	1	12	12	Q3TAP4	MOUSE	95875.1	19.2	3290.1	168.8	AP-5 complex subunit beta-1	12	12	2770000000	19.20%
Q8BJ63	Ap5m1	AP-5 complex subunit mu-1	0.113	0.125	0.258	0.057	0.07	0.322	0.058	0.006	-0.067	0.149667	-0.001	0.165333	0.102535	0.333545	0.993033	10.4469	0.0529543	14.378	1	5	5	Q8BJ63|Q8BJ63-2|Q8BJ63-3	MOUSE	54906.1	10	5330.1	54.51	AP-5 complex subunit mu-1	5	5	674000000	10.00%
A2ANC6	Ap5s1	AP-5 complex subunit sigma-1	0.193	0.292	0.107	0.044	0.053	-0.115	0.069	0.363	0.176	-0.006	0.202667	0.197333	0.100242	0.963146	0.283271	0.366825	11.359	14.6118	1	8	5	A2ANC6|Q80V29|Q9D742|A2ANC5	MOUSE	22760.7	22.5	5299.1	55.83	AP-5 complex subunit sigma-1	5	8	2010000000	22.50%
Q3U829	Ap5z1	AP-5 complex subunit zeta-1	-0.026	0.276	0.12	-0.013	0.03	-0.089	-0.006	0.155	-0.025	-0.024	0.0413333	0.123333	0.345071	0.83477	0.717067	1.68851	2.58802	6.23286	1	14	12	Q3U829	MOUSE	90660.1	17.4	3475.1	155.7	AP-5 complex subunit zeta-1	12	14	1390000000	17.40%
O88879	Apaf1	Apoptotic protease-activating factor 1	0.191	0.358	0.253	0.143	0.136	0.083	0.067	0.195	0.081	0.120667	0.114333	0.267333	0.0596547	0.294937	0.327512	12.7483	9.46608	20.9291	1	57	39	O88879|G3XA09|O88879-2|Q80VR5	MOUSE	143340	37.6	677.1	580.98	Apoptotic protease-activating factor 1	39	57	18300000000	37.60%
B2RUJ5	Apba1	Amyloid beta A4 precursor protein-binding family A member 1	0.101	0.218	-0.024	0.16	0.111	0.058	-0.022	0.11	0.046	0.109667	0.0446667	0.0983333	0.384784	0.343905	0.69324	10.0016	2.84932	5.57853	1	4	3	B2RUJ5|B2RUJ5-3|B2RUJ5-2	MOUSE	93363.8	2.8	6213.1	29.48	Amyloid beta A4 precursor protein-binding family A member 1	3	4	9950000000	2.80%
Q8R5A3	Apbb1ip	Amyloid beta A4 precursor protein-binding family B member 1-interacting protein	0.219	0.103	0.003	-0.036	-0.02	-0.311	0.217	0.141	0.271	-0.122333	0.209667	0.108333	0.313856	0.413063	0.226865	7.82326	16.8265	6.79736	1	116	37	Q8R5A3	MOUSE	75002.6	54.7	794.1	535.37	Amyloid beta A4 precursor protein-binding family B member 1-interacting protein	37	116	142000000000	54.70%
E9QPX0	Apbb2	Amyloid beta A4 precursor protein-binding family B member 2	0.054	-0.134	-0.171	-0.075	-0.004	0.005	0.083	-0.083	-0.136	-0.0246667	-0.0453333	-0.0836667	0.390274	0.803745	0.723521	2.02176	2.51545	5.50286	1	9	8	E9QPX0|Q9DBR4|Q3TIZ5|Q9DBR4-2|E9PWH3|Q9DBR4-3|Q3TDW6	MOUSE	84199.1	14	4244.1	106.96	Amyloid beta A4 precursor protein-binding family B member 2	8	9	888000000	14.00%
Q61315	Apc	Adenomatous polyposis coli protein	-0.052	-0.03	0.102	0.078	-0.069	0.083	-0.049	0.08	0.016	0.0306667	0.0156667	0.00666667	0.942423	0.783546	0.893457	2.25913	0.879231	0.370324	1	8	7	Q61315|B2RUG9|Q61315-2|E9QLQ9|Q61315-3|Q61315-4|Q8C493	MOUSE	313366	2.8	5351.1	53.67	Adenomatous polyposis coli protein	7	8	3660000000	2.80%
D3YTR0	Apc2	Adenomatous polyposis coli protein 2	-0.017	0.371	-0.223	-0.444	0.599	-0.013	0.375	-0.169	-0.031	0.0473333	0.0583333	0.0436667	0.833793	0.941385	0.807536	0.575518	1.67269	1.10191	1	5	3	D3YTR0|Q9Z1K7|G5E832|Q80VM7	MOUSE	248334	0.7	6406.1	25.62	Adenomatous polyposis coli protein 2	3	5	1960000000	0.70%
Q8R146	Apeh	Acylamino-acid-releasing enzyme	0.116	0.223	0.148	0.065	0.136	0.178	0.035	0.077	-0.038	0.126333	0.0246667	0.162333	0.10207	0.309602	0.820176	11.5159	1.53533	14.4232	1	75	35	Q8R146|Q8R146-2	MOUSE	82492.2	65.1	723.1	560.19	Acylamino-acid-releasing enzyme	35	75	60300000000	65.10%
P28352	Apex1	DNA-(apurinic or apyrimidinic site) lyase	0.18	0.354	0.212	0.11	0.103	0.118	0.07	0.219	0.033	0.110333	0.107333	0.248667	0.0613584	0.300147	0.390053	12.0778	7.68458	20.1941	1	59	27	P28352	MOUSE	35889.1	78.5	977.1	472.82	DNA-(apurinic or apyrimidinic site) lyase	27	59	52900000000	78.50%
O35841	Api5	Apoptosis inhibitor 5	0.097	0.119	0.065	0.143	0.108	0.098	-0.087	0.027	-0.011	0.116333	-0.0236667	0.0936667	0.247525	0.296293	0.827229	12.4484	1.4767	8.28499	1	77	34	O35841	MOUSE	57126.4	62.8	878.1	506.54	Apoptosis inhibitor 5	34	77	82000000000	62.80%
Q9WVQ5	Apip	Methylthioribulose-1-phosphate dehydratase	0.122	0.173	0.177	0.137	0.123	0.261	0.031	0.028	-0.081	0.173667	-0.00733333	0.157333	0.0962442	0.273388	0.945114	15.7996	0.438182	15.0082	1	45	20	Q9WVQ5	MOUSE	27576.2	91.2	1874.1	302.88	Methylthioribulose-1-phosphate dehydratase	20	45	24700000000	91.20%
Q9D084	Apitd1	Centromere protein S	-0.236	-0.316	-0.227	-0.127	-0.168	-0.039	0.059	-0.22	-0.237	-0.111333	-0.132667	-0.259667	0.0555583	0.350919	0.363455	9.75069	8.28473	23.4951	1	3	3	Q9D084|A6PWQ2|Q9D084-2	MOUSE	16506.3	17.6	6011.1	34.39	Centromere protein S	3	3	1970000000	17.60%
Q9D842	Aplf	Aprataxin and PNK-like factor	-0.055	0.079	0.097	0.124	-0.045	-0.067	-0.023	0.129	0.178	0.004	0.0946667	0.0403333	0.633164	0.977244	0.456781	0.223114	6.29609	2.68679	1	3	3	Q9D842|Q9D842-3|Q9D842-2	MOUSE	55709.2	5.4	6688.1	20.69	Aprataxin and PNK-like factor	3	3	280000000	5.40%
Q60709	Aplp2	Amyloid-like protein 2	-0.274	-0.336	-0.183	-0.091	-0.095	-0.051	-0.051	-0.339	-0.154	-0.079	-0.181333	-0.264333	0.0588981	0.396167	0.306975	8.28832	10.2265	21.1016	1	14	10	Q60709|Q06335|Q06335-2	MOUSE	86273.2	14.3	3839.1	131.9	Amyloid-like protein 2	10	14	2310000000	14.30%
Q9D7N9	Apmap	Adipocyte plasma membrane-associated protein	-0.205	-0.226	-0.271	-0.124	-0.216	-0.355	-0.008	-0.011	0.125	-0.231667	0.0353333	-0.234	0.0572011	0.28086	0.736085	14.7469	2.37832	21.6326	1	23	19	Q9D7N9	MOUSE	46604.7	53.9	2151.1	268.36	Adipocyte plasma membrane-associated protein	19	23	14900000000	53.90%
Q00623	Apoa1	Apolipoprotein A-I	-0.179	-0.212	-0.321	-0.012	-0.037	-0.003	-0.173	-0.339	-0.277	-0.0173333	-0.263	-0.237333	0.0615693	0.858757	0.214831	1.43964	19.4667	20.113	1	4	2	Q00623	MOUSE	30615	6	6496.1	24.11	Apolipoprotein A-I	2	4	9910000000	6.00%
Q8K4Z3	Apoa1bp	NAD(P)H-hydrate epimerase	-0.139	-0.037	0.154	-0.051	0.035	0.247	-0.034	-0.106	-0.114	0.077	-0.0846667	-0.00733333	0.954478	0.657113	0.410659	3.80761	7.16018	0.290682	1	45	14	Q8K4Z3	MOUSE	31314.6	56.7	2524.1	227.96	NAD(P)H-hydrate epimerase	14	45	76600000000	56.70%
P51908	Apobec1	C->U-editing enzyme APOBEC-1	0.095	0.373	0.296	0.15	0.114	-0.123	-0.069	0.294	0.265	0.047	0.163333	0.254667	0.0807078	0.757898	0.337864	2.54599	9.07135	16.6106	1	15	9	P51908	MOUSE	28034.6	40.6	3791.1	133.94	C->U-editing enzyme APOBEC-1	9	15	8010000000	40.60%
H3BJL0	Apobec3	DNA dC->dU-editing enzyme APOBEC-3	0.117	0.482	0.141	0.118	-0.016	-0.231	-0.028	0.447	0.399	-0.043	0.272667	0.246667	0.0933524	0.84427	0.2568	1.58131	12.8035	15.2429	1	13	12	H3BJL0|H3BJ44|E9QMH1|Q99J72|Q99J72-2|H3BKE5|Q99J72-4|H3BJQ3|Q99J72-3|Q3TI69|H3BL97	MOUSE	53353.6	29	3741.1	137.51	DNA dC->dU-editing enzyme APOBEC-3	12	13	3190000000	29.00%
Q8VBT6	Apobr	Apolipoprotein B receptor	-0.238	-0.336	-0.357	-0.306	-0.285	-0.507	0.04	-0.101	0.079	-0.366	0.006	-0.310333	0.0555583	0.2523	0.961121	24.6444	0.306413	26.2706	1	129	54	Q8VBT6	MOUSE	103046	59.8	277.1	873.2	Apolipoprotein B receptor	54	129	127000000000	59.80%
P08226	Apoe	Apolipoprotein E	-0.496	-0.217	-0.016	-0.162	0.07	0.476	-0.365	-0.259	-0.51	0.128	-0.378	-0.243	0.199194	0.717301	0.200439	3.04715	22.1459	9.63616	1	126	34	P08226	MOUSE	35923	77.1	993.1	465.59	Apolipoprotein E	34	126	308000000000	77.10%
G3X9K7	Apol10b	Protein Apol10b	0.131	0.183	-0.022	0.065	0.058	-0.259	0.099	0.058	0.16	-0.0453333	0.105667	0.0973333	0.32041	0.776779	0.352285	2.31736	8.6384	6.66753	1	4	2	G3X9K7	MOUSE	37163.9	6.8	6844.1	18.2	Protein Apol10b	2	4	32500000000	6.80%
Q9DCZ4	Apoo	Apolipoprotein O	-0.38	-0.071	-0.088	-0.099	0.021	-0.149	-0.156	-0.084	0.15	-0.0756667	-0.03	-0.179667	0.139657	0.530526	0.847356	5.56963	1.28956	12.0397	1	10	7	Q9DCZ4|B1ASQ2|Q9D186	MOUSE	24364.4	39.6	4269.1	105.72	Apolipoprotein O	7	10	2780000000	39.60%
Q78IK4	Apool	MICOS complex subunit Mic27	-0.197	-0.198	-0.024	-0.195	0.041	0.148	0.065	-0.258	-0.082	-0.002	-0.0916667	-0.139667	0.146245	0.993266	0.601239	0.0680983	3.96776	11.672	1	18	12	Q78IK4|B1AV14	MOUSE	29374.3	49.8	3354.1	164.46	MICOS complex subunit Mic27	12	18	13300000000	49.80%
P12023	App	Amyloid beta A4 protein	-0.209	-0.511	-0.427	-0.183	-0.17	-0.317	-0.075	-0.217	-0.158	-0.223333	-0.15	-0.382333	0.0555583	0.264853	0.278114	19.3741	11.659	23.1895	1	21	16	P12023|P12023-3|P12023-2	MOUSE	87747.5	20.6	2800.1	204.97	Amyloid beta A4 protein	16	21	7020000000	20.60%
Q9DAX9	Appbp2	Amyloid protein-binding protein 2	-0.135	0.28	-0.225	-0.034	0.282	-0.238	-0.106	0.001	0.01	0.00333333	-0.0316667	-0.0266667	0.868773	0.99243	0.759423	0.0755931	2.13685	0.838928	1	2	2	Q9DAX9	MOUSE	67709.9	5.9	6055.1	33.04	Amyloid protein-binding protein 2	2	2	39000000	5.90%
Q8K3H0	Appl1	DCC-interacting protein 13-alpha	0.125	0.253	0.145	0.042	0.155	0.141	0.088	0.139	-0.042	0.112667	0.0616667	0.174333	0.0921271	0.325781	0.60632	10.81	3.90635	15.3699	1	51	32	Q8K3H0	MOUSE	80011.4	50.3	1039.1	452.73	DCC-interacting protein 13-alpha	32	51	74100000000	50.30%
Q8K3G9	Appl2	DCC-interacting protein 13-beta	0.151	0.288	0.111	0.016	0.05	0.01	0.127	0.209	0.129	0.0253333	0.155	0.183333	0.0991879	0.786449	0.243324	2.20728	14.0728	14.7224	1	52	36	Q8K3G9|D6RFR7	MOUSE	74423	73.2	814.1	528.76	DCC-interacting protein 13-beta	36	52	36400000000	73.20%
P08030	Aprt	Adenine phosphoribosyltransferase	0.077	0.305	0.219	0.028	-0.023	-0.191	0.077	0.364	0.423	-0.062	0.288	0.200333	0.109453	0.651903	0.226865	3.87829	16.2038	13.8359	1	69	18	P08030	MOUSE	19894.7	87.7	1901.1	298.82	Adenine phosphoribosyltransferase	18	69	116000000000	87.70%
Q7TQC5	Aptx	Aprataxin	0.224	-0.058	-0.096	-0.05	0.17	-0.07	0.269	-0.224	-0.029	0.0166667	0.00533333	0.0233333	0.840811	0.911838	0.985362	0.895217	0.132719	1.05084	1	2	2	Q7TQC5|Q7TQC5-3|Q7TQC5-4|Q7TQC5-2	MOUSE	39235.6	4.6	6656.1	21.32	Aprataxin	2	2	49000000	4.60%
Q8CFQ3	Aqr	Intron-binding protein aquarius	-0.084	-0.101	-0.139	-0.018	-0.139	-0.231	-0.07	0.081	0.149	-0.129333	0.0533333	-0.108	0.193426	0.393693	0.683497	8.36808	2.95607	9.82016	1	59	44	Q8CFQ3|A2AQA7	MOUSE	171546	34	644.1	595.82	Intron-binding protein aquarius	44	59	21100000000	34.00%
P04627	Araf	Serine/threonine-protein kinase A-Raf	0.144	0.405	0.239	0.099	0.06	-0.011	0.044	0.367	0.385	0.0493333	0.265333	0.262667	0.0767619	0.641048	0.226865	4.01142	16.0809	17.1047	1	18	15	P04627|E9Q0P8|Q8CAD1|P28028-2	MOUSE	68264.9	24.8	2416.2	180.89	Serine/threonine-protein kinase A-Raf	15	18	8130000000	24.80%
Q4LDD4-2	Arap1	Isoform 2 of Arf-GAP with Rho-GAP domain, ANK repeat and PH domain-containing protein 1	0.145	0.332	0.241	0.071	0.128	0.047	0.047	0.197	0.181	0.082	0.141667	0.239333	0.073647	0.407636	0.279362	7.962	11.5864	17.5844	1	133	79	Q4LDD4-2|Q4LDD4|Q4LDD4-3|E9PUB0	MOUSE	162730	60.9	120.1	1121.59	Isoform 2 of Arf-GAP with Rho-GAP domain, ANK repeat and PH domain-containing protein 1	79	133	83300000000	60.90%
Q8R5G7-2	Arap3	Isoform 2 of Arf-GAP with Rho-GAP domain, ANK repeat and PH domain-containing protein 3	0.116	0.161	0.057	-0.033	-0.041	-0.205	0.171	0.255	0.323	-0.093	0.249667	0.111333	0.208799	0.414175	0.221663	7.80354	18.7948	9.34697	1	47	37	Q8R5G7-2|Q8R5G7|Q8R5G7-3	MOUSE	163108	31.3	930.1	486.6	Isoform 2 of Arf-GAP with Rho-GAP domain, ANK repeat and PH domain-containing protein 3	37	47	9400000000	31.30%
Q5XJY5	Arcn1	Coatomer subunit delta	0.132	0.178	0.132	0.089	0.113	0.137	0.082	0.101	0.024	0.113	0.069	0.147333	0.108456	0.303562	0.495523	11.8567	5.56687	13.9066	1	130	43	Q5XJY5	MOUSE	57684.8	68.2	560.1	631.54	Coatomer subunit delta	43	130	131000000000	68.20%
P84078	Arf1	ADP-ribosylation factor 1	0.222	1.059	0.671	0.346	-0.02	-0.401	-0.085	1.141	1.075	-0.025	0.710333	0.650667	0.0857327	0.960567	0.232209	0.391923	15.237	16.0391	1	65	14	P84078	MOUSE	20753.5	85.6	2436.2	233	ADP-ribosylation factor 1	14	65	125000000000	85.60%
Q8BSL7	Arf2	ADP-ribosylation factor 2	0.276	0.996	0.644	0.342	-0.109	-0.362	-0.04	0.987	0.932	-0.043	0.626333	0.638667	0.072424	0.919486	0.227196	0.80942	15.8571	17.809	1	37	11	Q8BSL7	MOUSE	20802.5	70.7	2436.4	162.94	ADP-ribosylation factor 2	11	37	103000000000	70.70%
P61205	Arf3	ADP-ribosylation factor 3	0.228	1.028	0.686	0.35	-0.02	-0.4	-0.092	1.116	1.048	-0.0233333	0.690667	0.647333	0.0772013	0.963725	0.234242	0.362527	14.9928	17.0397	1	65	15	P61205|E9Q2C2	MOUSE	20657.5	88.9	2436.1	236.53	ADP-ribosylation factor 3	15	65	126000000000	88.90%
P61750	Arf4	ADP-ribosylation factor 4	0.276	0.968	0.576	0.345	-0.038	-0.322	-0.061	1.079	0.846	-0.005	0.621333	0.606667	0.0706529	0.990672	0.259935	0.0881697	12.5177	18.1459	1	35	10	P61750|E9Q798	MOUSE	20510.4	71.1	2436.5	149.07	ADP-ribosylation factor 4	10	35	64700000000	71.10%
P84084	Arf5	ADP-ribosylation factor 5	0.276	0.997	0.521	0.345	-0.101	-0.434	-0.055	1.059	0.948	-0.0633333	0.650667	0.598	0.0697885	0.896393	0.237784	1.05501	14.6795	18.3147	1	49	13	P84084	MOUSE	20643.4	87.2	2436.3	205.76	ADP-ribosylation factor 5	13	49	64400000000	87.20%
P62331	Arf6	ADP-ribosylation factor 6	0.173	0.223	0.13	0.201	-0.091	-0.166	-0.063	0.359	0.4	-0.0186667	0.232	0.175333	0.0890113	0.93084	0.28901	0.686203	11.0866	15.6819	1	45	17	P62331|Q8BGX0|Q8BGX0-2|Q8BGX0-3	MOUSE	20195.9	73.7	2037.1	282.76	ADP-ribosylation factor 6	18	45	58800000000	73.70%
Q9EPJ9	Arfgap1	ADP-ribosylation factor GTPase-activating protein 1	0.183	0.162	0.079	0.033	0.145	0.138	0.156	-0.052	-0.097	0.105333	0.00233333	0.141333	0.127903	0.337299	0.988217	10.219	0.102501	12.6314	1	26	17	Q9EPJ9|Q3TGS9|Q9EPJ9-2|V9GXM1|V9GWV1	MOUSE	45572.7	44.6	2473.1	233.09	ADP-ribosylation factor GTPase-activating protein 1	17	26	24700000000	44.60%
Q99K28-2	Arfgap2	Isoform 2 of ADP-ribosylation factor GTPase-activating protein 2	0.242	0.264	0.169	0.017	0.094	0.014	0.258	0.18	0.169	0.0416667	0.202333	0.225	0.0608078	0.660369	0.223416	3.7578	17.9698	20.379	1	43	26	Q99K28-2|Q99K28	MOUSE	58508.5	43.8	1653.1	335.16	Isoform 2 of ADP-ribosylation factor GTPase-activating protein 2	26	43	23000000000	43.80%
Q9D8S3	Arfgap3	ADP-ribosylation factor GTPase-activating protein 3	0.196	0.168	0.143	0.119	0.081	0.161	0.12	0.126	0.03	0.120333	0.092	0.169	0.0862805	0.30628	0.385883	11.7733	7.7706	15.9567	1	42	26	Q9D8S3	MOUSE	57911.2	42.6	1708.1	327.85	ADP-ribosylation factor GTPase-activating protein 3	26	42	14700000000	42.60%
G3X9K3	Arfgef1	Brefeldin A-inhibited guanine nucleotide-exchange protein 1	0.108	0.184	0.171	0.103	0.103	-0.007	0.005	0.098	0.134	0.0663333	0.079	0.154333	0.102331	0.488572	0.474716	6.31754	5.92894	14.3971	1	65	46	G3X9K3|D3YYK9	MOUSE	210664	26.3	468.2	622.6	Brefeldin A-inhibited guanine nucleotide-exchange protein 1	46	65	18100000000	26.30%
A2A5R2	Arfgef2	Brefeldin A-inhibited guanine nucleotide-exchange protein 2	0.093	0.226	0.165	0.08	0.13	0.055	0.001	0.078	0.103	0.0883333	0.0606667	0.161333	0.116992	0.380747	0.557487	8.73193	4.58605	13.3006	1	71	48	A2A5R2	MOUSE	204689	28.6	468.1	686.5	Brefeldin A-inhibited guanine nucleotide-exchange protein 2	48	71	24000000000	28.60%
Q3UGY8	Arfgef3	Brefeldin A-inhibited guanine nucleotide-exchange protein 3	-0.187	-0.111	-0.189	-0.126	0.035	-0.56	0.001	-0.003	0.307	-0.217	0.101667	-0.162333	0.0928561	0.475654	0.469725	6.59764	6.04524	15.2879	1	5	3	Q3UGY8	MOUSE	243396	1.7	6805.1	18.88	Brefeldin A-inhibited guanine nucleotide-exchange protein 3	3	5	322000000	1.70%
A2RSX9	Arfip1	Arfip1 protein	0.072	0.025	0.064	0.098	0.086	0.183	-0.011	-0.047	-0.143	0.122333	-0.067	0.0536667	0.479848	0.300095	0.539363	12.1638	4.84486	4.30192	1	35	25	A2RSX9|E9QAY5	MOUSE	38472.8	70.9	1509.1	355.79	Arfip1 protein	25	35	84900000000	70.90%
E9Q3G5	Arfip1	Protein Arfip1	0.072	0.006	0.064	0.08	0.086	0.183	-0.005	-0.07	-0.143	0.116333	-0.0726667	0.0473333	0.537679	0.309602	0.527485	11.5528	5.01929	3.64847	1	35	25	E9Q3G5	MOUSE	40977.7	69.1	1509.2	348.28	Protein Arfip1	25	35	85600000000	69.10%
Q8K221	Arfip2	Arfaptin-2	0.079	-0.019	-0.246	-0.036	0.013	-0.125	0.104	-0.033	-0.118	-0.0493333	-0.0156667	-0.062	0.615084	0.667437	0.910602	3.65803	0.721508	2.8518	1	8	6	Q8K221	MOUSE	37886	19	4858.1	75.15	Arfaptin-2	6	8	14200000000	19.00%
Q8BXL7	Arfrp1	ADP-ribosylation factor-related protein 1	-0.29	-0.451	-0.483	-0.125	-0.215	-0.152	-0.183	-0.226	-0.276	-0.164	-0.228333	-0.408	0.0555583	0.27191	0.216236	15.9237	19.3281	29.7068	1	14	9	Q8BXL7|Q80SX7|E9PZK7|V9GX20	MOUSE	23115.1	48.7	3731.1	138.13	ADP-ribosylation factor-related protein 1	9	14	2100000000	48.70%
Q61176	Arg1	Arginase-1	0.385	0.14	0.178	0.403	0.174	0.312	0.098	0.049	-0.3	0.296333	-0.051	0.234333	0.0768377	0.264853	0.76622	18.4719	2.07688	17.0915	1	24	14	Q61176	MOUSE	34978.4	45.5	2850.1	201.58	Arginase-1	14	24	42200000000	45.50%
O08691	Arg2	Arginase-2, mitochondrial	-0.059	-0.157	0.035	0.038	0.052	0.015	-0.073	-0.168	-0.259	0.035	-0.166667	-0.0603333	0.547045	0.701945	0.282177	3.19739	11.4514	3.54815	1	6	2	O08691|Q9D495|E9Q9F7|G3X8Z3	MOUSE	39220	3.3	6614.1	22.08	Arginase-2, mitochondrial	4	6	7240000000	3.30%
Q3UL36	Arglu1	Arginine and glutamate-rich protein 1	-0.05	-0.097	-0.012	0.056	-0.02	0.072	-0.111	-0.129	-0.129	0.036	-0.123	-0.053	0.508274	0.718914	0.283271	3.02577	11.3543	3.97094	1	53	27	Q3UL36|Q3UL36-2	MOUSE	32886.4	55.3	2083.1	276.99	Arginine and glutamate-rich protein 1	27	53	60800000000	55.30%
Q5FWK3	Arhgap1	Rho GTPase-activating protein 1	0.299	0.448	0.272	0.14	0.065	0.023	0.149	0.337	0.197	0.076	0.227667	0.339667	0.0555583	0.478598	0.226865	6.50754	16.8559	26.4647	1	63	25	Q5FWK3|A2AH25	MOUSE	50523.8	60.8	1356.1	382.37	Rho GTPase-activating protein 1	25	63	154000000000	60.80%
Q6Y5D8	Arhgap10	Rho GTPase-activating protein 10	-0.007	0.01	-0.012	0.025	-0.069	-0.062	-0.056	0.075	-0.031	-0.0353333	-0.004	-0.003	0.971217	0.720224	0.973574	3.0001	0.222227	0.185715	1	68	41	Q6Y5D8|Q6Y5D8-3|Q6Y5D8-2|Q6Y5D8-4	MOUSE	90105.8	50.6	841.1	520.69	Rho GTPase-activating protein 10	41	68	34800000000	50.60%
Q80Y19	Arhgap11a	Rho GTPase-activating protein 11A	-0.127	-0.341	-0.301	0.073	-0.506	-0.524	-0.074	0.141	0.268	-0.319	0.111667	-0.256333	0.0637934	0.297049	0.526637	12.3208	5.03299	19.4535	1	5	5	Q80Y19|A2AL19|A2AL18	MOUSE	109632	4.5	5372.1	53.05	Rho GTPase-activating protein 11A	5	5	600000000	4.50%
S4R248	Arhgap12	Rho GTPase-activating protein 12	0.217	0.268	0.165	0.001	0.024	-0.057	0.218	0.229	0.134	-0.0106667	0.193667	0.216667	0.0661781	0.922735	0.226865	0.779174	17.1548	18.9327	1	46	29	S4R248|Q8C0D4|S4R203|S4R221|B2RUJ8	MOUSE	90297.4	40.2	1366.1	380.95	Rho GTPase-activating protein 12	29	46	13500000000	40.20%
Q811M1	Arhgap15	Rho GTPase-activating protein 15	0.108	0.45	0.323	0.15	0.256	0.205	0.042	0.19	0.076	0.203667	0.102667	0.293667	0.0848115	0.264853	0.382934	18.0276	7.85014	16.1278	1	18	13	Q811M1|B1AW40|Q811M1-2|Q811M1-3|Q811M1-4	MOUSE	55737.6	26.6	1599.2	151	Rho GTPase-activating protein 15	13	18	4490000000	26.60%
Q3UIA2	Arhgap17	Rho GTPase-activating protein 17	0.194	0.187	0.198	0.077	0.179	0.164	0.127	0.059	0.026	0.14	0.0706667	0.193	0.0671739	0.284075	0.502033	13.7211	5.44916	18.6936	1	103	48	Q3UIA2|Q3UIA2-2|Q3UIA2-4|Q5SSM3|Q5SSM3-3|Q5SSM3-2	MOUSE	92656.9	62.2	440.1	706.91	Rho GTPase-activating protein 17	49	103	128000000000	62.20%
E9QAJ9	Arhgap17	Rho GTPase-activating protein 17	0.192	0.187	0.188	0.077	0.171	0.138	0.127	0.059	0.018	0.128667	0.068	0.189	0.069614	0.296293	0.523301	12.3983	5.0787	18.338	1	103	47	E9QAJ9|Q3UIA2-3	MOUSE	89380.4	64.3	440.2	691.87	Rho GTPase-activating protein 17	48	103	127000000000	64.30%
Q8K0Q5	Arhgap18	Rho GTPase-activating protein 18	0.196	0.281	0.302	0.074	0.171	0.212	0.114	0.1	0.036	0.152333	0.0833333	0.259667	0.0557847	0.286923	0.420088	13.2357	6.99754	22.9366	1	95	52	Q8K0Q5	MOUSE	75157.1	76.6	419.1	727.52	Rho GTPase-activating protein 18	52	95	165000000000	76.60%
B7ZCJ1	Arhgap21	Rho GTPase-activating protein 21	-0.04	-0.192	-0.206	-0.044	-0.092	-0.091	0.051	-0.113	-0.07	-0.0756667	-0.044	-0.146	0.136941	0.410916	0.703863	7.88793	2.74475	12.173	1	16	13	B7ZCJ1|B7ZCJ0|Q6DFV3|D6RDB5	MOUSE	218233	7.6	3628.1	145.57	Rho GTPase-activating protein 21	14	16	6140000000	7.60%
Q8BL80	Arhgap22	Rho GTPase-activating protein 22	0	0.107	-0.011	0.034	0.023	0.112	-0.02	0.074	-0.1	0.0563333	-0.0153333	0.032	0.692606	0.553473	0.904672	5.20512	0.774338	2.17089	1	70	41	Q8BL80|Q8BL80-2|D3Z1Y5|Q8BL80-3	MOUSE	78354.7	52.7	786.1	538.55	Rho GTPase-activating protein 22	41	70	40900000000	52.70%
B1AQY2	Arhgap23	Rho GTPase-activating protein 23	0.165	0.19	-0.062	0.083	0.083	0.196	0.055	0.111	0.035	0.120667	0.067	0.0976667	0.332503	0.306364	0.505984	11.7317	5.3746	6.45272	1	7	5	B1AQY2|Q69ZH9|F8VQ11|Q69ZH9-2	MOUSE	163525	2.8	3628.2	53.49	Rho GTPase-activating protein 23	5	7	2160000000	2.80%
Q8BYW1	Arhgap25	Rho GTPase-activating protein 25	0.199	0.297	0.287	0.15	0.299	0.331	0.037	0.012	-0.069	0.26	-0.00666667	0.261	0.0555583	0.264853	0.951683	20.0147	0.389126	23.4168	1	129	55	Q8BYW1|Q8BYW1-3|Q8BYW1-2	MOUSE	73723.7	78.2	381.1	753.86	Rho GTPase-activating protein 25	56	129	128000000000	78.20%
Q6ZQ82	Arhgap26	Rho GTPase-activating protein 26	0.039	0.173	0.143	-0.019	0.136	-0.087	0.092	0.056	0.06	0.01	0.0693333	0.118333	0.193425	0.948967	0.477368	0.484293	5.869	9.82118	1	7	5	Q6ZQ82|E9QAQ3	MOUSE	92810.6	5.1	5483.1	49.67	Rho GTPase-activating protein 26	5	7	3060000000	5.10%
A2AB59	Arhgap27	Rho GTPase-activating protein 27	0.162	0.235	0.052	-0.009	0.095	-0.143	0.084	0.171	0.189	-0.019	0.148	0.149667	0.159531	0.915341	0.255915	0.857049	12.8778	11.0741	1	23	15	A2AB59|A2AB59-2|A2AKN5	MOUSE	97674.4	20.2	2660.1	216.26	Rho GTPase-activating protein 27	15	23	8520000000	20.20%
E9QMX7	Arhgap30	Rho GTPase-activating protein 30	0.093	0.227	0.109	0.003	0.068	0.021	0.056	0.158	0.06	0.0306667	0.0913333	0.143	0.132817	0.750436	0.390989	2.6242	7.66824	12.4057	1	71	40	E9QMX7|Q640N3|Q640N3-2|Q80YF9	MOUSE	120470	41.5	754.1	550.55	Rho GTPase-activating protein 30	42	71	41500000000	41.50%
A6X8Z5	Arhgap31	Rho GTPase-activating protein 31	0.142	0.166	0.097	0.05	0.061	-0.033	0.096	0.155	0.131	0.026	0.127333	0.135	0.132621	0.796598	0.282177	2.08729	11.4488	12.4166	1	25	19	A6X8Z5	MOUSE	156643	14.1	754.2	232.31	Rho GTPase-activating protein 31	19	25	6760000000	14.10%
Q811P8	Arhgap32	Rho GTPase-activating protein 32	0.074	0.316	0.01	0.162	0.04	-0.145	-0.05	0.259	0.167	0.019	0.125333	0.133333	0.264562	0.928961	0.442675	0.716924	6.54999	7.88373	1	6	3	Q811P8|Q811P8-2	MOUSE	231598	2.2	754.3	34.42	Rho GTPase-activating protein 32	3	6	2110000000	2.20%
Q91YM2	Arhgap35	Rho GTPase-activating protein 35	0.028	0.078	0.187	0.015	0.106	0.2	-0.047	0.024	-0.058	0.107	-0.027	0.0976667	0.289666	0.439737	0.788372	7.23611	1.85022	7.28981	1	10	8	Q91YM2	MOUSE	171930	4.3	4782.1	79.25	Rho GTPase-activating protein 35	8	10	2030000000	4.30%
Q80Z68	Arhgap4	Protein Arhgap4	0.208	0.149	0.1	0.097	0.039	-0.014	0.137	0.124	0.056	0.0406667	0.105667	0.152333	0.119096	0.714101	0.334575	3.08446	9.19936	13.1711	1	53	36	Q80Z68|B1AUY2|E9PYS6|B1AUY3|B1AUX5|Q3TE27|E9Q4R3	MOUSE	107362	46.7	865.1	510.8	Protein Arhgap4	36	53	20700000000	46.70%
E9PYT0	Arhgap5	Rho GTPase-activating protein 5	0.155	0.038	0.15	0.132	0.081	0.135	-0.005	-0.008	-0.088	0.116	-0.0336667	0.114333	0.188955	0.296293	0.734377	12.3876	2.40277	9.98188	1	17	15	E9PYT0|P97393	MOUSE	173952	10.2	3198.1	174.95	Rho GTPase-activating protein 5	15	17	2710000000	10.20%
O54834	Arhgap6	Rho GTPase-activating protein 6	0.01	-0.16	-0.081	-0.094	0.035	-0.006	-0.016	-0.187	-0.121	-0.0216667	-0.108	-0.077	0.418569	0.854801	0.394452	1.47756	7.54068	5.09676	1	11	11	O54834|O54834-3|O54834-4|O54834-2|G3UZI7|A2ALX7|A2ALX6	MOUSE	109641	16	3663.1	142.91	Rho GTPase-activating protein 6	11	11	1300000000	16.00%
Q8QZW8	Arhgap9	Protein Arhgap9	-0.089	0.151	0.156	0.06	0.129	0.134	-0.211	0.016	0.015	0.107667	-0.06	0.0726667	0.444205	0.317287	0.613636	11.174	3.80971	4.74308	1	44	26	Q8QZW8	MOUSE	53511.8	48.2	1599.1	342.5	Protein Arhgap9	26	44	50600000000	48.20%
Q99PT1	Arhgdia	Rho GDP-dissociation inhibitor 1	0.32	0.285	0.2	0.106	0.129	0.222	0.19	0.107	0.004	0.152333	0.100333	0.268333	0.0557847	0.283232	0.44437	14.3151	6.50139	22.9524	1	152	35	Q99PT1	MOUSE	23464	97.5	909.1	494.87	Rho GDP-dissociation inhibitor 1	35	152	1550000000000	97.50%
Q61599	Arhgdib	Rho GDP-dissociation inhibitor 2	0.299	0.266	0.202	0.082	0.215	0.144	0.188	0.038	0.056	0.147	0.094	0.255667	0.0558003	0.296456	0.406302	12.3478	7.24874	22.5676	1	91	17	Q61599	MOUSE	22907.5	86.5	2071.1	278.65	Rho GDP-dissociation inhibitor 2	17	91	658000000000	86.50%
E9PUF7	Arhgef1	Rho guanine nucleotide exchange factor 1	0.004	0.114	0.012	0.031	0.016	-0.077	-0.017	0.075	0.113	-0.01	0.057	0.0433333	0.58561	0.929853	0.600259	0.702187	3.99338	3.14015	1	133	62	E9PUF7|Q61210-5|Q61210|Q61210-2|Q61210-4|Q61210-3	MOUSE	109319	61.8	254.1	900.33	Rho guanine nucleotide exchange factor 1	62	133	108000000000	61.80%
A2AWP8-5	Arhgef10l	Isoform 5 of Rho guanine nucleotide exchange factor 10-like protein	-0.016	-0.057	-0.007	0.039	-0.058	0.064	-0.094	0.029	-0.014	0.015	-0.0263333	-0.0266667	0.727828	0.897171	0.811625	1.03595	1.62981	1.8818	1	65	38	A2AWP8-5	MOUSE	109228	45	681.2	561.59	Isoform 5 of Rho guanine nucleotide exchange factor 10-like protein	38	65	29500000000	45.00%
A2AWP8	Arhgef10l	Rho guanine nucleotide exchange factor 10-like protein	-0.024	-0.048	-0.004	0.044	-0.059	0.072	-0.114	0.029	-0.034	0.019	-0.0396667	-0.0253333	0.741333	0.870215	0.730945	1.30889	2.43615	1.76895	1	69	38	A2AWP8|A2AWP8-4|A2AWP8-2|A2AWP8-3|A2AWP6	MOUSE	141639	34.9	681.1	580.43	Rho guanine nucleotide exchange factor 10-like protein	38	69	31800000000	34.90%
Q68FM7	Arhgef11	Protein Arhgef11	-0.039	-0.122	0.101	-0.05	-0.033	0.121	0.002	-0.073	-0.041	0.0126667	-0.0373333	-0.02	0.852623	0.922144	0.712214	0.787292	2.64758	0.96989	1	34	29	Q68FM7|D6RGQ8	MOUSE	172770	18.1	1880.1	302	Protein Arhgef11	29	34	19100000000	18.10%
F8VQN6	Arhgef12	Rho guanine nucleotide exchange factor 12	-0.04	0.091	0.12	0.009	0.084	0.149	-0.067	0.016	-0.073	0.0806667	-0.0413333	0.057	0.511635	0.493361	0.676572	6.23319	3.02597	3.93551	1	29	23	F8VQN6|Q8R4H2	MOUSE	173672	15.6	2128.1	271.39	Rho guanine nucleotide exchange factor 12	23	29	10300000000	15.60%
Q80U35	Arhgef17	Rho guanine nucleotide exchange factor 17	-0.055	-0.107	-0.059	0.159	0.467	0.669	-0.341	-0.53	-0.975	0.431667	-0.615333	-0.0736667	0.340429	0.283232	0.213419	14.5812	19.6331	6.30604	1	7	5	Q80U35|Q80U35-2	MOUSE	223892	2.3	5454.1	50.62	Rho guanine nucleotide exchange factor 17	5	7	3780000000	2.30%
Q6P9R4	Arhgef18	Rho guanine nucleotide exchange factor 18	-0.021	-0.152	-0.09	-0.058	-0.076	-0.241	-0.028	-0.146	0.116	-0.125	-0.0193333	-0.0876667	0.325173	0.335912	0.902737	10.2923	0.795157	6.57703	1	5	4	Q6P9R4|Q6P9R4-2	MOUSE	114962	3.2	6467.1	24.67	Rho guanine nucleotide exchange factor 18	4	5	2480000000	3.20%
Q60875	Arhgef2	Rho guanine nucleotide exchange factor 2	0.028	0.15	0.004	-0.065	-0.051	-0.223	0.038	0.172	0.205	-0.113	0.138333	0.0606667	0.473397	0.354401	0.295813	9.55481	10.6891	4.3732	1	129	65	Q60875|H3BJ40|H3BJ45|Q60875-4|Q60875-5|H3BKH9|H3BJX8|H3BJU7|Q60875-3|Q60875-2	MOUSE	112885	70.5	217.1	943.3	Rho guanine nucleotide exchange factor 2	65	129	112000000000	70.50%
E9PYK8	Arhgef4	Rho guanine nucleotide exchange factor 4	-0.195	0.606	0.288	-0.01	-0.032	-0.134	-0.19	0.58	0.472	-0.0586667	0.287333	0.233	0.393883	0.571176	0.359103	4.9554	8.4229	5.4473	1	3	2	E9PYK8	MOUSE	209829	0.6	7219.1	14.18	Rho guanine nucleotide exchange factor 4	2	3	905000000	0.60%
S4R189	Arhgef40	Rho guanine nucleotide exchange factor 40	-0.146	-0.026	-0.092	0.02	0.112	0.274	-0.171	-0.134	-0.369	0.135333	-0.224667	-0.088	0.313324	0.40664	0.228128	8.01401	15.7274	6.81279	1	2	2	S4R189|Q3UPH7|Q3UPH7-2|Q3UPH7-6|Q3UPH7-3|S4R2U9	MOUSE	167940	1	6807.1	18.86	Rho guanine nucleotide exchange factor 40	2	2	70100000	1.00%
F6WMJ3	Arhgef6	Rho guanine nucleotide exchange factor 6	0.116	0.166	0.193	0.063	0.119	0.203	0.01	0.04	-0.026	0.128333	0.008	0.158333	0.100359	0.327185	0.938773	10.7056	0.489963	14.5915	1	62	33	F6WMJ3|Q8K4I3|A2AFJ8	MOUSE	91236.4	44.5	423.3	490.26	Rho guanine nucleotide exchange factor 6	33	62	42000000000	44.50%
Q9ES28-8	Arhgef7	Isoform H of Rho guanine nucleotide exchange factor 7	0.145	0.128	0.007	0.008	0.034	-0.08	0.11	0.06	0.081	-0.0126667	0.0836667	0.0933333	0.279708	0.914713	0.410544	0.874914	7.17687	7.5241	1	90	46	Q9ES28-8|D3Z0V2	MOUSE	80208.2	67.9	423.2	691.75	Isoform H of Rho guanine nucleotide exchange factor 7	46	90	66700000000	67.90%
Q9ES28-2	Arhgef7	Isoform A of Rho guanine nucleotide exchange factor 7	0.146	0.127	-0.001	-0.001	0.026	-0.08	0.12	0.064	0.081	-0.0183333	0.0883333	0.0906667	0.295953	0.868778	0.392339	1.33111	7.63532	7.14937	1	97	49	Q9ES28-2|Q9ES28-4|Q9ES28|Q9ES28-7|Q9ES28-3|Q9ES28-5|Q9ES28-6	MOUSE	91129.8	62.5	423.1	723.18	Isoform A of Rho guanine nucleotide exchange factor 7	49	97	67900000000	62.50%
E9QAQ7	Arid1a	AT-rich interactive domain-containing protein 1A	-0.058	-0.17	-0.098	0.014	-0.063	-0.031	-0.073	-0.107	-0.151	-0.0266667	-0.110333	-0.108667	0.21899	0.792005	0.327516	2.13251	9.46447	9.04782	1	65	45	E9QAQ7|A2BH40|A2BH40-3|A2BH40-2|A2BH40-4	MOUSE	243582	24.8	555.1	633.7	AT-rich interactive domain-containing protein 1A	45	65	111000000000	24.80%
E9Q4N7	Arid1b	Protein Arid1b	-0.107	-0.139	-0.07	0.023	0.012	0.072	-0.119	-0.134	-0.132	0.0356667	-0.128333	-0.105333	0.210693	0.703352	0.270786	3.1879	11.9887	9.2914	1	41	31	E9Q4N7|E9Q6R4|E9Q4N6	MOUSE	238818	15.6	555.2	392.57	Protein Arid1b	31	41	17500000000	15.60%
E9Q7E2	Arid2	Protein Arid2	-0.221	-0.205	-0.269	-0.091	-0.155	-0.117	-0.106	-0.109	-0.107	-0.121	-0.107333	-0.231667	0.0576898	0.296293	0.317248	12.3998	9.86619	21.5419	1	29	25	E9Q7E2|Q9D982	MOUSE	197639	17.7	1593.1	342.82	Protein Arid2	25	29	8810000000	17.70%
Q62431	Arid3a	AT-rich interactive domain-containing protein 3A	0.291	0.007	0.051	-0.012	0.103	0.251	0.26	-0.156	-0.216	0.114	-0.0373333	0.116333	0.291258	0.49882	0.850344	6.12319	1.25899	7.24028	1	5	4	Q62431	MOUSE	64228.7	9.4	5327.1	54.83	AT-rich interactive domain-containing protein 3A	4	5	167000000	9.40%
F8VPQ2	Arid4a	Protein Arid4a	-0.198	-0.206	-0.078	-0.058	-0.07	0.043	-0.169	-0.186	-0.155	-0.0283333	-0.17	-0.160667	0.103173	0.785606	0.227196	2.21402	15.8409	14.3178	1	30	24	F8VPQ2	MOUSE	143080	18.8	1930.1	295.57	Protein Arid4a	24	30	8810000000	18.80%
A2CG63	Arid4b	AT-rich interactive domain-containing protein 4B	-0.13	-0.396	-0.138	-0.042	-0.109	0.092	-0.099	-0.279	-0.288	-0.0196667	-0.222	-0.221333	0.0824435	0.896519	0.22658	1.05201	17.4104	16.3681	1	12	10	A2CG63|A2CG63-2|Z4YL44	MOUSE	148781	7.8	4143.1	112.98	AT-rich interactive domain-containing protein 4B	10	12	2210000000	7.80%
Q8BM75	Arid5b	AT-rich interactive domain-containing protein 5B	-0.011	0.04	0.118	0.032	0.066	0.117	-0.122	-0.016	0.027	0.0716667	-0.037	0.049	0.568002	0.472871	0.743449	6.64218	2.30335	3.3314	1	8	7	Q8BM75|Q8BM75-2	MOUSE	132976	4.5	5163.1	61.16	AT-rich interactive domain-containing protein 5B	7	8	1250000000	4.50%
Q9Z1K5	Arih1	E3 ubiquitin-protein ligase ARIH1	0.13	0.264	0.094	0.042	0.055	-0.034	0.142	0.19	0.138	0.021	0.156667	0.162667	0.119042	0.838365	0.240184	1.6465	14.5232	13.1784	1	30	19	Q9Z1K5|H9KV21|H7BWY7	MOUSE	65841.3	35.3	1960.1	291.62	E3 ubiquitin-protein ligase ARIH1	19	30	21200000000	35.30%
Q9Z1K6	Arih2	E3 ubiquitin-protein ligase ARIH2	0.168	0.331	0.204	0.089	0.047	0.176	0.071	0.224	0.089	0.104	0.128	0.234333	0.064297	0.37339	0.305745	9.03028	10.2838	19.2836	1	12	10	Q9Z1K6	MOUSE	59293.3	25.4	3609.1	146.56	E3 ubiquitin-protein ligase ARIH2	10	12	1950000000	25.40%
P61211	Arl1	ADP-ribosylation factor-like protein 1	-0.035	0.069	-0.073	0.023	-0.104	-0.325	-0.041	0.265	0.242	-0.135333	0.155333	-0.013	0.883583	0.500523	0.323077	6.09128	9.62767	0.744647	1	13	7	P61211	MOUSE	20525.3	62.9	4047.1	118.73	ADP-ribosylation factor-like protein 1	7	13	6750000000	62.90%
Q6P3A9	Arl11	ADP-ribosylation factor-like protein 11	0.223	0.219	0.17	0.185	-0.083	-0.163	0.002	0.289	0.139	-0.0203333	0.143333	0.204	0.0637934	0.923126	0.402968	0.772448	7.352	19.4337	1	10	7	Q6P3A9	MOUSE	19325.9	45.4	4833.1	76.7	ADP-ribosylation factor-like protein 11	7	10	10900000000	45.40%
Q8BIX3	Arl14ep	ARL14 effector protein	0.031	-0.116	0.065	0.074	0.065	0.112	-0.026	-0.173	-0.129	0.0836667	-0.109333	-0.00666667	0.945038	0.37962	0.362462	8.76315	8.3155	0.350201	1	13	11	Q8BIX3|Q8BIX3-2	MOUSE	31980	39.4	3829.1	132.43	ARL14 effector protein	11	13	4440000000	39.40%
Q8BGR6	Arl15	ADP-ribosylation factor-like protein 15	-0.273	-0.437	-0.23	-0.137	-0.07	-0.06	-0.104	-0.362	-0.199	-0.089	-0.221667	-0.313333	0.0555583	0.374897	0.247484	8.99813	13.5644	23.4078	1	7	6	Q8BGR6	MOUSE	23304.1	31.3	4876.1	74.33	ADP-ribosylation factor-like protein 15	6	7	8900000000	31.30%
Q9D0J4	Arl2	ADP-ribosylation factor-like protein 2	0.113	0.292	0.164	0.117	0.031	-0.21	-0.075	0.305	0.303	-0.0206667	0.177667	0.189667	0.0968421	0.919486	0.30934	0.809583	10.1586	14.955	1	17	11	Q9D0J4	MOUSE	21034.7	72.8	2968.1	191.68	ADP-ribosylation factor-like protein 2	11	17	5690000000	72.80%
Q9WUL7	Arl3	ADP-ribosylation factor-like protein 3	0.209	0.236	0.169	0.055	0.114	0.187	0.142	0.131	-0.022	0.118667	0.0836667	0.204667	0.0655068	0.345886	0.458876	9.95971	6.24204	19.0293	1	21	13	Q9WUL7	MOUSE	20657.3	87.3	3065.1	184.81	ADP-ribosylation factor-like protein 3	13	21	14000000000	87.30%
P61208	Arl4c	ADP-ribosylation factor-like protein 4C	-0.138	-0.117	-0.116	-0.015	0.033	-0.031	-0.082	-0.19	-0.065	-0.00433333	-0.112333	-0.123667	0.144892	0.968375	0.332416	0.313812	9.27832	11.7465	1	6	6	P61208	MOUSE	21657.8	53.6	4609.1	87.38	ADP-ribosylation factor-like protein 4C	6	6	1900000000	53.60%
O88848-2	Arl6	Isoform 2 of ADP-ribosylation factor-like protein 6	-0.096	-0.026	0.154	0.033	-0.087	-0.192	-0.125	0.153	0.235	-0.082	0.0876667	0.0106667	0.924666	0.593264	0.601832	4.65104	3.95865	0.484148	1	6	6	O88848-2|O88848	MOUSE	22006	37.8	4914.1	72.55	Isoform 2 of ADP-ribosylation factor-like protein 6	6	6	797000000	37.80%
Q9JKW0	Arl6ip1	ADP-ribosylation factor-like protein 6-interacting protein 1	-0.08	-0.349	-0.728	-0.086	-0.362	-0.721	-0.113	-0.016	0.02	-0.389667	-0.0363333	-0.385667	0.136721	0.333545	0.739304	10.4552	2.34471	12.1886	1	20	10	Q9JKW0	MOUSE	23607.6	39.4	4119.1	114.04	ADP-ribosylation factor-like protein 6-interacting protein 1	10	20	15000000000	39.40%
Q9JM93	Arl6ip4	ADP-ribosylation factor-like protein 6-interacting protein 4	0.11	-0.129	0.072	-0.067	-0.015	0.266	0.137	-0.038	-0.226	0.0613333	-0.0423333	0.0176667	0.862166	0.727819	0.830768	2.90852	1.44364	0.889934	1	5	4	Q9JM93|D3YWC2	MOUSE	25581.4	17.9	5135.1	62.46	ADP-ribosylation factor-like protein 6-interacting protein 4	4	5	771000000	17.90%
Q8R5J9	Arl6ip5	PRA1 family protein 3	-0.079	-0.139	-0.055	-0.044	-0.025	-0.348	-0.03	0.005	0.277	-0.139	0.084	-0.091	0.269232	0.394496	0.559904	8.33319	4.55352	7.75918	1	24	11	Q8R5J9	MOUSE	21557.3	37.2	3635.1	145.28	PRA1 family protein 3	11	24	25800000000	37.20%
Q8BH07	Arl6ip6	ADP-ribosylation factor-like protein 6-interacting protein 6	0.004	-0.382	-0.027	-0.178	-0.3	-0.131	-0.09	-0.078	-0.083	-0.203	-0.0836667	-0.135	0.28745	0.27191	0.400688	16.1122	7.39376	7.34571	1	4	4	Q8BH07	MOUSE	25193.5	8.8	5794.1	40.08	ADP-ribosylation factor-like protein 6-interacting protein 6	4	4	925000000	8.80%
Q8VEH3	Arl8a	ADP-ribosylation factor-like protein 8A	-0.103	0.271	0.205	0.065	0.005	-0.127	-0.216	0.331	0.323	-0.019	0.146	0.124333	0.335945	0.896519	0.473752	1.05195	5.97383	6.38439	1	47	14	Q8VEH3	MOUSE	21617.7	59.6	2082.2	247.01	ADP-ribosylation factor-like protein 8A	14	47	107000000000	59.60%
Q9CQW2	Arl8b	ADP-ribosylation factor-like protein 8B	-0.124	0.223	0.13	0.026	0.039	-0.14	-0.191	0.24	0.317	-0.025	0.122	0.0763333	0.547478	0.838365	0.557487	1.64726	4.58864	3.54339	1	52	16	Q9CQW2	MOUSE	21766.9	62.3	2082.1	277.05	ADP-ribosylation factor-like protein 8B	16	52	156000000000	62.30%
Q9D7A8	Armc1	Armadillo repeat-containing protein 1	-0.119	-0.069	0.052	-0.03	-0.155	0.079	-0.062	0.127	-0.061	-0.0353333	0.00133333	-0.0453333	0.616339	0.833794	0.991497	1.69593	0.0693977	2.83834	1	18	13	Q9D7A8	MOUSE	31474.2	67	3199.1	174.94	Armadillo repeat-containing protein 1	13	18	8690000000	67.00%
Q9D0L7	Armc10	Armadillo repeat-containing protein 10	-0.187	-0.253	-0.038	-0.223	0.057	-0.025	0.054	-0.252	0.055	-0.0636667	-0.0476667	-0.159333	0.152018	0.701827	0.726144	3.20123	2.4882	11.3821	1	22	11	Q9D0L7|Q9D0L7-2|D3Z5T2	MOUSE	33652.2	38.5	3424.1	158.73	Armadillo repeat-containing protein 10	11	22	10500000000	38.50%
Q3URY6	Armc2	Armadillo repeat-containing protein 2	-0.293	-0.397	-0.328	0.008	0.205	0.761	-0.306	-0.598	-1.092	0.324667	-0.665333	-0.339333	0.0555583	0.398981	0.226865	8.19844	16.8607	28.184	1	3	3	Q3URY6	MOUSE	96507.9	3.7	7148.1	14.91	Armadillo repeat-containing protein 2	3	3	999000000	3.70%
Q8BNU0	Armc6	Armadillo repeat-containing protein 6	0.143	0.109	0.048	0.015	0.048	-0.033	0.13	0.054	0.092	0.01	0.092	0.1	0.24039	0.929044	0.391543	0.714187	7.65704	8.4624	1	20	12	Q8BNU0|Q8BNU0-2	MOUSE	51595.2	35	2973.1	191.28	Armadillo repeat-containing protein 6	12	20	7070000000	35.00%
Q3UJZ3	Armc7	Armadillo repeat-containing protein 7	0.194	0.222	0.132	0.104	0.15	0.183	0.086	0.078	-0.046	0.145667	0.0393333	0.182667	0.08017	0.283232	0.708203	14.3741	2.69118	16.6675	1	4	4	Q3UJZ3	MOUSE	21923.5	31.3	5002.1	69.01	Armadillo repeat-containing protein 7	4	4	650000000	31.30%
G3X920	Armc8	Armadillo repeat containing 8, isoform CRA_b	0.048	0.134	0.083	0.073	-0.001	-0.165	0.042	0.089	0.166	-0.031	0.099	0.0883333	0.286232	0.845094	0.391189	1.5716	7.66459	7.37486	1	29	17	G3X920|Q9DBR3|Q9DBR3-2|Q9DBR3-3	MOUSE	76541.9	26.3	2691.1	213.69	Armadillo repeat containing 8, isoform CRA_b	17	29	9720000000	26.30%
Q8BHS6	Armcx3	Armadillo repeat-containing X-linked protein 3	-0.123	-0.031	0.129	-0.098	0.05	-0.161	0.069	-0.097	0.192	-0.0696667	0.0546667	-0.00833333	0.943861	0.611924	0.734909	4.4055	2.39689	0.359876	1	9	7	Q8BHS6	MOUSE	42961.3	20	4607.1	87.63	Armadillo repeat-containing X-linked protein 3	7	9	1510000000	20.00%
P53762	Arnt	Aryl hydrocarbon receptor nuclear translocator	0.142	0.109	0.236	0.094	0.052	0.2	-0.116	0.123	0.012	0.115333	0.00633333	0.162333	0.106355	0.351289	0.967653	9.67969	0.25971	14.0463	1	5	5	P53762|Q3ULM2|Q8CEC2|P53762-2|E9QLT6	MOUSE	87817.2	6.8	5106.1	63.45	Aryl hydrocarbon receptor nuclear translocator	5	5	1470000000	6.80%
Q61324-2	Arnt2	Isoform 2 of Aryl hydrocarbon receptor nuclear translocator 2	0.306	0.043	0.34	0.084	-0.043	0.325	-0.065	-0.146	0.012	0.122	-0.0663333	0.229667	0.090254	0.55497	0.58329	5.18623	4.23747	15.5319	1	3	3	Q61324-2	MOUSE	77449.4	5.4	6405.1	25.65	Isoform 2 of Aryl hydrocarbon receptor nuclear translocator 2	3	3	1520000000	5.40%
Q9R0Q6	Arpc1a	Actin-related protein 2/3 complex subunit 1A	-0.036	-0.05	0.069	-0.004	0.049	0.096	-0.067	-0.089	0.003	0.047	-0.051	-0.00566667	0.948329	0.657113	0.614748	3.80629	3.79385	0.330263	1	39	21	Q9R0Q6	MOUSE	42196.1	52.7	994.2	237.81	Actin-related protein 2/3 complex subunit 1A	21	39	51300000000	52.70%
Q9WV32	Arpc1b	Actin-related protein 2/3 complex subunit 1B	0.023	-0.001	0.049	-0.009	0.052	0.076	0.015	-0.056	-0.015	0.0396667	-0.0186667	0.0236667	0.75906	0.686899	0.855651	3.38368	1.21203	1.6256	1	150	29	Q9WV32	MOUSE	41861.9	74.1	994.1	465.04	Actin-related protein 2/3 complex subunit 1B	29	150	945000000000	74.10%
Q9CVB6	Arpc2	Actin-related protein 2/3 complex subunit 2	0.018	0.059	0.121	0.043	-0.006	0.065	-0.04	0.101	0.039	0.034	0.0333333	0.066	0.423031	0.727692	0.773182	2.91004	2.00333	5.03259	1	240	43	Q9CVB6|D3YXG6	MOUSE	34470.6	90.6	473.1	681.85	Actin-related protein 2/3 complex subunit 2	43	240	1250000000000	90.60%
Q9JM76	Arpc3	Actin-related protein 2/3 complex subunit 3	0.062	0.105	0.078	0.042	0.032	0.078	0.039	0.076	0.011	0.0506667	0.042	0.0816667	0.29681	0.574074	0.670287	4.91619	3.09048	7.1253	1	119	22	Q9JM76|H7BWZ3|D3Z2F8|D3Z2F7	MOUSE	20752.5	81.4	1649.1	335.64	Actin-related protein 2/3 complex subunit 3	22	119	659000000000	81.40%
P59999	Arpc4	Actin-related protein 2/3 complex subunit 4	0.059	0.147	0.182	0.058	-0.024	-0.09	-0.013	0.174	0.233	-0.0186667	0.131333	0.129333	0.16195	0.88825	0.362462	1.12912	8.31495	10.9678	1	106	20	P59999|E9PWA7	MOUSE	19780.8	86.3	1628.1	338.93	Actin-related protein 2/3 complex subunit 4	20	106	544000000000	86.30%
Q9CPW4	Arpc5	Actin-related protein 2/3 complex subunit 5	0.098	0.033	0.105	-0.01	0.051	0.115	0.042	-0.018	-0.063	0.052	-0.013	0.0786667	0.318537	0.649897	0.905252	3.90193	0.767909	6.70817	1	110	17	Q9CPW4|Q3UA72|E9Q2K4	MOUSE	16345.1	88	2097.1	275.22	Actin-related protein 2/3 complex subunit 5	17	110	816000000000	88.00%
A3KGQ6	Arpc5l	Actin-related protein 2/3 complex subunit 5	0.034	-0.05	-0.047	-0.052	-0.027	-0.019	0.057	-0.052	-0.031	-0.0326667	-0.00866667	-0.021	0.788958	0.72178	0.935936	2.97806	0.512701	1.40583	1	42	15	A3KGQ6|Q9D898	MOUSE	17166.2	84.3	2327.1	249.67	Actin-related protein 2/3 complex subunit 5	15	42	58900000000	84.30%
Q9D0A3	Arpin	Arpin	0.079	0.014	0.224	0.038	0.053	0.342	0.117	-0.083	-0.109	0.144333	-0.025	0.105667	0.296954	0.36755	0.844007	9.15203	1.32566	7.12007	1	13	9	Q9D0A3	MOUSE	25306.9	41.1	3951.1	124.96	Arpin	9	13	10400000000	41.10%
P56212	Arpp19	cAMP-regulated phosphoprotein 19	0.425	0.233	0.07	0.052	-0.011	-0.203	0.246	0.247	0.261	-0.054	0.251333	0.242667	0.136286	0.726494	0.200439	2.92846	22.6572	12.2293	1	20	9	P56212|E9Q827|P56212-2|E9Q4B9|E9PXD7	MOUSE	12292.7	74.1	4000.1	121.46	cAMP-regulated phosphoprotein 19	9	20	19200000000	74.10%
Q8BWG8-2	Arrb1	Isoform 1B of Beta-arrestin-1	0.227	0.242	0.206	0.097	0.111	0.197	0.125	0.085	-0.009	0.135	0.067	0.225	0.0583838	0.286921	0.543151	13.3095	4.79569	21.3205	1	67	29	Q8BWG8-2|J3QNU6|Q9EQP6|P20443|J3QNF6	MOUSE	46671.3	72.6	1096.1	438.63	Isoform 1B of Beta-arrestin-1	31	67	47700000000	72.60%
Q8BWG8	Arrb1	Beta-arrestin-1	0.224	0.218	0.205	0.083	0.084	0.222	0.125	0.07	-0.009	0.129667	0.062	0.215667	0.0600548	0.299706	0.581602	12.1906	4.25754	20.6957	1	63	28	Q8BWG8	MOUSE	47428.1	73.2	1096.2	416.34	Beta-arrestin-1	28	63	46000000000	73.20%
Q91YI4-2	Arrb2	Isoform 2 of Beta-arrestin-2	0.195	0.246	0.139	0.084	0.022	-0.088	0.1	0.223	0.155	0.006	0.159333	0.193333	0.0786109	0.967371	0.255915	0.323148	12.8966	16.864	1	68	33	Q91YI4-2|Q91YI4|Q5F2D9	MOUSE	48067.1	73.6	896.1	501.19	Isoform 2 of Beta-arrestin-2	33	68	79000000000	73.60%
Q99KN1	Arrdc1	Arrestin domain-containing protein 1	-0.017	0.063	0.091	-0.013	-0.023	-0.211	-0.009	-0.045	0.112	-0.0823333	0.0193333	0.0456667	0.57457	0.487637	0.866873	6.33533	1.10583	3.26706	1	6	6	Q99KN1|Q99KN1-2|D6RDR8	MOUSE	46728.3	14	5125.1	62.88	Arrestin domain-containing protein 1	6	6	1070000000	14.00%
P50428	Arsa	Arylsulfatase A	-0.571	-0.332	-0.365	-0.065	-0.038	0.251	-0.506	-0.412	-0.632	0.0493333	-0.516667	-0.422667	0.0555583	0.763322	0.119685	2.48466	29.518	28.94	1	27	13	P50428	MOUSE	54545.9	36.1	3008.1	188.59	Arylsulfatase A	13	27	31600000000	36.10%
P50429	Arsb	Arylsulfatase B	-0.363	-0.444	-0.337	0.115	-0.051	-0.011	-0.407	-0.328	-0.373	0.0176667	-0.369333	-0.381333	0.053937	0.893839	0.123069	1.08326	28.8255	30.8642	1	62	25	P50429|P50429-2	MOUSE	60216.5	38	1594.1	342.7	Arylsulfatase B	25	62	66000000000	38.00%
Q3TYD4	Arsg	Arylsulfatase G	-0.387	-0.32	-0.257	-0.057	0.097	0.25	-0.379	-0.424	-0.543	0.0966667	-0.448667	-0.321333	0.0555583	0.624191	0.119412	4.22792	30.1162	25.5993	1	4	4	Q3TYD4|Q3TYD4-2	MOUSE	58060.5	6.2	5793.1	40.08	Arylsulfatase G	4	4	337000000	6.20%
Q9D2L1	Arsk	Arylsulfatase K	-0.484	-0.293	-0.291	0.023	-0.127	0.072	-0.522	-0.251	-0.382	-0.0106667	-0.385	-0.356	0.0555583	0.941565	0.202955	0.571106	21.1659	27.6914	1	15	11	Q9D2L1	MOUSE	63084.9	17.3	3846.1	131.51	Arylsulfatase K	11	15	7220000000	17.30%
Q91WU5	As3mt	Arsenite methyltransferase	0.336	0.458	0.381	0.236	0.234	0.408	0.109	0.196	-0.036	0.292667	0.0896667	0.391667	0.0555583	0.264853	0.518508	23.2799	5.15216	30.5617	1	21	17	Q91WU5	MOUSE	42477.5	48.1	2738.1	210.05	Arsenite methyltransferase	17	21	7350000000	48.10%
Q9WV54	Asah1	Acid ceramidase	-0.362	-0.27	-0.182	0.005	-0.012	0.165	-0.382	-0.171	-0.364	0.0526667	-0.305667	-0.271333	0.0616002	0.651432	0.200439	3.88227	22.105	20.1075	1	136	31	Q9WV54	MOUSE	45068.1	53	1012.1	461.31	Acid ceramidase	31	136	339000000000	53.00%
Q9JHE3	Asah2	Neutral ceramidase	-0.347	-0.207	-0.096	0.027	-0.065	0.05	-0.24	-0.157	-0.19	0.004	-0.195667	-0.216667	0.108698	0.973614	0.226865	0.261681	17.1475	13.8926	1	14	6	Q9JHE3	MOUSE	83963.9	8.9	4737.1	81.66	Neutral ceramidase	6	14	27700000000	8.90%
Q9QWY8-4	Asap1	Isoform 4 of Arf-GAP with SH3 domain, ANK repeat and PH domain-containing protein 1	0.159	0.197	0.089	0.105	0.156	0.193	0.079	0.013	-0.118	0.151333	-0.00866667	0.148333	0.121706	0.283232	0.947678	14.584	0.416944	12.9806	1	73	45	Q9QWY8-4|E9QMJ1|Q9QWY8|E9QN63|H3BJY2|Q9QWY8-3|H3BL41|H3BKD4|Q9QWY8-2|E9QMI7|H3BKE6|E9PX52|Q7SIG6|D3YX85|Q7SIG6-2	MOUSE	126814	36.3	763.1	546.87	Isoform 4 of Arf-GAP with SH3 domain, ANK repeat and PH domain-containing protein 1	46	73	46600000000	36.30%
Q9D8Z1	Ascc1	Activating signal cointegrator 1 complex subunit 1	0.093	0.139	0.156	0.025	-0.019	-0.202	0.024	0.165	0.307	-0.0653333	0.165333	0.129333	0.140746	0.632115	0.350616	4.11501	8.67979	11.9749	1	21	13	Q9D8Z1	MOUSE	41564.3	33.4	3616.1	146.35	Activating signal cointegrator 1 complex subunit 1	13	21	5450000000	33.40%
Q91WR3	Ascc2	Activating signal cointegrator 1 complex subunit 2	0.151	0.145	0.093	-0.029	-0.053	-0.202	0.135	0.222	0.287	-0.0946667	0.214667	0.129667	0.137356	0.42261	0.226865	7.6429	16.4022	12.1515	1	20	16	Q91WR3|Q91WR3-2	MOUSE	86278.7	23.2	2896.1	197.55	Activating signal cointegrator 1 complex subunit 2	16	20	5760000000	23.20%
Q91WR3-3	Ascc2	Isoform 3 of Activating signal cointegrator 1 complex subunit 2	0.151	0.137	0.078	-0.061	-0.042	-0.216	0.145	0.205	0.292	-0.106333	0.214	0.122	0.157584	0.37923	0.226865	8.79219	16.5992	11.1499	1	19	15	Q91WR3-3	MOUSE	88681.3	22.2	2896.2	190.4	Isoform 3 of Activating signal cointegrator 1 complex subunit 2	15	19	4670000000	22.20%
E9PZJ8	Ascc3	Activating signal cointegrator 1 complex subunit 3	0.142	0.125	0.045	0.049	-0.057	-0.199	0.09	0.208	0.261	-0.069	0.186333	0.104	0.219623	0.673109	0.243324	3.58456	14.1027	9.02461	1	67	50	E9PZJ8|E9PZJ8-2	MOUSE	252150	23.2	576.1	624.19	Activating signal cointegrator 1 complex subunit 3	50	67	35400000000	23.20%
Q9CQE6	Asf1a	Histone chaperone ASF1A	-0.249	-0.169	-0.244	-0.091	-0.184	-0.283	-0.186	-0.13	-0.071	-0.186	-0.129	-0.220667	0.0605296	0.292523	0.302698	12.8723	10.3733	20.5474	1	3	2	Q9CQE6	MOUSE	23113.4	16.6	6175.1	30.24	Histone chaperone ASF1A	2	3	1530000000	16.60%
Q9DAP7	Asf1b	Histone chaperone ASF1B	0.007	-0.398	-0.514	-0.169	-0.329	-0.756	0.204	-0.13	0.346	-0.418	0.14	-0.301667	0.120506	0.284075	0.519407	13.5561	5.13372	13.0646	1	5	4	Q9DAP7	MOUSE	22749.1	49	4774.1	79.62	Histone chaperone ASF1B	4	5	1770000000	49.00%
Q91X20	Ash2l	Set1/Ash2 histone methyltransferase complex subunit ASH2	-0.128	-0.139	-0.145	-0.008	-0.05	-0.025	-0.126	-0.065	-0.118	-0.0276667	-0.103	-0.137333	0.119013	0.768615	0.335117	2.4092	9.14968	13.1834	1	45	32	Q91X20|E9PU93|D3YYA0|D6RI55|D6RET1	MOUSE	68819.4	47.5	1237.1	407.13	Set1/Ash2 histone methyltransferase complex subunit ASH2	32	45	18400000000	47.50%
Q91YI0	Asl	Argininosuccinate lyase	0.189	0.402	0.264	0.07	0.152	0.178	0.093	0.268	0.111	0.133333	0.157333	0.285	0.0606544	0.294937	0.261782	12.6835	12.4314	20.4494	1	55	27	Q91YI0|E0CXM2	MOUSE	51909.4	61.6	1293.1	395.65	Argininosuccinate lyase	27	55	41400000000	61.60%
O54984	Asna1	ATPase Asna1	-0.018	-0.072	0.011	-0.042	-0.008	-0.019	0.037	-0.059	0.012	-0.023	-0.00333333	-0.0263333	0.741276	0.807314	0.977325	1.97782	0.192883	1.77061	1	36	14	O54984	MOUSE	39278.6	52.8	2358.1	246.38	ATPase Asna1	14	36	50500000000	52.80%
Q61024	Asns	Asparagine synthetase [glutamine-hydrolyzing]	0.105	-0.214	-0.226	-0.093	-0.369	-0.746	0.25	0.12	0.492	-0.402667	0.287333	-0.111667	0.318667	0.329321	0.244804	10.6165	13.9525	6.7024	1	46	28	Q61024	MOUSE	64909.1	53.8	1341.1	385.88	Asparagine synthetase [glutamine-hydrolyzing]	28	46	32500000000	53.80%
Q8BFS9	Asnsd1	Asparagine synthetase domain-containing protein 1	0.094	-1.421	-0.736	-0.311	0.205	0.682	0.4	-1.622	-1.421	0.192	-0.881	-0.687667	0.214257	0.742668	0.2914	2.72009	11.0191	9.17082	1	2	2	Q8BFS9|Q8BFS9-2	MOUSE	70493.2	2.3	7078.1	15.59	Asparagine synthetase domain-containing protein 1	2	2	14700000000	2.30%
Q8BSY0	Asph	Aspartyl/asparaginyl beta-hydroxylase	-0.276	-0.431	-0.29	-0.091	-0.07	-0.165	-0.194	-0.358	-0.103	-0.108667	-0.218333	-0.332333	0.0555583	0.329321	0.247904	10.6233	13.5129	26.9689	1	114	47	Q8BSY0|A2AL85|Q8CBM2|A2AL81|Q3TU40|A2AL75|A2AL78|Q6P8S1|A2AL79|Q9CR06	MOUSE	83440	58.7	521.1	655.84	Aspartyl/asparaginyl beta-hydroxylase	48	114	94400000000	58.70%
Q8CJ27	Aspm	Abnormal spindle-like microcephaly-associated protein homolog	0.119	0.011	-0.159	0.023	-0.268	-0.142	0.093	0.072	0.263	-0.129	0.142667	-0.00966667	0.9385	0.479919	0.293414	6.49097	10.8356	0.392562	1	7	6	Q8CJ27|B1ARM8	MOUSE	368148	1.3	5291.1	56.1	Abnormal spindle-like microcephaly-associated protein homolog	6	7	1780000000	1.30%
Q8VBT9	Aspscr1	Tether containing UBX domain for GLUT4	0.109	0.207	0.034	-0.017	0.012	0.014	0.079	0.052	0.069	0.003	0.0666667	0.116667	0.242562	0.977156	0.492242	0.225544	5.60899	8.41429	1	30	25	Q8VBT9|Q8VBT9-2|Q8VBT9-3|E9PWZ4|E9Q779	MOUSE	60079.9	59.4	1562.1	348.25	Tether containing UBX domain for GLUT4	25	30	13400000000	59.40%
Q8C0M9	Asrgl1	Isoaspartyl peptidase/L-asparaginase	0.231	0.082	0.108	0.229	0.192	0.206	-0.012	-0.056	-0.074	0.209	-0.0473333	0.140333	0.145182	0.264853	0.627744	21.0901	3.6093	11.7343	1	12	10	Q8C0M9	MOUSE	34405.8	34	3878.1	129.89	Isoaspartyl peptidase/L-asparaginase	10	12	3890000000	34.00%
P16460	Ass1	Argininosuccinate synthase	0.225	-0.027	0.16	0.156	0.036	0.099	0.048	-0.02	0.03	0.097	0.0193333	0.119333	0.275522	0.396938	0.848258	8.2412	1.27981	7.61856	1	29	23	P16460|J3QNG0	MOUSE	46868.9	50.9	2027.1	283.99	Argininosuccinate synthase	23	29	72500000000	50.90%
Q80Z10	Astn2	Astrotactin-2	-0.187	0.107	0.068	-0.002	-0.09	-0.142	-0.125	0.248	0.098	-0.078	0.0736667	-0.004	0.973128	0.49478	0.699496	6.19162	2.79255	0.172282	1	5	4	Q80Z10|Q80Z10-2|E9Q8T4	MOUSE	151727	2.1	6163.1	30.58	Astrotactin-2	4	5	4740000000	2.10%
Q8QZV7	Asun	Protein asunder homolog	-0.122	-0.114	-0.156	0.006	-0.067	-0.008	-0.199	-0.091	-0.196	-0.023	-0.162	-0.130667	0.1338	0.816091	0.242607	1.87289	14.3334	12.3571	1	34	31	Q8QZV7	MOUSE	83805.5	44.3	1392.1	374.93	Protein asunder homolog	31	34	9530000000	44.30%
Q8BZ32	Asxl2	Putative Polycomb group protein ASXL2	-0.114	-0.24	-0.252	-0.191	0.585	0.394	0.071	-0.735	-0.171	0.262667	-0.278333	-0.202	0.0725662	0.488572	0.433292	6.31084	6.72132	17.7793	1	3	3	Q8BZ32|F6WV21|D6REV1|D3Z112	MOUSE	148474	2.1	6014.1	34.31	Putative Polycomb group protein ASXL2	3	3	463000000	2.10%
Q9D5T0	Atad1	ATPase family AAA domain-containing protein 1	-0.103	-0.299	-0.045	-0.247	-0.038	-0.355	0.113	-0.254	0.235	-0.213333	0.0313333	-0.149	0.188955	0.317843	0.887326	11.1619	0.928431	9.98227	1	24	13	Q9D5T0	MOUSE	41085.6	42.1	2836.1	202.61	ATPase family AAA domain-containing protein 1	13	24	13000000000	42.10%
G3X963	Atad2	ATPase family AAA domain-containing protein 2	-0.036	-0.561	-0.633	-0.159	-0.453	-0.74	0.09	-0.067	0.062	-0.450667	0.0283333	-0.41	0.0755613	0.294937	0.803175	12.7321	1.71665	17.25	1	49	40	G3X963|Q8CDM1|Q8CDM1-2	MOUSE	156651	36.6	768.1	545.25	ATPase family AAA domain-containing protein 2	40	49	19800000000	36.60%
E9Q166	Atad2b	Protein Atad2b	-0.192	-0.211	-0.152	-0.083	-0.079	0.16	-0.18	-0.043	-0.217	-0.000666667	-0.146667	-0.185	0.0741314	0.996548	0.286487	0.0338344	11.1885	17.4694	1	27	24	E9Q166	MOUSE	166147	17.6	768.2	299.7	Protein Atad2b	24	27	5790000000	17.60%
Q925I1	Atad3	ATPase family AAA domain-containing protein 3	-0.225	-0.265	0.097	-0.43	0.02	-0.05	0.203	-0.267	0.158	-0.153333	0.0313333	-0.131	0.289937	0.481198	0.870362	6.4588	1.07281	7.28087	1	52	34	Q925I1|Q925I1-2|H3BKI6	MOUSE	66912	49.4	1163.1	426.63	ATPase family AAA domain-containing protein 3	34	52	24200000000	49.40%
Q4QY64	Atad5	ATPase family AAA domain-containing protein 5	-0.009	-0.732	-0.479	-0.161	-0.467	-0.753	0.156	-0.309	0.196	-0.460333	0.0143333	-0.406667	0.137374	0.292523	0.944273	12.8664	0.444345	12.1498	1	6	6	Q4QY64|Z4YKQ9|Q4QY64-2	MOUSE	206016	3	4965.1	70.27	ATPase family AAA domain-containing protein 5	6	6	477000000	3.00%
Q9Z2A5-2	Ate1	Isoform ATE1-2 of Arginyl-tRNA--protein transferase 1	0.172	0.267	0.17	0.043	0.131	0.11	0.15	0.134	0.047	0.0946667	0.110333	0.203	0.0664502	0.363396	0.329843	9.27386	9.38177	18.8053	1	23	16	Q9Z2A5-2|J3QNU1	MOUSE	60074	33.9	2628.1	219.13	Isoform ATE1-2 of Arginyl-tRNA--protein transferase 1	16	23	20800000000	33.90%
Q9Z2A5	Ate1	Arginyl-tRNA--protein transferase 1	0.172	0.246	0.164	0.028	0.126	0.11	0.15	0.121	0.039	0.088	0.103333	0.194	0.0706529	0.391138	0.35783	8.47391	8.45606	18.1356	1	23	16	Q9Z2A5|Q4FCQ7	MOUSE	60115.2	32.7	2628.2	207.93	Arginyl-tRNA--protein transferase 1	16	23	20100000000	32.70%
P81269	Atf1	Cyclic AMP-dependent transcription factor ATF-1	0.033	-0.009	-0.02	0.007	-0.008	-0.007	0.022	-0.018	-0.07	-0.00266667	-0.022	0.00133333	0.988073	0.979092	0.836278	0.201523	1.40021	0.0802981	1	19	7	P81269|P27699-5|D3Z7M6|P27699-6|E9PWV9|P27699-7|P27699-8|P27699-2|P27699-10|F6QWT6|D3Z6A5|P27699-11|F6VJ22|D3Z326|D3Z7P7	MOUSE	29351.2	18.5	4641.1	85.9	Cyclic AMP-dependent transcription factor ATF-1	8	19	15100000000	18.50%
P16951	Atf2	Cyclic AMP-dependent transcription factor ATF-2	-0.088	-0.044	-0.057	-0.033	-0.032	0.022	-0.074	-0.062	-0.045	-0.0143333	-0.0603333	-0.063	0.410419	0.885221	0.530457	1.15137	4.96791	5.21569	1	16	10	P16951|P16951-2|P16951-3|G3UXC3	MOUSE	52582.1	27.3	3543.2	126.18	Cyclic AMP-dependent transcription factor ATF-2	10	16	5680000000	27.30%
Q60765	Atf3	Cyclic AMP-dependent transcription factor ATF-3	-0.224	-0.369	-0.213	-0.007	0.078	0.012	-0.139	-0.443	-0.255	0.0276667	-0.279	-0.268667	0.0558003	0.783892	0.231214	2.24586	15.3505	22.682	1	7	7	Q60765	MOUSE	21006.7	27.6	4899.1	72.99	Cyclic AMP-dependent transcription factor ATF-3	7	7	2790000000	27.60%
F6VAN0	Atf6	Cyclic AMP-dependent transcription factor ATF-6 alpha	-0.21	-0.446	-0.309	-0.108	-0.013	0.001	-0.107	-0.428	-0.313	-0.04	-0.282667	-0.321667	0.0582159	0.691928	0.232477	3.32072	15.1707	21.3573	1	2	2	F6VAN0	MOUSE	73149.6	3.5	6431.1	25.19	Cyclic AMP-dependent transcription factor ATF-6 alpha	2	2	71600000	3.50%
Q3TZR9	Atf7	Activating transcription factor 7, isoform CRA_a	-0.128	-0.14	-0.102	0.076	0.023	-0.017	-0.174	-0.059	-0.127	0.0273333	-0.12	-0.123333	0.147809	0.796572	0.32069	2.08882	9.70205	11.5885	1	14	10	Q3TZR9|V9GXN6|Q3US59|Q8R0S1|V9GXX5	MOUSE	52178.3	21.9	3543.1	150.88	Activating transcription factor 7, isoform CRA_a	10	14	5750000000	21.90%
Q7TT18	Atf7ip	Activating transcription factor 7-interacting protein 1	0.096	-0.003	-0.016	0.156	0.04	0.125	-0.047	-0.034	-0.094	0.107	-0.0583333	0.0256667	0.751016	0.349412	0.551867	9.82279	4.66265	1.69423	1	13	13	Q7TT18	MOUSE	139903	9.9	3749.1	136.94	Activating transcription factor 7-interacting protein 1	13	13	1620000000	9.90%
Q9D8Z6	Atg101	Autophagy-related protein 101	0.013	-0.267	-0.116	0.006	-0.158	-0.017	-0.038	-0.136	-0.103	-0.0563333	-0.0923333	-0.123333	0.319401	0.620482	0.395515	4.27766	7.51506	6.68642	1	5	5	Q9D8Z6	MOUSE	25286.5	31.1	5196.1	59.6	Autophagy-related protein 101	5	5	526000000	31.10%
Q9CQY1	Atg12	Ubiquitin-like protein ATG12	0.251	0.382	0.331	0.069	0.217	0.151	0.141	0.32	0.278	0.145667	0.246333	0.321333	0.0555583	0.306364	0.222081	11.7342	18.5413	25.9082	1	6	5	Q9CQY1	MOUSE	15321.2	19.8	5332.1	54.51	Ubiquitin-like protein ATG12	5	6	3700000000	19.80%
Q91YI1	Atg13	Autophagy-related protein 13	0.099	-0.074	-0.075	0.007	-0.053	-0.122	0.087	-0.017	0.045	-0.056	0.0383333	-0.0166667	0.850753	0.624258	0.717067	4.22657	2.58797	0.981144	1	2	2	Q91YI1|Q91YI1-2	MOUSE	56896.2	4.8	6231.1	29.19	Autophagy-related protein 13	2	2	227000000	4.80%
Q8CDJ3	Atg14	Beclin 1-associated autophagy-related key regulator	0.096	-0.082	-0.582	-0.015	-0.127	-0.147	0.065	0.039	-0.345	-0.0963333	-0.0803333	-0.189333	0.378315	0.383404	0.627848	8.65922	3.60703	5.67685	1	8	5	Q8CDJ3	MOUSE	56015.1	8.7	5509.1	48.73	Beclin 1-associated autophagy-related key regulator	5	8	16900000000	8.70%
Q8C0J2-3	Atg16l1	Isoform 3 of Autophagy-related protein 16-1	0.195	0.159	0.069	0.064	0.085	0.097	0.097	-0.008	-0.003	0.082	0.0286667	0.141	0.139996	0.38315	0.779705	8.66483	1.94315	12.0172	1	18	16	Q8C0J2-3|Q8C0J2|Q8C0J2-5|Q8C0J2-2|Q8C0J2-4	MOUSE	70285.8	27.7	2917.1	195.52	Isoform 3 of Autophagy-related protein 16-1	16	18	4860000000	27.70%
Q6KAU8	Atg16l2	Autophagy-related protein 16-2	0.23	-0.189	0.118	0.168	0.176	0.257	0.057	-0.304	-0.014	0.200333	-0.087	0.053	0.716296	0.264853	0.600259	19.4747	3.99595	1.98151	1	3	3	Q6KAU8|D3Z653|Q6KAU8-2	MOUSE	70152.8	3.3	6375.1	26.16	Autophagy-related protein 16-2	3	3	3020000000	3.30%
Q6P4T0	Atg2a	Autophagy-related protein 2 homolog A	0.004	0.049	0.057	0.046	-0.024	-0.116	0.03	0.014	0.02	-0.0313333	0.0213333	0.0366667	0.629215	0.811497	0.825678	1.92954	1.48757	2.7199	1	7	7	Q6P4T0	MOUSE	213104	5	4348.1	101.17	Autophagy-related protein 2 homolog A	7	7	2250000000	5.00%
Q80XK6	Atg2b	Autophagy-related protein 2 homolog B	0.127	0.101	0.074	0.029	-0.059	-0.271	0.154	0.121	0.222	-0.100333	0.165667	0.100667	0.220747	0.556286	0.24286	5.15568	14.2734	8.99679	1	6	6	Q80XK6|Q80XK6-5	MOUSE	233335	3.4	5137.1	62.33	Autophagy-related protein 2 homolog B	6	6	1120000000	3.40%
Q9CPX6	Atg3	Ubiquitin-like-conjugating enzyme ATG3	0.296	0.253	0.165	0.163	0.167	0.09	0.117	0.097	0.097	0.14	0.103667	0.238	0.0613584	0.283232	0.331003	14.4844	9.3354	20.1894	1	38	20	Q9CPX6	MOUSE	36252.1	61.7	2063.1	279.59	Ubiquitin-like-conjugating enzyme ATG3	20	38	34100000000	61.70%
Q8C9S8	Atg4a	Cysteine protease ATG4A	0.064	0.503	0.236	0.074	-0.089	-0.448	-0.015	0.597	0.681	-0.154333	0.421	0.267667	0.142305	0.574045	0.242607	4.91737	14.3245	11.8762	1	2	2	Q8C9S8	MOUSE	45835.6	3.2	6465.1	24.68	Cysteine protease ATG4A	2	2	1910000000	3.20%
Q8BGE6	Atg4b	Cysteine protease ATG4B	0.191	0.206	0.124	0.11	0.114	-0.08	0.061	0.207	0.198	0.048	0.155333	0.173667	0.0844302	0.683087	0.254885	3.4455	12.9885	16.1567	1	17	12	Q8BGE6	MOUSE	45059.2	44.5	2793.1	205.76	Cysteine protease ATG4B	12	17	3420000000	44.50%
Q811C2	Atg4c	Cysteine protease ATG4C	0.148	-0.01	0.172	-0.034	-0.206	0.389	0.153	0.127	-0.255	0.0496667	0.00833333	0.103333	0.265897	0.881094	0.961626	1.18539	0.300025	7.83752	1	4	3	Q811C2	MOUSE	52682.7	4.8	6136.1	31.34	Cysteine protease ATG4C	3	4	3120000000	4.80%
Q99J83	Atg5	Autophagy protein 5	0.197	0.335	0.234	0.171	0.065	0.017	0.07	0.257	0.193	0.0843333	0.173333	0.255333	0.0578091	0.474602	0.260216	6.61227	12.5034	21.4927	1	21	14	Q99J83	MOUSE	32629.8	53.4	2882.1	198.92	Autophagy protein 5	14	21	8220000000	53.40%
Q9D906	Atg7	Ubiquitin-like modifier-activating enzyme ATG7	0.235	0.338	0.215	0.138	0.121	0.06	0.064	0.222	0.143	0.106333	0.143	0.262667	0.0558003	0.326584	0.301759	10.7668	10.3975	22.8124	1	71	41	Q9D906|S4R2T5|S4R2D5	MOUSE	78659.9	66.1	668.1	583.74	Ubiquitin-like modifier-activating enzyme ATG7	41	71	38000000000	66.10%
Q3ZAQ4	Atg9a	Autophagy 9-like 1 protein	-0.134	-0.226	-0.174	-0.198	-0.095	-0.412	0.028	-0.14	0.032	-0.235	-0.0266667	-0.178	0.0861418	0.296293	0.811947	12.4431	1.62682	15.9978	1	7	6	Q3ZAQ4|Q68FE2	MOUSE	95393.3	8.1	5007.1	68.77	Autophagy 9-like 1 protein	6	7	1280000000	8.10%
Q8BP56-3	Athl1	Isoform 3 of Acid trehalase-like protein 1	-0.14	0.181	0.098	0.178	0.207	0.177	-0.254	0.021	-0.133	0.187333	-0.122	0.0463333	0.701452	0.264853	0.450776	19.5606	6.40414	2.09863	1	7	7	Q8BP56-3|Q8BP56|E9Q4H7|Q8BP56-2|E9QA85	MOUSE	77862.3	8.3	4938.1	71.27	Isoform 3 of Acid trehalase-like protein 1	7	7	1100000000	8.30%
Q9CWJ9	Atic	Bifunctional purine biosynthesis protein PURH	0.172	0.274	0.216	-0.021	0.09	0.11	0.169	0.155	0.117	0.0596667	0.147	0.220667	0.0637934	0.567159	0.247904	4.99662	13.5196	19.4366	1	150	44	Q9CWJ9	MOUSE	64729.7	80.9	389.1	749.46	Bifunctional purine biosynthesis protein PURH	44	150	247000000000	80.90%
Q6PA06	Atl2	Atlastin-2	-0.189	-0.259	-0.233	-0.189	-0.228	-0.399	-0.028	-0.13	0.119	-0.272	-0.013	-0.227	0.0596547	0.264853	0.932031	19.4891	0.547844	20.9122	1	24	17	Q6PA06|E9QND8|Q6PA06-2	MOUSE	66850.5	32.9	1127.2	234.18	Atlastin-2	17	24	13900000000	32.90%
Q91YH5	Atl3	Atlastin-3	-0.116	-0.07	-0.094	-0.016	-0.023	-0.195	-0.108	-0.052	0.141	-0.078	-0.00633333	-0.0933333	0.246943	0.489622	0.964907	6.28413	0.280329	8.30215	1	61	27	Q91YH5|E9PYT3|Q91YH5-2	MOUSE	61030.4	56.7	1127.1	432.89	Atlastin-3	27	61	80100000000	56.70%
Q62388	Atm	Serine-protein kinase ATM	0.085	0.079	-0.024	-0.023	0.002	-0.197	0.108	0.133	0.039	-0.0726667	0.0933333	0.0466667	0.556951	0.550659	0.387699	5.25761	7.7364	3.44229	1	10	8	Q62388	MOUSE	354205	2.7	4781.1	79.27	Serine-protein kinase ATM	8	10	718000000	2.70%
O08997	Atox1	Copper transport protein ATOX1	0.457	0.479	0.429	0.079	0.25	0.289	0.329	0.2	0.093	0.206	0.207333	0.455	0.0425764	0.27589	0.255915	15.2953	12.8699	36.0624	1	26	5	O08997	MOUSE	7509.5	58.8	4589.1	88.29	Copper transport protein ATOX1	5	26	104000000000	58.80%
E9Q3G7	Atp11a	Probable phospholipid-transporting ATPase IH	-0.111	-0.186	-0.171	-0.181	-0.038	-0.133	0.033	-0.038	-0.111	-0.117333	-0.0386667	-0.156	0.100783	0.349412	0.741226	9.83895	2.32687	14.5487	1	16	13	E9Q3G7|P98197|D6RII8	MOUSE	132280	13.4	1394.2	158.62	Probable phospholipid-transporting ATPase IH	13	16	6400000000	13.40%
Q6DFW5	Atp11b	ATPase, Class VI, type 11B	-0.132	-0.142	-0.076	-0.148	-0.114	-0.325	0	-0.005	0.193	-0.195667	0.0626667	-0.116667	0.168616	0.282212	0.585632	14.6947	4.20454	10.697	1	12	11	Q6DFW5|E9Q0M7	MOUSE	134789	9.7	3819.1	132.72	ATPase, Class VI, type 11B	11	12	1460000000	9.70%
Q9QZW0	Atp11c	Phospholipid-transporting ATPase 11C	-0.094	-0.308	-0.171	-0.214	-0.148	-0.256	0.061	-0.093	0.088	-0.206	0.0186667	-0.191	0.111984	0.264853	0.874774	18.4202	1.03772	13.6594	1	39	30	Q9QZW0|F6Q8D3|E9QKK8|Q9QZW0-2	MOUSE	130835	27.9	1394.1	374.73	Phospholipid-transporting ATPase 11C	30	39	8510000000	27.90%
Q9Z1W8	Atp12a	Potassium-transporting ATPase alpha chain 2	-0.215	-0.521	-0.249	-0.272	-0.183	-0.246	0.033	-0.309	-0.074	-0.233667	-0.116667	-0.328333	0.0574192	0.264853	0.49937	21.492	5.50012	21.6016	1	25	9	Q9Z1W8	MOUSE	115466	7.4	187.3	105.55	Potassium-transporting ATPase alpha chain 2	9	25	56900000000	7.40%
Q9EPE9	Atp13a1	Manganese-transporting ATPase 13A1	-0.111	-0.229	-0.106	-0.237	-0.05	-0.317	0.119	-0.142	0.214	-0.201333	0.0636667	-0.148667	0.116992	0.298147	0.709995	12.2578	2.66749	13.3008	1	45	30	Q9EPE9	MOUSE	134040	34	1080.1	441.97	Manganese-transporting ATPase 13A1	30	45	15300000000	34.00%
Q9CTG6	Atp13a2	Probable cation-transporting ATPase 13A2	-0.164	-0.12	0.101	-0.14	0.033	-0.023	-0.071	-0.196	0.115	-0.0433333	-0.0506667	-0.061	0.556796	0.734193	0.762959	2.82588	2.10193	3.44493	1	6	4	Q9CTG6|E9Q2A4	MOUSE	128209	5.6	5126.1	62.86	Probable cation-transporting ATPase 13A2	4	6	3080000000	5.60%
Q5XF89-2	Atp13a3	Isoform 2 of Probable cation-transporting ATPase 13A3	-0.19	-0.234	-0.163	-0.174	-0.161	-0.29	-0.048	-0.101	0.207	-0.208333	0.0193333	-0.195667	0.0706529	0.264853	0.899451	18.8408	0.821994	18.168	1	6	6	Q5XF89-2|Q5XF89	MOUSE	143135	5.3	5077.1	64.89	Isoform 2 of Probable cation-transporting ATPase 13A3	6	6	529000000	5.30%
Q8VDN2	Atp1a1	Sodium/potassium-transporting ATPase subunit alpha-1	-0.155	-0.514	-0.299	-0.209	-0.183	-0.2	0.038	-0.31	-0.081	-0.197333	-0.117667	-0.322667	0.0785623	0.264853	0.505984	20.3571	5.37751	16.8831	1	181	64	Q8VDN2|Q9WV27|E9QNX7|Q64436|Q91WH7	MOUSE	114292	52.1	187.1	985.17	Sodium/potassium-transporting ATPase subunit alpha-1	65	181	295000000000	52.10%
Q8VCE0	Atp1a3	ATPase, Na+/K+ transporting, alpha 3 polypeptide	-0.189	-0.485	-0.26	-0.209	-0.166	-0.24	-0.011	-0.275	-0.041	-0.205	-0.109	-0.311333	0.0625315	0.264853	0.427354	19.6386	6.82926	19.8133	1	69	32	Q8VCE0|Q6PIC6	MOUSE	117621	32.4	187.2	494.02	ATPase, Na+/K+ transporting, alpha 3 polypeptide	32	69	96400000000	32.40%
P97370	Atp1b3	Sodium/potassium-transporting ATPase subunit beta-3	-0.101	-0.536	-0.373	-0.162	-0.2	-0.181	-0.019	-0.33	-0.298	-0.181	-0.215667	-0.336667	0.0909597	0.264853	0.24892	18.6908	13.4103	15.4693	1	33	13	P97370	MOUSE	32117.4	35.6	3103.1	181.21	Sodium/potassium-transporting ATPase subunit beta-3	13	33	49900000000	35.60%
O55143	Atp2a2	Sarcoplasmic/endoplasmic reticulum calcium ATPase 2	-0.121	-0.298	-0.117	-0.205	0	-0.244	0.085	-0.315	0.11	-0.149667	-0.04	-0.178667	0.0962254	0.334653	0.817969	10.3291	1.56694	15.0168	1	131	58	O55143|J3KMM5|O55143-2	MOUSE	116511	51.2	229.1	928.28	Sarcoplasmic/endoplasmic reticulum calcium ATPase 2	58	131	161000000000	51.20%
Q64518	Atp2a3	Sarcoplasmic/endoplasmic reticulum calcium ATPase 3	-0.148	-0.348	-0.222	-0.233	-0.003	-0.223	0.052	-0.376	0.09	-0.153	-0.078	-0.239333	0.0728156	0.306997	0.670658	11.6474	3.08515	17.6907	1	24	13	Q64518|E9Q559|Q64518-3|B1ATS5|Q64518-2|B1ATS4	MOUSE	115062	12	229.2	156.27	Sarcoplasmic/endoplasmic reticulum calcium ATPase 3	13	24	33300000000	12.00%
G5E829	Atp2b1	Calcium-transporting ATPase	-0.172	-0.219	0.007	-0.206	-0.029	0.059	0.019	-0.178	-0.027	-0.0586667	-0.062	-0.128	0.221495	0.722482	0.610389	2.97002	3.84941	8.97365	1	155	70	G5E829|F8WHB1|Q9R0K7|Q0VF55|A2ALL9|Q8C048|S4R1C4	MOUSE	135714	49.8	177.1	1003.02	Calcium-transporting ATPase	70	155	240000000000	49.80%
Q6Q477	Atp2b4	Calcium-transporting ATPase	-0.111	-0.093	0.079	-0.137	-0.062	-0.002	-0.033	-0.009	0.089	-0.067	0.0156667	-0.0416667	0.64013	0.55718	0.885438	5.1435	0.944759	2.62722	1	43	23	Q6Q477|E9Q828|F7AAP4|Q32ME1	MOUSE	134207	16.3	177.2	315.32	Calcium-transporting ATPase	23	43	71100000000	16.30%
Q3UZR5	Atp2c1	Calcium-transporting ATPase	-0.164	-0.198	-0.163	-0.117	-0.05	-0.184	-0.018	-0.183	0.086	-0.117	-0.0383333	-0.175	0.0784893	0.353827	0.803448	9.58366	1.71326	16.905	1	28	19	Q3UZR5|Q80XR2|Q8BMS7|H3BIX7|H3BL44|A7L9Z8	MOUSE	105386	25.5	2118.1	272.59	Calcium-transporting ATPase	20	28	8250000000	25.50%
Q03265	Atp5a1	ATP synthase subunit alpha, mitochondrial	-0.297	-0.195	-0.02	-0.21	-0.078	0.101	-0.067	-0.115	-0.105	-0.0623333	-0.0956667	-0.170667	0.178521	0.751088	0.357209	2.61674	8.47745	10.3556	1	385	67	Q03265|D3Z6F5|D6RJ16	MOUSE	59865.6	87.3	144.1	1062.53	ATP synthase subunit alpha, mitochondrial	67	385	2020000000000	87.30%
P56480	Atp5b	ATP synthase subunit beta, mitochondrial	-0.272	-0.281	-0.003	-0.193	-0.06	0.115	-0.068	-0.205	-0.175	-0.046	-0.149333	-0.185333	0.116941	0.817913	0.265474	1.8529	12.2432	13.3118	1	370	38	P56480	MOUSE	56299.5	85.2	394.1	742.61	ATP synthase subunit beta, mitochondrial	38	370	1790000000000	85.20%
A2AKU9	Atp5c1	ATP synthase subunit gamma	-0.355	-0.154	-0.002	-0.127	-0.094	0.023	-0.247	-0.033	-0.002	-0.066	-0.094	-0.170333	0.246588	0.553449	0.474505	5.20719	5.93445	8.3149	1	105	23	A2AKU9	MOUSE	32884.3	63.6	1600.2	327.3	ATP synthase subunit gamma	23	105	451000000000	63.60%
Q91VR2	Atp5c1	ATP synthase subunit gamma, mitochondrial	-0.355	-0.183	0.009	-0.128	-0.116	0.025	-0.243	-0.044	0.001	-0.073	-0.0953333	-0.176333	0.249715	0.49882	0.477206	6.12249	5.88236	8.23154	1	108	24	Q91VR2|Q8C2Q8	MOUSE	32999.4	63.7	1600.1	341.99	ATP synthase subunit gamma, mitochondrial	24	108	458000000000	63.70%
Q9D3D9	Atp5d	ATP synthase subunit delta, mitochondrial	-0.306	-0.403	-0.133	-0.268	-0.139	-0.067	-0.013	-0.138	0.061	-0.158	-0.03	-0.280667	0.0717351	0.316826	0.818063	11.1863	1.56432	17.9529	1	20	7	Q9D3D9|D3Z7S4	MOUSE	17599.7	61.9	3691.1	141.43	ATP synthase subunit delta, mitochondrial	7	20	84100000000	61.90%
P56382	Atp5e	ATP synthase subunit epsilon, mitochondrial	-0.472	-0.603	-0.277	-0.18	0.055	0.387	-0.238	-0.903	-0.588	0.0873333	-0.576333	-0.450667	0.0555583	0.791969	0.226865	2.13523	15.9805	24.3526	1	19	7	P56382	MOUSE	5894.8	73	4973.1	70	ATP synthase subunit epsilon, mitochondrial	7	19	92900000000	73.00%
Q9CQQ7	Atp5f1	ATP synthase F(0) complex subunit B1, mitochondrial	-0.157	-0.155	0.04	-0.191	0.001	-0.141	0.061	-0.133	0.208	-0.110333	0.0453333	-0.0906667	0.314586	0.401163	0.806002	8.14123	1.6918	6.78083	1	50	14	Q9CQQ7	MOUSE	29062.4	42.5	2779.1	206.87	ATP synthase F(0) complex subunit B1, mitochondrial	14	50	68100000000	42.50%
Q9DCX2	Atp5h	ATP synthase subunit d, mitochondrial	-0.109	-0.346	-0.075	-0.287	0.018	0.05	0.121	-0.364	-0.074	-0.073	-0.105667	-0.176667	0.135852	0.66487	0.650574	3.69978	3.34121	12.2527	1	70	23	Q9DCX2|G3X9L6	MOUSE	18806.2	94.4	1580.1	345.49	ATP synthase subunit d, mitochondrial	23	70	161000000000	94.40%
Q06185	Atp5i	ATP synthase subunit e, mitochondrial	-0.311	-0.274	-0.099	-0.268	-0.038	-0.052	-0.139	-0.163	-0.05	-0.119333	-0.117333	-0.228	0.0740228	0.377891	0.318039	8.843	9.81672	17.5108	1	35	13	Q06185|Q8BTB6	MOUSE	8235.5	83	3858.1	131.06	ATP synthase subunit e, mitochondrial	13	35	70700000000	83.00%
P97450	Atp5j	ATP synthase-coupling factor 6, mitochondrial	-0.321	-0.226	-0.125	0.042	-0.1	0.043	-0.262	-0.059	-0.353	-0.005	-0.224667	-0.224	0.0847343	0.967371	0.254076	0.325482	13.0322	16.1336	1	51	12	P97450	MOUSE	12496.2	55.5	3060.1	185.11	ATP synthase-coupling factor 6, mitochondrial	12	51	131000000000	55.50%
P56135	Atp5j2	ATP synthase subunit f, mitochondrial	-0.303	-0.262	-0.154	-0.372	-0.061	-0.079	0.08	-0.271	0.046	-0.170667	-0.0483333	-0.239667	0.0625172	0.326998	0.75499	10.726	2.18458	19.923	1	16	7	P56135|F8WHP8	MOUSE	10401.1	57.9	4693.1	83.47	ATP synthase subunit f, mitochondrial	7	16	13600000000	57.90%
Q9CPQ8	Atp5l	ATP synthase subunit g, mitochondrial	-0.347	-0.198	-0.149	-0.199	-0.135	-0.097	-0.123	-0.078	-0.099	-0.143667	-0.1	-0.231333	0.072424	0.284075	0.342714	13.5023	8.86712	17.8137	1	18	8	Q9CPQ8	MOUSE	11424.3	56.3	4078.1	116.75	ATP synthase subunit g, mitochondrial	8	18	23900000000	56.30%
Q9DB20	Atp5o	ATP synthase subunit O, mitochondrial	-0.354	-0.26	-0.069	-0.17	-0.105	0.153	-0.179	-0.137	-0.199	-0.0406667	-0.171667	-0.227667	0.104141	0.823608	0.228427	1.79984	15.6126	14.2417	1	86	19	Q9DB20	MOUSE	23420.2	72.3	1781.1	317.9	ATP synthase subunit O, mitochondrial	19	86	344000000000	72.30%
Q9CRA7	Atp5s	ATP synthase subunit s, mitochondrial	-0.319	-0.069	-0.013	-0.098	-0.162	0.072	-0.244	0.052	-0.065	-0.0626667	-0.0856667	-0.133667	0.258065	0.667437	0.595516	3.66196	4.06487	8.0241	1	13	8	Q9CRA7	MOUSE	23788.2	46.5	4322.1	102.85	ATP synthase subunit s, mitochondrial	8	13	3150000000	46.50%
Q8CA44	Atp5sl	ATP synthase subunit s-like protein	-0.277	-0.409	-0.21	-0.163	-0.198	-0.24	-0.145	-0.167	-0.178	-0.200333	-0.163333	-0.298667	0.0568315	0.264853	0.232209	19.0876	15.2377	21.987	1	7	7	Q8CA44|Q9D7K5	MOUSE	29561.3	37.3	4427.1	97.09	ATP synthase subunit s-like protein	7	7	1370000000	37.30%
Q9R1Q9	Atp6ap1	V-type proton ATPase subunit S1	0.027	-0.261	-0.314	-0.062	-0.227	-0.302	-0.097	-0.026	-0.012	-0.197	-0.045	-0.182667	0.16388	0.294788	0.651684	12.8034	3.33058	10.9011	1	11	8	Q9R1Q9|Q3TKX1	MOUSE	51120.7	20.7	4397.1	98.64	V-type proton ATPase subunit S1	8	11	2830000000	20.70%
Q9CYN9	Atp6ap2	Renin receptor	-0.135	-0.301	-0.447	-0.209	-0.237	-0.472	0.064	0	0.061	-0.306	0.0416667	-0.294333	0.082143	0.264853	0.665773	19.9355	3.1395	16.429	1	8	6	Q9CYN9	MOUSE	39091.2	21.1	4621.1	86.73	Renin receptor	6	8	1640000000	21.10%
K3W4T3	Atp6v0a1	V-type proton ATPase 116 kDa subunit a isoform 1	-0.147	-0.117	-0.042	-0.21	-0.06	-0.166	0.045	-0.07	0.078	-0.145333	0.0176667	-0.102	0.23578	0.298664	0.876296	12.2325	1.02154	8.59566	1	107	47	K3W4T3|Q9Z1G4-2|Q9Z1G4-3|Q9Z1G4	MOUSE	97223.9	45.4	522.1	655.45	V-type proton ATPase 116 kDa subunit a isoform 1	47	107	102000000000	45.40%
P15920	Atp6v0a2	V-type proton ATPase 116 kDa subunit a isoform 2	-0.099	-0.185	-0.257	0	-0.121	-0.26	-0.147	-0.022	-0.02	-0.127	-0.063	-0.180333	0.104757	0.458997	0.543921	6.89283	4.78427	14.1819	1	6	6	P15920	MOUSE	99341.6	7.7	4679.1	83.99	V-type proton ATPase 116 kDa subunit a isoform 2	6	6	1050000000	7.70%
P63082	Atp6v0c	V-type proton ATPase 16 kDa proteolipid subunit	-0.669	-0.802	-1.265	-0.185	-0.325	0.273	-0.489	-0.473	-1.541	-0.079	-0.834333	-0.912	0.051496	0.797255	0.211122	2.07732	20.591	31.8133	1	2	2	P63082	MOUSE	15807.7	31.6	5943.1	36.01	V-type proton ATPase 16 kDa proteolipid subunit	2	2	227000000	31.60%
P51863	Atp6v0d1	V-type proton ATPase subunit d 1	-0.277	-0.189	-0.116	-0.016	-0.052	0.096	-0.265	-0.1	-0.187	0.00933333	-0.184	-0.194	0.0936296	0.941489	0.247904	0.573758	13.4928	15.2166	1	84	21	P51863	MOUSE	40756.8	64.1	1535.1	351.96	V-type proton ATPase subunit d 1	21	84	230000000000	64.10%
Q80SY3	Atp6v0d2	V-type proton ATPase subunit d 2	0.199	-0.032	-0.155	0.724	0.297	0.367	-0.492	-0.352	-0.571	0.462667	-0.471667	0.004	0.978786	0.264853	0.124197	20.3283	28.2288	0.138097	1	16	11	Q80SY3	MOUSE	41063.3	45.1	3353.1	164.49	V-type proton ATPase subunit d 2	11	16	4270000000	45.10%
P50516	Atp6v1a	V-type proton ATPase catalytic subunit A	-0.038	0.02	0.013	0.021	0.049	0.063	-0.063	-0.014	-0.065	0.0443333	-0.0473333	-0.00166667	0.985148	0.625323	0.621352	4.19982	3.69076	0.100539	1	273	60	P50516|P50516-2	MOUSE	68667.2	92.5	160.1	1030.93	V-type proton ATPase catalytic subunit A	60	273	585000000000	92.50%
P62814	Atp6v1b2	V-type proton ATPase subunit B, brain isoform	-0.058	-0.033	-0.005	-0.035	0.068	0.1	-0.016	-0.117	-0.124	0.0443333	-0.0856667	-0.032	0.678726	0.686617	0.417992	3.38867	7.03284	2.29011	1	204	46	P62814|Q91YH6	MOUSE	56892.1	92.1	311.1	817.23	V-type proton ATPase subunit B, brain isoform	46	204	577000000000	92.10%
Q9Z1G3	Atp6v1c1	V-type proton ATPase subunit C 1	0.087	0.215	0.134	0.121	0.011	0.003	-0.039	0.205	0.089	0.045	0.085	0.145333	0.13655	0.657976	0.564941	3.7901	4.45843	12.2002	1	118	41	Q9Z1G3	MOUSE	44057.9	85.6	561.1	631.46	V-type proton ATPase subunit C 1	41	118	185000000000	85.60%
P57746	Atp6v1d	V-type proton ATPase subunit D	-0.113	-0.001	0.049	-0.014	0.047	0.097	-0.061	-0.056	-0.067	0.0433333	-0.0613333	-0.0216667	0.81313	0.689536	0.521042	3.347	5.11372	1.23807	1	76	20	P57746	MOUSE	28368.5	72.8	1925.1	295.93	V-type proton ATPase subunit D	20	76	99200000000	72.80%
P50518	Atp6v1e1	V-type proton ATPase subunit E 1	-0.084	0.067	0.045	-0.031	0.056	0.063	-0.087	0.022	-0.048	0.0293333	-0.0376667	0.00933333	0.917329	0.768615	0.722769	2.41609	2.52782	0.52874	1	124	31	P50518|Q9D593	MOUSE	26214	82.7	871.1	508.73	V-type proton ATPase subunit E 1	31	124	351000000000	82.70%
Q9D1K2	Atp6v1f	V-type proton ATPase subunit F	-0.046	-0.023	0.042	0.005	0.075	0.058	-0.03	-0.099	-0.091	0.046	-0.0733333	-0.009	0.914479	0.625874	0.466223	4.195	6.10632	0.54837	1	43	12	Q9D1K2	MOUSE	13370	93.2	2911.1	195.83	V-type proton ATPase subunit F	12	43	74800000000	93.20%
Q9CR51	Atp6v1g1	V-type proton ATPase subunit G 1	0.063	-0.179	-0.027	-0.012	0.104	0.272	0.054	-0.245	-0.212	0.121333	-0.134333	-0.0476667	0.658597	0.490471	0.371164	6.27096	8.10506	2.46705	1	22	8	Q9CR51	MOUSE	13838.3	76.2	3632.1	145.34	V-type proton ATPase subunit G 1	8	22	71400000000	76.20%
Q8BVE3	Atp6v1h	V-type proton ATPase subunit H	0.033	0.105	0.072	0.048	0.077	-0.048	-0.01	0.052	0.055	0.0256667	0.0323333	0.07	0.378307	0.817878	0.740894	1.85565	2.33096	5.67769	1	93	34	Q8BVE3	MOUSE	56310.4	66.6	772.1	543.73	V-type proton ATPase subunit H	34	93	118000000000	66.60%
A2AG68	Atp7a	Copper-transporting ATPase 1	-0.199	-0.226	-0.196	-0.121	-0.028	-0.033	-0.122	-0.197	-0.136	-0.0606667	-0.151667	-0.207	0.0625315	0.523684	0.246239	5.69894	13.7011	19.8895	1	29	25	A2AG68|Q64430|Q64446|B1AQ57	MOUSE	163510	17	1721.1	324.94	Copper-transporting ATPase 1	25	29	8350000000	17.00%
P70704-2	Atp8a1	Isoform 2 of Phospholipid-transporting ATPase IA	-0.019	0.016	0.08	-0.116	-0.03	-0.154	0.102	0.074	0.245	-0.1	0.140333	0.0256667	0.752995	0.377897	0.293414	8.82601	10.8779	1.67567	1	32	25	P70704-2|P70704-3|P70704|Q3U9N5|Q148W0	MOUSE	131020	23.7	1819.1	312.04	Isoform 2 of Phospholipid-transporting ATPase IA	26	32	13400000000	23.70%
P98200	Atp8a2	Phospholipid-transporting ATPase IB	-0.022	-0.263	0.058	-0.287	-0.016	0.06	0.218	-0.072	-0.005	-0.081	0.047	-0.0756667	0.527393	0.663958	0.751601	3.70923	2.229	3.76119	1	6	6	P98200	MOUSE	131012	4.5	1819.2	55.44	Phospholipid-transporting ATPase IB	6	6	1450000000	4.50%
A2ANX3	Atp8b4	Protein Atp8b4	-0.094	-0.609	-0.583	-0.374	-0.187	-0.724	0.282	-0.072	0.311	-0.428333	0.173667	-0.428667	0.0594547	0.283232	0.329843	14.2669	9.38154	21.0321	1	7	6	A2ANX3	MOUSE	136167	3.4	5462.1	50.44	Protein Atp8b4	6	7	2500000000	3.40%
D3YV00	Atp9b	Probable phospholipid-transporting ATPase IIB	-0.128	-0.078	-0.059	-0.231	-0.11	-0.207	0.213	-0.029	0.121	-0.182667	0.101667	-0.0883333	0.274145	0.266158	0.480547	16.742	5.81184	7.64544	1	28	20	D3YV00|P98195|P98195-2|A2AQC3|O70228|Q8C288|Q8C4G3	MOUSE	129421	20.6	2324.1	249.86	Probable phospholipid-transporting ATPase IIB	21	28	5500000000	20.60%
H3BLL2	Atpaf1	ATP synthase mitochondrial F1 complex assembly factor 1	-0.232	-0.079	0.008	-0.042	-0.174	0	-0.175	-0.002	0.011	-0.072	-0.0553333	-0.101	0.351914	0.547377	0.624449	5.30793	3.65106	6.11884	1	25	17	H3BLL2|Q811I0|H3BJP9	MOUSE	39137.6	46.5	2875.1	199.77	ATP synthase mitochondrial F1 complex assembly factor 1	17	25	8150000000	46.50%
Q91YY4	Atpaf2	ATP synthase mitochondrial F1 complex assembly factor 2	-0.109	-0.152	-0.164	0.004	-0.234	-0.142	-0.2	0.039	-0.012	-0.124	-0.0576667	-0.141667	0.11625	0.427929	0.658636	7.52848	3.22267	13.3606	1	7	4	Q91YY4|H3BLF0	MOUSE	33459.6	22.8	5404.1	51.94	ATP synthase mitochondrial F1 complex assembly factor 2	4	7	3310000000	22.80%
E9PV44	Atpif1	ATPase inhibitor, mitochondrial	-0.267	-0.668	-0.19	-0.224	-0.023	0.234	-0.002	-0.391	-0.439	-0.00433333	-0.277333	-0.375	0.0703195	0.98903	0.245662	0.107328	13.8052	18.2351	1	77	16	E9PV44|O35143	MOUSE	8788.7	86.4	2922.1	195.04	ATPase inhibitor, mitochondrial	16	77	652000000000	86.40%
E9QPK4	Atr	Serine/threonine-protein kinase ATR	0.118	-0.031	0.121	0.171	-0.008	0.234	0.139	-0.218	-0.404	0.132333	-0.161	0.0693333	0.407411	0.386707	0.518727	8.58507	5.14871	5.25789	1	4	4	E9QPK4|Q9JKK8	MOUSE	304325	2.1	6310.1	27.42	Serine/threonine-protein kinase ATR	4	4	1470000000	2.10%
Q6PGD0	Atraid	All-trans retinoic acid-induced differentiation factor	-0.189	-0.426	-0.365	-0.105	0.058	0.149	-0.059	-0.494	-0.564	0.034	-0.372333	-0.326667	0.0558003	0.840845	0.226865	1.6166	16.2908	22.7738	1	4	4	Q6PGD0	MOUSE	24655.9	21.5	5642.1	44.19	All-trans retinoic acid-induced differentiation factor	4	4	485000000	21.50%
Q9WU60	Atrn	Attractin	-0.116	-0.544	-0.455	-0.198	-0.331	-0.524	0.049	-0.142	0.046	-0.351	-0.0156667	-0.371667	0.0656712	0.264853	0.893486	17.0237	0.8778	19.0051	1	6	6	Q9WU60	MOUSE	163133	3	5334.1	54.48	Attractin	6	6	828000000	3.00%
Q61687	Atrx	Transcriptional regulator ATRX	-0.096	-0.085	-0.032	0.032	-0.005	0.072	-0.132	-0.071	-0.137	0.033	-0.113333	-0.071	0.36229	0.744092	0.308616	2.70137	10.1757	5.94761	1	91	70	Q61687|Q3TA30	MOUSE	281206	31.8	205.1	957.89	Transcriptional regulator ATRX	70	91	37000000000	31.80%
J3QPR1	Atxn1	Ataxin-1	0.187	0.102	0.192	0.048	0.213	0.345	0.167	-0.019	-0.217	0.202	-0.023	0.160333	0.0971761	0.333545	0.912423	10.4573	0.706074	14.9077	1	10	9	J3QPR1|P54254	MOUSE	85102.2	12.6	4481.1	94.37	Ataxin-1	9	10	1250000000	12.60%
P28658	Atxn10	Ataxin-10	0.408	0.321	0.205	0.216	-0.062	-0.281	0.178	0.376	0.423	-0.0423333	0.325667	0.311333	0.0565203	0.895353	0.202955	1.06556	21.3889	22.076	1	21	18	P28658	MOUSE	54333.5	38.5	2420.1	238.38	Ataxin-10	18	21	7250000000	38.50%
P0C7T6	Atxn1l	Ataxin-1-like	0.246	-0.038	0.148	0.034	0.009	0.183	0.118	-0.097	-0.069	0.0753333	-0.016	0.118667	0.318565	0.515003	0.89888	5.84259	0.826388	6.70699	1	8	7	P0C7T6	MOUSE	73886.4	12.2	4410.1	97.94	Ataxin-1-like	7	8	4380000000	12.20%
O70305	Atxn2	Ataxin-2	0.103	0.112	0.053	-0.023	0.089	0.079	0.076	0.021	-0.047	0.0483333	0.0166667	0.0893333	0.264626	0.629206	0.883789	4.15873	0.96321	7.88151	1	35	25	O70305|E9QM77|O70305-2|O70305-3	MOUSE	137338	18.3	653.2	291.64	Ataxin-2	25	35	28400000000	18.30%
Q7TQH0-2	Atxn2l	Isoform 2 of Ataxin-2-like protein	0.131	0.025	-0.053	-0.029	0.015	-0.128	0.142	0.002	0.045	-0.0473333	0.063	0.0343333	0.724146	0.680778	0.571647	3.4841	4.38608	1.913	1	83	44	Q7TQH0-2|Q7TQH0|Q7TQH0-3|Q3TGG2	MOUSE	113326	38.4	653.1	591.05	Isoform 2 of Ataxin-2-like protein	44	83	57800000000	38.40%
Q9CVD2	Atxn3	Ataxin-3	0.207	0.302	0.259	0.062	0.126	0.056	0.147	0.203	0.185	0.0813333	0.178333	0.256	0.0558003	0.396185	0.226865	8.27686	16.3026	22.4198	1	35	21	Q9CVD2|E9Q717|Q5M8S1	MOUSE	40817.8	74.3	2003.1	287.46	Ataxin-3	21	35	13200000000	74.30%
A2AWT3-2	Atxn7l3	Isoform 2 of Ataxin-7-like protein 3	-0.073	-0.28	-0.005	0.095	-0.296	-0.074	-0.172	0.02	0.066	-0.0916667	-0.0286667	-0.119333	0.290623	0.694308	0.829432	3.27805	1.45643	7.25887	1	2	2	A2AWT3-2|A2AWT3	MOUSE	40111.9	4.8	6932.1	17.13	Isoform 2 of Ataxin-7-like protein 3	2	2	157000000	4.80%
E9PUQ3	AU019823	Protein AU019823	0.094	-0.08	-0.004	-0.089	-0.026	0.023	0.125	-0.11	-0.132	-0.0306667	-0.039	0.00333333	0.974717	0.784519	0.765259	2.23815	2.08509	0.163025	1	3	2	E9PUQ3|D3YWF5	MOUSE	33954	7.5	6259.1	28.67	Protein AU019823	2	3	248000000	7.50%
F8VPU8	AU041133	Protein AU041133	0.185	0.347	0.104	0.441	0.046	0.086	-0.161	0.281	0.209	0.191	0.109667	0.212	0.101966	0.350919	0.559979	9.73308	4.54866	14.4522	1	15	6	F8VPU8	MOUSE	59756.8	10	2794.54	78.53	Protein AU041133	6	15	17500000000	9.40%
Q9JLZ3	Auh	Methylglutaconyl-CoA hydratase, mitochondrial	-0.387	-0.199	0.029	-0.155	-0.064	0.17	-0.235	-0.146	-0.164	-0.0163333	-0.181667	-0.185667	0.265208	0.936561	0.226865	0.62585	16.1231	7.8593	1	30	16	Q9JLZ3|Q9JLZ3-3|Q9JLZ3-2|E9QMT1|E9Q6L3	MOUSE	33679.7	52.5	2544.1	226.04	Methylglutaconyl-CoA hydratase, mitochondrial	16	30	16300000000	52.50%
Q3U3K9	Aup1	Ancient ubiquitous protein 1	-0.215	-0.174	-0.163	-0.178	-0.073	-0.226	0.067	-0.144	-0.027	-0.159	-0.0346667	-0.184	0.0739457	0.287592	0.801422	13.1842	1.73511	17.5442	1	23	17	Q3U3K9|P70295	MOUSE	49749.5	45.1	2735.1	210.2	Ancient ubiquitous protein 1	17	23	30300000000	45.10%
P97477-2	Aurka	Isoform 2 of Aurora kinase A	0.052	-0.375	-0.688	-0.186	-0.546	-1.292	0.248	0.143	0.501	-0.674667	0.297333	-0.337	0.218536	0.309602	0.231214	11.5154	15.3094	9.06031	1	6	5	P97477-2|P97477	MOUSE	47628.4	11.2	5540.1	47.32	Isoform 2 of Aurora kinase A	5	6	1140000000	11.20%
O70126	Aurkb	Aurora kinase B	-0.002	-0.673	-0.841	-0.206	-0.628	-1.211	0.163	0.082	0.476	-0.681667	0.240333	-0.505333	0.0972827	0.301267	0.268959	11.9573	12.0669	14.8916	1	17	14	O70126	MOUSE	39611.8	40.5	3052.1	185.69	Aurora kinase B	14	17	5450000000	40.50%
Q9D9K3	Aven	Cell death regulator Aven	0.295	0.084	-0.001	-0.013	-0.036	-0.128	0.265	0.125	0.071	-0.059	0.153667	0.126	0.292037	0.561598	0.290907	5.08033	11.0382	7.22124	1	3	3	Q9D9K3|A2AGL5	MOUSE	37366	11.9	5410.1	51.77	Cell death regulator Aven	3	3	671000000	11.90%
Q80U56	Avl9	Late secretory pathway protein AVL9 homolog	0.283	0.326	0.268	0.108	0.134	0.026	0.041	0.204	0.202	0.0893333	0.149	0.292333	0.0555583	0.396185	0.265474	8.27625	12.2506	26.3126	1	12	10	Q80U56	MOUSE	72526.6	19.1	3860.1	130.81	Late secretory pathway protein AVL9 homolog	10	12	2930000000	19.10%
E9QAK8	AW554918	Protein AW554918	-0.206	-0.467	-0.464	-0.299	-0.236	-0.181	-0.001	-0.395	-0.282	-0.238667	-0.226	-0.379	0.0555583	0.264853	0.294984	20.0079	10.72	26.8754	1	3	3	E9QAK8|Q6NZK5|E9QPX6|E0CZ24	MOUSE	70705.6	4.4	6318.1	27.29	Protein AW554918	3	3	363000000	4.40%
E9QMJ8	Axin1	Axin-1	0.325	-0.28	-0.091	0.081	0.103	0.401	0.208	-0.378	-0.556	0.195	-0.242	-0.0153333	0.943129	0.300626	0.451618	11.9872	6.39287	0.364038	1	4	2	E9QMJ8|O35625|Q14DJ8|O35625-2	MOUSE	97644.4	1.9	6818.1	18.75	Axin-1	2	4	225000000	1.90%
Q00993	Axl	Tyrosine-protein kinase receptor UFO	-0.178	-0.167	0.216	0.029	0.137	0.554	-0.214	-0.356	-0.282	0.24	-0.284	-0.043	0.723358	0.377171	0.202955	8.86541	21.3166	1.92255	1	8	7	Q00993|Q6PE80	MOUSE	99387.3	9.1	2122.2	97.88	Tyrosine-protein kinase receptor UFO	7	8	981000000	9.10%
Q6UY53	AY358078	HN1-like protein	0.166	0.167	0.04	-0.004	0.029	-0.131	0.188	0.142	0.122	-0.0353333	0.150667	0.124333	0.163688	0.766821	0.246883	2.43976	13.6454	10.9084	1	14	7	Q6UY53	MOUSE	53653.6	12	2107.2	79.83	HN1-like protein	7	14	21100000000	12.00%
Q9QYP6	Azi2	5-azacytidine-induced protein 2	0.118	-0.024	0.178	0.132	0.117	0.382	-0.042	-0.125	-0.139	0.210333	-0.102	0.0906667	0.355269	0.283145	0.351342	14.6543	8.66328	6.06458	1	4	4	Q9QYP6|Q9QYP6-2|Q9QYP6-3	MOUSE	46546.4	9.8	6161.1	30.6	5-azacytidine-induced protein 2	4	4	1880000000	9.80%
P01887	B2m	Beta-2-microglobulin	-0.156	-0.229	0.009	-0.126	-0.011	0.193	-0.058	-0.247	-0.253	0.0186667	-0.186	-0.125333	0.251867	0.93064	0.238384	0.696754	14.5974	8.16672	1	54	8	P01887	MOUSE	13892.8	73.1	3986.1	122.94	Beta-2-microglobulin	8	54	141000000000	73.10%
Q9JI67	B3galt5	Beta-1,3-galactosyltransferase 5	-0.47	-1.011	-0.796	0.012	-0.086	0.429	-0.487	-0.921	-1.228	0.118333	-0.878667	-0.759	0.0555583	0.638681	0.200439	4.03789	22.0815	27.164	1	2	2	Q9JI67	MOUSE	36419.7	4.5	7037.1	15.93	Beta-1,3-galactosyltransferase 5	2	2	52800000000	4.50%
Q91Z92	B3galt6	Beta-1,3-galactosyltransferase 6	0.102	-0.213	-0.189	-0.079	-0.001	0.271	0.176	-0.208	-0.463	0.0636667	-0.165	-0.1	0.364452	0.739418	0.57937	2.76723	4.28052	5.91083	1	2	2	Q91Z92	MOUSE	37419.9	5.2	6864.1	17.98	Beta-1,3-galactosyltransferase 6	2	2	73200000	5.20%
Q8BHT6	B3galtl	Beta-1,3-glucosyltransferase	-0.206	0.039	-0.138	-0.02	-0.04	-0.038	-0.16	0.135	0.003	-0.0326667	-0.00733333	-0.101667	0.338871	0.719567	0.967242	3.01672	0.265968	6.33205	1	24	19	Q8BHT6|Q8BHT6-2	MOUSE	55984	40.6	2441.1	236.06	Beta-1,3-glucosyltransferase	19	24	10100000000	40.60%
P58158	B3gat3	Galactosylgalactosylxylosylprotein 3-beta-glucuronosyltransferase 3	-0.162	-0.121	-0.337	-0.104	-0.046	-0.354	-0.042	-0.091	0.061	-0.168	-0.024	-0.206667	0.0890921	0.350919	0.837786	9.74438	1.38623	15.6741	1	6	6	P58158	MOUSE	37237.3	16.7	5309.1	55.64	Galactosylgalactosylxylosylprotein 3-beta-glucuronosyltransferase 3	6	6	1830000000	16.70%
Q8BWP8	B3gnt1	N-acetyllactosaminide beta-1,3-N-acetylglucosaminyltransferase	-0.142	-0.422	-0.393	-0.197	-0.127	-0.148	0.05	-0.291	-0.248	-0.157333	-0.163	-0.319	0.0568315	0.27191	0.334781	15.9333	9.18378	21.9758	1	2	2	Q8BWP8	MOUSE	47839.9	7.9	6258.1	28.68	N-acetyllactosaminide beta-1,3-N-acetylglucosaminyltransferase	2	2	126000000	7.90%
Q9Z222	B3gnt2	UDP-GlcNAc:betaGal beta-1,3-N-acetylglucosaminyltransferase 2	-0.372	-0.315	-0.208	-0.214	-0.238	-0.2	-0.065	-0.012	0.03	-0.217333	-0.0156667	-0.298333	0.0555583	0.264853	0.884229	21.7199	0.956605	23.2874	1	6	3	Q9Z222|Q8K2N3|Q3U4H6-2|Q3U4H6	MOUSE	46281.5	5	6389.1	26.01	UDP-GlcNAc:betaGal beta-1,3-N-acetylglucosaminyltransferase 2	5	6	13000000000	5.00%
Q8R3I9	B3gnt8	UDP-GlcNAc:betaGal beta-1,3-N-acetylglucosaminyltransferase 8	-0.182	-0.211	-0.183	-0.197	0.185	0.026	0.141	-0.375	-0.144	0.00466667	-0.126	-0.192	0.0684074	0.987009	0.617404	0.137678	3.74641	18.5432	1	3	3	Q8R3I9	MOUSE	43939.9	10	5896.1	37.18	UDP-GlcNAc:betaGal beta-1,3-N-acetylglucosaminyltransferase 8	3	3	337000000	10.00%
Q6QX36	B430306N03Rik	CRKD-binding protein	-0.024	-0.346	-0.367	-0.239	-0.239	-0.563	0.043	0.003	0.124	-0.347	0.0566667	-0.245667	0.0878995	0.264853	0.5996	20.9078	4.01191	15.7916	1	3	3	Q6QX36|A6XA72|D6RJI6|Q8BNV8|Q8C239	MOUSE	33173.2	18.6	5750.1	41.25	CRKD-binding protein	3	3	133000000	18.60%
Q09200	B4galnt1	Beta-1,4 N-acetylgalactosaminyltransferase 1	-0.155	-0.531	-0.407	-0.152	-0.088	-0.281	-0.002	-0.511	-0.248	-0.173667	-0.253667	-0.364333	0.065372	0.294937	0.356336	12.761	8.50123	19.0766	1	3	3	Q09200	MOUSE	59610.2	4.5	6404.1	25.75	Beta-1,4 N-acetylgalactosaminyltransferase 1	3	3	690000000	4.50%
Q766D5	B4galnt4	N-acetyl-beta-glucosaminyl-glycoprotein 4-beta-N-acetylgalactosaminyltransferase 1	-0.692	-0.236	-0.034	-0.229	-0.265	-0.167	-0.468	0.033	0.13	-0.220333	-0.101667	-0.320667	0.172635	0.264853	0.666586	19.9732	3.12373	10.5556	1	2	2	Q766D5|Q766D5-2|Q6L8S8	MOUSE	117885	1.1	7046.1	15.88	N-acetyl-beta-glucosaminyl-glycoprotein 4-beta-N-acetylgalactosaminyltransferase 1	2	2	2590000000	1.10%
P15535	B4galt1	Beta-1,4-galactosyltransferase 1	-0.267	-0.48	-0.555	-0.252	-0.208	-0.37	-0.007	-0.286	-0.189	-0.276667	-0.160667	-0.434	0.0555583	0.264853	0.334781	21.272	9.16798	26.5002	1	18	10	P15535|P15535-2|B1AXY5	MOUSE	44809.7	29	3809.1	133.08	Beta-1,4-galactosyltransferase 1	10	18	7040000000	29.00%
Q9WVK5	B4galt6	Beta-1,4-galactosyltransferase 6	0.137	-0.128	-0.093	0.065	0.003	-0.089	0.067	-0.127	-0.008	-0.007	-0.0226667	-0.028	0.787592	0.960305	0.861262	0.39486	1.15327	1.42098	1	2	2	Q9WVK5	MOUSE	45043	4.7	7093.1	15.5	Beta-1,4-galactosyltransferase 6	2	2	2190000000	4.70%
Q8R087	B4galt7	Beta-1,4-galactosyltransferase 7	-0.417	-0.298	-0.473	-0.295	-0.183	-0.349	-0.146	-0.238	0.039	-0.275667	-0.115	-0.396	0.0555583	0.264853	0.456947	20.717	6.28658	28.8687	1	5	5	Q8R087|Q8R087-2	MOUSE	38153	18.3	5383.1	52.62	Beta-1,4-galactosyltransferase 7	5	5	860000000	18.30%
Q3UI43	Babam1	BRISC and BRCA1-A complex member 1	0.166	0.142	0.135	0.011	0.06	0.081	0.056	0.123	0.038	0.0506667	0.0723333	0.147667	0.104757	0.592018	0.478593	4.66937	5.84108	14.1834	1	34	16	Q3UI43	MOUSE	37306	69.9	2065.1	279.52	BRISC and BRCA1-A complex member 1	16	34	24600000000	69.90%
P97302	Bach1	Transcription regulator protein BACH1	0.047	0.117	0.204	-0.009	0.017	0.17	-0.017	0.138	-0.058	0.0593333	0.021	0.122667	0.211628	0.615649	0.86467	4.34577	1.12292	9.25876	1	19	17	P97302	MOUSE	83426.4	26.2	2574.1	223.56	Transcription regulator protein BACH1	17	19	3570000000	26.20%
Q61337	Bad	Bcl2-associated agonist of cell death	-0.146	-0.402	-0.271	-0.254	-0.115	0.02	0.012	-0.292	-0.19	-0.116333	-0.156667	-0.273	0.0767619	0.514274	0.359103	5.85512	8.42864	17.1055	1	13	7	Q61337|Q3U9H3|D3YZR8	MOUSE	22079.9	26.9	4732.1	82	Bcl2-associated agonist of cell death	7	13	7110000000	26.90%
F6TCF9	Bag1	BAG family molecular chaperone regulator 1	0.127	0.136	0.114	0.091	0.111	0.128	0.01	0.012	0.028	0.11	0.0166667	0.125667	0.141407	0.306281	0.864288	11.7707	1.13133	11.9308	1	24	12	F6TCF9|Q60739|Q60739-2	MOUSE	39980.8	43.6	3166.1	176.77	BAG family molecular chaperone regulator 1	12	24	12100000000	43.60%
Q91YN9	Bag2	BAG family molecular chaperone regulator 2	-0.166	-0.069	0.151	0.005	0.197	0.572	-0.127	-0.231	-0.514	0.258	-0.290667	-0.028	0.82401	0.40664	0.242607	8.00782	14.3515	1.16872	1	15	13	Q91YN9	MOUSE	23644.4	66.1	2965.1	191.75	BAG family molecular chaperone regulator 2	13	15	5050000000	66.10%
Q9JLV1	Bag3	BAG family molecular chaperone regulator 3	0.232	0.029	-0.048	0.05	0.053	-0.001	0.183	0.015	-0.059	0.034	0.0463333	0.071	0.526085	0.715496	0.736794	3.06976	2.37066	3.77868	1	33	21	Q9JLV1	MOUSE	62087.3	43.8	2043.1	281.96	BAG family molecular chaperone regulator 3	21	33	16900000000	43.80%
Q8CI61	Bag4	BAG family molecular chaperone regulator 4	-0.021	-0.189	-0.117	0.142	-0.089	0.216	-0.146	0.014	-0.254	0.0896667	-0.128667	-0.109	0.264697	0.595849	0.415203	4.6089	7.08445	7.87368	1	5	4	Q8CI61	MOUSE	49322	8.7	5300.1	55.81	BAG family molecular chaperone regulator 4	4	5	1060000000	8.70%
Q8CI32	Bag5	BAG family molecular chaperone regulator 5	0.038	0.004	-0.027	0.051	-0.118	-0.032	-0.052	0.181	0.046	-0.033	0.0583333	0.005	0.952992	0.809737	0.677142	1.94839	3.01522	0.301283	1	28	20	Q8CI32	MOUSE	51512.1	49.2	1826.1	311.29	BAG family molecular chaperone regulator 5	20	28	11500000000	49.20%
Q9Z1R2	Bag6	Large proline-rich protein BAG6	0.092	0.107	0.016	0.017	-0.002	-0.063	0.081	0.108	0.082	-0.016	0.0903333	0.0716667	0.368788	0.877467	0.372935	1.2221	8.06081	5.83513	1	37	25	Q9Z1R2|Q3UF95|G3UZT6|G3UYQ2	MOUSE	121549	24.6	1641.1	336.96	Large proline-rich protein BAG6	25	37	22100000000	24.60%
Q497V6	Bahd1	Bromo adjacent homology domain-containing 1 protein	0.055	-0.11	-0.139	-0.121	-0.004	0.046	0.03	-0.074	-0.171	-0.0263333	-0.0716667	-0.0646667	0.47801	0.838482	0.591871	1.6439	4.10813	4.32413	1	4	4	Q497V6|Z4YJL0|Q497V6-2	MOUSE	85010.6	4.7	5513.1	48.69	Bromo adjacent homology domain-containing 1 protein	4	4	1690000000	4.70%
Q8BKX1	Baiap2	Brain-specific angiogenesis inhibitor 1-associated protein 2	-0.047	0.014	0.078	0.089	0.018	0.164	-0.102	-0.02	-0.098	0.0903333	-0.0733333	0.015	0.865896	0.458997	0.469219	6.89566	6.05204	0.861256	1	57	32	Q8BKX1|B1AZ46|Q8BKX1-2|Q8BKX1-3|Q8BKX1-4	MOUSE	59464	63.9	1061.1	448.2	Brain-specific angiogenesis inhibitor 1-associated protein 2	32	57	18700000000	63.90%
S4R1E7	Baiap3	BAI1-associated protein 3	0.182	0.447	0.033	0.161	0.185	0.142	0.037	0.266	-0.018	0.162667	0.095	0.220667	0.181059	0.264853	0.509081	16.976	5.30714	10.2491	1	4	2	S4R1E7|Q80TT2|E9Q350|S4R2U8|S4R1K2	MOUSE	130321	1.3	6696.1	20.54	BAI1-associated protein 3	2	4	1550000000	1.30%
E9QM21	Bak1	Bcl-2 homologous antagonist/killer	-0.171	-0.16	-0.049	-0.2	-0.04	-0.117	-0.037	-0.129	0.06	-0.119	-0.0353333	-0.126667	0.159531	0.375515	0.787842	8.96473	1.85509	11.0724	1	8	5	E9QM21|Q91WX5|O08734	MOUSE	23408.2	40.6	4747.1	81.2	Bcl-2 homologous antagonist/killer	5	8	8660000000	40.60%
O54962	Banf1	Barrier-to-autointegration factor	0	0.023	-0.01	0.053	0.139	0.278	-0.058	-0.112	-0.188	0.156667	-0.119333	0.00433333	0.958243	0.337826	0.331884	10.1855	9.30406	0.269207	1	33	10	O54962	MOUSE	10330.6	79.7	3281.1	169.69	Barrier-to-autointegration factor	10	33	46300000000	79.70%
Q80VH0	Bank1	B-cell scaffold protein with ankyrin repeats	0.082	-0.076	-0.069	-0.101	0.004	-0.048	0.172	0.013	-0.057	-0.0483333	0.0426667	-0.021	0.806833	0.654255	0.751601	3.8426	2.22615	1.28345	1	6	6	Q80VH0	MOUSE	90088.7	10.3	5238.1	57.82	B-cell scaffold protein with ankyrin repeats	6	6	477000000	10.30%
Q8VBU8	Banp	Protein BANP	0.004	-0.092	0.043	0.012	-0.019	-0.018	-0.135	-0.022	0.031	-0.00833333	-0.042	-0.015	0.863951	0.933298	0.721149	0.653996	2.54312	0.876229	1	4	3	Q8VBU8|Q8VBU8-2|Q8VBU8-4|Q8VBU8-3	MOUSE	60283.3	6.2	5986.1	35.04	Protein BANP	3	4	8510000000	6.20%
Q99PU7	Bap1	Ubiquitin carboxyl-terminal hydrolase BAP1	0.025	-0.145	-0.097	-0.02	0.101	-0.047	-0.126	-0.232	-0.07	0.0113333	-0.142667	-0.0723333	0.426287	0.92851	0.294963	0.719624	10.724	4.99495	1	8	7	Q99PU7	MOUSE	81060.7	10.5	4673.1	84.35	Ubiquitin carboxyl-terminal hydrolase BAP1	7	8	607000000	10.50%
Q9DCT6	Bap18	Chromatin complexes subunit BAP18	-0.077	-0.158	0.067	-0.034	0	0.158	-0.12	-0.178	-0.12	0.0413333	-0.139333	-0.056	0.586389	0.744512	0.258318	2.69486	12.6689	3.12855	1	11	6	Q9DCT6|D3Z687|Q9DCT6-2|F6XN97|F8WH46	MOUSE	18053.2	44.4	4572.1	89.34	Chromatin complexes subunit BAP18	6	11	4400000000	44.40%
Q9DCT6-3	Bap18	Isoform 3 of Chromatin complexes subunit BAP18	-0.184	-0.024	0.067	-0.046	0.008	0.158	-0.12	-0.178	-0.091	0.04	-0.129667	-0.047	0.66813	0.769693	0.284758	2.39413	11.2724	2.3832	1	7	4	Q9DCT6-3|Q9DCT6-4|A2CF83|A2CF80	MOUSE	14053.7	42.3	4572.2	60.85	Isoform 3 of Chromatin complexes subunit BAP18	4	7	2290000000	42.30%
O70445	Bard1	BRCA1-associated RING domain protein 1	-0.03	-0.094	-0.208	-0.205	0.257	-0.119	0.17	-0.1	0.087	-0.0223333	0.0523333	-0.110667	0.259394	0.93084	0.721021	0.688577	2.54459	7.98863	1	4	4	O70445	MOUSE	85736.2	5	5972.1	35.3	BRCA1-associated RING domain protein 1	4	4	500000000	5.00%
Q91XV3	Basp1	Brain acid soluble protein 1	-0.124	-0.151	-0.048	0.037	-0.009	0.079	-0.159	-0.11	-0.092	0.0356667	-0.120333	-0.107667	0.212901	0.731704	0.294571	2.8603	10.7412	9.21809	1	127	35	Q91XV3	MOUSE	22086.2	92.9	495.1	669.61	Brain acid soluble protein 1	35	127	659000000000	92.90%
Q07813	Bax	Apoptosis regulator BAX	0.187	0.176	0.097	0.017	0.144	0.02	0.139	0.034	0.079	0.0603333	0.084	0.153333	0.105062	0.547377	0.443756	5.3088	6.53403	14.1455	1	34	10	Q07813	MOUSE	21508.3	38.5	3518.1	152.88	Apoptosis regulator BAX	10	34	34400000000	38.50%
G3UWZ0	Baz1a	Bromodomain adjacent to zinc finger domain protein 1A	-0.177	-0.228	-0.228	-0.017	-0.179	-0.195	-0.166	-0.049	-0.019	-0.130333	-0.078	-0.211	0.0620663	0.322002	0.485067	10.9308	5.72204	20.0058	1	36	30	G3UWZ0|O88379	MOUSE	179762	20.8	1573.1	346.14	Bromodomain adjacent to zinc finger domain protein 1A	30	36	7640000000	20.80%
Q9Z277	Baz1b	Tyrosine-protein kinase BAZ1B	-0.258	-0.34	-0.287	-0.078	-0.194	-0.138	-0.206	-0.127	-0.153	-0.136667	-0.162	-0.295	0.0555583	0.300147	0.241223	12.0465	14.4251	25.8517	1	215	113	Q9Z277|Q9Z277-2	MOUSE	172302	65.1	54.1	1462.96	Tyrosine-protein kinase BAZ1B	113	215	149000000000	65.10%
Q91YE5-3	Baz2a	Isoform 3 of Bromodomain adjacent to zinc finger domain protein 2A	-0.16	-0.164	-0.082	0.05	-0.084	-0.029	-0.19	-0.034	-0.021	-0.021	-0.0816667	-0.135333	0.130199	0.865948	0.472785	1.36478	5.992	12.5278	1	13	10	Q91YE5-3|Q91YE5|Q91YE5-2|E9Q374|F8VPM0	MOUSE	211682	5.3	4064.1	117.69	Isoform 3 of Bromodomain adjacent to zinc finger domain protein 2A	10	13	2580000000	5.30%
A2AUY4	Baz2b	Protein Baz2b	-0.104	-0.3	-0.203	0.035	-0.079	0.092	-0.113	-0.208	-0.359	0.016	-0.226667	-0.202333	0.101851	0.908446	0.243324	0.923193	14.1611	14.4753	1	15	14	A2AUY4	MOUSE	235766	6.2	3576.1	149.09	Protein Baz2b	14	15	4090000000	6.20%
Q99ML1	Bbc3	Bcl-2-binding component 3	-0.206	1.215	0.674	0.197	0.193	-0.517	-0.276	0.882	1.199	-0.0423333	0.601667	0.561	0.249715	0.895353	0.337055	1.06262	9.10162	8.23155	1	5	2	Q99ML1	MOUSE	20919.3	9.3	6626.1	21.8	Bcl-2-binding component 3	2	5	4360000000	9.30%
Q8C1Z7	Bbs4	Bardet-Biedl syndrome 4 protein homolog	-0.001	-0.031	-0.025	-0.101	0.17	-0.083	0.094	-0.196	0.055	-0.00466667	-0.0156667	-0.019	0.804692	0.977441	0.913806	0.220964	0.693985	1.29886	1	2	2	Q8C1Z7	MOUSE	58824.9	5.1	6854.1	18.08	Bardet-Biedl syndrome 4 protein homolog	2	2	1900000000	5.10%
Q8VBW5	Bbx	HMG box transcription factor BBX	-0.042	-0.157	-0.027	0.006	-0.056	0.12	-0.049	0.041	-0.051	0.0233333	-0.0196667	-0.0753333	0.36508	0.865948	0.847108	1.36432	1.29387	5.89801	1	11	11	Q8VBW5|Q8VBW5-3|Q8VBW5-2|Q8VBW5-4|B8JK50	MOUSE	101808	10.3	4487.1	93.96	HMG box transcription factor BBX	11	11	5290000000	10.30%
Q8R2U2	BC027231	Protein BC027231	-0.119	-0.58	-0.297	-0.145	-0.108	-0.139	-0.005	-0.395	-0.011	-0.130667	-0.137	-0.332	0.101982	0.284075	0.403057	14.1032	7.34414	14.438	1	4	4	Q8R2U2	MOUSE	64305.5	6.7	5710.1	42.11	Protein BC027231	4	4	587000000	6.70%
E9Q2V5	BC037034	Protein BC037034	-0.137	-0.092	-0.065	-0.213	-0.069	-0.097	0.042	-0.037	-0.047	-0.126333	-0.014	-0.098	0.237269	0.319516	0.892282	11.1069	0.886685	8.5546	1	18	14	Q3UTZ3|E9Q2V5	MOUSE	63490.6	25.5	3206.1	174.5	Protein BC037034	14	18	5390000000	25.50%
E9PWV4	BC052040	Protein BC052040	-0.016	0.017	0.01	0.048	-0.13	-0.277	-0.07	0.151	0.284	-0.119667	0.121667	0.00366667	0.965176	0.547377	0.50522	5.30611	5.4	0.227045	1	2	2	E9PWV4|Q3U4G0|Q3U4G0-2	MOUSE	33282.6	8	6412.1	25.49	Protein BC052040	2	2	187000000	8.00%
Q61334	Bcap29	B-cell receptor-associated protein 29	-0.238	-0.384	-0.185	-0.366	-0.099	-0.437	0.138	-0.391	0.231	-0.300667	-0.00733333	-0.269	0.0608078	0.27191	0.979101	16.0646	0.177523	20.4001	1	22	13	Q61334	MOUSE	28020.4	34.5	3165.1	176.8	B-cell receptor-associated protein 29	13	22	13900000000	34.50%
Q61335	Bcap31	B-cell receptor-associated protein 31	-0.177	-0.406	-0.221	-0.295	-0.042	-0.166	0.041	-0.334	-0.083	-0.167667	-0.125333	-0.268	0.0625315	0.356459	0.499804	9.50008	5.47793	19.7376	1	68	23	Q61335	MOUSE	28013.1	46.1	1777.1	318.52	B-cell receptor-associated protein 31	23	68	200000000000	46.10%
Q61140-2	Bcar1	Isoform Cas-A of Breast cancer anti-estrogen resistance protein 1	0.296	0.334	-0.668	0.032	1.017	1.288	0.258	-0.077	-1.959	0.779	-0.592667	-0.0126667	0.964223	0.294846	0.474428	12.799	5.9596	0.233445	1	2	2	Q61140-2|Q61140	MOUSE	94618.4	1.8	6797.1	18.96	Isoform Cas-A of Breast cancer anti-estrogen resistance protein 1	2	2	81200000	1.80%
Q9D287	Bcas2	Pre-mRNA-splicing factor SPF27	-0.204	-0.268	-0.24	-0.088	-0.065	-0.093	-0.101	-0.342	-0.075	-0.082	-0.172667	-0.237333	0.0568315	0.379838	0.27958	8.74749	11.5627	21.8277	1	30	14	Q9D287|D6RGA5|D6RHR7	MOUSE	26245.1	88.8	2568.1	224.23	Pre-mRNA-splicing factor SPF27	14	30	28100000000	88.80%
B1AR74	Bcas3	Breast carcinoma-amplified sequence 3 homolog	0.147	0.178	0.001	0.066	0.051	0.106	0.127	0.121	0.015	0.0743333	0.0876667	0.108667	0.247267	0.427873	0.4092	7.54006	7.19824	8.29219	1	18	17	B1AR74|Q8CCN5|Q0VF62|Q8CCN5-2	MOUSE	104310	19.9	2756.1	208.43	Breast carcinoma-amplified sequence 3 homolog	17	18	3150000000	19.90%
Q8CBC8	Bcat1	Branched-chain-amino-acid aminotransferase	-0.063	0.577	0.284	0.217	0.444	0.25	-0.284	0.127	0.123	0.303667	-0.0113333	0.266	0.267579	0.264853	0.946667	20.8833	0.425756	7.79644	1	3	3	Q8CBC8|P24288|E9Q4K3	MOUSE	50641.4	8.3	5941.1	36.04	Branched-chain-amino-acid aminotransferase	3	3	336000000	8.30%
O35855	Bcat2	Branched-chain-amino-acid aminotransferase, mitochondrial	-0.306	-0.031	0.023	-0.127	0.024	0.113	-0.197	-0.082	-0.067	0.00333333	-0.115333	-0.104667	0.373088	0.986793	0.32558	0.144046	9.51827	5.75305	1	62	21	O35855|O88374|D3Z7C8	MOUSE	44697.2	47	1970.1	291.07	Branched-chain-amino-acid aminotransferase, mitochondrial	21	62	102000000000	47.00%
Q9CWI3	Bccip	BRCA2 and CDKN1A-interacting protein	0.155	0.028	-0.071	0.063	-0.035	-0.154	0.157	0.119	0.099	-0.042	0.125	0.0373333	0.727704	0.786597	0.284758	2.20397	11.2711	1.88327	1	18	12	Q9CWI3	MOUSE	36283.8	43.9	3421.1	158.83	BRCA2 and CDKN1A-interacting protein	12	18	4830000000	43.90%
Q3U3J1	Bckdha	2-oxoisovalerate dehydrogenase subunit alpha, mitochondrial	-0.317	-0.172	-0.084	-0.173	-0.104	-0.002	-0.151	-0.052	-0.106	-0.093	-0.103	-0.191	0.121549	0.467274	0.360763	6.7327	8.37504	12.9881	1	29	21	Q3U3J1|P50136	MOUSE	51057.6	55.3	1868.1	304.36	2-oxoisovalerate dehydrogenase subunit alpha, mitochondrial	21	29	103000000000	55.30%
Q6P3A8	Bckdhb	2-oxoisovalerate dehydrogenase subunit beta, mitochondrial	-0.411	-0.025	0.083	-0.241	-0.117	-0.131	-0.13	0.21	0.211	-0.163	0.097	-0.117667	0.459482	0.27589	0.504502	15.2841	5.409	4.5489	1	17	12	Q6P3A8|Q6P3A8-2	MOUSE	43678.3	33.3	3236.1	172.83	2-oxoisovalerate dehydrogenase subunit beta, mitochondrial	12	17	9120000000	33.30%
O55028	Bckdk	[3-methyl-2-oxobutanoate dehydrogenase [lipoamide]] kinase, mitochondrial	-0.288	-0.127	-0.069	-0.149	-0.107	-0.02	-0.05	-0.025	-0.006	-0.092	-0.027	-0.161333	0.147307	0.411149	0.782827	7.87443	1.90165	11.6227	1	33	19	O55028	MOUSE	46814.9	45.8	2168.1	265.44	[3-methyl-2-oxobutanoate dehydrogenase [lipoamide]] kinase, mitochondrial	19	33	18800000000	45.80%
Q9Z0H7	Bcl10	B-cell lymphoma/leukemia 10	0.182	0.312	0.121	0.056	0.151	0.255	0.11	0.061	-0.042	0.154	0.043	0.205	0.0891013	0.333841	0.707503	10.3875	2.70082	15.6657	1	10	6	Q9Z0H7	MOUSE	26290.2	24.4	4794.1	78.62	B-cell lymphoma/leukemia 10	6	10	15500000000	24.40%
Q99PV8-3	Bcl11b	Isoform 3 of B-cell lymphoma/leukemia 11B	-0.39	-0.235	-0.049	-0.232	0.1	0.086	-0.101	-0.331	-0.138	-0.0153333	-0.19	-0.224667	0.147307	0.931513	0.24892	0.675132	13.3941	11.6175	1	7	3	Q99PV8-3|Q99PV8|Q5STS9|Q99PV8-2	MOUSE	75086.1	3.4	740.2	25.67	Isoform 3 of B-cell lymphoma/leukemia 11B	3	7	3780000000	3.40%
Q64373	Bcl2l1	Bcl-2-like protein 1	-0.196	-0.196	-0.277	-0.175	-0.252	-0.271	-0.007	0.027	0.119	-0.232667	0.0463333	-0.223	0.0604181	0.264853	0.66338	21.4212	3.16339	20.5711	1	12	3	Q64373|Q64373-2|Q64373-4|Q64373-3	MOUSE	26188.6	10.3	5948.1	35.87	Bcl-2-like protein 1	3	12	3390000000	10.30%
O54918	Bcl2l11	Bcl-2-like protein 11	-0.387	-0.086	0.024	-0.351	-0.11	0.187	0.001	0.056	-0.231	-0.0913333	-0.058	-0.149667	0.30622	0.776718	0.685416	2.31855	2.93171	6.93748	1	4	3	O54918|O54918-2|O54918-3	MOUSE	22294.4	13.2	5985.1	35.05	Bcl-2-like protein 11	3	4	850000000	13.20%
P59017	Bcl2l13	Bcl-2-like protein 13	-0.153	-0.228	-0.07	0.031	-0.096	0.012	-0.253	-0.096	-0.191	-0.0176667	-0.18	-0.150333	0.148089	0.876513	0.246239	1.24272	13.7227	11.5704	1	19	11	P59017	MOUSE	46889.7	43.5	2958.1	192.26	Bcl-2-like protein 13	11	19	8220000000	43.50%
P41183	Bcl6	B-cell lymphoma 6 protein homolog	0.185	0.347	0.133	0.473	-0.008	0.033	-0.299	0.281	0.209	0.166	0.0636667	0.221667	0.0807882	0.450146	0.7815	7.05214	1.92793	16.5966	1	13	7	P41183	MOUSE	80806.1	7.3	5059.1	66.15	B-cell lymphoma 6 protein homolog	7	13	14400000000	7.30%
Q921K9	Bcl7b	B-cell CLL/lymphoma 7 protein family member B	-0.133	-0.358	-0.366	-0.115	-0.055	-0.034	-0.015	-0.305	-0.32	-0.068	-0.213333	-0.285667	0.0568315	0.481059	0.245662	6.46154	13.7898	21.8578	1	10	7	Q921K9|D3YYL1|Q921K9-2|Q9CXE2|Q9CXE2-2	MOUSE	22295	24.7	4919.1	72.25	B-cell CLL/lymphoma 7 protein family member B	8	10	11900000000	24.70%
O08664	Bcl7c	B-cell CLL/lymphoma 7 protein family member C	-0.144	-0.119	-0.108	-0.109	0.068	0.08	0.021	-0.328	-0.097	0.013	-0.134667	-0.123667	0.146856	0.92234	0.455762	0.785773	6.31624	11.6415	1	8	7	O08664	MOUSE	23501.6	22.1	4919.2	70.32	B-cell CLL/lymphoma 7 protein family member C	7	8	1750000000	22.10%
Q9D219	Bcl9	B-cell CLL/lymphoma 9 protein	0.004	0.231	0.328	0.165	0.304	0.238	-0.165	-0.069	0.087	0.235667	-0.049	0.187667	0.167637	0.264853	0.736085	18.729	2.37952	10.7308	1	2	2	Q9D219	MOUSE	149197	0.9	7201.1	14.41	B-cell CLL/lymphoma 9 protein	2	2	327000000	0.90%
F8WI22	Bclaf1	Bcl-2-associated transcription factor 1	-0.171	-0.327	-0.221	-0.107	-0.055	0.054	-0.089	-0.226	-0.3	-0.036	-0.205	-0.239667	0.0634833	0.772368	0.243324	2.37218	14.0476	19.5145	1	119	53	F8WI22	MOUSE	100398	46.5	330.3	657.59	Bcl-2-associated transcription factor 1	53	119	134000000000	46.50%
Q8K019	Bclaf1	Bcl-2-associated transcription factor 1	-0.17	-0.314	-0.217	-0.101	-0.058	0.061	-0.088	-0.237	-0.308	-0.0326667	-0.211	-0.233667	0.0637934	0.789565	0.242607	2.16362	14.3205	19.4327	1	122	55	Q8K019|Q8K019-2|Q8K019-3	MOUSE	106114	45.5	330.2	684.38	Bcl-2-associated transcription factor 1	55	122	134000000000	45.50%
Q8CGN4	Bcor	BCL-6 corepressor	-0.127	-0.217	-0.047	-0.198	0.044	0.154	0.066	-0.258	-0.204	-4.62593e-18	-0.132	-0.130333	0.202014	1	0.405434	4.82164e-16	7.27319	9.54769	1	2	2	Q8CGN4|Q8CGN4-2|Q8CGN4-3|Q8CGN4-4	MOUSE	194225	2.2	5890.1	37.29	BCL-6 corepressor	2	2	79000000	2.20%
Q6PAJ1	Bcr	Breakpoint cluster region protein	0.272	0.269	0.229	0.105	0.025	0.011	0.203	0.209	0.192	0.047	0.201333	0.256667	0.0555583	0.630337	0.222081	4.14039	18.7091	23.9506	1	12	7	Q6PAJ1	MOUSE	144039	4.4	513.2	73.62	Breakpoint cluster region protein	7	12	8280000000	4.40%
Q9CZP5	Bcs1l	Mitochondrial chaperone BCS1	-0.317	0.209	0.091	-0.127	-0.175	-0.399	-0.161	0.432	0.536	-0.233667	0.269	-0.00566667	0.975661	0.279123	0.353844	14.9528	8.57302	0.156652	1	10	9	Q9CZP5	MOUSE	47576.5	28.2	3673.1	142.28	Mitochondrial chaperone BCS1	9	10	3150000000	28.20%
Q80XN0	Bdh1	D-beta-hydroxybutyrate dehydrogenase, mitochondrial	-0.451	-0.392	-0.227	-0.531	-0.253	-0.081	0.009	-0.166	-0.182	-0.288333	-0.113	-0.356667	0.0555583	0.321327	0.359791	10.9886	8.39897	25.007	1	15	12	Q80XN0	MOUSE	38640.6	42.8	3300.1	168	D-beta-hydroxybutyrate dehydrogenase, mitochondrial	12	15	1740000000	42.80%
O88597	Becn1	Beclin-1	0.113	0.25	0.103	0.085	0.112	0.133	0.015	0.182	-0.037	0.11	0.0533333	0.155333	0.114869	0.309602	0.674019	11.5762	3.04955	13.4518	1	22	16	O88597|E9PYD6|E9QAM0	MOUSE	52101.5	38.3	2678.1	214.76	Beclin-1	16	22	7850000000	38.30%
O35623	Bet1	BET1 homolog	-0.109	-0.36	-0.037	-0.146	-0.069	-0.063	0.051	-0.286	-0.199	-0.0926667	-0.144667	-0.168667	0.190178	0.359795	0.399598	9.37637	7.43232	9.93233	1	3	3	O35623	MOUSE	13388.2	36.4	6440.1	25.01	BET1 homolog	3	3	579000000	36.40%
Q8R079	Bfar	Bifunctional apoptosis regulator	-0.15	-0.104	-0.052	-0.151	-0.123	-0.383	-0.003	0.023	0.328	-0.219	0.116	-0.102	0.239479	0.278972	0.44437	14.9804	6.5006	8.49249	1	2	2	Q8R079|D6RG73|Q8R079-2	MOUSE	53651.8	3.3	6495.1	24.15	Bifunctional apoptosis regulator	2	2	373000000	3.30%
P28653	Bgn	Biglycan	-0.029	0.578	0.224	0.412	0.624	0.846	-0.443	-0.127	-0.655	0.627333	-0.408333	0.257667	0.251489	0.264853	0.240049	21.6351	14.542	8.17946	1	23	16	P28653	MOUSE	42094.9	52.5	2613.1	220.46	Biglycan	16	23	10100000000	52.50%
B2KG46	Bicd1	Protein bicaudal D homolog 1	0.145	0.03	-0.045	0.018	-0.002	-0.127	0.139	0.03	0.093	-0.037	0.0873333	0.0433333	0.655735	0.740264	0.429115	2.75552	6.78833	2.49154	1	15	14	B2KG46|Q8BR07-4|Q8BR07|G3UXK5|Q8BR07-3|Q8BR07-2	MOUSE	111558	10.9	676.2	123.46	Protein bicaudal D homolog 1	14	15	6190000000	10.90%
Q921C5-2	Bicd2	Isoform 2 of Protein bicaudal D homolog 2	0.095	-0.028	-0.067	-0.024	-0.011	-0.117	0.121	0.006	0.054	-0.0506667	0.0603333	-1.15648e-18	1	0.610348	0.576803	4.42444	4.30973	9.64327e-16	1	65	49	Q921C5-2|Q921C5|D3Z390|Q921C5-3	MOUSE	97102.1	53.4	676.1	581.34	Isoform 2 of Protein bicaudal D homolog 2	49	65	31500000000	53.40%
P70444	Bid	BH3-interacting domain death agonist	0.093	0.279	0.024	0.03	-0.011	-0.179	0.095	0.208	0.189	-0.0533333	0.164	0.132	0.239878	0.684361	0.243324	3.417	14.1627	8.47789	1	17	10	P70444	MOUSE	22065.3	58.4	3623.1	145.94	BH3-interacting domain death agonist	10	17	23400000000	58.40%
Q6P1B9	Bin1	Bin1 protein	0.345	0.195	0.106	0.159	0.256	0.18	0.186	-0.058	-0.064	0.198333	0.0213333	0.215333	0.100348	0.264853	0.866906	18.7665	1.10446	14.5956	1	104	32	Q6P1B9|O08539-2|O08539	MOUSE	52934.3	70	936.2	474.22	Bin1 protein	33	104	168000000000	70.00%
S4R1B8	Bin2	Bridging integrator 2	0.275	0.238	0.29	0.082	0.213	0.258	0.124	0.059	-0.005	0.184333	0.0593333	0.267667	0.0555583	0.283232	0.599622	14.5887	4.01093	24.5745	1	86	29	S4R1B8	MOUSE	51923.7	60.6	936.3	422.2	Bridging integrator 2	29	86	124000000000	60.60%
S4R270	Bin2	Bridging integrator 2	0.277	0.248	0.292	0.115	0.217	0.259	0.14	0.069	0.014	0.197	0.0743333	0.272333	0.0555583	0.266158	0.506587	16.617	5.36483	25.0235	1	93	32	S4R270|D3Z6Q9|S4R2J8|Q7TQF7	MOUSE	55108.2	60.5	936.1	484.35	Bridging integrator 2	32	93	131000000000	60.50%
Q9JI08	Bin3	Bridging integrator 3	0.022	0.065	0.047	-0.003	0.141	0.043	0.07	-0.121	-0.121	0.0603333	-0.0573333	0.0446667	0.55736	0.595852	0.595234	4.60352	4.06965	3.43723	1	10	7	Q9JI08	MOUSE	29707.3	27.2	4942.1	71.17	Bridging integrator 3	7	10	1740000000	27.20%
Q62210	Birc2	Baculoviral IAP repeat-containing protein 2	0.294	0.144	0.134	0.141	0.063	0.038	0.286	0.07	-0.058	0.0806667	0.0993333	0.190667	0.0824204	0.43057	0.573965	7.46801	4.35169	16.3802	1	3	3	Q62210	MOUSE	70930.4	7.1	5571.1	46.28	Baculoviral IAP repeat-containing protein 2	3	3	293000000	7.10%
O70201	Birc5	Baculoviral IAP repeat-containing protein 5	0.105	-0.96	-0.922	-0.303	-0.775	-1.191	0.282	-0.146	0.445	-0.756333	0.193667	-0.592333	0.0851297	0.283232	0.46082	14.4463	6.20101	16.0966	1	11	7	O70201|O70201-2|O70201-3	MOUSE	16639.6	72.1	4197.1	109.51	Baculoviral IAP repeat-containing protein 5	7	11	3810000000	72.10%
S4R1L5	Birc6	Baculoviral IAP repeat-containing protein 6	0.184	0.142	0.108	0.027	-0.036	-0.141	0.137	0.16	0.269	-0.05	0.188667	0.144667	0.119096	0.691762	0.22746	3.32434	15.8127	13.1712	1	112	87	S4R1L5|O88738-2|S4R2P8|O88738-3	MOUSE	535761	23.2	86.1	1230.1	Baculoviral IAP repeat-containing protein 6	87	112	21800000000	23.20%
O88738	Birc6	Baculoviral IAP repeat-containing protein 6	0.183	0.142	0.108	0.027	-0.033	-0.138	0.136	0.16	0.269	-0.048	0.188333	0.144333	0.119115	0.699619	0.227988	3.21755	15.7439	13.1519	1	111	86	O88738	MOUSE	538665	22.7	86.2	1216.09	Baculoviral IAP repeat-containing protein 6	86	111	19400000000	22.70%
E9PZ97	Blm	Bloom syndrome protein homolog	0.04	-0.208	-0.334	0.075	0.023	-0.468	-0.055	-0.006	0.112	-0.123333	0.017	-0.167333	0.250298	0.613961	0.887645	4.37212	0.924513	8.21012	1	5	5	E9PZ97|O88700	MOUSE	160646	2.7	5823.1	39.23	Bloom syndrome protein homolog	5	5	247000000	2.70%
Q8R016	Blmh	Bleomycin hydrolase	0.082	0.174	0.129	0.172	0.145	0.303	-0.107	0.02	-0.161	0.206667	-0.0826667	0.128333	0.156989	0.264853	0.499157	17.3656	5.51396	11.1809	1	89	33	Q8R016|E9Q6V3	MOUSE	53137.8	73.4	867.1	510.27	Bleomycin hydrolase	33	89	136000000000	73.40%
Q9QUN3	Blnk	B-cell linker protein	0.305	0.264	0.235	0.044	-0.011	0.034	0.321	0.309	0.219	0.0223333	0.283	0.268	0.0555583	0.816091	0.191451	1.87053	23.6485	24.1119	1	26	19	Q9QUN3|D3YWR2	MOUSE	50783.9	41.7	2623.1	219.77	B-cell linker protein	19	26	13100000000	41.70%
O55102	Bloc1s1	Biogenesis of lysosome-related organelles complex 1 subunit 1	0.07	0.011	0.032	-0.048	0.12	0.26	0.12	-0.138	-0.232	0.110667	-0.0833333	0.0376667	0.623851	0.561598	0.621063	5.08325	3.69928	2.76685	1	21	8	O55102|D3YVM8|D3Z4L7	MOUSE	14338.1	73.6	3865.1	130.45	Biogenesis of lysosome-related organelles complex 1 subunit 1	8	21	11900000000	73.60%
Q9CWG9	Bloc1s2	Biogenesis of lysosome-related organelles complex 1 subunit 2	-0.017	-0.045	0.018	-0.028	-0.055	0.093	-0.109	-0.078	-0.181	0.00333333	-0.122667	-0.0146667	0.854943	0.979092	0.302922	0.201148	10.3604	0.942891	1	12	8	Q9CWG9	MOUSE	16356.3	55.9	4344.1	101.41	Biogenesis of lysosome-related organelles complex 1 subunit 2	8	12	6550000000	55.90%
Q5U5M8	Bloc1s3	Biogenesis of lysosome-related organelles complex 1 subunit 3	-0.077	0.074	0.125	-0.075	0.111	-0.056	0.147	0.013	0.139	-0.00666667	0.0996667	0.0406667	0.670045	0.96143	0.371712	0.384702	8.08579	2.36333	1	13	9	Q5U5M8	MOUSE	20511.5	47.6	4113.1	114.25	Biogenesis of lysosome-related organelles complex 1 subunit 3	9	13	5230000000	47.60%
Q8VED2	Bloc1s4	Biogenesis of lysosome-related organelles complex 1 subunit 4	-0.003	0.188	0.103	-0.01	0.01	-0.029	-0.052	0.162	0.065	-0.00966667	0.0583333	0.096	0.338871	0.925463	0.666085	0.749212	3.13518	6.33186	1	15	10	Q8VED2	MOUSE	23168.5	37.6	4097.1	115.56	Biogenesis of lysosome-related organelles complex 1 subunit 4	10	15	5000000000	37.60%
Q8R015	Bloc1s5	Biogenesis of lysosome-related organelles complex 1 subunit 5	0.079	0.062	0.095	-0.068	0.148	0.189	0.115	-0.087	-0.135	0.0896667	-0.0356667	0.0786667	0.31107	0.529913	0.792148	5.58494	1.81589	6.85384	1	15	9	Q8R015|Q8R015-2	MOUSE	21568	50.8	3825.1	132.55	Biogenesis of lysosome-related organelles complex 1 subunit 5	9	15	6670000000	50.80%
Q9R0C0	Bloc1s6	Biogenesis of lysosome-related organelles complex 1 subunit 6	0.062	-0.081	-0.022	0.04	0.115	0.133	0.082	-0.236	-0.18	0.096	-0.111333	-0.0136667	0.88111	0.359765	0.472785	9.38228	5.99075	0.76076	1	12	7	Q9R0C0|Q9R0C0-2	MOUSE	19739.1	43	4372.1	100.31	Biogenesis of lysosome-related organelles complex 1 subunit 6	7	12	4930000000	43.00%
Q9CY64	Blvra	Biliverdin reductase A	0.183	0.35	0.272	0.082	0.151	0.152	0.171	0.229	0.118	0.128333	0.172667	0.268333	0.0605283	0.284075	0.242607	13.4853	14.3024	20.5511	1	100	29	Q9CY64|A2ASB8	MOUSE	33695.1	82.3	1003.1	463.45	Biliverdin reductase A	29	100	191000000000	82.30%
Q923D2	Blvrb	Flavin reductase (NADPH)	0.238	0.23	0.199	0.045	0.197	0.153	0.238	0.05	0.114	0.131667	0.134	0.222333	0.0588981	0.321129	0.329178	10.9987	9.40488	21.1286	1	124	20	Q923D2|E9PZC3|E9PZC4	MOUSE	22311	94.6	1376.1	378.43	Flavin reductase (NADPH)	20	124	457000000000	94.60%
Q8R2X8-2	Blzf1	Isoform 2 of Golgin-45	-0.391	-0.587	-0.401	-0.393	0.065	0.195	-0.003	-0.648	-0.599	-0.0443333	-0.416667	-0.459667	0.0474433	0.889814	0.228427	1.11777	15.6622	32.9466	1	2	2	Q8R2X8-2|Q8R2X8	MOUSE	46715.3	5.6	6394.1	25.9	Isoform 2 of Golgin-45	2	2	236000000	5.60%
A2AV75	Bmf	Bcl-2-modifying factor	-0.727	0.035	0.096	-0.22	0.349	0.852	-0.423	-0.326	-0.973	0.327	-0.574	-0.198667	0.370159	0.589604	0.213419	4.69833	19.9506	5.81446	1	5	2	A2AV75|A2AV74|Q91ZE9	MOUSE	30526.7	4.4	6561.1	22.99	Bcl-2-modifying factor	2	5	258000000	4.40%
P25916	Bmi1	Polycomb complex protein BMI-1	-0.249	-0.003	-0.074	0.025	-0.18	-0.076	-0.24	0.115	0.156	-0.077	0.0103333	-0.108667	0.313426	0.597088	0.953317	4.57777	0.37309	6.80977	1	8	8	P25916	MOUSE	37277.7	22.8	4723.1	82.27	Polycomb complex protein BMI-1	8	8	2320000000	22.80%
Q91Z96	Bmp2k	BMP-2-inducible protein kinase	0.018	0.074	0.056	-0.044	0.071	0.127	-0.015	0.033	-0.088	0.0513333	-0.0233333	0.0493333	0.520616	0.682531	0.834091	3.46391	1.41595	3.83421	1	58	38	Q91Z96|Q91Z96-2	MOUSE	127153	41.6	819.1	527.24	BMP-2-inducible protein kinase	38	58	24600000000	41.60%
O35607	Bmpr2	Bone morphogenetic protein receptor type-2	-0.185	-0.238	0.028	-0.143	0.007	0.119	-0.008	-0.308	-0.02	-0.00566667	-0.112	-0.131667	0.238188	0.977156	0.428483	0.225902	6.80784	8.53064	1	7	6	O35607	MOUSE	116330	5.2	5212.1	59.04	Bone morphogenetic protein receptor type-2	6	7	1490000000	5.20%
Q6PGF5	Bms1	BMS1 homolog, ribosome assembly protein (Yeast)	-0.144	-0.277	-0.193	-0.1	-0.206	-0.272	-0.082	-0.041	0.033	-0.192667	-0.03	-0.204667	0.0752781	0.282212	0.781938	14.6907	1.91985	17.3066	1	33	23	Q6PGF5	MOUSE	146210	20.4	2002.1	287.55	BMS1 homolog, ribosome assembly protein (Yeast)	23	33	6050000000	20.40%
Q6QD59	Bnip1	Vesicle transport protein SEC20	-0.255	-0.405	-0.336	-0.191	-0.106	-0.275	0.011	-0.444	-0.145	-0.190667	-0.192667	-0.332	0.0555583	0.284075	0.393229	14.1027	7.58171	25.5148	1	12	10	Q6QD59|B8JJI4	MOUSE	26346	46.9	3842.1	131.75	Vesicle transport protein SEC20	10	12	6440000000	46.90%
O54940	Bnip2	BCL2/adenovirus E1B 19 kDa protein-interacting protein 2	0.171	0.228	0.111	0.119	-0.038	0.032	-0.042	0.233	0.271	0.0376667	0.154	0.17	0.101851	0.768615	0.335117	2.41351	9.15042	14.4739	1	9	6	O54940|Q91VL0|G5E8U9	MOUSE	37939.3	13.1	5149.1	62.05	BCL2/adenovirus E1B 19 kDa protein-interacting protein 2	6	9	5370000000	13.10%
Q9Z2F7	Bnip3l	BCL2/adenovirus E1B 19 kDa protein-interacting protein 3-like	-0.116	-0.162	0.027	-0.126	0.468	0.65	0.153	-0.626	-0.435	0.330667	-0.302667	-0.0836667	0.371783	0.396029	0.372935	8.29456	8.06	5.78033	1	5	3	Q9Z2F7|Q91Z78|Q8BQM7	MOUSE	23880	6.8	6548.1	23.2	BCL2/adenovirus E1B 19 kDa protein-interacting protein 3-like	3	5	4000000000	6.80%
E9Q6J5	Bod1l	Protein Bod1l	0.008	-0.191	-0.123	0.056	-0.035	0.031	-0.056	-0.158	-0.12	0.0173333	-0.111333	-0.102	0.306818	0.871278	0.334344	1.29425	9.21097	6.92576	1	78	60	E9Q6J5|Q5SQY2	MOUSE	330414	18.4	472.1	681.99	Protein Bod1l	61	78	86400000000	18.40%
Q9D8S9	Bola1	BolA-like protein 1	-0.112	0.049	-0.025	-0.173	-0.127	-0.55	0.036	0.208	0.581	-0.283333	0.275	-0.0293333	0.753075	0.284075	0.31822	13.74	9.80281	1.67461	1	7	5	Q9D8S9	MOUSE	14550.3	38.6	4810.1	77.65	BolA-like protein 1	5	7	2490000000	38.60%
Q8BGS2	Bola2	BolA-like protein 2	0.247	0.093	0.057	-0.064	0.013	-0.008	0.324	0.123	0.062	-0.0196667	0.169667	0.132333	0.184709	0.84782	0.294571	1.54033	10.7434	10.1273	1	17	8	Q8BGS2|Q8BGS2-2	MOUSE	10328.5	89.5	4123.1	113.84	BolA-like protein 2	8	17	34200000000	89.50%
E9PX89	Bola3	BolA-like protein 3	-0.333	-0.575	-0.181	-0.291	-0.246	0.109	-0.055	-0.359	-0.308	-0.142667	-0.240667	-0.363	0.0720579	0.459856	0.237784	6.87847	14.7002	17.8792	1	12	5	E9PX89|Q8CEI1|E9Q705	MOUSE	15573.7	41.9	5023.1	67.88	BolA-like protein 3	5	12	5210000000	41.90%
P97452	Bop1	Ribosome biogenesis protein BOP1	-0.074	-0.174	-0.248	-0.065	-0.201	-0.303	-0.011	0.017	0.091	-0.189667	0.0323333	-0.165333	0.129928	0.306492	0.755759	11.6994	2.17388	12.5431	1	51	34	P97452	MOUSE	83285.8	53.2	1048.1	451.11	Ribosome biogenesis protein BOP1	34	51	23300000000	53.20%
Q8R164	Bphl	Valacyclovir hydrolase	-0.291	-0.083	0.027	-0.069	0.002	0.161	-0.221	-0.112	-0.047	0.0313333	-0.126667	-0.115667	0.360543	0.839974	0.338411	1.63217	9.03537	5.97845	1	56	25	Q8R164	MOUSE	33078.5	80.4	1507.1	356.43	Valacyclovir hydrolase	25	56	67400000000	80.40%
Q9Z0S1	Bpnt1	3'(2'),5'-bisphosphate nucleotidase 1	0.24	0.273	0.157	0.075	0.042	-0.053	0.155	0.238	0.19	0.0213333	0.194333	0.223333	0.0631843	0.854338	0.226865	1.4825	17.0014	19.5914	1	35	18	Q9Z0S1|D3Z0E6	MOUSE	33537.7	78.2	2085.1	276.85	3'(2'),5'-bisphosphate nucleotidase 1	18	35	28100000000	78.20%
E9Q6A7	Bptf	Protein Bptf	-0.165	-0.242	-0.163	-0.103	-0.155	-0.042	-0.138	-0.152	-0.114	-0.1	-0.134667	-0.19	0.0720522	0.37962	0.261782	8.76617	12.4468	17.8931	1	57	51	E9Q6A7|A2A654|A2A655	MOUSE	324102	17.4	703.1	568.17	Protein Bptf	51	57	11900000000	17.40%
P28028	Braf	Serine/threonine-protein kinase B-raf	0.109	0.5	0.421	0.024	0.08	-0.013	0.022	0.447	0.416	0.0303333	0.295	0.343333	0.0666612	0.772368	0.231214	2.36989	15.3512	18.7822	1	11	10	P28028	MOUSE	89576.9	10.3	2416.3	112.69	Serine/threonine-protein kinase B-raf	10	11	5980000000	10.30%
Q99MP8	Brap	BRCA1-associated protein	0.189	0.243	0.114	0.042	0.2	0.179	0.151	0.034	-0.071	0.140333	0.038	0.182	0.0921757	0.299706	0.78854	12.1926	1.848	15.3502	1	19	15	Q99MP8|Q99MP8-2|Q99MP8-3|D6RG84	MOUSE	68245.2	24.5	3088.1	182.7	BRCA1-associated protein	15	19	13600000000	24.50%
E9QLK3	Brat1	BRCA1-associated ATM activator 1	0.301	0.256	0.034	0.204	-0.036	-0.34	0.017	0.216	0.403	-0.0573333	0.212	0.197	0.112245	0.866003	0.339085	1.35895	8.98387	13.6348	1	4	4	E9QLK3|Q8C3R1|Q8C3R1-2|D6RE40	MOUSE	95450	4.7	5461.1	50.46	BRCA1-associated ATM activator 1	4	4	810000000	4.70%
P48754	Brca1	Breast cancer type 1 susceptibility protein homolog	-0.028	-0.641	-0.646	-0.118	-0.572	-1.131	0.179	-0.118	0.424	-0.607	0.161667	-0.438333	0.0637934	0.335912	0.544155	10.2965	4.78098	19.4372	1	6	5	P48754	MOUSE	201872	2.9	5083.1	64.26	Breast cancer type 1 susceptibility protein homolog	5	6	333000000	2.90%
P97929	Brca2	Breast cancer type 2 susceptibility protein homolog	0.063	-0.149	-0.189	-0.048	0.131	-0.114	0.109	-0.117	0.189	-0.0103333	0.0603333	-0.0916667	0.370241	0.949412	0.696307	0.479706	2.82299	5.81197	1	5	4	P97929	MOUSE	374993	0.8	5952.1	35.77	Breast cancer type 2 susceptibility protein homolog	4	5	2020000000	0.80%
P46737	Brcc3	Lys-63-specific deubiquitinase BRCC36	0.039	0.237	0.105	0.108	0.071	-0.001	-0.06	0.07	0.049	0.0593333	0.0196667	0.127	0.219363	0.565637	0.856273	5.02177	1.20347	9.03636	1	32	14	P46737|P46737-2|Q7M757	MOUSE	33738.9	52.9	2705.1	212.75	Lys-63-specific deubiquitinase BRCC36	15	32	12100000000	52.90%
E9PZ26	Brd1	Protein Brd1	-0.239	-0.173	-0.116	-0.042	-0.133	-0.123	-0.169	-0.025	-0.062	-0.0993333	-0.0853333	-0.176	0.0972827	0.347096	0.455254	9.91226	6.32439	14.8866	1	31	25	E9PZ26|G5E8P1|E9Q412	MOUSE	135652	21.6	2057.1	279.87	Protein Brd1	25	31	27700000000	21.60%
Q7JJ13	Brd2	Bromodomain-containing protein 2	-0.147	-0.06	-0.06	0.07	0.067	0.053	-0.206	-0.17	-0.209	0.0633333	-0.195	-0.089	0.279107	0.47672	0.223416	6.57082	18.0619	7.53897	1	26	18	Q7JJ13|Q7JJ13-2|U3KLT0	MOUSE	88350.6	24	960.3	221.8	Bromodomain-containing protein 2	18	26	11900000000	24.00%
Q8K2F0	Brd3	Bromodomain-containing protein 3	-0.077	-0.074	0	0.07	0.012	0.113	-0.183	-0.144	-0.11	0.065	-0.145667	-0.0503333	0.513938	0.528059	0.255915	5.61542	12.9012	3.90787	1	31	20	Q8K2F0|Q8K2F0-2	MOUSE	80045.5	28.6	960.2	256.42	Bromodomain-containing protein 3	20	31	14100000000	28.60%
Q3UH70	Brd4	Bromodomain-containing protein 4	-0.059	-0.052	-0.021	0.107	0.042	0.106	-0.193	-0.094	-0.112	0.085	-0.133	-0.044	0.560387	0.378489	0.279479	8.81281	11.5738	3.40844	1	68	42	Q3UH70|Q9ESU6|B0V2V8|Q9ESU6-2|D6RGP2|Q91Y44	MOUSE	156562	28	960.1	476.71	Bromodomain-containing protein 4	44	68	30300000000	28.00%
O88665	Brd7	Bromodomain-containing protein 7	-0.212	-0.379	-0.253	-0.091	-0.1	-0.098	-0.132	-0.278	-0.231	-0.0963333	-0.213667	-0.281333	0.0558003	0.330946	0.226865	10.524	16.9146	22.4979	1	17	15	O88665	MOUSE	74569.1	29.6	3074.1	183.74	Bromodomain-containing protein 7	15	17	3320000000	29.60%
D3YZC8	Brd8	Bromodomain-containing protein 8	-0.01	-0.205	-0.115	0.017	-0.038	-0.042	-0.132	-0.053	-0.091	-0.021	-0.092	-0.11	0.287917	0.828133	0.392339	1.74876	7.6274	7.33465	1	8	7	D3YZC8|Q8R3B7|D3YZC7|Q8R3B7-2	MOUSE	103268	8.8	4787.1	79.1	Bromodomain-containing protein 8	7	8	3530000000	8.80%
Q3UQU0	Brd9	Bromodomain-containing protein 9	-0.039	-0.142	-0.082	0.08	-0.045	0.049	-0.129	-0.049	-0.127	0.028	-0.101667	-0.0876667	0.299589	0.801416	0.341015	2.03986	8.91071	7.07087	1	21	15	Q3UQU0	MOUSE	67181.4	34.7	3161.1	177.14	Bromodomain-containing protein 9	15	21	7310000000	34.70%
Q8K3W0	Bre	BRCA1-A complex subunit BRE	0.117	0.204	0.151	0.079	0.056	0.077	0.072	0.189	0.154	0.0706667	0.138333	0.157333	0.10412	0.432157	0.279612	7.43459	11.5276	14.2441	1	24	16	Q8K3W0|D3Z7P0|Q8K3W0-1|Q8K3W0-5|Q8K3W0-6|Q8K3W0-4|E9Q0U3|E9Q8Q1	MOUSE	44000.3	51.1	2541.1	226.23	BRCA1-A complex subunit BRE	16	24	16700000000	51.10%
G3X8S2	Brf1	BRF1 homolog, subunit of RNA polymerase III transcription initiation factor IIIB (S. cerevisiae)	0.266	-0.131	0.089	0.092	0.014	-0.068	0.056	0.046	0.154	0.0126667	0.0853333	0.0746667	0.624639	0.929888	0.420838	0.701439	6.97307	2.75947	1	3	3	G3X8S2|Q8CFK2	MOUSE	74771.7	3.9	6371.1	26.3	BRF1 homolog, subunit of RNA polymerase III transcription initiation factor IIIB (S. cerevisiae)	3	3	155000000	3.90%
Q9DCA5	Brix1	Ribosome biogenesis protein BRX1 homolog	-0.065	0.018	0.082	-0.01	-0.297	-0.341	-0.134	0.275	0.234	-0.216	0.125	0.0116667	0.900601	0.296293	0.474364	12.448	5.96119	0.633751	1	17	13	Q9DCA5	MOUSE	41525.6	37.6	3502.1	153.86	Ribosome biogenesis protein BRX1 homolog	13	17	7910000000	37.60%
Q91VR8	Brk1	Protein BRICK1	0.109	0.214	0.155	0.028	0.175	0.075	0.147	-0.055	0.012	0.0926667	0.0346667	0.159333	0.108074	0.42818	0.787675	7.51416	1.85665	13.932	1	40	12	Q91VR8	MOUSE	8817.8	84	3135.1	178.69	Protein BRICK1	12	40	52900000000	84.00%
Q99N20	Brms1	Breast cancer metastasis-suppressor 1 homolog	-0.175	-0.406	-0.097	0.089	-0.033	0.089	-0.269	-0.33	-0.246	0.0483333	-0.281667	-0.226	0.107819	0.617932	0.191451	4.31266	23.7002	13.948	1	4	3	Q99N20	MOUSE	28381.1	11.3	5968.1	35.36	Breast cancer metastasis-suppressor 1 homolog	3	4	628000000	11.30%
Q3U1T3	Brms1l	Breast cancer metastasis-suppressor 1-like protein	-0.106	0.02	0.049	0.088	-0.029	-0.034	-0.165	0.136	-0.019	0.00833333	-0.016	-0.0123333	0.891594	0.941489	0.928315	0.574078	0.580537	0.699825	1	5	5	Q3U1T3|Q3U1T3-2	MOUSE	38055.8	15.7	5207.1	59.26	Breast cancer metastasis-suppressor 1-like protein	5	5	689000000	15.70%
Q8K2Q7	Brox	BRO1 domain-containing protein BROX	0.348	0.398	0.271	0.119	0.02	-0.009	0.199	0.315	0.301	0.0433333	0.271667	0.339	0.0555583	0.687135	0.200439	3.37903	22.5494	27.1688	1	46	25	Q8K2Q7|Q8K2Q7-2|J3KMJ4	MOUSE	46714.4	57.9	1548.1	349.96	BRO1 domain-containing protein BROX	25	46	35300000000	57.90%
Q3U109	Brpf1	Protein Brpf1	-0.178	0.038	-0.081	0.092	-0.113	-0.272	-0.178	0.158	0.148	-0.0976667	0.0426667	-0.0736667	0.480822	0.658338	0.769948	3.78067	2.03573	4.28896	1	18	13	Q3U109|Q80XK2|E9PXP1|B2RRD7	MOUSE	142561	10.1	3501.1	153.88	Protein Brpf1	13	18	81400000000	10.10%
Q5RJI5	Brsk1	Serine/threonine-protein kinase BRSK1	0.075	-0.002	-0.034	-0.151	-0.035	-0.112	0.14	0.038	0.264	-0.0993333	0.147333	0.013	0.877577	0.376532	0.33756	8.89936	9.08357	0.784407	1	4	3	Q5RJI5|D3Z5P0	MOUSE	85723.8	3.4	6544.1	23.24	Serine/threonine-protein kinase BRSK1	3	4	33300000000	3.40%
Q921C3	Brwd1	Bromodomain and WD repeat-containing protein 1	-0.206	0.067	-0.227	-0.042	-0.107	0.287	-0.339	-0.053	-0.518	0.046	-0.303333	-0.122	0.265376	0.824697	0.269188	1.78745	12.0505	7.85102	1	5	5	Q921C3|Q921C3-2	MOUSE	262476	2.5	1006.2	47.04	Bromodomain and WD repeat-containing protein 1	5	5	668000000	2.50%
Q80Y55	Bsdc1	BSD domain-containing protein 1	0.194	0.008	-0.123	0.02	0.07	-0.052	0.122	-0.037	-0.14	0.0126667	-0.0183333	0.0263333	0.843605	0.919059	0.905111	0.8163	0.77091	1.03326	1	8	7	Q80Y55	MOUSE	47237.1	27.1	4141.1	113.04	BSD domain-containing protein 1	7	8	666000000	27.10%
P18572	Bsg	Basigin	-0.18	-0.496	-0.33	-0.289	-0.219	-0.142	0.042	-0.301	-0.141	-0.216667	-0.133333	-0.335333	0.0688714	0.264853	0.477925	17.0435	5.85678	18.4657	1	20	10	P18572|P18572-2|K3W4Q8	MOUSE	42900.4	26.7	3779.1	134.52	Basigin	10	20	13000000000	26.70%
O88737	Bsn	Protein bassoon	-0.419	-0.066	-0.003	-0.289	0.393	0.163	-0.236	-0.572	-0.167	0.089	-0.325	-0.162667	0.249841	0.813358	0.226865	1.90265	16.4273	8.22667	1	9	4	O88737|O88737-2	MOUSE	420832	1.4	6063.1	32.87	Protein bassoon	4	9	6520000000	1.40%
Q80YW5-2	Bspry	Isoform 2 of B box and SPRY domain-containing protein	-0.079	-0.27	-0.213	-0.132	-0.259	-0.154	0.048	-0.007	-0.062	-0.181667	-0.007	-0.187333	0.102936	0.266158	0.951584	16.5442	0.390895	14.352	1	3	3	Q80YW5-2|Q80YW5	MOUSE	55054.1	10.4	7033.1	15.96	Isoform 2 of B box and SPRY domain-containing protein	3	3	87700000	10.40%
Q64277	Bst1	ADP-ribosyl cyclase/cyclic ADP-ribose hydrolase 2	-0.036	-0.369	-0.209	-0.13	-0.094	-0.303	0.035	-0.28	0.083	-0.175667	-0.054	-0.204667	0.174255	0.286923	0.736794	13.243	2.36731	10.5045	1	12	8	Q64277|D3Z579	MOUSE	35243.4	37.2	3966.1	124.18	ADP-ribosyl cyclase/cyclic ADP-ribose hydrolase 2	8	12	3370000000	37.20%
Q8R2Q8	Bst2	Bone marrow stromal antigen 2	-0.079	-0.498	-0.473	-0.224	-0.248	-0.22	0.14	-0.221	-0.179	-0.230667	-0.0866667	-0.35	0.0625315	0.264853	0.585667	22.9727	4.20034	19.823	1	6	5	Q8R2Q8	MOUSE	19322.9	16.2	4992.1	69.23	Bone marrow stromal antigen 2	5	6	8110000000	16.20%
E9QAE3	Btaf1	Protein Btaf1	0.042	0.033	0.057	-0.018	-0.023	-0.059	0.045	0.038	0.083	-0.0333333	0.0553333	0.044	0.558463	0.718247	0.56581	3.03523	4.45006	3.42667	1	75	50	E9QAE3	MOUSE	209216	29.6	475.1	679.58	Protein Btaf1	50	75	36800000000	29.60%
P58544	Btbd1	BTB/POZ domain-containing protein 1	-0.048	-0.035	-0.065	-0.072	-0.094	-0.073	0.019	0.063	0.005	-0.0796667	0.029	-0.0493333	0.513468	0.389658	0.768688	8.52002	2.04894	3.9132	1	3	2	P58544|E9PUS2|E9PY28	MOUSE	53859.5	3.8	6793.1	18.98	BTB/POZ domain-containing protein 1	3	3	421000000	3.80%
Q8C726	Btbd9	BTB/POZ domain-containing protein 9	0.261	-0.134	-0.089	-0.048	-0.151	0.022	0.304	0.021	-0.114	-0.059	0.0703333	0.0126667	0.925689	0.648941	0.723521	3.91775	2.51731	0.478238	1	2	2	Q8C726	MOUSE	70116.2	6.2	6745.1	19.78	BTB/POZ domain-containing protein 9	2	2	70100000	6.20%
Q8CIF4	Btd	Biotinidase	-0.189	-0.094	-0.153	0.158	-0.014	0.119	-0.432	-0.184	-0.395	0.0876667	-0.337	-0.145333	0.122472	0.46559	0.200439	6.76192	22.2186	12.9317	1	5	5	Q8CIF4	MOUSE	58952	10.1	4908.1	72.72	Biotinidase	5	5	1530000000	10.10%
Q64152	Btf3	Transcription factor BTF3	0.306	0.032	-0.043	0.056	0.033	-0.059	0.228	0.016	0.077	0.01	0.107	0.0983333	0.429099	0.931125	0.421225	0.681618	6.96104	4.94769	1	41	20	Q64152	MOUSE	22030.4	77.4	1842.1	307.91	Transcription factor BTF3	20	41	82600000000	77.40%
Q64152-2	Btf3	Isoform 2 of Transcription factor BTF3	0.314	0	-0.04	0.04	0.014	-0.092	0.245	0.024	0.096	-0.0126667	0.121667	0.0913333	0.441381	0.916365	0.385313	0.84196	7.78584	4.78003	1	42	19	Q64152-2	MOUSE	17698.7	91.3	1842.2	302.08	Isoform 2 of Transcription factor BTF3	19	42	84900000000	91.30%
Q9CQH7	Btf3l4	Transcription factor BTF3 homolog 4	0.396	0.331	0.209	0.138	0.144	0.097	0.195	0.184	0.077	0.126333	0.152	0.312	0.0555583	0.284075	0.251865	13.536	13.1448	23.2628	1	22	16	Q9CQH7	MOUSE	17270.2	62	2615.1	220.38	Transcription factor BTF3 homolog 4	16	22	42200000000	62.00%
P35991	Btk	Tyrosine-protein kinase BTK	0.153	0.286	0.143	0.151	0.02	-0.048	0.051	0.261	0.177	0.041	0.163	0.194	0.077318	0.768615	0.293414	2.40896	10.8376	17.025	1	73	37	P35991|A2BDW0	MOUSE	77120.7	57.5	711.1	565.04	Tyrosine-protein kinase BTK	37	73	38100000000	57.50%
Q9Z1S0	Bub1b	Mitotic checkpoint serine/threonine-protein kinase BUB1 beta	0.052	-0.47	-0.46	-0.134	-0.364	-0.749	0.485	0.052	0.345	-0.415667	0.294	-0.292667	0.0998021	0.300147	0.255915	12.0345	12.8754	14.6581	1	5	4	Q9Z1S0	MOUSE	119360	5.8	5295.1	55.87	Mitotic checkpoint serine/threonine-protein kinase BUB1 beta	4	5	3140000000	5.80%
Q9WVA3	Bub3	Mitotic checkpoint protein BUB3	-0.019	0.08	-0.051	0.098	0.128	0.016	-0.126	0.022	-0.07	0.0806667	-0.058	0.00333333	0.971277	0.439349	0.611931	7.24578	3.82655	0.184647	1	51	20	Q9WVA3	MOUSE	37353.2	67.7	1986.1	289.63	Mitotic checkpoint protein BUB3	20	51	48100000000	67.70%
Q8R149	Bud13	BUD13 homolog	-0.088	-0.237	-0.309	-0.054	-0.052	-0.103	-0.002	-0.223	-0.121	-0.0696667	-0.115333	-0.211333	0.0945417	0.443628	0.424109	7.14995	6.89797	15.1496	1	17	16	Q8R149|Q8R149-2	MOUSE	72137.6	20	3523.1	152.46	BUD13 homolog	16	17	5740000000	20.00%
E0CX20	Bud31	Protein BUD31 homolog	-0.237	-0.079	-0.127	-0.045	-0.061	-0.269	-0.176	-0.036	0.094	-0.125	-0.0393333	-0.147667	0.143032	0.359432	0.807125	9.39522	1.67937	11.8482	1	45	15	E0CX20|Q6PGH1	MOUSE	17570	72.9	2642.1	217.68	Protein BUD31 homolog	15	45	30200000000	72.90%
O54825	Bysl	Bystin	-0.158	-0.215	-0.195	-0.129	-0.22	-0.465	-0.074	-0.088	-0.021	-0.271333	-0.061	-0.189333	0.0720579	0.284075	0.536414	14.1551	4.88167	17.8821	1	18	14	O54825	MOUSE	50067.9	33.2	2999.1	189.09	Bystin	14	18	4460000000	33.20%
Q7TNF8	Bzrap1	Peripheral-type benzodiazepine receptor-associated protein 1	-0.377	-0.213	-0.989	-0.113	-0.414	-0.522	-0.269	0.221	-0.257	-0.349667	-0.101667	-0.526333	0.0811144	0.273899	0.582745	15.5444	4.24236	16.546	1	8	4	Q7TNF8|Q7TNF8-4|Q5NCP6|Q7TNF8-2	MOUSE	202264	1.5	6220.1	29.39	Peripheral-type benzodiazepine receptor-associated protein 1	4	8	10400000000	1.50%
Q9CQC6	Bzw1	Basic leucine zipper and W2 domain-containing protein 1	0.219	0.289	0.165	0.132	0.005	-0.183	0.044	0.324	0.322	-0.0153333	0.23	0.224333	0.0656303	0.943141	0.227196	0.556933	15.8346	19.0106	1	67	31	Q9CQC6	MOUSE	48213.5	63.4	1193.1	417.51	Basic leucine zipper and W2 domain-containing protein 1	31	67	72000000000	63.40%
Q91VK1	Bzw2	Basic leucine zipper and W2 domain-containing protein 2	0.112	0.2	0.132	0.144	0.043	-0.074	0.001	0.154	0.219	0.0376667	0.124667	0.148	0.11404	0.811646	0.368675	1.92738	8.16529	13.5271	1	25	20	Q91VK1	MOUSE	48290.6	41.5	1193.2	242.71	Basic leucine zipper and W2 domain-containing protein 2	20	25	6340000000	41.50%
Q3KNJ6	C130026I21Rik	Protein C130026I21Rik	-0.214	-0.373	-0.169	-0.089	0.029	0.409	-0.172	-0.395	-0.525	0.116333	-0.364	-0.252	0.064297	0.648126	0.223416	3.93758	18.0431	19.2807	1	4	4	Q3KNJ6|Q8C898	MOUSE	30650	17.8	3348.2	46.11	Protein C130026I21Rik	4	4	2640000000	17.80%
O35473	C1d	Nuclear nucleic acid-binding protein C1D	-0.094	0.321	0.01	0.242	-0.099	-0.171	-0.175	0.405	0.217	-0.00933333	0.149	0.079	0.578642	0.96885	0.56585	0.307016	4.44787	3.22333	1	5	4	O35473	MOUSE	15945.2	17	5716.1	42.03	Nuclear nucleic acid-binding protein C1D	4	5	2670000000	17.00%
Q9JJ06	C1galt1	Glycoprotein-N-acetylgalactosamine 3-beta-galactosyltransferase 1	-0.139	-0.364	-0.376	-0.115	-0.018	0.026	-0.029	-0.238	-0.35	-0.0356667	-0.205667	-0.293	0.0563358	0.760684	0.292482	2.51548	10.9245	22.1164	1	4	4	Q9JJ06	MOUSE	42759.8	14.3	5361.1	53.33	Glycoprotein-N-acetylgalactosamine 3-beta-galactosyltransferase 1	4	4	281000000	14.30%
Q9JMG2	C1galt1c1	C1GALT1-specific chaperone 1	0.061	-0.353	-0.24	-0.191	-0.277	-0.024	0.295	-0.072	-0.374	-0.164	-0.0503333	-0.177333	0.242687	0.341773	0.878179	10.0601	1.00616	8.40936	1	3	2	Q9JMG2	MOUSE	36466.2	6.3	7092.1	15.5	C1GALT1-specific chaperone 1	2	3	2850000000	6.30%
P98086	C1qa	Complement C1q subcomponent subunit A	-0.02	0.233	0.209	0.054	0.121	0.215	-0.055	0.154	-0.054	0.13	0.015	0.140667	0.189973	0.340805	0.900521	10.0836	0.815667	9.94407	1	37	13	P98086	MOUSE	26202.1	51.8	2946.1	193.03	Complement C1q subcomponent subunit A	13	37	45800000000	51.80%
P14106	C1qb	Complement C1q subcomponent subunit B	-0.099	-0.06	-0.011	-0.068	0.005	0.213	-0.07	-0.048	-0.328	0.05	-0.148667	-0.0566667	0.481236	0.764777	0.323077	2.46025	9.63633	4.28245	1	66	18	P14106	MOUSE	26945.1	71.1	1993.1	288.99	Complement C1q subcomponent subunit B	18	66	136000000000	71.10%
Q8R5L1	C1qbp	Complement component 1 Q subcomponent-binding protein, mitochondrial	-0.303	-0.3	-0.094	-0.225	-0.083	0.09	-0.193	-0.266	-0.195	-0.0726667	-0.218	-0.232333	0.0665193	0.71793	0.213419	3.04066	19.606	18.7979	1	49	12	Q8R5L1|O35658	MOUSE	31366.7	63.4	2465.1	233.73	Complement component 1 Q subcomponent-binding protein, mitochondrial	12	49	130000000000	63.40%
Q02105	C1qc	Complement C1q subcomponent subunit C	-0.188	0.011	0.043	-0.061	-0.106	-0.147	-0.065	0.125	0.086	-0.104667	0.0486667	-0.0446667	0.644324	0.344371	0.682419	9.99383	2.96689	2.59081	1	39	12	Q02105	MOUSE	26390.5	48.3	3137.1	178.38	Complement C1q subcomponent subunit C	12	39	90600000000	48.30%
E9Q3C1	C2cd2	Protein C2cd2	-0.071	-0.212	-0.124	-0.149	-0.065	-0.024	0.008	-0.144	-0.104	-0.0793333	-0.08	-0.135667	0.161923	0.467671	0.48411	6.72664	5.74404	10.9761	1	7	7	E9Q3C1	MOUSE	77105.2	11.9	4790.1	78.93	Protein C2cd2	7	7	3740000000	11.90%
Q80X80	C2cd2l	C2 domain-containing protein 2-like	-0.298	-0.429	-0.379	-0.148	-0.077	-0.237	-0.053	-0.264	-0.223	-0.154	-0.18	-0.368667	0.0555583	0.301267	0.254885	11.9626	12.9884	28.8474	1	11	9	Q80X80	MOUSE	76784.2	15.5	4056.1	118	C2 domain-containing protein 2-like	9	11	17000000000	15.50%
Q52KB6	C2cd3	C2 domain-containing protein 3	-0.158	0.012	-0.028	-0.069	0.06	-0.228	-0.119	0.05	0.227	-0.079	0.0526667	-0.058	0.516641	0.667888	0.781938	3.64846	1.91834	3.87967	1	4	4	Q52KB6|Q52KB6-3|E9Q526|Q52KB6-2|D3Z640	MOUSE	257509	1.8	6208.1	29.54	C2 domain-containing protein 3	4	4	1080000000	1.80%
Q7TPS5	C2cd5	C2 domain-containing protein 5	-0.046	-0.137	0.082	-0.009	-0.017	0.208	-0.04	-0.109	-0.09	0.0606667	-0.0796667	-0.0336667	0.747878	0.629587	0.435977	4.15346	6.66368	1.71897	1	19	15	Q7TPS5|E9Q026|Q7TPS5-2|Q7TPS5-3	MOUSE	113203	16.8	2889.1	198.25	C2 domain-containing protein 5	15	19	3980000000	16.80%
P01027	C3	Complement C3	-0.378	-0.577	-0.636	0.396	0.372	0.359	-0.742	-0.923	-1.093	0.375667	-0.919333	-0.530333	0.0504161	0.136937	0.097357	31.3482	34.6821	32.3938	1	37	17	P01027|P01027-2	MOUSE	188021	9.3	2592.1	222.25	Complement C3	17	37	24800000000	9.30%
D3Z7B5	C330027C09Rik	Protein C330027C09Rik	0.102	-0.226	-0.187	-0.019	-0.217	-0.477	0.08	-0.059	0.292	-0.237667	0.104333	-0.103667	0.367521	0.391147	0.564286	8.46655	4.46913	5.85842	1	21	20	D3Z7B5|Q8BWY9|D6RGL3	MOUSE	103273	20.1	2556.1	225.18	Protein C330027C09Rik	20	21	6310000000	20.10%
O09047	C3ar1	C3a anaphylatoxin chemotactic receptor	-0.285	-0.166	-0.112	-0.233	-0.099	0.093	-0.071	-0.087	-0.167	-0.0796667	-0.108333	-0.187667	0.0972967	0.688267	0.332416	3.3663	9.26992	14.8587	1	14	4	O09047	MOUSE	54373.6	9.8	5019.1	68.14	C3a anaphylatoxin chemotactic receptor	4	14	16100000000	9.80%
P01029	C4b	Complement C4-B	-0.594	-0.836	-0.987	0.029	-0.063	-0.301	-0.494	-0.842	-0.66	-0.111667	-0.665333	-0.805667	0.0436372	0.539591	0.124197	5.42684	28.304	34.2326	1	9	7	P01029	MOUSE	194566	3.2	5041.1	67.19	Complement C4-B	7	9	6280000000	3.20%
Q3TZ86	C5ar1	C5a anaphylatoxin chemotactic receptor 1	-0.228	-0.397	-0.263	-0.348	-0.123	-0.092	0.163	-0.245	-0.166	-0.187667	-0.0826667	-0.296	0.0555583	0.292523	0.645365	12.9324	3.40409	23.6164	1	22	7	Q3TZ86|P30993	MOUSE	39592.9	19.6	4444.1	96.32	C5a anaphylatoxin chemotactic receptor 1	7	22	48200000000	19.60%
Q3URQ4	C78339	Protein C78339	0.094	0.096	0.018	-0.159	0.066	0.145	0.071	-0.066	-0.138	0.0173333	-0.0443333	0.0693333	0.373088	0.92915	0.733851	0.712228	2.40899	5.75442	1	3	2	Q3URQ4	MOUSE	42693.9	4.2	6866.1	17.95	Protein C78339	2	3	152000000	4.20%
Q3UX49	C87499	Expressed sequence C87499	-0.027	-0.064	0.044	-0.069	-0.08	0.133	0.029	0.051	-0.114	-0.00533333	-0.0113333	-0.0156667	0.853939	0.970324	0.922234	0.292614	0.627376	0.955125	1	8	2	Q3UX49	MOUSE	58855.1	3.6	7180.1	14.6	Expressed sequence C87499	2	8	52800000000	3.60%
Q9D6N1	Ca13	Carbonic anhydrase 13	0.307	0.616	0.445	0.148	0.142	0.392	-0.003	0.411	0.06	0.227333	0.156	0.456	0.0555583	0.266158	0.40137	16.5026	7.38234	24.8915	1	7	6	Q9D6N1	MOUSE	29635.7	30.5	4892.1	73.39	Carbonic anhydrase 13	6	7	3510000000	30.50%
Q8VDY9	Caap1	Caspase activity and apoptosis inhibitor 1	-0.129	-0.312	-0.232	-0.096	-0.03	0.072	-0.075	-0.237	-0.331	-0.018	-0.214333	-0.224333	0.0786109	0.897171	0.251289	1.03472	13.1659	16.8735	1	10	7	Q8VDY9	MOUSE	38338.3	25.8	4299.1	103.91	Caspase activity and apoptosis inhibitor 1	7	10	2440000000	25.80%
Q06138	Cab39	Calcium-binding protein 39	0.307	0.45	0.251	0.128	-0.013	-0.245	0.14	0.491	0.43	-0.0433333	0.353667	0.336	0.0555583	0.852214	0.215382	1.50596	19.398	24.6634	1	37	24	Q06138|Q9DB16-2	MOUSE	40013.4	64.2	1769.1	319.29	Calcium-binding protein 39	25	37	33600000000	64.20%
Q9DB16	Cab39l	Calcium-binding protein 39-like	0.388	0.404	0.349	0.122	-0.018	-0.24	0.166	0.456	0.548	-0.0453333	0.39	0.380333	0.051496	0.840794	0.214831	1.61948	19.4366	32.029	1	13	10	Q9DB16	MOUSE	39333.1	24	1769.2	117.81	Calcium-binding protein 39-like	10	13	8760000000	24.00%
G3X8Q1	Cabin1	Calcineurin binding protein 1, isoform CRA_a	-0.125	-0.3	-0.052	-0.02	0.02	0.225	-0.116	-0.118	-0.201	0.075	-0.145	-0.159	0.1719	0.591513	0.252782	4.67511	13.1012	10.5836	1	10	10	G3X8Q1	MOUSE	245735	4.2	3983.1	123.03	Calcineurin binding protein 1, isoform CRA_a	10	10	2370000000	4.20%
Q8K3M5	Cables2	CDK5 and ABL1 enzyme substrate 2	0.314	-0.102	0.155	0.112	0.054	0.129	0.197	-0.151	0.023	0.0983333	0.023	0.122333	0.427062	0.345886	0.905638	9.95269	0.758873	4.97625	1	2	2	Q8K3M5	MOUSE	52537.6	7.1	6856.1	18.07	CDK5 and ABL1 enzyme substrate 2	2	2	114000000	7.10%
Q8BG21	Cacfd1	Calcium channel flower homolog	0.161	0.048	0.309	-0.001	0.045	0.26	0.132	-0.162	-0.001	0.101333	-0.0103333	0.172667	0.171802	0.488602	0.952723	6.30206	0.379172	10.5872	1	5	2	Q8BG21|A6PWX1	MOUSE	18742.5	8.1	6725.1	20.12	Calcium channel flower homolog	2	5	2980000000	8.10%
F7C376	Cacna1c	Voltage-dependent L-type calcium channel subunit alpha-1C	0.14	0.159	0.084	0.209	-0.299	-0.209	0.078	0.462	0.345	-0.0996667	0.295	0.127667	0.146543	0.686899	0.242607	3.38376	14.3528	11.6591	1	7	3	F7C376|F8WGN0|F8WIW9|F8WJL1|Q01815-3	MOUSE	234435	1	6701.1	20.46	Voltage-dependent L-type calcium channel subunit alpha-1C	3	7	3760000000	1.00%
Q01815	Cacna1c	Voltage-dependent L-type calcium channel subunit alpha-1C	-0.075	0.077	-0.209	0.165	-0.187	-0.04	0.056	0.148	0.121	-0.0206667	0.108333	-0.069	0.575669	0.93084	0.334781	0.689199	9.18862	3.25484	1	6	3	Q01815|Q01815-2	MOUSE	242644	1.3	6701.2	20.04	Voltage-dependent L-type calcium channel subunit alpha-1C	3	6	3160000000	1.30%
Q02789	Cacna1s	Voltage-dependent L-type calcium channel subunit alpha-1S	0.089	0.025	0.094	0.146	-0.239	-0.089	-0.025	0.071	0.159	-0.0606667	0.0683333	0.0693333	0.371666	0.793121	0.594156	2.12303	4.08537	5.78396	1	5	3	Q02789|Q02789-2|F8VQE0|E9Q7B5|E9QPX8	MOUSE	215538	1.5	7081.1	15.56	Voltage-dependent L-type calcium channel subunit alpha-1S	3	5	3670000000	1.50%
Q9CS00	Cactin	Cactin	-0.059	-0.112	-0.157	-0.026	-0.021	-0.013	-0.088	-0.073	-0.162	-0.02	-0.107667	-0.109333	0.212678	0.831396	0.332117	1.7177	9.29347	9.22673	1	27	20	Q9CS00	MOUSE	90831	29.6	2203.1	262.4	Cactin	20	27	14800000000	29.60%
Q8R0X2	Cacul1	CDK2-associated and cullin domain-containing protein 1	0.184	0.262	-0.009	0.137	-0.061	-0.22	0.064	0.298	0.22	-0.048	0.194	0.145667	0.217127	0.835056	0.258403	1.68341	12.664	9.09408	1	12	8	Q8R0X2|E9PV69|Q8R0X2-2	MOUSE	42390.6	28.3	4184.1	110.2	CDK2-associated and cullin domain-containing protein 1	8	12	3040000000	28.30%
Q9CXW3	Cacybp	Calcyclin-binding protein	0.198	0.165	0.125	0.113	0.127	0.095	0.137	-0.05	-0.029	0.111667	0.0193333	0.162667	0.096566	0.300147	0.869729	12.0414	1.07838	14.9809	1	60	28	Q9CXW3	MOUSE	26623.8	82.9	1325.1	390.21	Calcyclin-binding protein	28	60	92500000000	82.90%
B2RQC6	Cad	CAD protein	0.133	0.148	0.141	0.017	0.012	0.031	0.104	0.153	0.112	0.02	0.123	0.140667	0.113964	0.832015	0.284758	1.71314	11.2547	13.5325	1	140	83	B2RQC6|G3UWN2|B2RQC6-2|E9QAI5|E9QAT6	MOUSE	245801	47.8	88.1	1229.4	CAD protein	83	140	71100000000	47.80%
E9PYN1	Cadm1	Cell adhesion molecule 1	-0.102	-0.766	-0.623	0.01	-0.305	-0.705	-0.073	-0.4	0.103	-0.333333	-0.123333	-0.497	0.0723391	0.416894	0.599265	7.74574	4.02189	17.8544	1	23	11	E9PYN1|Q8R5M8|Q8R5M8-2|Q8R5M8-3|Q8R5M8-4|E0CY16|Q8R5M8-5|Q8R5M8-6|Q8R5M8-7	MOUSE	52143.9	36.4	3068.1	184.29	Cell adhesion molecule 1	11	23	15400000000	36.40%
Q8CGU1	Calcoco1	Calcium-binding and coiled-coil domain-containing protein 1	-0.135	-0.189	-0.146	-0.027	0.021	0.139	-0.112	-0.193	-0.221	0.0443333	-0.175333	-0.156667	0.0972827	0.719567	0.233882	3.01447	15.0539	14.8878	1	5	4	Q8CGU1|E9Q7U2	MOUSE	77849.4	6.8	5685.1	42.73	Calcium-binding and coiled-coil domain-containing protein 1	4	5	1230000000	6.80%
E9QA16	Cald1	Protein Cald1	-0.065	0.603	0.269	0.356	1.031	1.365	-0.395	-0.377	-1.044	0.917333	-0.605333	0.269	0.28863	0.266158	0.200439	16.8012	22.149	7.31788	1	194	70	E9QA16|E9Q0M9|Q8VCQ8|S4R1T7	MOUSE	61892.4	81.3	224.2	928.23	Protein Cald1	70	194	341000000000	81.30%
E9QA15	Cald1	Protein Cald1	-0.074	0.58	0.25	0.332	1.03	1.356	-0.374	-0.402	-1.044	0.906	-0.606667	0.252	0.305829	0.266158	0.202955	16.542	21.9018	6.94709	1	192	73	E9QA15|D3Z6I7	MOUSE	89329	61	224.1	939.78	Protein Cald1	73	192	332000000000	61.00%
Q8VEC4	Calhm2	Calcium homeostasis modulator protein 2	-0.069	0.099	0.115	-0.238	-0.083	0.101	0.068	0.186	-0.148	-0.0733333	0.0353333	0.0483333	0.582822	0.732288	0.84085	2.85513	1.35894	3.17281	1	3	3	Q8VEC4|D3Z2E8	MOUSE	36279.1	7.7	6185.1	30.07	Calcium homeostasis modulator protein 2	3	3	362000000	7.70%
P62204	Calm1	Calmodulin	0.072	0.028	0.016	0.09	0.079	0.124	0.037	-0.024	-0.008	0.0976667	0.00166667	0.0386667	0.611277	0.334033	0.988217	10.371	0.0996552	2.88137	1	175	20	P62204|Q3UKW2|Q9D6P8	MOUSE	16837.3	91.9	1595.1	342.62	Calmodulin	20	175	1840000000000	91.90%
P14211	Calr	Calreticulin	-0.135	-0.421	-0.368	-0.145	-0.229	-0.23	-0.037	-0.17	-0.17	-0.201333	-0.125667	-0.308	0.0606544	0.264853	0.294155	19.8152	10.7747	20.4185	1	360	49	P14211	MOUSE	48164.8	82.6	310.1	819.12	Calreticulin	49	360	4840000000000	82.60%
Q6XLQ8	Calu	Calumenin	-0.032	-0.253	-0.267	0.127	-0.013	0.14	-0.212	-0.188	-0.431	0.0846667	-0.277	-0.184	0.106242	0.439147	0.216629	7.24903	19.2708	14.0589	1	152	40	Q6XLQ8	MOUSE	37231.2	73.3	446.2	652.54	Calumenin	40	152	281000000000	73.30%
O35887	Calu	Calumenin	-0.032	-0.213	-0.245	0.144	0	0.144	-0.223	-0.162	-0.384	0.096	-0.256333	-0.163333	0.132172	0.375221	0.22658	8.97536	17.5307	12.4378	1	151	43	O35887|G3V004|G3UWV3|G3UWR0|G3UY49	MOUSE	37177.2	81.2	446.1	701.69	Calumenin	43	151	293000000000	81.20%
Q91YS8	Camk1	Calcium/calmodulin-dependent protein kinase type 1	0.261	0.392	0.28	0.187	0.104	0.1	0.048	0.29	0.148	0.130333	0.162	0.311	0.0555583	0.286921	0.317248	13.3327	9.85394	26.072	1	37	21	Q91YS8	MOUSE	42194.2	63.1	1630.1	338.8	Calcium/calmodulin-dependent protein kinase type 1	21	37	24600000000	63.10%
Q8BW96	Camk1d	Calcium/calmodulin-dependent protein kinase type 1D	0.307	0.422	0.34	0.171	0.191	0.213	0.129	0.249	0.056	0.191667	0.144667	0.356333	0.0555583	0.264853	0.314587	19.5117	9.99194	29.0111	1	43	17	Q8BW96|Q8BW96-2|Q8BW96-3	MOUSE	43317.4	47.5	1630.2	255.35	Calcium/calmodulin-dependent protein kinase type 1D	17	43	26900000000	47.50%
Q6PHZ2-5	Camk2d	Isoform 4 of Calcium/calmodulin-dependent protein kinase type II subunit delta	0.066	0.145	0.055	0.049	0.092	0.049	0.018	0.094	-0.005	0.0633333	0.0356667	0.0886667	0.277478	0.487263	0.728151	6.34092	2.46242	7.58015	1	97	35	Q6PHZ2-5|Q6PHZ2-4|Q6PHZ2-2|E9Q1W0|E9Q1V9|E9PXV3	MOUSE	58317.4	69.7	870.2	494.99	Isoform 4 of Calcium/calmodulin-dependent protein kinase type II subunit delta	35	97	153000000000	69.70%
Q6PHZ2	Camk2d	Calcium/calmodulin-dependent protein kinase type II subunit delta	0.066	0.129	0.044	0.059	0.092	0.068	0.018	0.09	-0.006	0.073	0.034	0.0796667	0.32288	0.423697	0.74071	7.62324	2.33544	6.62301	1	99	36	Q6PHZ2|E9Q1T1|Q8CCM0|F8WIS9|P11798|D6RDQ8|E9QAJ4|E9PYZ8	MOUSE	56996	73.1	870.1	508.75	Calcium/calmodulin-dependent protein kinase type II subunit delta	36	99	157000000000	73.10%
Q923T9	Camk2g	Calcium/calmodulin-dependent protein kinase type II subunit gamma	0.045	0.089	0.017	0.103	0.08	0.06	-0.014	0.057	-0.066	0.081	-0.00766667	0.0503333	0.520713	0.393204	0.946755	8.38373	0.423485	3.83272	1	55	26	Q923T9|Q923T9-2|Q923T9-3	MOUSE	60290.4	53.4	870.3	342.62	Calcium/calmodulin-dependent protein kinase type II subunit gamma	26	55	88000000000	53.40%
Q8C078-2	Camkk2	Isoform 2 of Calcium/calmodulin-dependent protein kinase kinase 2	0.121	0.181	0.071	0.003	0.068	-0.028	0.073	0.134	0.138	0.0143333	0.115	0.124333	0.175681	0.897855	0.302922	1.02759	10.3595	10.4565	1	12	10	Q8C078-2|Q8C078-5|Q8C078|Q8C078-3|Q8C078-4	MOUSE	60243.2	17.1	4136.1	113.39	Isoform 2 of Calcium/calmodulin-dependent protein kinase kinase 2	10	12	2410000000	17.10%
P49070	Camlg	Calcium signal-modulating cyclophilin ligand	-0.164	-0.184	-0.306	-0.125	0.045	-0.038	-0.087	-0.291	-0.101	-0.0393333	-0.159667	-0.218	0.0664502	0.771775	0.267262	2.37752	12.1204	18.8658	1	11	8	P49070	MOUSE	32826.8	26.8	4518.1	92.06	Calcium signal-modulating cyclophilin ligand	8	11	75100000000	26.80%
A2AHC3	Camsap1	Calmodulin-regulated spectrin-associated protein 1	0.092	-0.025	-0.005	-0.029	-0.038	0.079	0.195	0.011	-0.085	0.004	0.0403333	0.0206667	0.803253	0.973404	0.793516	0.267786	1.80517	1.3087	1	11	10	A2AHC3|A2AHC3-2	MOUSE	177310	6.4	4209.1	109.01	Calmodulin-regulated spectrin-associated protein 1	10	11	33900000000	6.40%
H7BX08	Camsap2	Calmodulin-regulated spectrin-associated protein 2	0.225	0.043	-0.031	0.055	0.153	0.178	0.086	-0.11	-0.228	0.128667	-0.084	0.079	0.461395	0.303115	0.611578	11.9042	3.83214	4.51992	1	13	12	H7BX08|Q8C1B1-2|Q8C1B1	MOUSE	167459	7.7	3985.1	122.96	Calmodulin-regulated spectrin-associated protein 2	12	13	1960000000	7.70%
E9Q5B0	Camsap3	Calmodulin-regulated spectrin-associated protein 3	0.088	-0.182	-0.174	-0.088	-0.24	-0.307	0.017	-0.079	0.156	-0.211667	0.0313333	-0.0893333	0.371673	0.283232	0.827234	14.5655	1.47481	5.78284	1	7	6	E9Q5B0|Q80VC9|Q80VC9-2	MOUSE	136071	4.7	5003.1	68.96	Calmodulin-regulated spectrin-associated protein 3	6	7	1190000000	4.70%
Q6ZQ38	Cand1	Cullin-associated NEDD8-dissociated protein 1	0.275	0.463	0.304	0.148	0.123	0.006	0.108	0.354	0.307	0.0923333	0.256333	0.347333	0.0555583	0.40664	0.226865	7.98084	17.2616	26.5143	1	132	74	Q6ZQ38	MOUSE	138041	61.4	137.1	1077.39	Cullin-associated NEDD8-dissociated protein 1	74	132	123000000000	61.40%
Q8VCF1-3	Cant1	Isoform 3 of Soluble calcium-activated nucleotidase 1	-0.188	-0.432	-0.387	-0.123	-0.143	-0.009	0.008	-0.298	-0.381	-0.0916667	-0.223667	-0.335667	0.0555583	0.400769	0.285341	8.15505	11.2189	23.5903	1	10	9	Q8VCF1-3|Q8VCF1|Q8VCF1-2	MOUSE	49736.3	23.6	4150.1	112.48	Isoform 3 of Soluble calcium-activated nucleotidase 1	9	10	1030000000	23.60%
P35564	Canx	Calnexin	-0.127	-0.331	-0.268	-0.248	-0.051	-0.214	0.112	-0.242	-0.064	-0.171	-0.0646667	-0.242	0.0710104	0.286923	0.736794	13.2875	2.37065	18.0705	1	195	52	P35564	MOUSE	67676.1	67.3	314.1	813.53	Calnexin	52	195	595000000000	67.30%
P40124	Cap1	Adenylyl cyclase-associated protein 1	0.242	0.148	0.067	0.076	0.057	0.02	0.152	0.073	0.038	0.051	0.0876667	0.152333	0.153931	0.580739	0.424545	4.82972	6.88359	11.2971	1	418	70	P40124	MOUSE	51906.2	97.4	117.1	1141.16	Adenylyl cyclase-associated protein 1	70	418	2850000000000	97.40%
Q99LB4	Capg	Capping protein (Actin filament), gelsolin-like	0.223	0.188	0.135	0.039	0.108	-0.002	0.203	0.079	0.115	0.0483333	0.132333	0.182	0.0812918	0.650064	0.293414	3.89742	10.8533	16.5213	1	198	26	Q99LB4|P24452	MOUSE	39053.4	78.2	1168.1	425.19	Capping protein (Actin filament), gelsolin-like	26	198	1270000000000	78.20%
O35350	Capn1	Calpain-1 catalytic subunit	0.188	0.434	0.255	0.142	0.174	0.094	0.031	0.183	0.181	0.136667	0.131667	0.292333	0.0613584	0.284075	0.293227	13.5159	10.8902	20.1993	1	92	45	O35350	MOUSE	82789.5	66.4	230.2	615.07	Calpain-1 catalytic subunit	45	92	58300000000	66.40%
Q6J756	Capn11	Calpain-11	0.322	0.456	0.363	0.122	0.275	0.175	0.108	-0.04	0.149	0.190667	0.0723333	0.380333	0.0555583	0.273899	0.545992	15.5191	4.74518	29.694	1	6	3	Q6J756	MOUSE	83766.8	6	230.3	25.32	Calpain-11	3	6	4810000000	6.00%
O08529	Capn2	Calpain-2 catalytic subunit	0.23	0.223	0.133	0.176	0.048	-0.056	0.03	0.178	0.133	0.056	0.113667	0.195333	0.0710104	0.726494	0.351232	2.92713	8.66681	18.0444	1	149	54	O08529	MOUSE	80726.5	81.2	230.1	926.75	Calpain-2 catalytic subunit	54	149	199000000000	81.20%
O08688	Capn5	Calpain-5	-0.135	-0.248	-0.102	-0.161	-0.151	-0.25	0.047	-0.038	0.137	-0.187333	0.0486667	-0.161667	0.112329	0.264853	0.699237	18.1198	2.79689	13.6246	1	19	15	O08688	MOUSE	73923.2	23.2	3141.1	178.23	Calpain-5	15	19	5480000000	23.20%
Q9R1S8	Capn7	Calpain-7	0.115	0.175	-0.037	0.025	0.061	0.001	0.05	0.033	0.033	0.029	0.0386667	0.0843333	0.393609	0.765217	0.688283	2.45558	2.89897	5.45403	1	14	14	Q9R1S8|F2Z3X0	MOUSE	93361.4	22.2	3201.1	174.72	Calpain-7	14	14	2630000000	22.20%
Q9D805	Capn9	Calpain-9	0.168	0.174	0.304	0.136	0.096	-0.439	0.028	0.137	0.313	-0.069	0.159333	0.215333	0.065372	0.791751	0.345073	2.14455	8.78524	19.0771	1	3	3	Q9D805	MOUSE	79603.4	7.8	6901.1	17.48	Calpain-9	3	3	264000000	7.80%
O88456	Capns1	Calpain small subunit 1	0.202	0.255	0.121	0.194	0.063	0.006	-0.024	0.222	0.101	0.0876667	0.0996667	0.192667	0.0841525	0.494137	0.508466	6.2089	5.3208	16.1822	1	67	23	O88456|Q9D7J7	MOUSE	28576.7	71.3	1497.1	358.12	Calpain small subunit 1	23	67	115000000000	71.30%
Q60865	Caprin1	Caprin-1	0.128	0.026	-0.152	-0.003	0.006	-0.242	0.151	0.054	0.074	-0.0796667	0.093	0.000666667	0.995956	0.542977	0.387985	5.38601	7.72438	0.026189	1	81	29	Q60865	MOUSE	78338.7	41.7	1174.1	423.76	Caprin-1	29	81	99500000000	41.70%
Q5RKN9	Capza1	Capping protein (Actin filament) muscle Z-line, alpha 1	-0.096	-0.105	-0.037	-0.023	-0.012	0.104	-0.087	-0.073	-0.146	0.023	-0.102	-0.0793333	0.314171	0.833742	0.341259	1.69797	8.90025	6.78829	1	126	28	Q5RKN9|P47753	MOUSE	33124.3	89.1	1094.1	439.24	Capping protein (Actin filament) muscle Z-line, alpha 1	28	126	702000000000	89.10%
P47754	Capza2	F-actin-capping protein subunit alpha-2	-0.065	-0.059	0.027	0.013	0.007	0.057	-0.101	-0.027	-0.073	0.0256667	-0.067	-0.0323333	0.680231	0.785502	0.507378	2.2173	5.33692	2.27556	1	152	26	P47754|D6RCW7	MOUSE	33137.6	89.5	1094.2	429.37	F-actin-capping protein subunit alpha-2	26	152	832000000000	89.50%
P47757-2	Capzb	Isoform 2 of F-actin-capping protein subunit beta	-0.073	-0.089	-0.086	-0.079	0.039	0.05	0.029	-0.086	-0.105	0.00333333	-0.054	-0.0826667	0.286697	0.977794	0.611496	0.216191	3.83706	7.35968	1	212	35	P47757-2|P47757-4|A2AMW0	MOUSE	30970.5	78.6	701.1	569.93	Isoform 2 of F-actin-capping protein subunit beta	35	212	1060000000000	78.60%
P47757	Capzb	F-actin-capping protein subunit beta	-0.068	-0.09	-0.087	-0.079	0.028	0.017	0.039	-0.083	-0.097	-0.0113333	-0.047	-0.0816667	0.291244	0.919486	0.655577	0.810724	3.26894	7.24214	1	189	29	P47757	MOUSE	31630.2	75.4	701.2	478.18	F-actin-capping protein subunit beta	29	189	803000000000	75.40%
E9PUV9	Card10	Caspase recruitment domain-containing protein 10	0.151	0.462	0.379	0.041	0.333	0.212	0.136	0.133	0.183	0.195333	0.150667	0.330667	0.061511	0.333841	0.243982	10.4092	13.9833	20.1616	1	4	4	E9PUV9|P58660	MOUSE	120473	2.8	6177.1	30.22	Caspase recruitment domain-containing protein 10	4	4	5240000000	2.80%
Q8CIS0	Card11	Caspase recruitment domain-containing protein 11	-0.065	-0.083	0.022	0.02	0.266	0.307	-0.091	-0.133	-0.255	0.197667	-0.159667	-0.042	0.598949	0.294937	0.263156	12.5078	12.3645	3.00752	1	8	6	Q8CIS0|Q8CIS0-2	MOUSE	135407	3.1	5356.1	53.54	Caspase recruitment domain-containing protein 11	6	8	10100000000	3.10%
A2AIV8	Card9	Caspase recruitment domain-containing protein 9	0.159	0.21	0.12	0.123	0.073	0.111	0.021	0.184	0.042	0.102333	0.0823333	0.163	0.0998324	0.325719	0.470806	10.8253	6.02918	14.6551	1	33	25	A2AIV8	MOUSE	62974.3	52	1467.1	363.86	Caspase recruitment domain-containing protein 9	25	33	27800000000	52.00%
Q9CR86	Carhsp1	Calcium-regulated heat stable protein 1	0.418	0.289	0.305	0.404	0.064	0.162	-0.034	0.055	-0.089	0.21	-0.0226667	0.337333	0.0555583	0.326998	0.845983	10.7116	1.30515	27.9101	1	5	3	Q9CR86	MOUSE	16290.2	40.5	5429.1	51.35	Calcium-regulated heat stable protein 1	3	5	5400000000	40.50%
K3W4M4	Carkd	ATP-dependent (S)-NAD(P)H-hydrate dehydratase	-0.22	-0.096	0.053	-0.122	0.01	0.151	-0.104	-0.097	-0.103	0.013	-0.101333	-0.0876667	0.461086	0.947883	0.333646	0.502469	9.24184	4.52394	1	48	19	K3W4M4|Q9CZ42|Q9CZ42-3|J3QMM7|J3QN06|J3QPU6	MOUSE	39424.6	67.1	1756.1	320.78	ATP-dependent (S)-NAD(P)H-hydrate dehydratase	19	48	27300000000	67.10%
Q9CZ42-2	Carkd	Isoform 2 of ATP-dependent (S)-NAD(P)H-hydrate dehydratase	-0.195	-0.084	0.053	-0.122	0.002	0.167	-0.104	-0.077	-0.108	0.0156667	-0.0963333	-0.0753333	0.501702	0.939343	0.351342	0.602309	8.659	4.04255	1	47	19	Q9CZ42-2	MOUSE	32493.5	81.5	1756.2	318.34	Isoform 2 of ATP-dependent (S)-NAD(P)H-hydrate dehydratase	19	47	26300000000	81.50%
D3YUP1	Carm1	Histone-arginine methyltransferase CARM1	-0.008	0.309	0.138	0.082	0.1	-0.033	-0.045	0.27	0.223	0.0496667	0.149333	0.146333	0.283047	0.639875	0.351389	4.02455	8.65361	7.45584	1	22	15	D3YUP1|Q9WVG6|Q9WVG6-2|D6RFA7	MOUSE	70949	33	2540.1	226.31	Histone-arginine methyltransferase CARM1	15	22	10500000000	33.00%
Q9ER72	Cars	Cysteine--tRNA ligase, cytoplasmic	0.138	0.014	-0.038	-0.012	-0.041	-0.182	0.139	0.089	0.158	-0.0783333	0.128667	0.038	0.679728	0.499058	0.279612	6.11494	11.5246	2.28092	1	99	54	Q9ER72|Q9ER72-2	MOUSE	95485.7	67.3	401.1	738.61	Cysteine--tRNA ligase, cytoplasmic	54	99	62400000000	67.30%
Q8BYM8	Cars2	Probable cysteine--tRNA ligase, mitochondrial	-0.266	-0.151	-0.004	-0.124	-0.114	-0.045	-0.185	-0.045	0.038	-0.0943333	-0.064	-0.140333	0.248167	0.354269	0.634356	9.56052	3.53374	8.27105	1	11	8	Q8BYM8|G3X975	MOUSE	61841	19.6	4159.1	111.9	Probable cysteine--tRNA ligase, mitochondrial	8	11	2740000000	19.60%
Q8K3W3	Casc3	Protein CASC3	0.091	0.026	-0.05	0.067	0.007	0.049	0.06	0.006	0.018	0.041	0.028	0.0223333	0.805346	0.663469	0.776188	3.71648	1.97786	1.29263	1	14	13	Q8K3W3	MOUSE	75883	18.6	3924.1	126.53	Protein CASC3	13	14	7470000000	18.60%
A3KGI3	Casc5	Protein CASC5	0.26	0.452	0.265	0.03	-0.135	-0.297	-0.104	0.047	0.519	-0.134	0.154	0.325667	0.0555583	0.514112	0.557487	5.85754	4.58983	25.7623	1	4	4	A3KGI3|Q66JQ7	MOUSE	240178	1.4	6061.1	32.93	Protein CASC5	4	4	2320000000	1.40%
Q7TN73	Casd1	CAS1 domain-containing protein 1	-0.235	-0.36	-0.445	-0.352	0.036	-0.096	0.112	-0.392	-0.352	-0.137333	-0.210667	-0.346667	0.0555583	0.524606	0.330956	5.68039	9.33755	24.0513	1	3	3	Q7TN73	MOUSE	92799.9	5.7	6037.1	33.39	CAS1 domain-containing protein 1	3	3	175000000	5.70%
O70589	Cask	Peripheral plasma membrane protein CASK	0.051	0.123	0.03	-0.068	0.08	0.139	0.062	0.105	-0.084	0.0503333	0.0276667	0.068	0.395328	0.715849	0.819827	3.06606	1.53949	5.42548	1	37	30	O70589|O70589-5|O70589-4|O70589-3|O70589-2|B1AUH6	MOUSE	106020	38.1	1245.1	405.1	Peripheral plasma membrane protein CASK	30	37	9900000000	38.10%
Q8VHK1	Caskin2	Caskin-2	-0.074	-0.304	-0.262	-0.042	-0.094	0.147	0.031	-0.143	-0.283	0.00366667	-0.131667	-0.213333	0.0876557	0.982711	0.456781	0.171239	6.29538	15.8166	1	5	3	Q8VHK1	MOUSE	127461	2.8	6582.1	22.54	Caskin-2	3	5	8640000000	2.80%
P29452	Casp1	Caspase-1	0.275	0.277	0.202	0.131	0.138	0.054	0.15	0.146	0.09	0.107667	0.128667	0.251333	0.0555583	0.321327	0.275317	10.9783	11.7613	23.1753	1	65	32	P29452	MOUSE	46267.2	70.3	925.1	489.36	Caspase-1	32	65	52200000000	70.30%
P29594	Casp2	Caspase-2	0.164	0.079	0.08	0.035	0.131	0.238	0.166	-0.038	-0.09	0.134667	0.0126667	0.107667	0.198097	0.376861	0.928535	8.87607	0.574478	9.67121	1	12	9	P29594|D6RFN6	MOUSE	51629.9	26.7	3758.1	135.88	Caspase-2	9	12	2560000000	26.70%
P70677	Casp3	Caspase-3	0.117	0.377	0.281	0.051	0.092	0.075	0.036	0.222	0.233	0.0726667	0.163667	0.258333	0.0789216	0.431029	0.258745	7.4608	12.6515	16.8239	1	47	25	P70677	MOUSE	31930.6	86.6	1403.1	373.77	Caspase-3	25	47	35900000000	86.60%
P70343	Casp4	Caspase-4	0.454	0.561	0.35	-0.025	0.094	0.35	0.407	0.336	0.102	0.139667	0.281667	0.455	0.0555583	0.500726	0.226865	6.08806	16.5854	29.0941	1	6	5	P70343|C6L648	MOUSE	43368.8	15.2	5203.1	59.4	Caspase-4	6	6	418000000	15.20%
O08738	Casp6	Caspase-6	0.225	0.42	0.301	0.124	0.088	0.119	0.086	0.335	0.185	0.110333	0.202	0.315333	0.0558003	0.301775	0.261782	11.9427	12.4123	22.8998	1	30	19	O08738	MOUSE	32165	48.9	2510.1	228.8	Caspase-6	19	30	14000000000	48.90%
P97864	Casp7	Caspase-7	0.278	0.182	0.107	0.067	0.07	-0.07	0.144	0.107	0.098	0.0223333	0.116333	0.189	0.100978	0.840311	0.297749	1.62481	10.5998	14.5328	1	31	20	P97864	MOUSE	34687.6	65.6	2184.1	264.1	Caspase-7	20	31	11700000000	65.60%
O89110	Casp8	Caspase-8	0.258	0.282	0.293	0.155	0.157	0.196	0.121	0.122	0.034	0.169333	0.0923333	0.277667	0.0555583	0.264853	0.379449	17.8538	7.91686	25.5552	1	94	34	O89110	MOUSE	56325.8	75.8	789.1	537.74	Caspase-8	34	94	132000000000	75.80%
Q9WUF3	Casp8ap2	CASP8-associated protein 2	-0.261	-0.432	-0.253	-0.19	-0.077	-0.244	-0.055	-0.332	-0.111	-0.170333	-0.166	-0.315333	0.0555583	0.284075	0.305745	13.521	10.2961	25.3791	1	4	3	Q9WUF3|B1AX75	MOUSE	221997	0.9	6264.1	28.58	CASP8-associated protein 2	3	4	4970000000	0.90%
Q8C3Q9	Casp9	Caspase-9	0.194	0.082	0.077	0.117	-0.019	-0.051	0.066	0.144	0.124	0.0156667	0.111333	0.117667	0.17939	0.903976	0.32031	0.963591	9.71823	10.3175	1	11	9	Q8C3Q9|A2AS93	MOUSE	50719.9	33.2	3385.1	161.73	Caspase-9	9	11	2150000000	33.20%
P51125	Cast	Calpastatin	0.211	0.22	0.156	0.041	0.148	0.128	0.124	0.121	-0.015	0.105667	0.0766667	0.195667	0.0685077	0.340223	0.474505	10.0966	5.93443	18.5092	1	102	48	P51125|P51125-2|P51125-6|P51125-3|Q8CE80|P51125-7|P51125-4|P51125-5	MOUSE	85148.4	73.8	420.1	727.45	Calpastatin	48	102	81200000000	73.80%
B1AS46	Casz1	Zinc finger protein castor homolog 1	0.13	0.245	0.213	-0.025	-0.098	0.06	0.138	0.463	0.15	-0.021	0.250333	0.196	0.0751693	0.876616	0.227988	1.23447	15.7385	17.3212	1	3	2	B1AS46|Q9CWL2|Q9CWL2-2	MOUSE	194591	1.7	6955.1	16.79	Zinc finger protein castor homolog 1	2	3	876000000	1.70%
P24270	Cat	Catalase	-0.353	-0.466	-0.461	-0.293	-0.284	-0.368	-0.037	-0.185	-0.061	-0.315	-0.0943333	-0.426667	0.0457765	0.20133	0.40713	27.2349	7.23065	33.7205	1	222	56	P24270|A2AL20	MOUSE	60079.5	87.6	323.1	804.67	Catalase	56	222	906000000000	87.60%
Q08024	Cbfb	Core-binding factor subunit beta	0.147	0.088	0.11	0.08	0.107	0.007	0.109	0.009	0.097	0.0646667	0.0716667	0.115	0.175	0.517535	0.485825	5.79591	5.71235	10.4797	1	38	20	Q08024|Q08024-3|Q08024-4	MOUSE	22258.3	88.2	2156.2	260.19	Core-binding factor subunit beta	20	38	26300000000	88.20%
Q08024-2	Cbfb	Isoform 2 of Core-binding factor subunit beta	0.152	0.067	0.093	0.085	0.078	-0.005	0.116	0.02	0.093	0.0526667	0.0763333	0.104	0.218733	0.580525	0.466249	4.83531	6.10189	9.05546	1	37	21	Q08024-2	MOUSE	21745	86.8	2156.1	267.65	Isoform 2 of Core-binding factor subunit beta	21	37	24800000000	86.80%
P22682	Cbl	E3 ubiquitin-protein ligase CBL	0.263	0.438	0.275	0.143	0.177	0.062	0.063	0.23	0.196	0.127333	0.163	0.325333	0.0555583	0.306281	0.257703	11.7539	12.7411	26.0257	1	56	32	P22682	MOUSE	101703	48.3	1049.1	451.09	E3 ubiquitin-protein ligase CBL	32	56	38400000000	48.30%
Q3TTA7	Cblb	E3 ubiquitin-protein ligase CBL-B	0.24	0.355	0.184	0.086	0.14	0.04	0.107	0.244	0.225	0.0886667	0.192	0.259667	0.0606544	0.40664	0.226865	7.99662	16.0631	20.4367	1	12	9	Q3TTA7|B9EKI5|Q3TTA7-2	MOUSE	110574	11.8	1049.2	128.33	E3 ubiquitin-protein ligase CBL-B	9	12	5740000000	11.80%
Q9JIY2	Cbll1	E3 ubiquitin-protein ligase Hakai	-0.166	-0.215	-0.035	-0.138	-0.071	0.085	-0.058	-0.165	-0.168	-0.0413333	-0.130333	-0.138667	0.170703	0.779119	0.282934	2.29791	11.3763	10.6309	1	12	10	Q9JIY2|Q9JIY2-2|E9QM14|Q9JIY2-3|Q9JIY2-4	MOUSE	55070.7	21.3	4415.1	97.75	E3 ubiquitin-protein ligase Hakai	10	12	11100000000	21.30%
P48758	Cbr1	Carbonyl reductase [NADPH] 1	0.143	0.308	0.29	0.069	0.167	0.343	0.063	0.114	-0.027	0.193	0.05	0.247	0.0600548	0.317909	0.655577	11.1557	3.27808	20.6612	1	55	28	P48758	MOUSE	30925.9	89.8	1634.1	337.91	Carbonyl reductase [NADPH] 1	28	55	58100000000	89.80%
P08074	Cbr2	Carbonyl reductase [NADPH] 2	0.212	0.202	-0.088	0.469	0.333	0.257	-0.287	-0.137	-0.346	0.353	-0.256667	0.108667	0.308332	0.264853	0.223416	22.3861	17.9588	6.89953	1	57	21	P08074	MOUSE	26071.8	82.3	1978.1	290.82	Carbonyl reductase [NADPH] 2	21	57	80400000000	82.30%
Q8K354	Cbr3	Carbonyl reductase [NADPH] 3	0.152	0.318	0.199	0.026	0.215	0.203	0.175	0.093	-0.079	0.148	0.063	0.223	0.0710104	0.297791	0.655577	12.2721	3.27025	18.0466	1	60	27	Q8K354	MOUSE	31352.2	85.1	1277.1	398.73	Carbonyl reductase [NADPH] 3	27	60	51900000000	85.10%
Q91VT4	Cbr4	Carbonyl reductase family member 4	-0.245	-0.063	0.133	-0.125	-0.017	0.163	-0.174	0.012	-0.092	0.007	-0.0846667	-0.0583333	0.69947	0.973404	0.508466	0.268776	5.32095	2.11456	1	33	16	Q91VT4	MOUSE	25585.4	64.8	2566.1	224.38	Carbonyl reductase family member 4	16	33	15600000000	64.80%
Q8VEH6	Cbwd1	COBW domain-containing protein 1	0.074	0.089	0.007	-0.014	-0.093	-0.155	0.09	0.123	0.169	-0.0873333	0.127333	0.0566667	0.467919	0.460388	0.288646	6.86744	11.1039	4.43489	1	8	8	Q8VEH6|Q8VEH6-2	MOUSE	44227.6	26.7	3854.1	131.26	COBW domain-containing protein 1	8	8	5010000000	26.70%
P83917	Cbx1	Chromobox protein homolog 1	0.058	-0.023	0.058	0.074	0.114	0.251	-0.103	-0.101	-0.14	0.146333	-0.114667	0.031	0.680831	0.306364	0.300317	11.711	10.5151	2.26927	1	51	16	P83917|Q9CYJ8|Q7TPM0	MOUSE	21531.5	78.3	2164.2	238.28	Chromobox protein homolog 1	16	51	72000000000	78.30%
P30658	Cbx2	Chromobox protein homolog 2	0.102	-0.368	-0.261	0.201	-0.241	-0.078	-0.104	-0.123	-0.186	-0.0393333	-0.137667	-0.175667	0.272759	0.884035	0.265538	1.15885	12.2315	7.67343	1	2	2	P30658	MOUSE	55202.4	3.4	6873.1	17.91	Chromobox protein homolog 2	2	2	56900000	3.40%
Q9DCC5	Cbx3	Cbx3 protein	0.008	-0.061	0.075	0.079	0.089	0.29	-0.109	-0.137	-0.184	0.152667	-0.143333	0.00733333	0.9385	0.300147	0.257703	12.122	12.7389	0.393587	1	72	17	Q9DCC5|P23198|D3Z1A9	MOUSE	20982.2	74.8	2164.1	266.21	Cbx3 protein	17	72	187000000000	74.80%
O55187	Cbx4	E3 SUMO-protein ligase CBX4	0.022	-0.193	-0.089	-0.126	-0.042	-0.004	0.22	-0.023	-0.027	-0.0573333	0.0566667	-0.0866667	0.413957	0.592262	0.645255	4.66665	3.40582	5.16161	1	8	7	O55187|O55187-2	MOUSE	60920.9	14.5	4569.1	89.5	E3 SUMO-protein ligase CBX4	7	8	918000000	14.50%
Q61686	Cbx5	Chromobox protein homolog 5	-0.123	-0.336	-0.194	0.029	-0.068	0.016	-0.132	-0.238	-0.161	-0.00766667	-0.177	-0.217667	0.0874107	0.944795	0.232209	0.54258	15.2334	15.843	1	39	15	Q61686	MOUSE	22356.7	68.5	2164.3	214.67	Chromobox protein homolog 5	15	39	68000000000	68.50%
Q9QXV1	Cbx8	Chromobox protein homolog 8	-0.147	-0.196	-0.158	-0.069	-0.108	-0.122	-0.029	-0.107	-0.053	-0.0996667	-0.063	-0.167	0.0862805	0.33338	0.531167	10.4642	4.95802	15.95	1	13	12	Q9QXV1	MOUSE	39916.3	39.5	3713.1	139.76	Chromobox protein homolog 8	12	13	5520000000	39.50%
Q8K1A6	Cc2d1a	Coiled-coil and C2 domain-containing protein 1A	0.094	0.133	0.121	0.026	0.029	0.037	0.093	0.105	0.043	0.0306667	0.0803333	0.116	0.165911	0.735319	0.427892	2.81093	6.82269	10.8078	1	43	32	Q8K1A6|E9PX94	MOUSE	104038	39	1309.1	393.39	Coiled-coil and C2 domain-containing protein 1A	32	43	10600000000	39.00%
Q8BRN9	Cc2d1b	Coiled-coil and C2 domain-containing protein 1B	0.127	0.109	0.06	0.064	0.104	0.041	0.094	0.015	0.012	0.0696667	0.0403333	0.0986667	0.230637	0.46194	0.682085	6.83365	2.97146	8.74115	1	74	48	Q8BRN9	MOUSE	93546	66.7	508.1	662.67	Coiled-coil and C2 domain-containing protein 1B	48	74	35300000000	66.70%
Q8CH18	Ccar1	Cell division cycle and apoptosis regulator protein 1	-0.073	-0.048	-0.019	0.097	0.086	0.144	-0.184	-0.184	-0.27	0.109	-0.212667	-0.0466667	0.544802	0.309602	0.221627	11.4673	18.8173	3.57198	1	99	53	Q8CH18|Q8CH18-3|Q8CH18-2	MOUSE	132742	42.4	459.1	691.99	Cell division cycle and apoptosis regulator protein 1	53	99	99400000000	42.40%
Q8VDP4	Ccar2	Cell cycle and apoptosis regulator protein 2	-0.111	-0.119	-0.083	0.004	0.084	0.22	-0.169	-0.231	-0.285	0.102667	-0.228333	-0.104333	0.200304	0.47672	0.222081	6.57137	18.5576	9.60256	1	102	49	Q8VDP4	MOUSE	103628	60.9	407.1	733.94	Cell cycle and apoptosis regulator protein 2	49	102	71900000000	60.90%
Q71RI9	Ccbl2	Kynurenine--oxoglutarate transaminase 3	-0.218	-0.032	0.092	-0.175	0.011	0.184	-0.052	-0.03	0.009	0.00666667	-0.0243333	-0.0526667	0.676018	0.979092	0.808329	0.200857	1.66081	2.31056	1	22	14	Q71RI9|Q71RI9-2|D6RJ70	MOUSE	51695.8	32.9	3331.1	165.8	Kynurenine--oxoglutarate transaminase 3	14	22	6140000000	32.90%
Q9DA08	Ccdc101	SAGA-associated factor 29 homolog	-0.144	-0.35	-0.221	-0.118	-0.063	0.026	-0.043	-0.225	-0.226	-0.0516667	-0.164667	-0.238333	0.0747787	0.66097	0.250057	3.74794	13.2266	17.3799	1	12	7	Q9DA08	MOUSE	33525.7	20.8	4617.1	86.94	SAGA-associated factor 29 homolog	7	12	1790000000	20.80%
Q3TMW1	Ccdc102a	Coiled-coil domain-containing protein 102A	-0.166	-0.224	-0.24	-0.192	0.168	-0.013	0.105	-0.275	-0.182	-0.0123333	-0.117333	-0.21	0.0631843	0.962635	0.509509	0.374192	5.3017	19.5563	1	7	3	Q3TMW1|E9QP94|Q3TVA9	MOUSE	62908.2	3.2	6459.1	24.74	Coiled-coil domain-containing protein 102A	4	7	3000000000	3.20%
Q8C6E0	Ccdc104	Coiled-coil domain-containing protein 104	0.214	0.093	0.098	-0.026	0.051	0.055	0.12	0.048	-0.043	0.0266667	0.0416667	0.135	0.140363	0.785049	0.72975	2.22543	2.44601	11.9939	1	12	8	Q8C6E0	MOUSE	39770.4	28.8	4035.1	119.37	Coiled-coil domain-containing protein 104	8	12	7930000000	28.80%
Q810S1	Ccdc109b	Mitochondrial calcium uniporter regulatory subunit MCUb	-0.184	-0.2	-0.082	-0.399	-0.245	-0.409	0.187	0.007	0.35	-0.351	0.181333	-0.155333	0.109398	0.224778	0.360841	26.4976	8.36884	13.8456	1	16	10	Q810S1|D6RIL8	MOUSE	40083.5	26.6	3972.1	123.6	Mitochondrial calcium uniporter regulatory subunit MCUb	10	16	5810000000	26.60%
Q3V125	Ccdc110	Coiled-coil domain-containing protein 110	-0.257	-0.455	-0.327	0.092	-0.089	0.459	-0.355	-0.361	-0.789	0.154	-0.501667	-0.346333	0.0555583	0.596655	0.16976	4.59012	24.9621	24.8774	1	2	2	Q3V125	MOUSE	96867.5	2	7228.1	14.11	Coiled-coil domain-containing protein 110	2	2	2190000000	2.00%
A0AUP1	Ccdc112	Coiled-coil domain-containing protein 112	0.17	0.086	0.05	0.162	-0.128	-0.152	0.063	0.235	0.166	-0.0393333	0.154667	0.102	0.245135	0.810532	0.284758	1.93742	11.2556	8.35001	1	4	3	A0AUP1	MOUSE	52776.2	5.2	6612.1	22.08	Coiled-coil domain-containing protein 112	3	4	40500000000	5.20%
Q8VE99	Ccdc115	Coiled-coil domain-containing protein 115	0.211	0.038	-0.107	-0.003	0.015	-0.086	0.122	0.021	-0.015	-0.0246667	0.0426667	0.0473333	0.720747	0.813038	0.697755	1.91266	2.80968	1.9441	1	26	14	Q8VE99	MOUSE	19856.3	83.8	2787.1	206.31	Coiled-coil domain-containing protein 115	14	26	12100000000	83.80%
Q6PB51	Ccdc117	Coiled-coil domain-containing protein 117	0.062	0.098	-0.076	-0.107	0.006	-0.129	0.206	0.076	0.039	-0.0766667	0.107	0.028	0.755774	0.475197	0.379344	6.6045	7.92629	1.65551	1	4	4	Q6PB51	MOUSE	30769.2	8.6	5592.1	45.8	Coiled-coil domain-containing protein 117	4	4	474000000	8.60%
Q8R344	Ccdc12	Coiled-coil domain-containing protein 12	-0.131	-0.065	-0.1	-0.085	-0.102	-0.266	-0.033	-0.094	0.183	-0.151	0.0186667	-0.0986667	0.234421	0.294937	0.899096	12.6045	0.824296	8.64094	1	17	12	Q8R344	MOUSE	18948.1	60.2	3677.1	142	Coiled-coil domain-containing protein 12	12	17	12000000000	60.20%
E9Q6D3	Ccdc121	Protein Ccdc121	0.245	0.219	0.066	0.412	0.082	0.039	-0.172	0.141	0.024	0.177667	-0.00233333	0.176667	0.10207	0.360666	0.990342	9.33994	0.0825736	14.4174	1	3	3	E9Q6D3|Q9WVM8	MOUSE	38573.5	5.5	6533.1	23.33	Protein Ccdc121	3	3	10000000000	5.50%
Q9D8X2	Ccdc124	Coiled-coil domain-containing protein 124	0.112	0.072	0.085	-0.028	0.047	-0.11	0.219	0.073	0.155	-0.0303333	0.149	0.0896667	0.259115	0.817388	0.282727	1.8596	11.402	7.9968	1	30	19	Q9D8X2	MOUSE	25345.4	68.2	2654.1	216.57	Coiled-coil domain-containing protein 124	19	30	16900000000	68.20%
Q3TC33	Ccdc127	Coiled-coil domain-containing protein 127	-0.212	-0.206	-0.124	-0.044	-0.03	0.018	-0.222	-0.18	-0.142	-0.0186667	-0.181333	-0.180667	0.0786229	0.852214	0.227085	1.50493	15.9094	16.8551	1	14	12	Q3TC33|E0CYP1|Q3TC33-2|E0CXT2	MOUSE	30679.6	38.4	3721.1	138.85	Coiled-coil domain-containing protein 127	12	14	3940000000	38.40%
D3YV10	Ccdc13	Protein Ccdc13	-0.106	0.102	-0.496	-0.133	0.063	0.274	0.022	0.043	0.04	0.068	0.035	-0.166667	0.412672	0.790801	0.714467	2.15104	2.62135	5.18314	1	3	3	D3YV10	MOUSE	79862.9	3.8	6939.1	17.09	Protein Ccdc13	3	3	1410000000	3.80%
Q9D516	Ccdc130	Coiled-coil domain-containing protein 130	-0.143	0.002	-0.131	0.012	-0.139	-0.31	-0.16	0.327	0.095	-0.145667	0.0873333	-0.0906667	0.291017	0.471503	0.722829	6.66061	2.52676	7.24635	1	5	3	Q9D516	MOUSE	44335.8	6.2	6105.1	32.09	Coiled-coil domain-containing protein 130	3	5	9890000000	6.20%
Q8CI71	Ccdc132	Coiled-coil domain-containing protein 132	0.24	0.258	0.17	0.085	0.054	-0.004	0.11	0.192	0.165	0.045	0.155667	0.222667	0.0608078	0.654586	0.245662	3.83867	13.792	20.3823	1	34	28	Q8CI71|Q8CI71-3|Q8CI71-2|V9GXD1|V9GXE1	MOUSE	112028	25.4	1659.1	334.46	Coiled-coil domain-containing protein 132	28	34	27700000000	25.40%
Q8C7V8	Ccdc134	Coiled-coil domain-containing protein 134	-0.113	-0.295	-0.236	-0.127	-0.239	-0.187	-0.033	-0.076	-0.116	-0.184333	-0.075	-0.214667	0.0800592	0.269787	0.474505	16.314	5.9427	16.6923	1	13	11	Q8C7V8|Q8C7V8-2	MOUSE	26551.1	46.7	3561.1	149.73	Coiled-coil domain-containing protein 134	11	13	4780000000	46.70%
Q8R0K4	Ccdc137	Coiled-coil domain-containing protein 137	-0.109	-0.286	0.065	0.088	0.098	0.343	-0.134	-0.399	-0.171	0.176333	-0.234667	-0.11	0.443806	0.294937	0.228427	12.7358	15.6345	4.74983	1	5	4	Q8R0K4	MOUSE	33031.5	9.3	6180.1	30.14	Coiled-coil domain-containing protein 137	4	5	2520000000	9.30%
A2AGD7	Ccdc163	Protein Ccdc163	0.045	0.637	0.369	0.205	0.167	-0.012	-0.166	0.475	0.378	0.12	0.229	0.350333	0.146373	0.38315	0.387985	8.66621	7.72276	11.6665	1	2	2	A2AGD7|A8Y5M9|A8Y5M7|I6L983	MOUSE	37266.2	3.9	6686.1	20.72	Protein Ccdc163	2	2	2530000000	3.90%
Q9D162-2	Ccdc167	Isoform 2 of Coiled-coil domain-containing protein 167	0.069	-0.436	-0.168	-0.117	-0.16	-0.057	0.104	-0.271	-0.115	-0.111333	-0.094	-0.178333	0.351543	0.336121	0.622589	10.273	3.67539	6.12657	1	4	4	Q9D162-2|Q9D162|Q9D162-3|D6RG69	MOUSE	12383.1	27.8	5959.1	35.62	Isoform 2 of Coiled-coil domain-containing protein 167	4	4	782000000	27.80%
D3YXL0	Ccdc170	Protein Ccdc170	-0.45	-0.267	-0.359	-0.171	-0.207	-0.53	-0.228	0.135	0.169	-0.302667	0.0253333	-0.358667	0.0555583	0.266158	0.881823	16.546	0.976131	25.4069	1	3	2	D3YXL0|F6ST92	MOUSE	83766.4	1.6	7022.1	16.03	Protein Ccdc170	2	3	6280000000	1.60%
A0JLY1	Ccdc173	Coiled-coil domain-containing protein 173	-0.165	0.08	-0.174	-0.071	0.016	0.037	0.404	0.048	-0.214	-0.006	0.0793333	-0.0863333	0.376495	0.958787	0.788573	0.405119	1.84523	5.7053	1	4	4	A0JLY1	MOUSE	65302.2	5.8	6673.1	20.98	Coiled-coil domain-containing protein 173	4	4	895000000	5.80%
Q3U155	Ccdc174	Coiled-coil domain-containing protein 174	0.087	0.018	0.221	0.005	0.054	0.122	-0.016	0.035	0.096	0.0603333	0.0383333	0.108667	0.285062	0.575841	0.723503	4.8847	2.51994	7.4037	1	5	4	Q3U155	MOUSE	53997.8	6.6	5615.1	44.92	Coiled-coil domain-containing protein 174	4	5	14900000000	6.60%
Q3V079	Ccdc176	Basal body-orientation factor 1	-0.112	-0.181	0.091	0.056	0.007	-0.073	-0.231	-0.1	0.103	-0.00333333	-0.076	-0.0673333	0.537288	0.979092	0.660492	0.199862	3.20406	3.65297	1	4	3	Q3V079	MOUSE	62611.6	6.7	6607.1	22.21	Basal body-orientation factor 1	3	4	4410000000	6.70%
Q640L5	Ccdc18	Coiled-coil domain-containing protein 18	-0.585	-0.938	-0.197	-0.092	0.098	0.202	-0.498	-1.032	-0.108	0.0693333	-0.546	-0.573333	0.0890113	0.695573	0.282727	3.26203	11.3957	15.6903	1	4	2	Q640L5|Q9DA73|E9QAF1|Q640L5-2	MOUSE	170993	0.8	6890.1	17.63	Coiled-coil domain-containing protein 18	3	4	5300000000	0.80%
Q8C9S4	Ccdc186	Coiled-coil domain-containing protein 186	0.109	0.039	-0.043	0.006	0.036	0.036	0.036	0.012	-0.036	0.026	0.004	0.035	0.701752	0.776718	0.970844	2.31923	0.238802	2.09492	1	22	18	Q8C9S4	MOUSE	105698	16.4	2897.1	197.29	Coiled-coil domain-containing protein 186	18	22	7870000000	16.40%
Q9D9U9	Ccdc19	Ccdc19 protein	0.031	0.183	0.31	0.066	0.029	0.239	0.003	0.037	0.167	0.111333	0.069	0.174667	0.184237	0.40214	0.5457	8.12478	4.761	10.1434	1	5	4	Q9D9U9	MOUSE	65995.6	4.7	6386.1	26.04	Ccdc19 protein	4	5	6370000000	4.70%
Q9JIG7	Ccdc22	Coiled-coil domain-containing protein 22	0.043	0.216	0.201	0.004	0.199	0.212	0.04	0.041	-0.041	0.138333	0.0133333	0.153333	0.126734	0.321916	0.895813	10.9469	0.854522	12.6971	1	93	46	Q9JIG7	MOUSE	71298.7	78.9	599.1	611.7	Coiled-coil domain-containing protein 22	46	93	63500000000	78.90%
Q78PG9	Ccdc25	Coiled-coil domain-containing protein 25	0.242	0.026	-0.075	0.085	-0.02	0.013	0.206	0.031	-0.074	0.026	0.0543333	0.0643333	0.599104	0.809678	0.724973	1.95152	2.50212	3.00575	1	17	12	Q78PG9	MOUSE	24593.6	49.5	3433.1	158.14	Coiled-coil domain-containing protein 25	12	17	7700000000	49.50%
Q8CEI3	Ccdc28a	Protein Ccdc28a	-0.068	-0.219	0.044	-0.091	-0.178	-0.092	0.035	-0.037	0.048	-0.120333	0.0153333	-0.081	0.481236	0.296293	0.881191	12.3671	0.979836	4.2825	1	6	4	Q8CEI3|Q3UFK1|G3UZ16|G3UX80	MOUSE	21139.5	28.6	5098.1	63.81	Protein Ccdc28a	4	6	1020000000	28.60%
E9PYA2	Ccdc37	Coiled-coil domain-containing protein 37	0.138	0.119	0.172	-0.03	0.124	0.022	0.196	0.153	0.147	0.0386667	0.165333	0.143	0.114874	0.750453	0.231214	2.62241	15.3337	13.4495	1	4	4	E9PYA2|Q80VN0	MOUSE	72146.1	4.8	6352.1	26.59	Coiled-coil domain-containing protein 37	4	4	74500000000	4.80%
Q9D5Y1	Ccdc39	Coiled-coil domain-containing protein 39	0.123	0.203	-0.033	-0.007	-0.152	0.144	0.125	0.118	-0.213	-0.005	0.01	0.0976667	0.359317	0.982626	0.94731	0.17503	0.420308	5.99846	1	4	3	Q9D5Y1	MOUSE	110527	2.2	7010.1	16.19	Coiled-coil domain-containing protein 39	3	4	1750000000	2.20%
Q5SV66	Ccdc42	Coiled-coil domain-containing protein 42A	0.233	0.636	0.223	0.06	0.039	-0.118	0.008	0.601	0.338	-0.00633333	0.315667	0.364	0.0588981	0.962831	0.323192	0.369648	9.62434	21.1431	1	3	3	Q5SV66|Q5SV66-2	MOUSE	37988.2	10.1	6867.1	17.95	Coiled-coil domain-containing protein 42A	3	3	53900000000	10.10%
Q9CR29	Ccdc43	Coiled-coil domain-containing protein 43	0.173	0.099	0.117	0.046	0.19	0.141	0.21	-0.126	0.002	0.125667	0.0286667	0.129667	0.142057	0.33051	0.872332	10.5414	1.05709	11.8852	1	7	5	Q9CR29|E9Q2S9|Q9CR29-2	MOUSE	25105.6	23.4	4985.1	69.6	Coiled-coil domain-containing protein 43	5	7	3690000000	23.40%
Q9D024	Ccdc47	Coiled-coil domain-containing protein 47	-0.094	-0.315	-0.122	-0.179	-0.094	-0.217	0.032	-0.182	0.126	-0.163333	-0.008	-0.177	0.114468	0.282356	0.961232	14.6753	0.302977	13.4871	1	45	24	Q9D024|Q9D024-2|Q9D024-3	MOUSE	56128.1	46.9	1607.1	340.83	Coiled-coil domain-containing protein 47	24	45	22100000000	46.90%
Q810U5	Ccdc50	Coiled-coil domain-containing protein 50	0.326	0.234	0.218	0.078	0.133	0.121	0.264	0.061	0.076	0.110667	0.133667	0.259333	0.0557185	0.306766	0.31542	11.6768	9.97371	22.9738	1	26	16	Q810U5|Q810U5-3|Q810U5-2	MOUSE	35492	42.6	2893.1	197.91	Coiled-coil domain-containing protein 50	16	26	17500000000	42.60%
Q3URS9	Ccdc51	Coiled-coil domain-containing protein 51	-0.075	-0.251	0.098	-0.352	0.002	-0.075	0.352	-0.26	0.134	-0.141667	0.0753333	-0.076	0.593164	0.452137	0.788573	7.02229	1.8458	3.06318	1	16	12	Q3URS9|Q3URS9-2	MOUSE	45417	31.7	3388.1	161.3	Coiled-coil domain-containing protein 51	12	16	2210000000	31.70%
Q9CR27	Ccdc53	WASH complex subunit CCDC53	0.096	0.327	0.181	0.08	0.142	0.172	0.055	0.168	-0.028	0.131333	0.065	0.201333	0.10924	0.294937	0.614664	12.772	3.79611	13.8635	1	15	7	Q9CR27|S4R287|G3UWG7|S4R1K7	MOUSE	21149.2	34	4492.1	93.81	WASH complex subunit CCDC53	7	15	12500000000	34.00%
Q6PHN1	Ccdc57	Coiled-coil domain-containing protein 57	-0.138	-0.22	-0.202	-0.293	0.063	0.045	-0.048	-0.127	-0.323	-0.0616667	-0.166	-0.186667	0.0751693	0.720224	0.316607	3.00033	9.90631	17.3215	1	8	6	Q6PHN1|Q9WVS4|D3Z4U5|Q8BVL9|Q8C8B0|O70137	MOUSE	116762	3.8	5609.1	45.25	Coiled-coil domain-containing protein 57	7	8	12500000000	3.80%
Q8R3Q6	Ccdc58	Coiled-coil domain-containing protein 58	-0.348	-0.551	-0.29	-0.211	-0.056	0.217	-0.118	-0.476	-0.389	-0.0166667	-0.327667	-0.396333	0.0555583	0.949683	0.226865	0.477724	17.2625	26.0309	1	33	12	Q8R3Q6|F8WJI3|E9Q4B5	MOUSE	16893	79.8	3229.1	173.1	Coiled-coil domain-containing protein 58	12	33	31100000000	79.80%
Q8R2N0	Ccdc59	Thyroid transcription factor 1-associated protein 26	-0.026	-0.505	-0.354	-0.194	-0.088	0.218	0.11	-0.386	-0.539	-0.0213333	-0.271667	-0.295	0.123517	0.93084	0.351342	0.689756	8.66002	12.8731	1	6	4	Q8R2N0|Q8R2N0-2	MOUSE	28033.3	17.9	5588.1	45.87	Thyroid transcription factor 1-associated protein 26	4	6	702000000	17.90%
D3YZP9	Ccdc6	Coiled-coil domain-containing protein 6	0.181	0.182	0.121	0.103	0.146	0.184	0.084	0.063	-0.116	0.144333	0.0103333	0.161333	0.092113	0.284075	0.93297	14.0834	0.538372	15.377	1	36	24	D3YZP9	MOUSE	53109	47.5	1674.1	332.51	Coiled-coil domain-containing protein 6	24	36	17300000000	47.50%
Q8C4J0	Ccdc60	Coiled-coil domain-containing protein 60	-0.033	0.337	0.39	-0.122	-0.008	0.104	0.18	0.298	0.226	-0.00866667	0.234667	0.231333	0.133118	0.962263	0.217238	0.376839	19.1644	12.3892	1	3	2	Q8C4J0	MOUSE	63538.6	5.5	7125.1	15.08	Coiled-coil domain-containing protein 60	2	3	716000000	5.50%
Q3UJV1	Ccdc61	Coiled-coil domain-containing protein 61	-0.294	-0.266	-0.212	-0.167	-0.297	-0.455	-0.167	0.073	0.263	-0.306333	0.0563333	-0.257333	0.0555583	0.27191	0.798946	16.0947	1.75728	23.0978	1	6	6	Q3UJV1|D6RHL6	MOUSE	57595.5	10.9	5087.1	64.23	Coiled-coil domain-containing protein 61	6	6	924000000	10.90%
Q6NS45	Ccdc66	Coiled-coil domain-containing protein 66	0.111	0.192	-0.021	0.236	0.085	0.305	-0.13	0.111	-0.329	0.208667	-0.116	0.094	0.361066	0.283232	0.601201	14.2824	3.96883	5.96894	1	3	3	Q6NS45|Q6NS45-3|Q6NS45-2	MOUSE	108112	3.6	6623.1	21.87	Coiled-coil domain-containing protein 66	3	3	2950000000	3.60%
Q7M6Y5	Ccdc67	Deuterosome protein 1	0.495	0.251	0.257	0.089	-0.104	-0.1	0.309	0.314	0.354	-0.0383333	0.325667	0.334333	0.0555583	0.747898	0.132907	2.65514	27.3647	24.7162	1	4	4	Q7M6Y5|Q7M6Y5-2	MOUSE	70304.4	5.1	6129.1	31.51	Deuterosome protein 1	4	4	7200000000	5.10%
Q3TCJ8	Ccdc69	Coiled-coil domain-containing protein 69	-0.079	-0.225	-0.153	0.099	-0.108	-0.071	-0.183	-0.113	-0.085	-0.0266667	-0.127	-0.152333	0.139763	0.845811	0.293414	1.56112	10.8815	12.0334	1	2	2	Q3TCJ8|Q3TCJ8-2	MOUSE	23581.1	6.4	6891.1	17.61	Coiled-coil domain-containing protein 69	2	2	501000000	6.40%
Q8VEG0	Ccdc71	Coiled-coil domain-containing protein 71	0.002	-0.489	-0.143	-0.016	0.181	0.688	0.024	-0.441	-0.324	0.284333	-0.247	-0.21	0.233384	0.430724	0.300143	7.46516	10.5259	8.66571	1	3	3	Q8VEG0	MOUSE	46351.1	6.4	6230.1	29.2	Coiled-coil domain-containing protein 71	3	3	170000000	6.40%
E9Q4T4	Ccdc71l	Protein Ccdc71l	-0.256	-0.034	-0.096	0.179	-0.188	-0.318	-0.44	0.158	0.219	-0.109	-0.021	-0.128667	0.226484	0.673274	0.93506	3.5805	0.523556	8.85073	1	2	2	E9Q4T4	MOUSE	24326.3	13.3	6271.1	28.34	Protein Ccdc71l	2	2	436000000	13.30%
Q8R2G6	Ccdc80	Coiled-coil domain-containing protein 80	-1.144	-1.207	-2.163	-1.23	0.489	-0.866	0.081	-1.692	-1.3	-0.535667	-0.970333	-1.50467	0.0425764	0.501529	0.258992	6.07193	12.5751	35.2404	1	3	2	Q8R2G6	MOUSE	108010	2.3	6857.1	18.06	Coiled-coil domain-containing protein 80	2	3	430000000	2.30%
Q6PDY0	Ccdc85b	Coiled-coil domain-containing protein 85B	0.168	0.202	-0.148	0.144	0.039	-0.185	0.018	0.168	0.034	-0.000666667	0.0733333	0.074	0.526085	0.99729	0.504363	0.0232363	5.41584	3.77776	1	2	2	Q6PDY0	MOUSE	22474.8	9.9	6763.1	19.49	Coiled-coil domain-containing protein 85B	2	2	85400000	9.90%
Q9JJ89	Ccdc86	Coiled-coil domain-containing protein 86	-0.068	-0.169	-0.155	-0.1	-0.109	-0.206	0.042	-0.171	0.078	-0.138333	-0.017	-0.130667	0.145594	0.284075	0.899935	13.6081	0.81908	11.7116	1	19	14	Q9JJ89	MOUSE	46771.2	22.3	3608.1	146.69	Coiled-coil domain-containing protein 86	14	19	7700000000	22.30%
Q5SNZ0	Ccdc88a	Girdin	0.063	-0.032	0.009	0.016	0.019	0.103	-0.014	-0.079	-0.118	0.046	-0.0703333	0.0133333	0.873238	0.627957	0.507112	4.17352	5.34576	0.811012	1	80	56	Q5SNZ0|Q5SNZ0-2|Q5SNZ0-3|Z4YKY0	MOUSE	216656	31.2	519.1	656.18	Girdin	56	80	72000000000	31.20%
Q4QRL3	Ccdc88b	Coiled-coil domain-containing protein 88B	0.126	0.113	0.075	-0.012	0.033	0.005	0.124	0.072	0.018	0.00866667	0.0713333	0.104667	0.202706	0.932836	0.508938	0.663721	5.30935	9.52502	1	81	55	Q4QRL3|Q4QRL3-2	MOUSE	167461	38.7	471.1	682.23	Coiled-coil domain-containing protein 88B	55	81	55500000000	38.70%
Q8VC31	Ccdc9	Coiled-coil domain-containing protein 9	0.158	0.126	0.001	-0.024	0.152	0.14	0.134	0.029	-0.068	0.0893333	0.0316667	0.095	0.289632	0.437807	0.816417	7.31242	1.58397	7.29132	1	27	22	Q8VC31|D3YW42|G3X927	MOUSE	61501.4	29.2	2712.1	212.29	Coiled-coil domain-containing protein 9	22	27	14700000000	29.20%
Q8C3X2	Ccdc90b	Coiled-coil domain-containing protein 90B, mitochondrial	-0.197	-0.196	0.038	-0.284	0.016	0.098	0.081	-0.212	-0.025	-0.0566667	-0.052	-0.118333	0.230685	0.783892	0.742081	2.246	2.31653	8.73931	1	15	10	Q8C3X2|Q8C3X2-2	MOUSE	29653.3	41.4	3643.1	144.71	Coiled-coil domain-containing protein 90B, mitochondrial	10	15	10600000000	41.40%
Q9D8L5	Ccdc91	Coiled-coil domain-containing protein 91	0.163	0.029	-0.052	0.048	0.034	0.07	0.186	-0.051	-0.167	0.0506667	-0.0106667	0.0466667	0.646442	0.57149	0.953957	4.94918	0.366496	2.56954	1	15	14	Q9D8L5	MOUSE	50177.1	29.6	3283.1	169.6	Coiled-coil domain-containing protein 91	14	15	1890000000	29.60%
Q7TQK5	Ccdc93	Coiled-coil domain-containing protein 93	0.183	0.386	0.252	0.116	0.247	0.297	0.056	0.129	-0.026	0.22	0.053	0.273667	0.0615252	0.266158	0.65525	16.8184	3.28756	20.1526	1	87	49	Q7TQK5|E9QAD4	MOUSE	72887	69.3	494.1	669.94	Coiled-coil domain-containing protein 93	49	87	53300000000	69.30%
Q9D6J3	Ccdc94	Coiled-coil domain-containing protein 94	0.097	-0.087	-0.029	0.011	-0.012	-0.006	0.101	-0.064	-0.078	-0.00233333	-0.0136667	-0.00633333	0.950253	0.982626	0.905638	0.174873	0.758887	0.318717	1	9	6	Q9D6J3	MOUSE	36273.1	21.9	4809.1	77.65	Coiled-coil domain-containing protein 94	6	9	3580000000	21.90%
Q9DBT3	Ccdc97	Coiled-coil domain-containing protein 97	0.261	0.044	-0.105	0.014	0.072	-0.043	0.08	-0.13	-0.279	0.0143333	-0.109667	0.0666667	0.636947	0.907328	0.556947	0.93301	4.59628	2.65453	1	3	3	Q9DBT3	MOUSE	38951.8	9.4	6206.1	29.59	Coiled-coil domain-containing protein 97	3	3	494000000	9.40%
P27784	Ccl6	C-C motif chemokine 6	-0.121	-1.007	-0.582	0.168	-0.367	-0.352	-0.294	-0.635	-0.234	-0.183667	-0.387667	-0.57	0.120796	0.427929	0.213419	7.52753	19.6718	13.0461	1	2	2	P27784	MOUSE	13326.1	16.3	6700.1	20.49	C-C motif chemokine 6	2	2	591000000	16.30%
P51670	Ccl9	C-C motif chemokine 9	-0.513	-1.164	-1.081	-0.304	-0.31	-0.633	-0.221	-0.791	-0.599	-0.415667	-0.537	-0.919333	0.051496	0.261203	0.2225	23.5012	18.4585	31.864	1	7	3	P51670	MOUSE	14213	29.5	5629.1	44.44	C-C motif chemokine 9	3	7	1290000000	29.50%
Q8K2Y9	Ccm2	Malcavernin	0.133	0.243	0.261	0.053	0.099	0.117	0.004	0.096	-0.028	0.0896667	0.024	0.212333	0.066702	0.36771	0.825447	9.14264	1.49105	18.7416	1	14	13	Q8K2Y9	MOUSE	50372.6	46.1	3234.2	168.44	Malcavernin	13	14	3860000000	46.10%
Q8K2Y9-2	Ccm2	Isoform 2 of Malcavernin	0.133	0.243	0.235	0.017	0.099	0.117	0.004	0.039	-0.028	0.0776667	0.005	0.203667	0.0684074	0.437947	0.961626	7.30028	0.299539	18.5442	1	14	13	Q8K2Y9-2|F7AVU1|E0CYY2	MOUSE	48646.5	47.7	3234.1	172.92	Isoform 2 of Malcavernin	13	14	3740000000	47.70%
P24860	Ccnb1	G2/mitotic-specific cyclin-B1	0.3	-0.215	-0.573	0.008	-0.272	-0.854	0.322	-0.074	0.329	-0.372667	0.192333	-0.162667	0.58248	0.411738	0.299403	7.85874	10.5575	3.17698	1	3	3	P24860|Q68EM3|G3UY65	MOUSE	48507.5	8.1	5998.1	34.68	G2/mitotic-specific cyclin-B1	3	3	202000000	8.10%
P25322	Ccnd1	G1/S-specific cyclin-D1	0.25	-0.026	-0.063	0.103	-0.123	-0.492	0.143	0.185	0.489	-0.170667	0.272333	0.0536667	0.626447	0.598971	0.227988	4.55575	15.7571	2.7437	1	7	4	P25322|P30280	MOUSE	34226.9	11.1	5727.1	41.83	G1/S-specific cyclin-D1	5	7	712000000	11.10%
Q3TVC7	Ccndbp1	Cyclin-D1-binding protein 1	0.175	-0.028	0.096	-0.025	0.014	0.2	0.141	-0.016	0.038	0.063	0.0543333	0.081	0.418496	0.641048	0.637066	4.01262	3.49515	5.09825	1	5	5	Q3TVC7|Q3TVC7-3|Q3TVC7-2	MOUSE	39754.5	12.9	5641.1	44.22	Cyclin-D1-binding protein 1	5	5	1920000000	12.90%
Q3UUW5	Ccnh	Cyclin-H	-0.271	-0.115	-0.175	-0.124	-0.139	-0.143	-0.126	-0.016	0.058	-0.135333	-0.028	-0.187	0.0955418	0.28086	0.825678	14.7514	1.48823	15.0527	1	5	4	Q3UUW5|Q61458|E9PWD3	MOUSE	38561	17.4	5130.1	62.72	Cyclin-H	4	5	1120000000	17.40%
Q3U3M5	Ccnk	Cyclin-K	0.011	0.141	-0.022	0.196	0.064	0.05	-0.079	0.058	-0.043	0.103333	-0.0213333	0.0433333	0.61983	0.366194	0.848959	9.19227	1.27338	2.80634	1	8	7	Q3U3M5|O88874	MOUSE	64748	11.5	4741.1	81.43	Cyclin-K	7	8	2090000000	11.50%
Q9QWV9	Ccnt1	Cyclin-T1	0.163	0.117	0.011	0.225	-0.033	0.014	-0.086	0.132	0.027	0.0686667	0.0243333	0.097	0.286655	0.641269	0.864288	4.00892	1.13021	7.3655	1	16	14	Q9QWV9|E9Q7A7	MOUSE	80938.6	19.6	3588.1	148.08	Cyclin-T1	14	16	8220000000	19.60%
Q8BGU5	Ccny	Cyclin-Y	-0.212	-0.201	0.048	-0.056	-0.077	0.062	-0.177	-0.151	0.03	-0.0236667	-0.0993333	-0.121667	0.239729	0.836931	0.424545	1.66972	6.88592	8.484	1	8	5	Q8BGU5|Q8BGU5-2	MOUSE	39907.6	15.8	5164.1	61.15	Cyclin-Y	5	8	10200000000	15.80%
D3YUJ3	Ccnyl1	Protein Ccnyl1	-0.216	-0.068	0.101	-0.106	0.113	0.149	-0.069	-0.137	-0.263	0.052	-0.156333	-0.061	0.643225	0.720616	0.291651	2.99282	10.9699	2.60062	1	6	3	D3YUJ3|E9Q226	MOUSE	41998.7	4.9	6481.1	24.48	Protein Ccnyl1	3	6	11000000000	4.90%
P51682	Ccr5	C-C chemokine receptor type 5	-0.444	0.142	0.019	-0.152	-0.068	-0.555	-0.297	0.215	0.571	-0.258333	0.163	-0.0943333	0.600865	0.329675	0.67975	10.585	2.99021	2.98129	1	2	2	P51682	MOUSE	41412.1	5	6239.1	29.07	C-C chemokine receptor type 5	2	2	709000000	5.00%
O35710	Ccrn4l	Nocturnin	0.001	0.239	-0.182	-0.129	0.14	-0.198	0.126	0.103	0.013	-0.0623333	0.0806667	0.0193333	0.907979	0.734193	0.453123	2.82385	6.36148	0.587468	1	2	2	O35710|O35710-2	MOUSE	49098.8	6.5	6288.1	28.04	Nocturnin	2	2	108000000	6.50%
Q9WU84	Ccs	Copper chaperone for superoxide dismutase	0.206	0.164	0.001	-0.082	0.058	-0.214	0.183	0.008	0.264	-0.0793333	0.151667	0.123667	0.219595	0.659148	0.334111	3.77207	9.23128	9.02764	1	16	11	Q9WU84	MOUSE	29481.6	36.8	3739.1	137.77	Copper chaperone for superoxide dismutase	11	16	11800000000	36.80%
P80314	Cct2	T-complex protein 1 subunit beta	0.139	0.037	0.053	0.007	0.073	0.104	0.127	-0.006	-0.014	0.0613333	0.0356667	0.0763333	0.346542	0.539264	0.736794	5.43579	2.36873	6.20972	1	215	57	P80314	MOUSE	57818.6	91.2	220.1	941.65	T-complex protein 1 subunit beta	57	215	511000000000	91.20%
P80318	Cct3	T-complex protein 1 subunit gamma	0.098	0.162	0.074	0.032	0.085	0.043	0.092	0.087	0.053	0.0533333	0.0773333	0.111333	0.194489	0.555606	0.435765	5.17047	6.66796	9.79237	1	206	62	P80318|E9Q133|Q3U0I3	MOUSE	61199.5	92.1	247.1	908.44	T-complex protein 1 subunit gamma	62	206	486000000000	92.10%
P80315	Cct4	T-complex protein 1 subunit delta	0.145	0.158	0.105	0.049	0.074	0.043	0.085	0.076	0.021	0.0553333	0.0606667	0.136	0.12511	0.531479	0.536335	5.5557	4.88673	12.7894	1	201	48	P80315|G5E839|G3UYW5|G3UXG2|G3UXF3	MOUSE	58578.8	89.7	263.2	803.7	T-complex protein 1 subunit delta	48	201	380000000000	89.70%
P80316	Cct5	T-complex protein 1 subunit epsilon	0.12	0.131	0.095	0.007	0.062	0.102	0.095	0.049	-0.007	0.057	0.0456667	0.115333	0.166888	0.574431	0.662807	4.91104	3.16936	10.7599	1	218	55	P80316	MOUSE	60079.5	92.6	263.1	886.8	T-complex protein 1 subunit epsilon	55	218	591000000000	92.60%
P80317	Cct6a	T-complex protein 1 subunit zeta	0.089	0.099	0.055	0.007	0.063	0.095	0.078	0.037	-0.056	0.055	0.0196667	0.081	0.299319	0.577983	0.860375	4.86386	1.16016	7.07807	1	174	53	P80317|Q61390|B1AT05	MOUSE	58459.7	82.2	325.1	802.71	T-complex protein 1 subunit zeta	53	174	418000000000	82.20%
E9QPA6	Cct6a	T-complex protein 1 subunit zeta	0.082	0.078	0.052	0.01	0.061	0.104	0.076	0.019	-0.089	0.0583333	0.002	0.0706667	0.355244	0.565637	0.988217	5.0241	0.0994221	6.06565	1	153	50	E9QPA6	MOUSE	59026.1	76.8	325.2	748.5	T-complex protein 1 subunit zeta	50	153	317000000000	76.80%
P80313	Cct7	T-complex protein 1 subunit eta	0.152	0.138	0.078	0.07	0.047	0.024	0.066	0.105	0.055	0.047	0.0753333	0.122667	0.156216	0.610348	0.451638	4.42464	6.39162	11.2087	1	194	60	P80313	MOUSE	60164.6	92.4	219.1	942.03	T-complex protein 1 subunit eta	60	194	345000000000	92.40%
P42932	Cct8	T-complex protein 1 subunit theta	0.118	0.134	0.112	0.063	0.063	0.07	0.056	0.063	0.042	0.0653333	0.0536667	0.121333	0.149699	0.466156	0.574593	6.75019	4.34359	11.4828	1	200	57	P42932|H3BL49|H3BKR8	MOUSE	60125	88.6	250.1	906.36	T-complex protein 1 subunit theta	57	200	488000000000	88.60%
Q8C1Y8	Ccz1	Vacuolar fusion protein CCZ1 homolog	-0.113	0.031	0.062	0.03	-0.01	0.106	-0.131	0.116	-0.094	0.042	-0.0363333	-0.00666667	0.944517	0.695515	0.782739	3.26496	1.90433	0.354897	1	32	22	Q8C1Y8	MOUSE	55960.2	48.7	1975.1	290.95	Vacuolar fusion protein CCZ1 homolog	22	32	11100000000	48.70%
Q8R422	Cd109	CD109 antigen	0.065	-0.057	-0.17	0.14	-0.054	0.076	-0.201	0.047	-0.345	0.054	-0.166333	-0.054	0.62302	0.68584	0.409346	3.39761	7.19554	2.77391	1	8	8	Q8R422	MOUSE	162454	5.4	4596.1	88.09	CD109 antigen	8	8	780000000	5.40%
P10810	Cd14	Monocyte differentiation antigen CD14	-0.182	-0.139	0.156	-0.259	-0.014	-0.014	0.015	-0.129	0.142	-0.0956667	0.00933333	-0.055	0.635304	0.469833	0.955146	6.68218	0.357741	2.66953	1	44	18	P10810	MOUSE	39659.6	55.7	1804.1	315.05	Monocyte differentiation antigen CD14	18	44	67500000000	55.70%
O35566	Cd151	CD151 antigen	-0.037	-0.226	0.006	-0.226	0.02	0.364	0.204	-0.356	-0.108	0.0526667	-0.0866667	-0.0856667	0.388517	0.884035	0.751601	1.15843	2.22766	5.52766	1	7	5	O35566	MOUSE	29101.4	15.8	5240.1	57.78	CD151 antigen	5	7	2980000000	15.80%
Q62192	Cd180	CD180 antigen	-0.286	-0.339	-0.225	-0.103	-0.09	-0.103	-0.169	-0.289	-0.126	-0.0986667	-0.194667	-0.283333	0.0555583	0.327185	0.232477	10.6996	15.1602	23.7377	1	94	25	Q62192|E9Q009|F2Z425	MOUSE	75328	49.1	1034.1	455.11	CD180 antigen	25	94	166000000000	49.10%
Q9ES57	Cd200r1	Cell surface glycoprotein CD200 receptor 1	-0.113	-0.344	-0.118	-0.234	-0.05	-0.075	0.082	-0.303	-0.016	-0.119667	-0.079	-0.191667	0.096566	0.35167	0.656634	9.63919	3.24872	14.9802	1	19	7	Q9ES57|M0QWY6|Q6XJV6	MOUSE	36359.7	26.6	4089.1	116.07	Cell surface glycoprotein CD200 receptor 1	7	19	157000000000	26.60%
Q8BTP3	Cd200r5	Cell surface glycoprotein CD200 receptor 5	-0.088	-0.331	-0.188	-0.225	-0.024	-0.026	0.071	-0.292	-0.029	-0.0916667	-0.0833333	-0.202333	0.116835	0.438954	0.629568	7.26004	3.5868	13.3225	1	10	4	Q8BTP3|Q6XJV4|H3BJX3	MOUSE	30097.9	18.1	4089.2	59.2	Cell surface glycoprotein CD200 receptor 5	4	10	6400000000	18.10%
Q3UP36	Cd22	B-cell receptor CD22	-0.217	0.009	0.527	0.023	0.449	0.798	-0.245	-0.436	-0.274	0.423333	-0.318333	0.106333	0.655735	0.36575	0.197597	9.21459	23.1141	2.49186	1	2	2	Q3UP36|P35329|P35329-3|P35329-2	MOUSE	98434.3	1.7	6804.1	18.9	B-cell receptor CD22	2	2	40200000	1.70%
Q07763	Cd244	Natural killer cell receptor 2B4	0.011	-0.88	-0.171	0.213	-0.18	-0.111	-0.207	-0.696	-0.063	-0.026	-0.322	-0.346667	0.21399	0.906201	0.293618	0.943843	10.8212	9.17813	1	2	2	Q07763|Q07763-2	MOUSE	45520.3	3.7	7009.1	16.19	Natural killer cell receptor 2B4	2	2	18800000	3.70%
P31041	Cd28	T-cell-specific surface glycoprotein CD28	-0.484	-0.271	-0.09	-0.145	0.027	0.339	-0.344	-0.294	-0.432	0.0736667	-0.356667	-0.281667	0.118157	0.789565	0.152254	2.1654	26.205	13.2254	1	2	2	P31041	MOUSE	25642	11.4	6123.1	31.75	T-cell-specific surface glycoprotein CD28	2	2	455000000	11.40%
Q9JLQ0	Cd2ap	CD2-associated protein	0.245	0.256	0.178	0.065	0.113	0.063	0.152	0.147	0.106	0.0803333	0.135	0.226333	0.0596547	0.392344	0.26067	8.4112	12.4868	20.9662	1	62	44	Q9JLQ0	MOUSE	70619.8	66.2	649.1	594.66	CD2-associated protein	44	62	38700000000	66.20%
Q9CWK3	Cd2bp2	CD2 antigen cytoplasmic tail-binding protein 2	-0.011	0.072	-0.059	0.044	-0.057	-0.231	-0.06	0.134	-0.027	-0.0813333	0.0156667	0.000666667	0.99442	0.630467	0.898651	4.13598	0.830527	0.0355817	1	8	6	Q9CWK3	MOUSE	37807.9	18.4	4997.1	69.1	CD2 antigen cytoplasmic tail-binding protein 2	6	8	7130000000	18.40%
F8WJE9	Cd300lb	CMRF35-like molecule 7	-0.212	-0.417	-0.243	-0.084	-0.056	0.043	-0.123	-0.431	-0.34	-0.0323333	-0.298	-0.290667	0.0559644	0.768615	0.226865	2.41257	16.895	22.3396	1	7	5	F8WJE9|Q3U497	MOUSE	29105.8	19.6	4930.1	71.56	CMRF35-like molecule 7	5	7	2180000000	19.60%
Q8VCH2	Cd300ld	CMRF35-like molecule 5	-0.286	-0.487	-0.322	-0.256	-0.15	-0.175	-0.036	-0.333	-0.15	-0.193667	-0.173	-0.365	0.0555583	0.264853	0.330481	18.0311	9.35743	26.9405	1	2	2	Q8VCH2|Q6SJQ7|Q6SJQ7-2|A2A6Z2|Q6SJQ7-3	MOUSE	25352.7	8.1	6589.1	22.47	CMRF35-like molecule 5	2	2	275000000	8.10%
Q6SJQ5	Cd300lh	CMRF35-like molecule 3	-0.114	-0.218	-0.027	-0.198	-0.036	0.027	0.043	-0.242	-0.051	-0.069	-0.0833333	-0.119667	0.250263	0.625132	0.585908	4.20545	4.1965	8.214	1	21	7	Q6SJQ5|A2A7W1|A2A7W0|L7N207	MOUSE	27654	31.8	4355.1	101	CMRF35-like molecule 3	7	21	35000000000	31.80%
Q9DCG2	Cd302	CD302 antigen	0.138	-0.003	-0.071	0.042	-0.149	-0.239	-0.018	0.038	0.21	-0.115333	0.0766667	0.0213333	0.835116	0.488602	0.558162	6.30518	4.57822	1.09329	1	8	6	Q9DCG2|Q9DCG2-2	MOUSE	25821.5	38.5	4316.1	103.11	CD302 antigen	6	8	4430000000	38.50%
Q63994-2	Cd33	Isoform 33-A of Myeloid cell surface antigen CD33	-0.09	-0.15	0.048	-0.109	-0.157	-0.252	0.014	0.012	0.296	-0.172667	0.107333	-0.064	0.504749	0.283232	0.428316	14.5773	6.81177	4.01002	1	2	2	Q63994-2	MOUSE	37520.5	4.1	6968.1	16.64	Isoform 33-A of Myeloid cell surface antigen CD33	2	2	2860000000	4.10%
Q64314	Cd34	Hematopoietic progenitor cell antigen CD34	0.13	-0.963	-0.69	-0.088	-0.362	-0.597	0.213	-0.584	-0.166	-0.349	-0.179	-0.507667	0.161759	0.313474	0.637126	11.343	3.49261	10.9859	1	4	4	Q64314|Q64314-2	MOUSE	41381.3	13.6	5162.1	61.16	Hematopoietic progenitor cell antigen CD34	4	4	788000000	13.60%
Q08857	Cd36	Platelet glycoprotein 4	-0.065	-0.367	-0.124	-0.441	-0.455	-0.855	0.313	0.092	0.763	-0.583667	0.389333	-0.185333	0.14522	0.224778	0.278114	26.2876	11.6542	11.7316	1	55	14	Q08857	MOUSE	53267.6	29	2689.1	213.81	Platelet glycoprotein 4	14	55	294000000000	29.00%
Q3U429	Cd37	Leukocyte antigen CD37	-0.427	-0.503	-0.46	-0.419	-0.308	-0.557	0.003	-0.178	0.094	-0.428	-0.027	-0.463333	0.0425764	0.264853	0.85857	23.1496	1.17893	35.7919	1	5	5	Q3U429|Q61470|E9Q2X8	MOUSE	34999.2	11.5	5545.1	47.22	Leukocyte antigen CD37	5	5	952000000	11.50%
Q76KJ5	Cd3eap	DNA-directed RNA polymerase I subunit RPA34	-0.245	-0.325	-0.155	-0.183	-0.282	-0.336	-0.07	-0.025	0.186	-0.267	0.0303333	-0.241667	0.0685223	0.264853	0.824147	20.6543	1.50352	18.5019	1	8	5	Q76KJ5	MOUSE	43309.6	12	5176.1	60.53	DNA-directed RNA polymerase I subunit RPA34	5	8	2140000000	12.00%
P27512	Cd40	Tumor necrosis factor receptor superfamily member 5	-0.303	-0.388	-0.27	-0.383	-0.113	-0.112	0.17	-0.311	-0.215	-0.202667	-0.118667	-0.320333	0.0555583	0.283232	0.562685	14.3779	4.497	26.6653	1	15	9	P27512|P27512-3|P27512-4|P27512-5|P27512-2	MOUSE	33461.5	35.6	3887.1	129.22	Tumor necrosis factor receptor superfamily member 5	9	15	11000000000	35.60%
A2APM2	Cd44	CD44 antigen	-0.19	-0.485	-0.223	-0.225	-0.199	-0.183	0.037	-0.323	-0.141	-0.202333	-0.142333	-0.299333	0.0613584	0.264853	0.474336	20.4502	5.96245	20.2052	1	41	11	A2APM2|P15379|P15379-7|P15379-8|A2APM1|P15379-4|P15379-10|P15379-9|Q80X37|E9QKM8|P15379-5|P15379-11|A2APM4|P15379-6|A2APM3|P15379-3|A2APM5|Q3U8S1|P15379-2|P15379-13|P15379-12	MOUSE	86407.4	11.9	3317.1	166.77	CD44 antigen	11	41	134000000000	11.90%
Q61735-2	Cd47	Isoform 2 of Leukocyte surface antigen CD47	-0.069	-0.277	-0.019	-0.168	0.062	0.081	0.084	-0.368	-0.149	-0.00833333	-0.144333	-0.121667	0.26238	0.956991	0.53568	0.421203	4.91159	7.92755	1	14	4	Q61735-2|Q61735	MOUSE	35943.8	13.2	5024.1	67.84	Isoform 2 of Leukocyte surface antigen CD47	4	14	36900000000	13.20%
P18181	Cd48	CD48 antigen	0.006	-0.061	0.156	-0.164	0.02	0.1	0.187	-0.028	0.094	-0.0146667	0.0843333	0.0336667	0.737745	0.934245	0.536273	0.64668	4.89309	1.79973	1	48	17	P18181|F8WHM0	MOUSE	27782.3	40.8	2475.1	232.83	CD48 antigen	17	48	103000000000	40.80%
Q9QWK4	Cd5l	CD5 antigen-like	-0.255	-0.375	-0.402	0.197	0.062	-0.059	-0.461	-0.446	-0.413	0.0666667	-0.44	-0.344	0.0555583	0.695515	0.105681	3.26508	33.2792	27.5623	1	11	10	Q9QWK4	MOUSE	40345.4	25.8	4182.1	110.37	CD5 antigen-like	10	11	1440000000	25.80%
P41731	Cd63	CD63 antigen	0.251	0.375	-0.025	0.491	-0.2	-0.169	-0.269	0.626	0.1	0.0406667	0.152333	0.200333	0.195925	0.898964	0.710166	1.01141	2.66502	9.74753	1	5	2	P41731	MOUSE	26622	7.5	6228.1	29.21	CD63 antigen	2	5	7790000000	7.50%
P31996	Cd68	Macrosialin	-0.094	-0.185	-0.189	0.032	-0.022	0.018	-0.121	-0.139	-0.092	0.00933333	-0.117333	-0.156	0.101989	0.929143	0.297469	0.713138	10.626	14.4329	1	19	7	P31996|P31996-2	MOUSE	35330.6	23.3	4454.1	96.08	Macrosialin	7	19	88700000000	23.30%
Q3UZ35	Cd72	B-cell differentiation antigen CD72	-0.15	-0.346	-0.264	-0.305	-0.197	-0.401	0.22	-0.166	0.015	-0.301	0.023	-0.253333	0.0680699	0.264853	0.912341	19.3702	0.709188	18.5804	1	24	13	Q3UZ35|P21855|Q3UNJ0|Q3UB58|A2AIN5	MOUSE	41977.4	40.7	3224.1	173.42	B-cell differentiation antigen CD72	13	24	12400000000	40.70%
P04441	Cd74	H-2 class II histocompatibility antigen gamma chain	-0.419	-0.35	0.145	-0.042	0.53	1.2	-0.472	-0.816	-0.917	0.562667	-0.735	-0.208	0.235596	0.42801	0.119685	7.52039	29.3808	8.60662	1	16	9	P04441|P04441-2	MOUSE	31956.3	33.3	4193.1	109.64	H-2 class II histocompatibility antigen gamma chain	9	16	15400000000	33.30%
Q00609	Cd80	T-lymphocyte activation antigen CD80	-0.255	-0.132	0.233	-0.247	0.016	0.259	-0.014	-0.144	-0.029	0.00933333	-0.0623333	-0.0513333	0.751221	0.97845	0.556254	0.208216	4.61238	1.69186	1	2	2	Q00609|Q00609-2	MOUSE	35159.5	4.9	6691.1	20.63	T-lymphocyte activation antigen CD80	2	2	652000000	4.90%
P35762	Cd81	CD81 antigen	-0.019	-0.176	-0.48	0.058	-0.251	-0.076	-0.078	0.101	-0.382	-0.0896667	-0.119667	-0.225	0.198872	0.641269	0.600651	4.00783	3.97845	9.64713	1	5	2	P35762	MOUSE	26498.7	18.2	5639.1	44.24	CD81 antigen	2	5	1500000000	18.20%
E9Q9E8	Cd84	SLAM family member 5	-0.189	-0.399	-0.204	-0.254	-0.252	-0.38	0.034	-0.124	0.12	-0.295333	0.01	-0.264	0.0600548	0.2523	0.946102	25.0059	0.431286	20.8028	1	40	21	E9Q9E8|Q18PI6-3|Q18PI6-2	MOUSE	37615.5	49.6	1935.1	294.79	SLAM family member 5	21	40	44000000000	49.60%
Q18PI6	Cd84	SLAM family member 5	-0.186	-0.388	-0.2	-0.241	-0.249	-0.377	0.066	-0.122	0.162	-0.289	0.0353333	-0.258	0.0602967	0.259576	0.819565	24.1721	1.54277	20.616	1	39	20	Q18PI6	MOUSE	37719.6	47.7	1935.2	262.96	SLAM family member 5	20	39	43500000000	47.70%
P42082	Cd86	T-lymphocyte activation antigen CD86	0.099	-0.301	-0.022	-0.061	-0.125	0.251	0.155	-0.172	-0.275	0.0216667	-0.0973333	-0.0746667	0.599186	0.919499	0.612999	0.808076	3.81818	3.00451	1	2	2	P42082|P42082-2	MOUSE	35007.4	6.1	6547.1	23.2	T-lymphocyte activation antigen CD86	2	2	851000000	6.10%
P40240	Cd9	CD9 antigen	-0.415	-0.594	-0.253	-0.347	-0.184	-0.261	-0.01	-0.401	-0.078	-0.264	-0.163	-0.420667	0.0572011	0.264853	0.375057	19.3243	8.0213	21.6813	1	35	8	P40240	MOUSE	25828.1	24.3	4164.1	111.43	CD9 antigen	8	35	138000000000	24.30%
O89103	Cd93	Complement component C1q receptor	-0.182	-0.508	-0.292	-0.213	-0.21	-0.29	0.005	-0.217	-0.01	-0.237667	-0.074	-0.327333	0.0664502	0.264853	0.542303	22.6108	4.81128	18.8218	1	31	16	O89103	MOUSE	71806.6	35.8	2306.1	251.05	Complement component C1q receptor	16	31	21500000000	35.80%
E9QJS7	Cd97	CD97 antigen	-0.163	-0.497	-0.31	-0.039	0.059	0.096	-0.201	-0.578	-0.38	0.0386667	-0.386333	-0.323333	0.0741997	0.732288	0.226865	2.85229	17.2968	17.4512	1	7	6	E9QJS7|Q9Z0M6|Q9Z0M6-3|E9QMJ5|Q9Z0M6-2|Q9DC42	MOUSE	92937.2	11.4	4574.1	89.22	CD97 antigen	6	7	910000000	11.40%
G3UW39	Cdadc1	Cytidine and dCMP deaminase domain-containing protein 1	0.052	0.138	0.134	0.18	0.226	0.3	-0.132	-0.05	-0.073	0.235333	-0.085	0.108	0.198097	0.264853	0.416313	20.0146	7.05643	9.6703	1	4	4	G3UW39|Q8BMD5|Q8BMD5-4|Q8BMD5-2|Q8BMD5-3|Q8BMD5-6	MOUSE	60200.5	7.2	5709.1	42.11	Cytidine and dCMP deaminase domain-containing protein 1	4	4	185000000	7.20%
Q8CC12	Cdan1	Codanin-1	0.111	0.058	-0.054	0.007	0.009	-0.057	0.06	-0.009	-0.066	-0.0136667	-0.005	0.0383333	0.672319	0.894476	0.966755	1.0772	0.268705	2.34361	1	10	10	Q8CC12|Q8CC12-2|Z4YL55|Q8CC12-3	MOUSE	137364	9.3	4165.1	111.41	Codanin-1	10	10	7890000000	9.30%
Q8CII2	Cdc123	Cell division cycle protein 123 homolog	0.185	0.006	-0.177	0.001	-0.217	-0.203	0.157	0.188	-0.011	-0.139667	0.111333	0.00466667	0.97725	0.326163	0.379449	10.7839	7.91622	0.147411	1	26	9	Q8CII2|Q8CII2-2	MOUSE	39386.1	27.6	3964.1	124.3	Cell division cycle protein 123 homolog	9	26	125000000000	27.60%
Q8R349	Cdc16	Cell division cycle protein 16 homolog	-0.001	0.115	0.079	0.117	0.036	0.053	-0.132	0.105	-0.006	0.0686667	-0.011	0.0643333	0.438118	0.476145	0.942518	6.58304	0.461974	4.82366	1	38	24	Q8R349	MOUSE	72257.7	49.5	1447.1	366.95	Cell division cycle protein 16 homolog	24	38	22500000000	49.50%
Q8BGZ4	Cdc23	Cell division cycle protein 23 homolog	-0.039	0.123	0.033	0.069	0.003	0.015	-0.131	0.131	0.146	0.029	0.0486667	0.039	0.674327	0.763451	0.713952	2.47881	2.62928	2.32679	1	25	17	Q8BGZ4|G3X8W7|Q8BGZ4-2	MOUSE	69359	33.8	2376.1	243.74	Cell division cycle protein 23 homolog	17	25	7520000000	33.80%
Q99JP4	Cdc26	Anaphase-promoting complex subunit CDC26	0.168	0.419	0.111	0.095	0.039	-0.332	0.005	0.404	0.505	-0.066	0.304667	0.232667	0.0971884	0.754853	0.256006	2.58033	12.8472	14.905	1	8	6	Q99JP4	MOUSE	9760.7	72.9	4775.1	79.55	Anaphase-promoting complex subunit CDC26	6	8	3260000000	72.90%
A2A6Q5-3	Cdc27	Isoform 3 of Cell division cycle protein 27 homolog	0.001	-0.202	-0.215	-0.074	-0.211	-0.267	-0.022	-0.022	0.008	-0.184	-0.012	-0.138667	0.170703	0.284075	0.901112	13.7404	0.808737	10.6309	1	18	16	A2A6Q5-3|A2A6Q5|A2A6Q5-2|Q8R568	MOUSE	93673.7	18.7	3258.1	171.26	Isoform 3 of Cell division cycle protein 27 homolog	16	18	7060000000	18.70%
Q8CFI2	Cdc34	Ubiquitin-conjugating enzyme E2 R1	0.253	0.085	-0.113	-0.003	-0.049	-0.367	0.258	0.093	0.187	-0.139667	0.179333	0.075	0.603222	0.440599	0.249653	7.2197	13.2928	2.95678	1	9	7	Q8CFI2	MOUSE	26792.3	28.5	4966.1	70.27	Ubiquitin-conjugating enzyme E2 R1	7	9	9000000000	28.50%
Q61081	Cdc37	Hsp90 co-chaperone Cdc37	0.28	0.078	0.076	0.089	0.039	0.052	0.134	0.007	-0.016	0.06	0.0416667	0.144667	0.147956	0.508192	0.70484	5.94359	2.73259	11.5795	1	113	38	Q61081	MOUSE	45106.1	67.8	895.1	501.99	Hsp90 co-chaperone Cdc37	38	113	183000000000	67.80%
Q9DC48	Cdc40	Pre-mRNA-processing factor 17	-0.121	-0.095	-0.142	-0.045	-0.117	-0.088	-0.113	-0.04	0	-0.0833333	-0.051	-0.119333	0.160442	0.400562	0.629568	8.16715	3.58463	11.0416	1	43	32	Q9DC48	MOUSE	66144.6	66.3	1027.1	456.47	Pre-mRNA-processing factor 17	32	43	17100000000	66.30%
P60766-1	Cdc42	Isoform 1 of Cell division control protein 42 homolog	0.01	0.121	0.262	-0.022	0.136	0.069	0.021	-0.042	0.139	0.061	0.0393333	0.131	0.266674	0.621158	0.74941	4.26684	2.24962	7.81966	1	51	9	P60766-1	MOUSE	21709.6	40.3	2023.6	153.34	Isoform 1 of Cell division control protein 42 homolog	9	51	358000000000	40.30%
P60766	Cdc42	Cell division control protein 42 homolog	-0.012	0.034	0.216	-0.044	0.109	0.097	0.011	-0.137	0.114	0.054	-0.004	0.0793333	0.421988	0.619129	0.981126	4.29621	0.161249	5.04624	1	72	11	P60766	MOUSE	21600.5	49.7	2023.4	199.93	Cell division control protein 42 homolog	11	72	466000000000	49.70%
Q7TT50	Cdc42bpb	Serine/threonine-protein kinase MRCK beta	0.01	0.079	0.069	-0.03	0.07	0.143	0.019	0.007	-0.08	0.061	-0.018	0.0526667	0.494429	0.637997	0.861528	4.04379	1.15112	4.13053	1	86	58	Q7TT50|E9PVY0|Q3UU96|D3YYN8|H7BX44|Q3UU96-2	MOUSE	196632	34.9	393.1	743.34	Serine/threonine-protein kinase MRCK beta	61	86	43900000000	34.90%
Q80UW5	Cdc42bpg	Serine/threonine-protein kinase MRCK gamma	-0.022	0.285	-0.05	-0.038	-0.056	-0.179	-0.001	0.291	0.07	-0.091	0.12	0.071	0.529456	0.40664	0.434635	7.99708	6.68902	3.73685	1	6	6	Q80UW5	MOUSE	173684	3.4	393.4	62.7	Serine/threonine-protein kinase MRCK gamma	6	6	1890000000	3.40%
Q91W92	Cdc42ep1	Cdc42 effector protein 1	0.033	0.377	0.186	0.376	0.756	0.277	-0.348	-0.375	-0.094	0.469667	-0.272333	0.198667	0.185793	0.264853	0.223416	18.5433	17.8452	10.0858	1	2	2	Q91W92	MOUSE	43152.3	6.6	6299.1	27.75	Cdc42 effector protein 1	2	2	581000000	6.60%
Q9JM96	Cdc42ep4	Cdc42 effector protein 4	-0.031	0.33	0.121	0.056	0.084	0.01	0.039	-0.078	0.097	0.05	0.0193333	0.14	0.330506	0.603735	0.875042	4.50585	1.03282	6.48832	1	7	4	Q9JM96	MOUSE	37925.5	12	5721.1	41.94	Cdc42 effector protein 4	4	7	1120000000	12.00%
Q8BHL7	Cdc42se1	CDC42 small effector protein 1	-0.378	-0.402	-0.207	-0.422	-0.101	-0.512	0.039	-0.297	0.302	-0.345	0.0146667	-0.329	0.0555583	0.273388	0.961121	15.7259	0.305833	25.3276	1	2	2	Q8BHL7	MOUSE	9190.5	25	6751.1	19.68	CDC42 small effector protein 1	2	2	736000000	25.00%
Q8BGH7	Cdc42se2	CDC42 small effector protein 2	0.006	-0.371	-0.159	-0.412	-0.231	-0.099	0.392	-0.17	0.163	-0.247333	0.128333	-0.174667	0.256538	0.294937	0.627744	12.5204	3.60969	8.06042	1	5	2	Q8BGH7	MOUSE	9394.5	66.6	5595.1	45.71	CDC42 small effector protein 2	2	5	3500000000	66.60%
Q6A068	Cdc5l	Cell division cycle 5-like protein	-0.152	-0.352	-0.239	-0.083	-0.1	-0.026	-0.076	-0.245	-0.245	-0.0696667	-0.188667	-0.247667	0.0718674	0.465087	0.228337	6.77676	15.6807	17.9371	1	121	59	Q6A068	MOUSE	92416.1	77.4	280.1	864.81	Cell division cycle 5-like protein	59	121	115000000000	77.40%
Q8JZM7	Cdc73	Parafibromin	-0.055	-0.081	-0.069	0.057	-0.055	-0.155	-0.18	-0.011	0.035	-0.051	-0.052	-0.0683333	0.370159	0.738364	0.677093	2.77944	3.01775	5.81464	1	33	22	Q8JZM7	MOUSE	60689.6	43.8	1959.1	291.94	Parafibromin	22	33	13300000000	43.80%
Q14B71	Cdca2	Cell division cycle-associated protein 2	0.096	-0.798	-0.707	-0.261	-0.601	-0.824	0.347	-0.325	0.267	-0.562	0.0963333	-0.469667	0.106027	0.264853	0.706972	17.0848	2.70929	14.0799	1	8	8	Q14B71|Q14B71-2	MOUSE	108304	9.9	4362.1	100.56	Cell division cycle-associated protein 2	8	8	879000000	9.90%
Q99M54	Cdca3	Cell division cycle-associated protein 3	0.256	-0.822	-1.01	-0.142	-0.691	-1.65	0.394	-0.127	0.636	-0.827667	0.301	-0.525333	0.169291	0.341822	0.38855	10.0567	7.71152	10.6765	1	2	2	Q99M54	MOUSE	28764.5	7.5	6605.1	22.22	Cell division cycle-associated protein 3	2	2	173000000	7.50%
Q9CPY3	Cdca5	Sororin	0.256	-0.945	-1.02	-0.207	-0.71	-1.725	0.506	-0.075	0.657	-0.880667	0.362667	-0.569667	0.127699	0.321998	0.293121	10.9437	10.8937	12.6396	1	5	5	Q9CPY3|Q9CPY3-2	MOUSE	29161.9	15.5	5732.1	41.71	Sororin	5	5	1160000000	15.50%
Q922M5	Cdca7l	Cell division cycle-associated 7-like protein	-0.065	-0.718	-0.379	-0.113	-0.247	-0.39	-0.029	-0.312	-0.105	-0.25	-0.148667	-0.387333	0.147307	0.284783	0.351342	13.4518	8.65776	11.6157	1	3	3	Q922M5|Q9D0M2	MOUSE	51103.2	5.7	5953.1	35.74	Cell division cycle-associated 7-like protein	3	3	130000000	5.70%
Q8BHX3-2	Cdca8	Isoform 2 of Borealin	0.005	-0.871	-0.861	-0.146	-0.571	-1.092	0.167	-0.266	0.3	-0.603	0.067	-0.575667	0.0656303	0.321414	0.782307	10.9645	1.91263	19.0116	1	24	16	Q8BHX3-2|Q8BHX3|Q8BHX3-3	MOUSE	36761.7	51.2	2584.1	222.62	Isoform 2 of Borealin	16	24	6720000000	51.20%
P15116	Cdh2	Cadherin-2	-0.014	-0.034	-0.027	-0.016	0.452	0.669	0.012	-0.411	-0.696	0.368333	-0.365	-0.025	0.740938	0.34628	0.319587	9.94199	9.74634	1.77439	1	4	4	P15116|D3YYT0	MOUSE	100251	7.2	5848.1	38.62	Cadherin-2	4	4	332000000	7.20%
Q8VDP6	Cdipt	CDP-diacylglycerol--inositol 3-phosphatidyltransferase	-0.395	0.536	-0.048	-0.153	-0.167	-0.955	-0.291	0.567	0.947	-0.425	0.407667	0.031	0.924666	0.294937	0.445381	12.7171	6.48718	0.484175	1	5	3	Q8VDP6	MOUSE	23940.8	13.1	6102.1	32.14	CDP-diacylglycerol--inositol 3-phosphatidyltransferase	3	5	1090000000	13.10%
P11440	Cdk1	Cyclin-dependent kinase 1	0.181	-0.069	-0.224	0.048	-0.293	-0.784	0.163	0.203	0.516	-0.343	0.294	-0.0373333	0.808071	0.456443	0.226865	6.94185	16.8321	1.27563	1	41	21	P11440	MOUSE	34163	68.3	1928.1	295.69	Cyclin-dependent kinase 1	21	41	40400000000	68.30%
A2A9P6	Cdk11b	Cyclin-dependent kinase 11B	0.253	0.208	0.136	0.175	0.052	0.081	0.058	0.196	0.009	0.102667	0.0876667	0.199	0.0755258	0.362613	0.476262	9.28983	5.90296	17.2693	1	39	30	A2A9P6	MOUSE	87489.3	33	1361.2	346.41	Cyclin-dependent kinase 11B	30	39	12700000000	33.00%
P24788	Cdk11b	Cyclin-dependent kinase 11B	0.228	0.203	0.076	0.151	0.077	0.077	0.058	0.126	0.001	0.101667	0.0616667	0.169	0.103126	0.333841	0.579225	10.4148	4.28282	14.3245	1	45	34	P24788|P24788-2	MOUSE	91683	33.9	1361.1	381.94	Cyclin-dependent kinase 11B	34	45	14100000000	33.90%
Q14AX6	Cdk12	Cyclin-dependent kinase 12	-0.007	-0.064	-0.059	0.116	-0.017	0.06	-0.165	-0.029	-0.056	0.053	-0.0833333	-0.0433333	0.569913	0.646254	0.454527	3.96073	6.33882	3.31288	1	27	22	Q14AX6|Q14AX6-3|Q14AX6-2	MOUSE	164420	16.7	1374.2	266.96	Cyclin-dependent kinase 12	22	27	32700000000	16.70%
Q69ZA1	Cdk13	Cyclin-dependent kinase 13	-0.093	-0.172	-0.089	-0.007	-0.001	0.038	-0.132	-0.215	-0.049	0.01	-0.132	-0.118	0.167529	0.922484	0.332056	0.782649	9.29704	10.7361	1	43	29	Q69ZA1|Q69ZA1-2	MOUSE	165292	22.5	1374.1	379.03	Cyclin-dependent kinase 13	29	43	34300000000	22.50%
O35495	Cdk14	Cyclin-dependent kinase 14	0.123	0.02	-0.099	-0.105	-0.107	-0.372	0.21	0.111	0.183	-0.194667	0.168	0.0146667	0.895362	0.284075	0.238384	13.9184	14.618	0.672529	1	17	13	O35495|O35495-3|E9PVC7|O35495-2|D6RHB2	MOUSE	53451.2	26.4	3193.1	175.19	Cyclin-dependent kinase 14	13	17	21200000000	26.40%
Q04735	Cdk16	Cyclin-dependent kinase 16	0.042	-0.048	-0.119	0.014	-0.057	-0.19	-0.009	0.022	0.068	-0.0776667	0.027	-0.0416667	0.65201	0.567207	0.79168	4.99529	1.8191	2.52219	1	13	7	Q04735|Q04735-2	MOUSE	56141.2	12.9	2166.3	82.82	Cyclin-dependent kinase 16	7	13	21100000000	12.90%
Q8K0D0	Cdk17	Cyclin-dependent kinase 17	-0.001	-0.048	-0.111	-0.021	-0.043	-0.124	-0.014	0.022	0.068	-0.0626667	0.0253333	-0.0533333	0.521933	0.528059	0.807536	5.61057	1.6714	3.81919	1	24	17	Q8K0D0|Q8K0D0-2	MOUSE	59790.3	30.2	2166.2	206.19	Cyclin-dependent kinase 17	17	24	29300000000	30.20%
Q04899	Cdk18	Cyclin-dependent kinase 18	0.042	0.049	-0.09	-0.004	-0.179	-0.398	0.013	0.231	0.336	-0.193667	0.193333	0.000333333	0.996874	0.417347	0.305745	7.7355	10.29	0.0185051	1	29	20	Q04899	MOUSE	52074.8	45.4	2166.1	265.86	Cyclin-dependent kinase 18	20	29	32400000000	45.40%
Q8BWD8	Cdk19	Cyclin-dependent kinase 19	-0.081	0.029	0.068	0.027	-0.036	-0.051	-0.134	0.098	0.156	-0.02	0.04	0.00533333	0.954581	0.844063	0.784908	1.58325	1.88362	0.28912	1	9	7	Q8BWD8|G5E8L1|Q8R3L8|Q8R3L8-3|E0CZC3	MOUSE	56854.3	13.3	4724.1	82.15	Cyclin-dependent kinase 19	8	9	2770000000	13.30%
P97377	Cdk2	Cyclin-dependent kinase 2	0.207	-0.048	-0.186	0.014	-0.183	-0.33	0.18	0.104	0.16	-0.166333	0.148	-0.009	0.954147	0.42951	0.249734	7.49033	13.269	0.292734	1	29	18	P97377|P97377-2|Q80YP0|Q80YP0-2	MOUSE	39434	43.9	1928.2	229.69	Cyclin-dependent kinase 2	18	29	30900000000	43.90%
O35207	Cdk2ap1	Cyclin-dependent kinase 2-associated protein 1	-0.124	-0.539	-0.478	0.081	-0.074	-0.27	-0.21	-0.44	-0.25	-0.0876667	-0.3	-0.380333	0.0605817	0.683212	0.211122	3.43878	20.5734	20.4986	1	5	3	O35207|F2Z4B3|Q9CPY4|G3UYI1	MOUSE	12410.8	27.1	5743.1	41.43	Cyclin-dependent kinase 2-associated protein 1	3	5	2370000000	27.10%
P30285	Cdk4	Cyclin-dependent kinase 4	0.241	0.077	-0.312	0.053	-0.119	-0.399	0.129	0.223	0.064	-0.155	0.138667	0.002	0.992649	0.538644	0.305745	5.44863	10.2823	0.0500483	1	15	9	P30285|D3YWB0|D6RHS5	MOUSE	33978.5	33.9	3908.1	127.71	Cyclin-dependent kinase 4	9	15	20100000000	33.90%
P49615	Cdk5	Cyclin-dependent-like kinase 5	0.093	0.351	0.217	0.021	0.063	0.043	0.074	0.287	0.194	0.0423333	0.185	0.220333	0.111611	0.647249	0.266293	3.94801	12.1686	13.6859	1	38	20	P49615|Q3UTQ8	MOUSE	33744.3	59.5	2159.1	267.17	Cyclin-dependent-like kinase 5	21	38	31400000000	59.50%
Q8BTW8	Cdk5rap1	CDK5 regulatory subunit-associated protein 1	-0.05	-0.165	-0.004	-0.189	-0.175	0.006	0.134	0.014	-0.014	-0.119333	0.0446667	-0.073	0.414651	0.352811	0.683759	9.61001	2.95018	5.14797	1	2	2	Q8BTW8	MOUSE	67021.2	4.5	6347.1	26.69	CDK5 regulatory subunit-associated protein 1	2	2	126000000	4.50%
Q8K389	Cdk5rap2	CDK5 regulatory subunit-associated protein 2	-0.124	-0.395	-0.305	-0.171	-0.184	-0.248	0.017	-0.203	-0.038	-0.201	-0.0746667	-0.274667	0.0725662	0.264853	0.56205	19.6962	4.51527	17.7382	1	25	23	Q8K389	MOUSE	207196	11.9	2225.1	260.1	CDK5 regulatory subunit-associated protein 2	23	25	33600000000	11.90%
Q99LM2	Cdk5rap3	CDK5 regulatory subunit-associated protein 3	-0.218	-0.209	-0.183	-0.063	-0.144	-0.127	-0.133	-0.033	-0.066	-0.111333	-0.0773333	-0.203333	0.0636582	0.316456	0.468128	11.2438	6.07679	19.4872	1	44	30	Q99LM2|F2Z486|D6RJ46|D6RII4	MOUSE	57389.1	49.1	1133.1	431.25	CDK5 regulatory subunit-associated protein 3	30	44	21900000000	49.10%
Q64261	Cdk6	Cyclin-dependent kinase 6	0.246	0.085	0.012	0.014	-0.028	-0.366	0.196	0.148	0.356	-0.126667	0.233333	0.114333	0.286232	0.489622	0.226865	6.28781	16.7307	7.37445	1	27	15	Q64261|J3QPN4	MOUSE	37255.9	45.7	2854.1	201.37	Cyclin-dependent kinase 6	15	27	27500000000	45.70%
Q03147	Cdk7	Cyclin-dependent kinase 7	-0.077	-0.141	-0.004	0.04	-0.038	-0.014	-0.116	-0.107	-0.035	-0.004	-0.086	-0.074	0.40521	0.972157	0.405232	0.279408	7.27758	5.28729	1	10	6	Q03147	MOUSE	39252.8	21.9	4750.1	81.05	Cyclin-dependent kinase 7	6	10	25600000000	21.90%
Q99J95	Cdk9	Cyclin-dependent kinase 9	0.048	0.146	0.089	0.072	0.011	-0.047	-0.03	0.167	0.127	0.012	0.088	0.0943333	0.26764	0.924075	0.475156	0.761633	5.91836	7.79357	1	27	15	Q99J95|Q99J95-2|Q99J95-3|D6RHP4|D6RGN3	MOUSE	43160.2	38.9	1374.3	192.11	Cyclin-dependent kinase 9	15	27	31800000000	38.90%
Q91WE6	Cdkal1	Threonylcarbamoyladenosine tRNA methylthiotransferase	-0.199	-0.281	-0.144	-0.071	-0.127	-0.253	-0.194	0.031	0.08	-0.150333	-0.0276667	-0.208	0.0750427	0.309602	0.846363	11.4891	1.30259	17.3515	1	8	8	Q91WE6|Q91WE6-2|Q91WE6-3|Q91WE6-4|Q91WE6-5|D6RJ19	MOUSE	65972.2	13.1	4567.1	89.56	Threonylcarbamoyladenosine tRNA methylthiotransferase	8	8	1060000000	13.10%
B1AU43	Cdkl3	Cyclin-dependent kinase-like 3	-0.042	-0.278	-0.99	0.024	-0.483	-0.383	-0.072	0.428	-0.611	-0.280667	-0.085	-0.436667	0.166502	0.322131	0.866036	10.9247	1.11122	10.7848	1	3	2	B1AU43|Q8BLF2|F2Z3Z6|Q8BLF2-2|Q8BLF2-8|Q8BLF2-7|Q8BLF2-5|Q8BLF2-6|Q8BLF2-4	MOUSE	69922.8	1.9	6814.1	18.77	Cyclin-dependent kinase-like 3	2	3	867000000	1.90%
P39689	Cdkn1a	Cyclin-dependent kinase inhibitor 1	0.049	-0.341	-0.605	-0.083	0.036	-0.428	0.215	-0.228	-0.18	-0.158333	-0.0643333	-0.299	0.216756	0.505822	0.723521	5.9873	2.51683	9.10599	1	7	5	P39689	MOUSE	18127.1	31.4	5512.1	48.69	Cyclin-dependent kinase inhibitor 1	5	7	3780000000	31.40%
P46414	Cdkn1b	Cyclin-dependent kinase inhibitor 1B	0.194	0.296	0.56	0.065	0.499	0.91	0.192	-0.193	-0.363	0.491333	-0.121333	0.35	0.0646635	0.35167	0.621352	9.64672	3.69258	19.1807	1	12	8	P46414	MOUSE	22421.3	50.2	4254.1	106.52	Cyclin-dependent kinase inhibitor 1B	8	12	3820000000	50.20%
Q8BI72	Cdkn2aip	CDKN2A-interacting protein	-0.058	0.019	0.002	0.036	0.049	0.138	-0.118	-0.156	-0.11	0.0743333	-0.128	-0.0123333	0.878308	0.454223	0.275229	6.98402	11.7745	0.779665	1	38	27	Q8BI72	MOUSE	60257.1	53.2	1520.1	354.3	CDKN2A-interacting protein	27	38	15600000000	53.20%
Q9D211	Cdkn2aipnl	CDKN2AIP N-terminal-like protein	0.089	-0.168	-0.021	-0.013	-0.022	-0.089	0.085	-0.104	-0.053	-0.0413333	-0.024	-0.0333333	0.771168	0.663958	0.847093	3.71019	1.29456	1.53777	1	10	6	Q9D211	MOUSE	13265.8	50.8	4586.1	88.67	CDKN2AIP N-terminal-like protein	6	10	6500000000	50.80%
P55271	Cdkn2b	Cyclin-dependent kinase 4 inhibitor B	0.053	0.026	-0.078	-0.062	0	-0.34	0.163	0.054	0.272	-0.134	0.163	0.000333333	0.996874	0.452837	0.307593	7.00338	10.2007	0.0182393	1	4	4	P55271	MOUSE	13902.5	34.6	5000.1	69.02	Cyclin-dependent kinase 4 inhibitor B	4	4	6940000000	34.60%
Q60772	Cdkn2c	Cyclin-dependent kinase 4 inhibitor C	0.245	0.196	0.26	0.086	0.056	0.224	0.091	0.141	-0.007	0.122	0.075	0.233667	0.0571165	0.340223	0.512253	10.0972	5.26052	21.7213	1	18	9	Q60772	MOUSE	18123.1	54.7	4063.1	117.71	Cyclin-dependent kinase 4 inhibitor C	9	18	9400000000	54.70%
Q8CC36	Cdnf	Cerebral dopamine neurotrophic factor	0.084	-0.116	0.144	-0.138	-0.04	0.129	0.142	-0.072	-0.002	-0.0163333	0.0226667	0.0373333	0.725534	0.93073	0.86467	0.693793	1.12228	1.90012	1	3	2	Q8CC36	MOUSE	21658.7	8.5	6733.1	19.99	Cerebral dopamine neurotrophic factor	2	3	2660000000	8.50%
Q8R3A2	Cdpf1	Cysteine-rich DPF motif domain-containing protein 1	-0.007	-0.101	-0.117	-0.09	0.113	-0.021	0.078	-0.21	-0.099	0.000666667	-0.077	-0.075	0.357977	0.996655	0.622589	0.0320555	3.67551	6.01852	1	2	2	Q8R3A2	MOUSE	13756.5	16.8	6466.1	24.68	Cysteine-rich DPF motif domain-containing protein 1	2	2	174000000	16.80%
Q99L43	Cds2	Phosphatidate cytidylyltransferase 2	0.14	-0.172	-0.044	0.032	-0.081	0.018	0.103	-0.087	-0.065	-0.0103333	-0.0163333	-0.0253333	0.847536	0.92851	0.892164	0.721606	0.891279	1.00332	1	2	2	Q99L43|A2AMQ5|Q6PBC0	MOUSE	51883.4	6.5	6343.1	26.8	Phosphatidate cytidylyltransferase 2	2	2	466000000	6.50%
Q4VAA2	Cdv3	Protein CDV3	0.351	0.186	0.155	0.011	0.133	0.131	0.357	-0.025	0.03	0.0916667	0.120667	0.230667	0.070016	0.382143	0.477925	8.69532	5.8538	18.2836	1	46	22	Q4VAA2|Q4VAA2-2|F8WGL9	MOUSE	29728.5	74.3	1815.1	312.49	Protein CDV3	22	46	41700000000	74.30%
Q9WTK2-2	Cdyl	Isoform 2 of Chromodomain Y-like protein	-0.149	-0.242	-0.154	-0.076	-0.262	-0.285	-0.01	-0.046	-0.098	-0.207667	-0.0513333	-0.181667	0.0785391	0.27191	0.61614	15.9387	3.77229	16.8905	1	20	17	Q9WTK2-2|Q9WTK2	MOUSE	60654.1	32.5	3148.1	177.67	Isoform 2 of Chromodomain Y-like protein	17	20	9470000000	32.50%
Q9D5D8	Cdyl2	Chromodomain Y-like protein 2	0.146	-0.091	-0.185	0.014	-0.229	-0.19	0.192	0.004	0.044	-0.135	0.08	-0.0433333	0.72868	0.364346	0.505984	9.25922	5.37349	1.87384	1	6	4	Q9D5D8	MOUSE	56825.6	6.7	5786.1	40.24	Chromodomain Y-like protein 2	4	6	793000000	6.70%
P53566	Cebpa	CCAAT/enhancer-binding protein alpha	-0.143	-0.487	-0.302	0.045	-0.228	-0.136	-0.166	-0.346	-0.201	-0.106333	-0.237667	-0.310667	0.0834184	0.516351	0.223416	5.8143	18.1004	16.2524	1	19	13	P53566	MOUSE	37657.6	23.6	3600.1	147.23	CCAAT/enhancer-binding protein alpha	13	19	13500000000	23.60%
P28033-3	Cebpb	Isoform 2 of CCAAT/enhancer-binding protein beta	-0.208	-0.436	-0.273	-0.228	-0.305	-0.27	-0.071	-0.163	0.015	-0.267667	-0.073	-0.305667	0.0572011	0.259764	0.562954	23.8643	4.49117	21.6311	1	14	10	P28033-3|P28033|P28033-2	MOUSE	29417.7	33.8	3900.1	128.05	Isoform 2 of CCAAT/enhancer-binding protein beta	10	14	10600000000	33.80%
Q00322	Cebpd	CCAAT/enhancer-binding protein delta	-0.143	-0.349	-0.275	-0.164	-0.197	0.053	-0.076	-0.264	-0.188	-0.102667	-0.176	-0.255667	0.067206	0.4649	0.261782	6.78326	12.4242	18.6889	1	3	3	Q00322|Q6PZD9	MOUSE	28801.8	4.8	6695.1	20.59	CCAAT/enhancer-binding protein delta	3	3	1920000000	4.80%
P53568	Cebpg	CCAAT/enhancer-binding protein gamma	-0.083	-0.216	-0.165	0.047	-0.129	-0.095	-0.123	-0.064	-0.188	-0.059	-0.125	-0.154667	0.123188	0.62141	0.318038	4.26241	9.82164	12.8937	1	6	5	P53568	MOUSE	16399.2	36.6	5067.1	65.38	CCAAT/enhancer-binding protein gamma	5	6	10400000000	36.60%
P53569	Cebpz	CCAAT/enhancer-binding protein zeta	-0.116	-0.318	-0.309	-0.095	-0.238	-0.336	-0.034	-0.063	0.002	-0.223	-0.0316667	-0.247667	0.0620663	0.284075	0.751956	13.7834	2.21942	19.9875	1	27	22	P53569|P53569-2	MOUSE	121002	23.5	1991.1	289.13	CCAAT/enhancer-binding protein zeta	22	27	6660000000	23.50%
Q8BTE5	Cebpzos	Protein Cebpzos	-0.132	-0.407	-0.417	-0.045	-0.318	-0.338	-0.106	-0.085	0.031	-0.233667	-0.0533333	-0.318667	0.0558137	0.27624	0.617404	15.1559	3.75043	22.3786	1	3	3	Q8BTE5	MOUSE	9342.8	36.2	6065.1	32.83	Protein Cebpzos	3	3	884000000	36.20%
Q91WM2	Cecr5	Cat eye syndrome critical region protein 5 homolog	-0.323	-0.046	0.093	-0.195	-0.083	0.015	-0.18	0.015	0.058	-0.0876667	-0.0356667	-0.092	0.537926	0.547377	0.785867	5.30732	1.87507	3.64514	1	20	12	Q91WM2	MOUSE	46590.7	34.6	3244.1	172.53	Cat eye syndrome critical region protein 5 homolog	12	20	5570000000	34.60%
P28659-4	Celf1	Isoform 4 of CUGBP Elav-like family member 1	-0.133	-0.182	-0.113	0.083	0.047	0.101	-0.189	-0.198	-0.202	0.077	-0.196333	-0.142667	0.117937	0.413063	0.2225	7.82611	18.3086	13.2361	1	45	27	P28659-4|P28659|P28659-3|P28659-2	MOUSE	55571.3	43.6	1419.2	318.16	Isoform 4 of CUGBP Elav-like family member 1	27	45	58900000000	43.60%
Q9Z0H4-4	Celf2	Isoform 4 of CUGBP Elav-like family member 2	-0.093	-0.267	-0.115	-0.028	0.003	0.007	-0.061	-0.248	-0.149	-0.006	-0.152667	-0.158333	0.121442	0.951905	0.301141	0.460186	10.4366	12.9934	1	77	28	Q9Z0H4-4|Q9Z0H4-5|Q9Z0H4-7|Q9Z0H4-9|Q9Z0H4-6|Q9Z0H4-2|Q9Z0H4-8|Q9Z0H4|A3KGT0|Q9Z0H4-3	MOUSE	52652.9	48.5	1419.1	371.39	Isoform 4 of CUGBP Elav-like family member 2	28	77	157000000000	48.50%
E9QA47	Celf2	CUGBP Elav-like family member 2	-0.093	-0.262	-0.112	-0.028	0.007	0.064	-0.063	-0.275	-0.169	0.0143333	-0.169	-0.155667	0.12299	0.897855	0.293825	1.02759	10.7949	12.9085	1	70	26	E9QA47|S4R1S7|Q9Z0H4-11|S4R2U7	MOUSE	51294.3	43.3	1419.3	328.69	CUGBP Elav-like family member 2	26	70	151000000000	43.30%
Q8BI06	Cemip	Cell migration-inducing and hyaluronan-binding protein	-0.183	0.302	-0.01	-0.047	0.252	0.526	-0.112	0.036	-0.541	0.243667	-0.205667	0.0363333	0.837152	0.469833	0.422898	6.68189	6.92956	1.07726	1	4	4	Q8BI06|Q8BI06-2	MOUSE	154571	2.4	5619.1	44.78	Cell migration-inducing and hyaluronan-binding protein	4	4	2010000000	2.40%
P27790	Cenpb	Major centromere autoantigen B	-0.452	-0.63	-0.716	0.005	-0.146	-0.171	-0.462	-0.48	-0.548	-0.104	-0.496667	-0.599333	0.0442677	0.392344	0.097357	8.41564	35.0706	33.9881	1	2	2	P27790	MOUSE	65665.5	2.3	7237.1	14	Major centromere autoantigen B	2	2	735000000	2.30%
P49452	Cenpc	Centromere protein C	-0.175	-0.4	-0.146	-0.131	-0.16	-0.031	-0.097	-0.261	-0.124	-0.107333	-0.160667	-0.240333	0.0740228	0.352354	0.257703	9.6243	12.7506	17.5234	1	31	24	P49452	MOUSE	102722	25.9	1973.1	291	Centromere protein C	24	31	8930000000	25.90%
Q6RT24	Cenpe	Centromere-associated protein E	0.203	0.073	-0.291	0.203	-0.249	-0.608	0.119	0.065	0.123	-0.218	0.102333	-0.005	0.978337	0.634047	0.336135	4.09416	9.13208	0.141501	1	13	10	Q6RT24|E9QKK1	MOUSE	288003	3.6	4515.1	92.21	Centromere-associated protein E	10	13	84200000000	3.60%
E9Q3P4	Cenpf	Protein Cenpf	0.032	-0.422	-0.563	-0.122	0.032	-0.102	0.23	-0.11	0.075	-0.064	0.065	-0.317667	0.137456	0.557781	0.722555	5.13491	2.5298	12.1427	1	9	8	E9Q3P4	MOUSE	345547	2.2	4999.1	69.02	Protein Cenpf	8	9	3130000000	2.20%
Q9QYM8	Cenph	Centromere protein H	-0.096	-0.15	-0.01	-0.148	-0.169	-0.031	-0.087	-0.105	0.013	-0.116	-0.0596667	-0.0853333	0.337541	0.333545	0.566906	10.4402	4.43743	6.35597	1	7	5	Q9QYM8	MOUSE	28249.1	21.5	5214.1	58.9	Centromere protein H	5	7	8190000000	21.50%
Q569L8	Cenpj	Centromere protein J	-0.126	-0.077	0.041	0.194	0.059	0.642	-0.294	-0.051	-0.604	0.298333	-0.316333	-0.054	0.549103	0.34628	0.302922	9.94129	10.366	3.52454	1	5	4	Q569L8	MOUSE	154160	1.7	6332.1	26.93	Centromere protein J	4	5	2670000000	1.70%
Q9ESN5	Cenpk	Centromere protein K	-0.165	-0.413	-0.362	-0.079	-0.32	-0.178	-0.104	-0.094	-0.161	-0.192333	-0.119667	-0.313333	0.0568315	0.303449	0.294571	11.8683	10.754	21.9296	1	6	5	Q9ESN5|Q9ESN5-2|Q9ESN5-3	MOUSE	31914	17.7	5105.1	63.53	Centromere protein K	5	6	6090000000	17.70%
Q14A61	Cenpl	Cenpl protein	-0.027	-0.211	-0.001	0.065	-0.367	-0.23	0	0.16	0.169	-0.177333	0.109667	-0.0796667	0.394476	0.453316	0.355413	6.99513	8.53148	5.4378	1	4	3	Q14A61|Q3U3S3	MOUSE	40245.4	6.6	6176.1	30.23	Cenpl protein	3	4	180000000	6.60%
Q9CQA0	Cenpm	Centromere protein M	-0.256	-0.32	0.27	-0.042	-0.468	-0.022	-0.219	0.153	0.289	-0.177333	0.0743333	-0.102	0.547875	0.391535	0.740894	8.44636	2.33155	3.53958	1	2	2	Q9CQA0|Q9CQA0-2	MOUSE	20324.3	15.5	6645.1	21.53	Centromere protein M	2	2	296000000	15.50%
Q9CZW2	Cenpn	Centromere protein N	0.028	-0.119	-0.122	-0.055	-0.185	-0.15	-0.09	0.05	0.107	-0.13	0.0223333	-0.071	0.395237	0.308386	0.859809	11.6152	1.16576	5.42722	1	3	3	Q9CZW2|Q9CZW2-3|Q9CZW2-2	MOUSE	39581.8	13.3	5594.1	45.75	Centromere protein N	3	3	404000000	13.30%
Q8K015	Cenpo	Centromere protein O	-0.09	-0.131	-0.118	-0.201	-0.284	-0.131	0.106	0.021	-0.104	-0.205333	0.00766667	-0.113	0.175192	0.27191	0.956195	16.0579	0.347413	10.4718	1	4	3	Q8K015|Q8K015-2	MOUSE	34552.8	9.3	6255.1	28.77	Centromere protein O	3	4	732000000	9.30%
Q9CZ92	Cenpp	Centromere protein P	-0.158	-0.477	-0.351	-0.414	-0.191	-0.096	0.251	-0.411	-0.083	-0.233667	-0.081	-0.328667	0.0674415	0.294937	0.807536	12.5333	1.67384	18.6561	1	5	4	Q9CZ92|Q9CZ92-2	MOUSE	33572.6	18.5	5775.1	40.56	Centromere protein P	4	5	8450000000	18.50%
Q9CPQ5	Cenpq	Centromere protein Q	-0.186	-0.393	-0.046	-0.039	-0.18	-0.067	-0.169	-0.246	-0.128	-0.0953333	-0.181	-0.208333	0.165523	0.396938	0.233179	8.23489	15.0993	10.8245	1	6	6	Q9CPQ5|Q9CPQ5-2	MOUSE	30874.1	23.7	4972.1	70.05	Centromere protein Q	6	6	601000000	23.70%
Q3TJM4	Cenpt	Centromere protein T	-0.151	-0.302	-0.284	-0.164	-0.238	-0.1	0.021	-0.173	-0.244	-0.167333	-0.132	-0.245667	0.0596547	0.284075	0.38089	13.8303	7.8809	20.9055	1	9	8	Q3TJM4	MOUSE	56526.7	14.7	4746.1	81.28	Centromere protein T	8	9	5830000000	14.70%
Q8C4M7	Cenpu	Centromere protein U	-0.246	-0.248	-0.09	-0.104	-0.213	-0.107	-0.138	-0.124	0.047	-0.141333	-0.0716667	-0.194667	0.0781292	0.284075	0.530457	13.9638	4.97299	16.938	1	11	10	Q8C4M7|Q8C4M7-2	MOUSE	46597.9	21.7	4158.1	112	Centromere protein U	10	11	2270000000	21.70%
Q9CXS4	Cenpv	Centromere protein V	-0.379	0.048	0.176	0.003	0.047	0.137	-0.352	0.035	-0.031	0.0623333	-0.116	-0.0516667	0.770876	0.572944	0.504219	4.9291	5.42274	1.5406	1	19	12	Q9CXS4|Q9CXS4-2	MOUSE	27997	58.3	3157.1	177.32	Centromere protein V	12	19	3860000000	58.30%
Q7TSG1	Cep120	Centrosomal protein of 120 kDa	-0.247	-0.074	-0.082	-0.226	0.097	-0.073	-0.002	-0.063	0.01	-0.0673333	-0.0183333	-0.134333	0.159531	0.745814	0.855969	2.67763	1.20786	11.0727	1	6	5	Q7TSG1|Q7TSG1-2|Q7TSG1-3	MOUSE	113319	4.8	5185.1	60.35	Centrosomal protein of 120 kDa	5	6	1320000000	4.80%
Q8BI22	Cep128	Centrosomal protein of 128 kDa	-0.192	-0.227	-0.114	-0.081	-0.098	-0.061	-0.08	-0.176	-0.033	-0.08	-0.0963333	-0.177667	0.0890921	0.393859	0.409845	8.35446	7.18566	15.6724	1	22	20	Q8BI22|Q8BI22-2	MOUSE	129185	16.2	2503.1	229.64	Centrosomal protein of 128 kDa	20	22	4900000000	16.20%
B1AXI9	Cep131	5-azacytidine induced gene 1	-0.25	-0.474	-0.302	-0.17	-0.208	-0.081	-0.039	-0.235	-0.193	-0.153	-0.155667	-0.342	0.0555583	0.284075	0.282727	13.6763	11.3948	24.3709	1	27	22	B1AXI9|J3QMP9|Q62036	MOUSE	120798	20.4	2239.1	258.94	5-azacytidine induced gene 1	22	27	13900000000	20.40%
Q6P5D4	Cep135	Centrosomal protein of 135 kDa	-0.119	-0.226	-0.137	-0.106	-0.136	0.133	-0.033	-0.158	-0.206	-0.0363333	-0.132333	-0.160667	0.101437	0.810387	0.318117	1.93956	9.80975	14.4993	1	19	19	Q6P5D4	MOUSE	134028	16.4	2533.1	226.82	Centrosomal protein of 135 kDa	19	19	5520000000	16.40%
A2AUM9	Cep152	Centrosomal protein of 152 kDa	-0.194	-0.495	-0.317	-0.181	-0.184	-0.2	-0.098	-0.252	-0.169	-0.188333	-0.173	-0.335333	0.0631843	0.264853	0.25376	19.7162	13.0404	19.5835	1	16	13	A2AUM9	MOUSE	198698	8	3541.1	150.99	Centrosomal protein of 152 kDa	13	16	4670000000	8.00%
Q5DU05	Cep164	Centrosomal protein of 164 kDa	0.107	0.139	-0.066	-0.085	-0.037	-0.058	0.08	0.285	0.479	-0.06	0.281333	0.06	0.518703	0.511587	0.27143	5.89603	11.9387	3.85425	1	8	7	Q5DU05|Q5DU05-3|D3YVU3|Q5DU05-2	MOUSE	163054	4.5	4877.1	74.21	Centrosomal protein of 164 kDa	7	8	5090000000	4.50%
Q6A065	Cep170	Centrosomal protein of 170 kDa	0.114	-0.01	0.012	-0.073	-0.042	-0.053	0.172	0.065	0.075	-0.056	0.104	0.0386667	0.637843	0.528059	0.34486	5.61046	8.79213	2.64717	1	82	57	Q6A065|H7BX26|Q6A065-2|Q6A065-3|Q80U49-2	MOUSE	175617	36.2	372.1	760.47	Centrosomal protein of 170 kDa	57	82	29600000000	36.20%
Q80U49	Cep170b	Centrosomal protein of 170 kDa protein B	-0.09	0.452	0.105	-0.082	-0.16	-0.437	-0.002	0.602	0.583	-0.226333	0.394333	0.155667	0.409293	0.306492	0.226865	11.6914	16.189	5.23332	1	4	4	Q80U49	MOUSE	171274	2.6	372.2	47.26	Centrosomal protein of 170 kDa protein B	4	4	723000000	2.60%
E9Q4Y4	Cep192	Protein Cep192	-0.037	-0.171	-0.099	-0.023	-0.119	-0.069	-0.01	-0.024	-0.034	-0.0703333	-0.0226667	-0.102333	0.264697	0.495	0.816162	6.18508	1.586	7.87745	1	22	22	E9Q4Y4	MOUSE	279189	10.7	2348.1	247.77	Protein Cep192	22	22	4060000000	10.70%
A3KGJ7	Cep250	Centrosome-associated protein CEP250	-0.127	-0.266	-0.193	-0.097	-0.103	-0.012	-0.046	-0.162	-0.164	-0.0706667	-0.124	-0.195333	0.0861418	0.462888	0.296194	6.81721	10.6798	15.9999	1	41	34	A3KGJ7|E9Q5A8|Q60952|Q9CR33	MOUSE	280106	14	1207.1	413.81	Centrosome-associated protein CEP250	35	41	41800000000	14.00%
E9Q9M0	Cep290	Centrosomal protein of 290 kDa	-0.044	-0.138	-0.006	-0.089	-0.068	-0.106	-0.115	0.037	0.026	-0.0876667	-0.0173333	-0.0626667	0.459511	0.365067	0.875494	9.23657	1.02892	4.54792	1	22	8	E9Q9M0|Q6A078	MOUSE	290310	2	4924.1	72.04	Centrosomal protein of 290 kDa	8	22	73100000000	2.00%
E9Q309	Cep350	Protein Cep350	-0.118	-0.153	-0.01	-0.159	0.023	-0.023	0.012	-0.005	0.007	-0.053	0.00466667	-0.0936667	0.289632	0.673109	0.962756	3.58746	0.29325	7.29664	1	16	14	E9Q309	MOUSE	348504	4.4	3413.1	159.24	Protein Cep350	14	16	7780000000	4.40%
Q99NF3	Cep41	Centrosomal protein of 41 kDa	0.053	-0.062	0.019	-0.068	-0.074	-0.227	0.068	0.008	0.164	-0.123	0.08	0.00333333	0.970849	0.321414	0.49937	10.9648	5.49671	0.187901	1	8	5	Q99NF3|H9KUZ8|S4R2L7|E9Q8S3	MOUSE	41840.3	18.2	5095.1	63.89	Centrosomal protein of 41 kDa	5	8	867000000	18.20%
Q5HZK1	Cep44	Centrosomal protein of 44 kDa	-0.325	-0.468	0.611	-0.122	-0.212	-0.516	-0.208	-0.252	1.123	-0.283333	0.221	-0.0606667	0.842582	0.285065	0.625377	13.4023	3.63112	1.03911	1	2	2	Q5HZK1	MOUSE	43882.2	4.6	6717.1	20.24	Centrosomal protein of 44 kDa	2	2	264000000	4.60%
Q8BT07	Cep55	Centrosomal protein of 55 kDa	0.092	-0.271	-0.223	0.008	-0.213	-0.461	0.117	-0.085	0.212	-0.222	0.0813333	-0.134	0.286697	0.431492	0.600878	7.44919	3.976	7.35989	1	42	31	Q8BT07|Q8BT07-2	MOUSE	54271.7	62.3	1287.1	397.34	Centrosomal protein of 55 kDa	31	42	26400000000	62.30%
Q8CEE0	Cep57	Centrosomal protein of 57 kDa	-0.112	-0.257	-0.19	0.003	-0.106	0.092	-0.023	-0.036	-0.241	-0.00366667	-0.1	-0.186333	0.0950829	0.982697	0.420838	0.173465	6.96678	15.0867	1	9	9	Q8CEE0|Q8CEE0-2|B8JJE7|Q8CEE0-3|D6RDR1|D6RH89	MOUSE	57307.9	15.4	4593.1	88.11	Centrosomal protein of 57 kDa	9	9	4820000000	15.40%
Q0VEJ0	Cep76	Centrosomal protein of 76 kDa	-0.002	0.037	0.232	0.162	-0.071	-0.017	-0.169	0.111	0.246	0.0246667	0.0626667	0.089	0.370241	0.871553	0.752205	1.29113	2.21245	5.81056	1	2	2	Q0VEJ0	MOUSE	75557.2	2.2	6753.1	19.65	Centrosomal protein of 76 kDa	2	2	23400000000	2.20%
Q8BMK0	Cep85	Centrosomal protein of 85 kDa	-0.121	0.212	-0.049	-0.059	-0.019	-0.349	-0.068	0.235	0.297	-0.142333	0.154667	0.014	0.912051	0.405463	0.376813	8.04167	7.99194	0.561589	1	2	2	Q8BMK0|A2A9K3	MOUSE	86137	2.8	6364.1	26.39	Centrosomal protein of 85 kDa	2	2	1450000000	2.80%
Q9CZX2	Cep89	Centrosomal protein of 89 kDa	-0.88	-0.948	-0.515	-0.126	-0.106	0.336	-0.819	-0.919	-0.66	0.0346667	-0.799333	-0.781	0.0431082	0.876504	0.097357	1.24603	36.9809	34.8816	1	4	3	Q9CZX2|E9Q9S2	MOUSE	90717.3	4.4	6678.1	20.93	Centrosomal protein of 89 kDa	3	4	11200000000	4.40%
Q8BGS7-2	Cept1	Isoform 2 of Choline/ethanolaminephosphotransferase 1	-0.167	-0.127	0.087	-0.225	-0.02	-0.266	0.07	-0.098	0.448	-0.170333	0.14	-0.069	0.496233	0.306364	0.565841	11.7248	4.44898	4.10716	1	11	3	Q8BGS7-2|Q8BGS7	MOUSE	47450.4	5.5	5792.1	40.09	Isoform 2 of Choline/ethanolaminephosphotransferase 1	3	11	6200000000	5.50%
A3KGW5	Cercam	Probable inactive glycosyltransferase 25 family member 3	-0.076	-0.042	-0.013	0.31	0.26	0.368	-0.428	-0.363	-0.384	0.312667	-0.391667	-0.0436667	0.575136	0.2523	0.119412	25.0507	30.5386	3.26016	1	5	5	A3KGW5	MOUSE	68013.3	7.6	5496.1	49.2	Probable inactive glycosyltransferase 25 family member 3	5	5	378000000	7.60%
Q8K4Q7	Cerk	Ceramide kinase	-0.21	-0.051	-0.043	-0.142	-0.073	-0.107	-0.099	0.043	0.031	-0.107333	-0.00833333	-0.101333	0.256828	0.326913	0.940571	10.7304	0.476442	8.05234	1	12	11	Q8K4Q7|D3Z254	MOUSE	60869	23.7	3621.1	146.1	Ceramide kinase	11	12	3890000000	23.70%
Q924Z4	Cers2	Ceramide synthase 2	-0.148	-0.146	-0.462	-0.165	-0.205	-0.692	0.123	0.063	0.335	-0.354	0.173667	-0.252	0.07457	0.283232	0.293414	14.6185	10.8439	17.4046	1	9	8	Q924Z4	MOUSE	45194.7	16.3	4265.1	105.95	Ceramide synthase 2	8	9	34300000000	16.30%
Q9D6K9	Cers5	Ceramide synthase 5	0.051	-0.228	-0.302	-0.078	-0.19	-0.617	0.183	-0.071	0.312	-0.295	0.141333	-0.159667	0.228141	0.325974	0.462118	10.7891	6.18048	8.80696	1	10	8	Q9D6K9|Q9D6K9-2	MOUSE	48850.4	19.5	4845.1	75.72	Ceramide synthase 5	8	10	4800000000	19.50%
H3BL08	Cers6	Ceramide synthase 6	-0.019	0.194	0.108	-0.089	0.025	-0.018	0.026	0.17	0.301	-0.0273333	0.165667	0.0943333	0.362639	0.807247	0.339085	1.97988	8.98748	5.93859	1	7	5	H3BL08|Q8C172	MOUSE	46229.5	9.4	5180.1	60.45	Ceramide synthase 6	5	7	4030000000	9.40%
Q9R1K9	Cetn2	Centrin-2	0.015	-0.161	-0.118	-0.018	-0.063	-0.086	0.026	-0.117	-0.017	-0.0556667	-0.036	-0.088	0.339552	0.553449	0.748754	5.21667	2.25464	6.32079	1	27	14	Q9R1K9|Z4YJH1|P41209	MOUSE	19796.2	76.1	2892.1	198.07	Centrin-2	14	27	18200000000	76.10%
O35648	Cetn3	Centrin-3	0.096	-0.26	-0.274	-0.014	-0.083	-0.119	0.076	-0.073	-0.056	-0.072	-0.0176667	-0.146	0.237136	0.485643	0.873748	6.37003	1.0458	8.55795	1	12	6	O35648	MOUSE	19518.6	39.5	4758.1	80.63	Centrin-3	6	12	34200000000	39.50%
Q8BTU1	Cfap20	Cilia- and flagella-associated protein 20	-0.111	0.336	0.389	-0.057	-0.258	-0.245	-0.092	0.522	0.563	-0.186667	0.331	0.204667	0.202118	0.278972	0.263577	14.9745	12.347	9.54252	1	9	4	Q8BTU1|Q8BTU1-2	MOUSE	22919.1	20.2	5598.1	45.6	Cilia- and flagella-associated protein 20	4	9	1320000000	20.20%
O88271	Cfdp1	Craniofacial development protein 1	0.305	0.009	0.187	0.035	-0.022	0.023	0.211	0.027	-0.033	0.012	0.0683333	0.167	0.203551	0.907328	0.611576	0.933591	3.83541	9.49625	1	28	17	O88271	MOUSE	32920.7	50.1	2677.1	214.82	Craniofacial development protein 1	17	28	37600000000	50.10%
E9Q8I0	Cfh	Complement factor H	-0.57	-0.1	0.12	-0.354	0.123	0.42	-0.196	-0.232	-0.304	0.063	-0.244	-0.183333	0.417246	0.893145	0.212316	1.09106	20.3049	5.11423	1	8	6	E9Q8I0|P06909|E9Q8H9|D6RGQ0|Q4LDF6	MOUSE	145947	5.5	4928.1	71.69	Complement factor H	7	8	852000000	5.50%
P18760	Cfl1	Cofilin-1	0.282	0.182	0.148	0.068	0.183	0.162	0.207	-0.009	-0.043	0.137667	0.0516667	0.204	0.0737518	0.290449	0.691757	13.0448	2.86436	17.5647	1	311	39	P18760|F8WGL3	MOUSE	18787.4	95.1	499.1	665.42	Cofilin-1	39	311	5550000000000	95.10%
P45591	Cfl2	Cofilin-2	0.264	0.172	0.175	0.076	0.211	0.285	0.168	-0.033	-0.151	0.190667	-0.00533333	0.203667	0.066238	0.286923	0.97773	13.2477	0.18889	18.926	1	73	14	P45591	MOUSE	18823.4	83.1	499.2	199.42	Cofilin-2	14	73	911000000000	83.10%
O35732	Cflar	CASP8 and FADD-like apoptosis regulator	0.204	0.282	0.315	-0.051	0.13	0.279	0.258	0.155	0.011	0.119333	0.141333	0.267	0.0555583	0.553449	0.362873	5.21519	8.30676	23.113	1	4	3	O35732|O35732-2|Q5U4G3	MOUSE	55667.7	6.8	6120.1	31.84	CASP8 and FADD-like apoptosis regulator	3	4	112000000	6.80%
P11680	Cfp	Properdin	-0.151	-0.485	-0.467	-0.154	-0.254	-0.197	0.037	-0.18	-0.229	-0.201667	-0.124	-0.367667	0.0555583	0.264853	0.392339	18.3035	7.62888	23.4538	1	62	21	P11680	MOUSE	52836.7	46.7	1937.1	294.65	Properdin	21	62	76200000000	46.70%
Q8BHG9	Cggbp1	CGG triplet repeat-binding protein 1	0.05	0.052	0.033	-0.004	0.162	0.203	0.025	-0.119	-0.167	0.120333	-0.087	0.045	0.548357	0.377891	0.480566	8.83997	5.80471	3.5331	1	23	13	Q8BHG9	MOUSE	19046.2	73	2869.1	200.17	CGG triplet repeat-binding protein 1	13	23	16200000000	73.00%
E9QMC1	Cgn	Cingulin	-0.264	-0.569	-0.065	-0.092	0.098	0.202	-0.248	-0.513	-0.108	0.0693333	-0.289667	-0.299333	0.142683	0.695573	0.250663	3.26203	13.2019	11.86	1	4	3	E9QMC1|P59242|D3YUW7|P59242-2	MOUSE	136772	1.8	6724.1	20.16	Cingulin	3	4	5130000000	1.80%
Q9QWF0	Chaf1a	Chromatin assembly factor 1 subunit A	0.245	-0.362	-0.293	0.038	-0.301	-0.575	0.232	-0.025	0.28	-0.279333	0.162333	-0.136667	0.434264	0.432081	0.321571	7.43918	9.6781	4.87489	1	26	15	Q9QWF0	MOUSE	103360	16.9	3218.1	173.73	Chromatin assembly factor 1 subunit A	15	26	9270000000	16.90%
Q9D0N7	Chaf1b	Chromatin assembly factor 1 subunit B	0.061	-0.359	-0.451	-0.001	-0.33	-0.688	0.013	-0.052	0.239	-0.339667	0.0666667	-0.249667	0.159026	0.406118	0.648744	8.02964	3.3636	11.0949	1	20	16	Q9D0N7	MOUSE	63644.5	30.9	3013.1	188.34	Chromatin assembly factor 1 subunit B	16	20	4330000000	30.90%
Q8K327	Champ1	Chromosome alignment-maintaining phosphoprotein 1	-0.133	-0.255	-0.099	0.008	-0.028	0.232	-0.135	-0.313	-0.348	0.0706667	-0.265333	-0.162333	0.114664	0.622921	0.219621	4.24031	19.0663	13.4691	1	25	21	Q8K327	MOUSE	88757.7	29.5	2303.1	251.23	Chromosome alignment-maintaining phosphoprotein 1	21	25	7710000000	29.50%
Q9CQA6	Chchd1	Coiled-coil-helix-coiled-coil-helix domain-containing protein 1	-0.364	-0.472	-0.275	-0.227	-0.239	-0.07	-0.073	-0.212	-0.248	-0.178667	-0.177667	-0.370333	0.0555583	0.27589	0.246239	15.3528	13.7152	25.6861	1	8	4	Q9CQA6	MOUSE	13835.9	50	5268.1	56.72	Coiled-coil-helix-coiled-coil-helix domain-containing protein 1	4	8	6530000000	50.00%
Q9D1L0	Chchd2	Coiled-coil-helix-coiled-coil-helix domain-containing protein 2, mitochondrial	-0.208	-0.336	-0.325	-0.11	-0.097	-0.071	-0.057	-0.169	-0.251	-0.0926667	-0.159	-0.289667	0.0555583	0.349412	0.293121	9.84248	10.8964	24.8699	1	19	5	Q9D1L0|B2RPU8	MOUSE	15888.7	39.2	4927.1	71.75	Coiled-coil-helix-coiled-coil-helix domain-containing protein 2, mitochondrial	6	19	41200000000	39.20%
Q9CRB9	Chchd3	MICOS complex subunit Mic19	-0.417	-0.553	-0.328	-0.179	-0.03	0.127	-0.196	-0.541	-0.45	-0.0273333	-0.395667	-0.432667	0.0555583	0.899141	0.211049	1.00995	20.7015	28.0454	1	51	20	Q9CRB9|Q9D9P1|S4R238	MOUSE	26562.3	70	2032.1	283.46	MICOS complex subunit Mic19	20	51	117000000000	70.00%
Q8VEA4	Chchd4	Mitochondrial intermembrane space import and assembly protein 40	-0.112	-0.116	-0.168	0.091	-0.105	-0.124	-0.185	-0.023	-0.02	-0.046	-0.076	-0.132	0.132438	0.720616	0.490763	2.99191	5.63303	12.4251	1	14	6	Q8VEA4	MOUSE	15924.1	48.2	4581.1	88.83	Mitochondrial intermembrane space import and assembly protein 40	6	14	8730000000	48.20%
Q9CQP3	Chchd5	Coiled-coil-helix-coiled-coil-helix domain-containing protein 5	-0.331	-0.581	-0.039	-0.039	-0.076	0.046	-0.249	-0.42	-0.229	-0.023	-0.299333	-0.317	0.153924	0.840725	0.200439	1.62049	22.2407	11.2996	1	10	6	Q9CQP3	MOUSE	12782.3	61.8	4425.1	97.16	Coiled-coil-helix-coiled-coil-helix domain-containing protein 5	6	10	7050000000	61.80%
Q91VN4	Chchd6	MICOS complex subunit Mic25	-0.327	-0.454	-0.254	-0.288	-0.064	0.031	-0.095	-0.408	-0.281	-0.107	-0.261333	-0.345	0.0555583	0.551099	0.24494	5.25117	13.9303	24.6422	1	26	18	Q91VN4|E9Q4M4	MOUSE	30193.7	73.9	2444.1	235.58	MICOS complex subunit Mic25	18	26	11600000000	73.90%
Q8K2Q5	Chchd7	Coiled-coil-helix-coiled-coil-helix domain-containing protein 7	-0.285	-0.412	-0.236	-0.106	-0.008	0.182	-0.109	-0.375	-0.482	0.0226667	-0.322	-0.311	0.0555583	0.906201	0.226865	0.945015	16.141	24.0032	1	5	4	Q8K2Q5|B1AXC5|Q3TFT3	MOUSE	10329.6	52.9	5263.1	56.91	Coiled-coil-helix-coiled-coil-helix domain-containing protein 7	4	5	4110000000	52.90%
P40201	Chd1	Chromodomain-helicase-DNA-binding protein 1	-0.004	-0.026	-0.012	0.06	0.016	0.032	-0.08	-0.092	-0.073	0.036	-0.0816667	-0.014	0.856466	0.695345	0.410544	3.27061	7.16868	0.930389	1	41	37	P40201|Q8C7Q2	MOUSE	197693	22.9	1437.1	367.81	Chromodomain-helicase-DNA-binding protein 1	37	41	10600000000	22.90%
Q9CXF7	Chd1l	Chromodomain-helicase-DNA-binding protein 1-like	0.15	-0.11	-0.189	-0.06	-0.089	0.021	0.206	-0.141	0.039	-0.0426667	0.0346667	-0.0496667	0.687053	0.682667	0.856486	3.45921	1.20099	2.2193	1	3	3	Q9CXF7|Q9CXF7-2	MOUSE	102120	3.7	5753.1	41.24	Chromodomain-helicase-DNA-binding protein 1-like	3	3	84600000	3.70%
E9PZM4	Chd2	Chromodomain-helicase-DNA-binding protein 2	-0.057	-0.002	0.057	0.044	-0.011	-0.004	-0.089	-0.058	0.014	0.00966667	-0.0443333	-0.000666667	0.99442	0.925555	0.666586	0.745827	3.12527	0.0360504	1	36	32	E9PZM4	MOUSE	211770	15.9	1437.2	335.72	Chromodomain-helicase-DNA-binding protein 2	32	36	7770000000	15.90%
B1AR17	Chd3	Protein Chd3	-0.198	0.107	-0.034	0.097	0.001	-0.065	-0.215	0.01	0.071	0.011	-0.0446667	-0.0416667	0.746572	0.937606	0.758666	0.617725	2.14185	1.72917	1	55	30	B1AR17|E9Q614	MOUSE	234339	14	50.2	375.15	Protein Chd3	30	55	48400000000	14.00%
E9QAS5	Chd4	Chromodomain-helicase-DNA-binding protein 4	-0.166	-0.096	-0.112	0.029	-0.076	-0.158	-0.201	0.002	0.025	-0.0683333	-0.058	-0.124667	0.150902	0.614274	0.636104	4.36088	3.51472	11.435	1	202	106	E9QAS5|Q6PDQ2|E9QAS4	MOUSE	220171	56.3	50.1	1494.75	Chromodomain-helicase-DNA-binding protein 4	106	202	163000000000	56.30%
E9PYL1	Chd5	Chromodomain-helicase-DNA-binding protein 5	-0.212	-0.014	-0.083	0.006	-0.031	-0.126	-0.21	0.002	0.026	-0.0503333	-0.0606667	-0.103	0.302914	0.648958	0.62552	3.91592	3.62935	7.00741	1	59	27	E9PYL1|A2A8L1|E9PYU4	MOUSE	224164	13.3	50.3	348.68	Chromodomain-helicase-DNA-binding protein 5	27	59	58500000000	13.30%
A3KFM7	Chd6	Chromodomain-helicase-DNA-binding protein 6	-0.15	-0.234	-0.222	-0.068	0.029	-0.153	0.001	-0.221	-0.118	-0.064	-0.112667	-0.202	0.066702	0.637034	0.435064	4.05692	6.68365	18.7634	1	14	11	A3KFM7|A3KFM7-2	MOUSE	308187	3.6	1290.3	94.09	Chromodomain-helicase-DNA-binding protein 6	11	14	8390000000	3.60%
A2AJK6	Chd7	Chromodomain-helicase-DNA-binding protein 7	0.009	-0.11	-0.016	0.015	-0.107	-0.111	0.046	0.019	0.003	-0.0676667	0.0226667	-0.039	0.633853	0.501529	0.818063	6.07166	1.56392	2.68135	1	13	12	A2AJK6|A2AJK6-3	MOUSE	335938	3.2	1290.2	97.45	Chromodomain-helicase-DNA-binding protein 7	12	13	18600000000	3.20%
Q09XV5	Chd8	Chromodomain-helicase-DNA-binding protein 8	0.089	0.014	-0.008	0.066	-0.012	-0.098	-0.012	0.06	0.005	-0.0146667	0.0176667	0.0316667	0.692606	0.919161	0.861043	0.813241	1.15498	2.17085	1	41	36	Q09XV5|Q09XV5-2	MOUSE	292782	14.8	1290.1	396.52	Chromodomain-helicase-DNA-binding protein 8	36	41	7100000000	14.80%
Q8BYH8	Chd9	Chromodomain-helicase-DNA-binding protein 9	-0.032	0.162	-0.016	0.065	0.02	-0.114	-0.082	0.083	0.098	-0.00966667	0.033	0.038	0.671259	0.944795	0.773001	0.543775	2.00822	2.35113	1	8	8	Q8BYH8|Q8BYH8-2	MOUSE	326022	2.4	1290.4	75.61	Chromodomain-helicase-DNA-binding protein 9	8	8	1280000000	2.40%
Q9Z265	Chek2	Serine/threonine-protein kinase Chk2	0.085	0.068	0.097	0.064	-0.061	-0.073	0.053	0.061	0.189	-0.0233333	0.101	0.0833333	0.286232	0.835056	0.367599	1.6846	8.18707	7.37467	1	11	11	Q9Z265	MOUSE	62057.1	26	3441.1	157.78	Serine/threonine-protein kinase Chk2	11	11	8120000000	26.00%
G5E8I8	Cherp	Calcium homeostasis endoplasmic reticulum protein	-0.13	-0.062	-0.127	0.024	-0.062	-0.047	-0.158	-0.03	-0.114	-0.0283333	-0.100667	-0.106333	0.198739	0.776598	0.384828	2.32122	7.8025	9.65215	1	62	33	G5E8I8|Q8CGZ0	MOUSE	106809	35.3	1029.1	456.42	Calcium homeostasis endoplasmic reticulum protein	33	62	41000000000	35.30%
Q61362	Chi3l1	Chitinase-3-like protein 1	0.015	-0.29	-0.24	-0.024	0.012	-0.108	0.034	-0.298	-0.135	-0.04	-0.133	-0.171667	0.16439	0.714142	0.475156	3.08343	5.92161	10.8747	1	2	2	Q61362|Q61362-2|Q61362-3	MOUSE	44177.6	11.5	7167.1	14.72	Chitinase-3-like protein 1	2	2	135000000	11.50%
Q922Q9	Chid1	Chitinase domain-containing protein 1	-0.203	-0.266	-0.232	-0.106	-0.1	-0.051	-0.113	-0.134	-0.118	-0.0856667	-0.121667	-0.233667	0.0576898	0.375774	0.284758	8.94405	11.2907	21.5279	1	27	14	Q922Q9|Q922Q9-2	MOUSE	45075.9	32.3	306.2	191.05	Chitinase domain-containing protein 1	14	27	14000000000	32.30%
O35744	Chil3	Chitinase-like protein 3	-0.297	0.063	0.022	0.62	0.987	0.743	-0.973	-0.863	-0.676	0.783333	-0.837333	-0.0706667	0.554417	0.152027	0.097357	29.6091	36.3336	3.4655	1	77	23	O35744|Q91Z98	MOUSE	44799.8	72.3	1258.1	402.88	Chitinase-like protein 3	23	77	116000000000	72.30%
O55229	Chkb	Choline/ethanolamine kinase	0.168	0.25	0.258	0.027	0.137	0.145	0.14	0.17	0.04	0.103	0.116667	0.225333	0.0600548	0.349412	0.328585	9.84162	9.42708	20.7405	1	12	10	O55229	MOUSE	45467.6	26.9	4014.1	120.47	Choline/ethanolamine kinase	10	12	3030000000	26.90%
Q9QXG2	Chm	Rab proteins geranylgeranyltransferase component A 1	0.173	0.072	-0.138	0.046	0.054	-0.128	0.134	0.026	0.066	-0.00933333	0.0753333	0.0356667	0.771392	0.942027	0.483229	0.566092	5.75806	1.53592	1	15	11	Q9QXG2|A2AD03|Q3UR39	MOUSE	75287.9	26.6	3147.1	177.73	Rab proteins geranylgeranyltransferase component A 1	11	15	3170000000	26.60%
Q921W0	Chmp1a	Charged multivesicular body protein 1a	0.259	0.291	0.231	-0.027	0.184	0.189	0.227	0.097	-0.052	0.115333	0.0906667	0.260333	0.0555583	0.374897	0.57182	8.99826	4.38299	23.7127	1	25	12	Q921W0	MOUSE	21664.3	40.3	3672.1	142.45	Charged multivesicular body protein 1a	12	25	36200000000	40.30%
Q99LU0	Chmp1b1	Charged multivesicular body protein 1b-1	0.15	0.215	0.246	0	0.201	0.259	0.159	0.046	-0.066	0.153333	0.0463333	0.203667	0.0692585	0.349412	0.746605	9.82023	2.27726	18.3788	1	23	9	Q99LU0|Q9CQD4	MOUSE	22181.1	32.6	4211.1	108.73	Charged multivesicular body protein 1b-1	11	23	41800000000	32.60%
Q9DB34	Chmp2a	Charged multivesicular body protein 2a	0.147	0.286	0.127	0.06	0.074	-0.093	0.097	0.149	0.183	0.0136667	0.143	0.186667	0.0874107	0.91506	0.261236	0.868214	12.4641	15.8412	1	47	21	Q9DB34	MOUSE	25133.6	49	2286.1	252.87	Charged multivesicular body protein 2a	21	47	47800000000	49.00%
Q8BJF9	Chmp2b	Charged multivesicular body protein 2b	0.418	0.27	0.3	-0.067	0.09	0.077	0.457	0.292	0.144	0.0333333	0.297667	0.329333	0.0555583	0.768615	0.231214	2.41215	15.3723	26.5321	1	24	14	Q8BJF9	MOUSE	23991.2	44.1	3586.1	148.18	Charged multivesicular body protein 2b	14	24	15700000000	44.10%
Q9CQ10	Chmp3	Charged multivesicular body protein 3	0.198	0.123	0.111	-0.02	0.085	0.06	0.173	0.049	0.05	0.0416667	0.0906667	0.144	0.117748	0.683829	0.400098	3.43191	7.41815	13.2493	1	20	9	Q9CQ10	MOUSE	25275.8	32.1	4163.1	111.61	Charged multivesicular body protein 3	9	20	19200000000	32.10%
Q9D8B3	Chmp4b	Charged multivesicular body protein 4b	0.26	0.294	0.294	0.081	0.127	0.236	0.162	0.127	0.034	0.148	0.107667	0.282667	0.0555583	0.297791	0.354109	12.2721	8.5597	25.8596	1	52	17	Q9D8B3	MOUSE	24935.7	61.6	2345.1	248.11	Charged multivesicular body protein 4b	17	52	98100000000	61.60%
Q9D7F7	Chmp4c	Charged multivesicular body protein 4c	0.525	0.255	0.547	0.293	0.121	0.653	0.215	0.138	-0.185	0.355667	0.056	0.442333	0.0555583	0.299914	0.753941	12.1776	2.19505	28.5189	1	5	3	Q9D7F7	MOUSE	26279.1	9	6539.1	23.29	Charged multivesicular body protein 4c	3	5	8360000000	9.00%
Q9D7S9	Chmp5	Charged multivesicular body protein 5	0.15	0.02	0.073	0.009	0.141	0.164	0.189	-0.073	-0.031	0.104667	0.0283333	0.081	0.354571	0.375774	0.837854	8.9488	1.38526	6.07696	1	38	15	Q9D7S9	MOUSE	24632.4	55.7	2767.1	207.7	Charged multivesicular body protein 5	15	38	37200000000	55.70%
P0C0A3	Chmp6	Charged multivesicular body protein 6	0.024	-0.099	-0.002	-0.119	-0.07	-0.023	0.137	-0.055	0.123	-0.0706667	0.0683333	-0.0256667	0.756767	0.494137	0.553597	6.20519	4.63753	1.64329	1	10	7	P0C0A3	MOUSE	23472.3	29.5	4280.1	105.03	Charged multivesicular body protein 6	7	10	5880000000	29.50%
Q8R1T1	Chmp7	Charged multivesicular body protein 7	0.098	0.205	-0.003	0.039	0.036	-0.17	0.041	0.182	0.128	-0.0316667	0.117	0.1	0.343783	0.800162	0.340711	2.05203	8.92815	6.25376	1	18	13	Q8R1T1|Q8R1T1-2	MOUSE	50917	30.8	3378.1	162.61	Charged multivesicular body protein 7	13	18	6040000000	30.80%
Q3V2R3	Chn2	Beta-chimaerin	0.138	0.215	0.184	0.113	0.053	0.087	0.05	0.25	0.065	0.0843333	0.121667	0.179	0.0815614	0.39098	0.338633	8.48945	9.01366	16.4921	1	17	11	Q3V2R3|Q80XD1-2|Q80XD1|Q80XD1-3|D3Z3D9	MOUSE	54464.1	23.7	3982.1	123.15	Beta-chimaerin	11	17	6860000000	23.70%
Q9D1P4	Chordc1	Cysteine and histidine-rich domain-containing protein 1	0.136	0.141	0.049	0.079	0.115	0	0.077	0.056	-0.006	0.0646667	0.0423333	0.108667	0.198097	0.535941	0.671091	5.49228	3.08015	9.67376	1	53	25	Q9D1P4	MOUSE	38091.6	74	1620.1	339.86	Cysteine and histidine-rich domain-containing protein 1	25	53	50400000000	74.00%
P61022	Chp1	Calcineurin B homologous protein 1	-0.189	-0.167	-0.173	-0.165	-0.113	-0.097	-0.083	-0.046	-0.08	-0.125	-0.0696667	-0.176333	0.0770678	0.292523	0.476262	12.9212	5.90265	17.0748	1	34	15	P61022|B0R091	MOUSE	22431.7	86.6	2803.1	204.78	Calcineurin B homologous protein 1	15	34	29200000000	86.60%
Q3UU43	Chpf2	MCG16489, isoform CRA_a	-0.229	-0.326	-0.401	-0.011	-0.189	-0.125	-0.085	0.023	-0.347	-0.108333	-0.136333	-0.318667	0.0555583	0.406945	0.457021	7.97519	6.28456	23.8361	1	7	6	Q3UU43	MOUSE	86339	9.5	5391.1	52.29	MCG16489, isoform CRA_a	6	7	725000000	9.50%
D3YU39	Chpt1	Cholinephosphotransferase 1	-0.346	-0.03	0.244	-0.286	0.042	-0.366	-0.118	-0.067	0.619	-0.203333	0.144667	-0.044	0.84365	0.358545	0.587158	9.42729	4.18047	1.03245	1	5	2	D3YU39|Q8C025|Q8C025-2|D3Z6W4|Q8C025-3|D6RCW3	MOUSE	46061.3	4.1	6664.1	21.11	Cholinephosphotransferase 1	2	5	1710000000	4.10%
Q9JKP8	Chrac1	Chromatin accessibility complex protein 1	0.061	-0.109	-0.038	-0.002	-0.027	-0.122	0.004	-0.104	-0.02	-0.0503333	-0.04	-0.0286667	0.760337	0.630061	0.700632	4.1458	2.77682	1.61515	1	8	4	Q9JKP8|D3Z0U4	MOUSE	14241	51.9	4979.1	69.75	Chromatin accessibility complex protein 1	4	8	3200000000	51.90%
Q99LL3	Chst12	Carbohydrate sulfotransferase 12	-0.289	-0.051	-0.242	-0.111	-0.125	-0.319	-0.019	0.077	0.024	-0.185	0.0273333	-0.194	0.106713	0.283232	0.797333	14.6086	1.7708	14.0273	1	3	3	Q99LL3	MOUSE	49682.7	6.9	5980.1	35.09	Carbohydrate sulfotransferase 12	3	3	357000000	6.90%
Q8BIW9	Chtf18	Chromosome transmission fidelity protein 18 homolog	0.042	-0.096	-0.039	0.019	-0.136	-0.17	-0.02	0.044	0.125	-0.0956667	0.0496667	-0.031	0.725009	0.438954	0.664375	7.25594	3.15394	1.9042	1	13	11	Q8BIW9|E9Q2M3	MOUSE	109105	11.1	4253.1	106.61	Chromosome transmission fidelity protein 18 homolog	11	13	21500000000	11.10%
P0CG14	Chtf8	Chromosome transmission fidelity protein 8 homolog isoform 2	0.15	0.128	0.122	0.044	0.116	0.163	0.241	0.042	-0.098	0.107667	0.0616667	0.133333	0.12631	0.356606	0.72975	9.48684	2.44603	12.7237	1	3	3	P0CG14	MOUSE	52357.7	6.3	5690.1	42.64	Chromosome transmission fidelity protein 8 homolog isoform 2	3	3	13100000000	6.30%
Q9CY57	Chtop	Chromatin target of PRMT1 protein	-0.211	-0.326	-0.137	-0.13	-0.01	0.192	-0.108	-0.306	-0.371	0.0173333	-0.261667	-0.224667	0.0784893	0.935566	0.226865	0.63415	16.6627	16.8985	1	31	13	Q9CY57|E9PW20|Q9CY57-3|Q9CY57-2|Q9CY57-4|Q9CY57-5	MOUSE	26584.4	43.7	3480.1	155.39	Chromatin target of PRMT1 protein	13	31	53600000000	43.70%
E9QNL4	Chuk	Inhibitor of nuclear factor kappa-B kinase subunit alpha	0.182	0.304	0.206	0.065	0.112	-0.152	0.065	0.192	0.274	0.00833333	0.177	0.230667	0.061287	0.961517	0.27173	0.383182	11.9187	20.2535	1	13	12	E9QNL4|Q60680|E9Q605|Q60680-3|Q60680-2	MOUSE	85944.6	17.9	3718.1	139.15	Inhibitor of nuclear factor kappa-B kinase subunit alpha	12	13	5030000000	17.90%
Q99KN2	Ciao1	Probable cytosolic iron-sulfur protein assembly protein CIAO1	0.095	0.167	0.023	0.036	0.041	-0.158	0.081	0.128	0.126	-0.027	0.111667	0.095	0.3048	0.828246	0.308974	1.74544	10.1655	6.96741	1	19	13	Q99KN2|G3UYR5|G3UYN9|G3UYS4	MOUSE	38659	46.3	2617.1	220.14	Probable cytosolic iron-sulfur protein assembly protein CIAO1	13	19	8350000000	46.30%
Q8WTY4	Ciapin1	Anamorsin	0.271	0.023	-0.029	-0.007	-0.059	-0.164	0.246	0.084	0.111	-0.0766667	0.147	0.0883333	0.427909	0.516331	0.278688	5.81554	11.6327	4.96404	1	20	14	Q8WTY4	MOUSE	33998.8	56.6	2759.1	208.37	Anamorsin	14	20	3700000000	56.60%
Q9Z0F4	Cib1	Calcium and integrin-binding protein 1	-0.112	0.135	0.05	-0.016	-0.158	0.002	-0.101	0.297	0.045	-0.0573333	0.0803333	0.0243333	0.826533	0.606189	0.68026	4.46635	2.98551	1.15036	1	2	2	Q9Z0F4|Q8C2K4	MOUSE	21934.2	7.3	6824.1	18.57	Calcium and integrin-binding protein 1	2	2	419000000	7.30%
Q924A2	Cic	Protein capicua homolog	0.169	-0.006	0.069	-0.018	0.065	0.047	0.117	-0.008	0.036	0.0313333	0.0483333	0.0773333	0.417246	0.752414	0.655577	2.60802	3.27665	5.11414	1	30	25	Q924A2	MOUSE	259552	13.1	1956.1	292.63	Protein capicua homolog	25	30	6970000000	13.10%
Q924A2-2	Cic	Isoform 2 of Protein capicua homolog	0.155	-0.003	0.047	-0.021	0.069	0.071	0.148	-0.037	-0.043	0.0396667	0.0226667	0.0663333	0.457341	0.680824	0.845481	3.48037	1.30957	4.57691	1	27	22	Q924A2-2|E9QP01	MOUSE	164434	19	1956.2	259.29	Isoform 2 of Protein capicua homolog	22	27	6150000000	19.00%
P79621	Ciita	MHC class II transactivator	-0.31	0.169	0.149	-0.001	-0.248	0.078	-0.313	0.421	0.068	-0.057	0.0586667	0.00266667	0.986848	0.756819	0.871823	2.55585	1.06194	0.0887281	1	2	2	P79621|P79621-2|P79621-3	MOUSE	129010	2.5	7109.1	15.33	MHC class II transactivator	2	2	5200000000	2.50%
Q9D0V8	Cinp	Cyclin-dependent kinase 2-interacting protein	0.317	-0.156	-0.023	0.005	-0.124	0.167	0.476	-0.016	-0.242	0.016	0.0726667	0.046	0.776179	0.939051	0.818465	0.607561	1.55505	1.50552	1	3	3	Q9D0V8|Q9D0V8-3|Q9D0V8-2	MOUSE	24217.2	18.3	5993.1	34.78	Cyclin-dependent kinase 2-interacting protein	3	3	566000000	18.30%
Q9DA19	Cir1	Corepressor interacting with RBPJ 1	0.11	-0.048	0.048	-0.022	0.059	0.023	0.116	-0.001	0.094	0.02	0.0696667	0.0366667	0.6871	0.851101	0.508643	1.51513	5.31743	2.21818	1	4	3	Q9DA19|Q9DA19-3	MOUSE	52236.4	4.8	5940.1	36.05	Corepressor interacting with RBPJ 1	3	4	487000000	4.80%
P60824	Cirbp	Cold-inducible RNA-binding protein	-0.034	-0.137	0.052	0.049	0.104	0.345	-0.181	-0.234	-0.153	0.166	-0.189333	-0.0396667	0.688341	0.346385	0.226865	9.93177	16.7415	2.2081	1	24	12	P60824|K4DI65	MOUSE	18606.7	63.3	3409.1	159.37	Cold-inducible RNA-binding protein	12	24	7060000000	63.30%
Q8R2N2	Cirh1a	Cirhin	-0.244	-0.232	-0.218	-0.077	-0.218	-0.284	-0.162	0.011	0.075	-0.193	-0.0253333	-0.231333	0.0568315	0.284075	0.854117	13.6888	1.23001	21.9604	1	30	24	Q8R2N2	MOUSE	77592.4	35.2	1853.1	306.61	Cirhin	24	30	9400000000	35.20%
Q91WS0	Cisd1	CDGSH iron-sulfur domain-containing protein 1	-0.118	-0.434	-0.072	-0.253	0.019	-0.057	0.097	-0.429	-0.016	-0.097	-0.116	-0.208	0.134679	0.539476	0.601201	5.4308	3.96883	12.3114	1	15	4	Q91WS0	MOUSE	12267.9	44.4	5094.1	63.91	CDGSH iron-sulfur domain-containing protein 1	4	15	16000000000	44.40%
Q9CQB5	Cisd2	CDGSH iron-sulfur domain-containing protein 2	-0.034	-0.314	-0.075	-0.169	-0.02	-0.293	0.097	-0.29	0.215	-0.160667	0.00733333	-0.141	0.213051	0.382143	0.976455	8.69169	0.199491	9.21146	1	7	5	Q9CQB5|D3Z3X4	MOUSE	15470	40.7	4613.1	87.23	CDGSH iron-sulfur domain-containing protein 2	5	7	8800000000	40.70%
B1AR13	Cisd3	CDGSH iron-sulfur domain-containing protein 3, mitochondrial	-0.009	-0.136	0.156	0.071	-0.191	0.355	-0.107	0.08	-0.218	0.0783333	-0.0816667	0.00366667	0.978786	0.816091	0.609121	1.87098	3.8685	0.137881	1	9	7	B1AR13|B2RWE3|Z4YKM2	MOUSE	16075.3	49.6	4642.1	85.88	CDGSH iron-sulfur domain-containing protein 3, mitochondrial	7	9	6320000000	49.60%
P49025-5	Cit	Isoform 5 of Citron Rho-interacting kinase	0.183	-0.278	-0.356	-0.003	-0.226	-0.586	0.177	-0.023	0.137	-0.271667	0.097	-0.150333	0.360543	0.406945	0.439513	7.97485	6.60646	5.97767	1	16	15	P49025-5|D3YU89|P49025|E9QL53|D3Z1U0|P49025-4|P49025-3|P49025-2	MOUSE	240896	7	3701.1	140.45	Isoform 5 of Citron Rho-interacting kinase	15	16	6030000000	7.00%
Q8VEH2	Ciz1	CDKN1A interacting zinc finger protein 1	-0.485	-0.28	0.28	-0.389	0.003	0.522	-0.17	-0.31	-0.301	0.0453333	-0.260333	-0.161667	0.496812	0.936561	0.202955	0.624309	21.3403	4.10004	1	8	6	Q8VEH2|A2AN61|Q3UUV0	MOUSE	94521.2	8.2	5097.1	63.85	CDKN1A interacting zinc finger protein 1	6	8	1420000000	8.20%
Q3V1H1	Ckap2	Cytoskeleton-associated protein 2	0.133	-0.501	-0.521	-0.175	-0.289	-0.364	0.283	-0.202	-0.013	-0.276	0.0226667	-0.296333	0.136722	0.264853	0.925284	19.2077	0.601888	12.1874	1	9	8	Q3V1H1	MOUSE	74484.3	11.7	4677.1	84.06	Cytoskeleton-associated protein 2	8	9	2060000000	11.70%
Q8BMK4	Ckap4	Cytoskeleton-associated protein 4	0.027	-0.082	0.066	0.09	0.387	0.458	-0.064	-0.429	-0.41	0.311667	-0.301	0.00366667	0.969279	0.273388	0.22658	15.7941	17.4449	0.197107	1	130	56	Q8BMK4	MOUSE	63748	77.9	324.1	802.73	Cytoskeleton-associated protein 4	56	130	122000000000	77.90%
K3W4R5	Ckap5	Cytoskeleton-associated protein 5	0.04	-0.098	-0.151	0.026	-0.112	-0.275	0.039	0.018	0.106	-0.120333	0.0543333	-0.0696667	0.459016	0.523015	0.591229	5.71445	4.1179	4.55682	1	175	97	K3W4R5|Z4YL78|A2AGT5|A2AGT5-3|A2AGT5-2	MOUSE	227286	49.7	62.1	1384.64	Cytoskeleton-associated protein 5	97	175	83000000000	49.70%
Q04447	Ckb	Creatine kinase B-type	0.267	0.029	0.001	0.123	0.003	-0.071	0.123	0.018	0.082	0.0183333	0.0743333	0.099	0.33757	0.902979	0.487738	0.974444	5.68462	6.35454	1	314	36	Q04447|P07310	MOUSE	42997.8	87.9	510.1	661.1	Creatine kinase B-type	37	314	1630000000000	87.90%
Q9DAS1	Cklf	Chemokine-like factor	-0.26	-0.677	-0.582	-0.375	-0.194	-0.44	0.065	-0.459	-0.168	-0.336333	-0.187333	-0.506333	0.0555583	0.264853	0.474505	20.7882	5.9361	25.1203	1	6	2	Q9DAS1|Q9DAS1-4	MOUSE	17767	6.5	7135.1	15.01	Chemokine-like factor	2	6	1620000000	6.50%
P61025	Cks1b	Cyclin-dependent kinases regulatory subunit 1	0.185	-0.211	-0.234	0.005	-0.185	-0.907	0.124	0.004	0.65	-0.362333	0.259333	-0.0866667	0.495724	0.409794	0.353399	7.91302	8.59578	4.1123	1	9	6	P61025|Q3UNC9|V9GWZ0|D3YXP1	MOUSE	9660	50.6	4989.1	69.39	Cyclin-dependent kinases regulatory subunit 1	6	9	2950000000	50.60%
P56390	Cks2	Cyclin-dependent kinases regulatory subunit 2	0.149	-0.213	-0.354	-0.102	-0.31	-0.647	0.117	0.101	0.256	-0.353	0.158	-0.139333	0.409293	0.313363	0.255595	11.3479	12.9188	5.23274	1	6	3	P56390	MOUSE	9874.2	27.8	6022.1	33.95	Cyclin-dependent kinases regulatory subunit 2	3	6	2130000000	27.80%
E9Q6L0	Clasp1	CLIP-associating protein 1	0.097	0.082	0.013	0.021	-0.07	-0.084	0.095	0.149	0.088	-0.0443333	0.110667	0.064	0.416329	0.658339	0.316452	3.7796	9.93207	5.12733	1	57	40	E9Q6L0|J3QP81|E9QKH0|E9QNY9|Q80TV8|Q80TV8-2	MOUSE	163106	28.8	492.2	472.28	CLIP-associating protein 1	40	57	18100000000	28.80%
F7DCH5	Clasp2	CLIP-associating protein 2	0.195	0.25	0.174	0.041	0.037	-0.063	0.129	0.283	0.208	0.005	0.206667	0.206333	0.0649886	0.965635	0.228706	0.348313	15.5191	19.1296	1	77	49	F7DCH5|Q08EB6|Q8BRT1|E9Q8N5|Q8BRT1-6	MOUSE	143818	42.4	492.1	670.4	CLIP-associating protein 2	49	77	24200000000	42.40%
Q8BRT1-5	Clasp2	Isoform 2 of CLIP-associating protein 2	0.18	0.164	0.124	0.074	0.031	0.037	0.059	0.21	0.102	0.0473333	0.123667	0.156	0.0988244	0.597692	0.325569	4.57246	9.52589	14.7529	1	27	19	Q8BRT1-5	MOUSE	67053	38.6	492.3	257.65	Isoform 2 of CLIP-associating protein 2	19	27	9270000000	38.60%
Q8CFC7	Clasrp	CLK4-associating serine/arginine rich protein	-0.076	-0.117	-0.189	-0.017	0.127	0.153	-0.02	-0.207	-0.253	0.0876667	-0.16	-0.127333	0.165225	0.452224	0.292789	7.01779	10.9122	10.8354	1	8	8	Q8CFC7|Q8CFC7-3|Q8CFC7-2	MOUSE	76994.7	9.1	4952.1	70.78	CLK4-associating serine/arginine rich protein	8	8	2250000000	9.10%
A2AEM2	Clcc1	Chloride channel CLIC-like 1, isoform CRA_a	-0.233	-0.294	-0.31	-0.056	-0.108	-0.204	-0.139	-0.243	-0.121	-0.122667	-0.167667	-0.279	0.0555583	0.340159	0.242607	10.1098	14.339	25.0345	1	17	12	A2AEM2|Q99LI2	MOUSE	62037.7	27.7	3389.1	161.26	Chloride channel CLIC-like 1, isoform CRA_a	12	17	8310000000	27.70%
P51791	Clcn3	H(+)/Cl(-) exchange transporter 3	-0.242	-0.133	-0.195	-0.362	-0.176	-0.467	0.08	0.204	0.269	-0.335	0.184333	-0.19	0.0807078	0.264853	0.249734	18.0492	13.2698	16.6138	1	9	6	P51791|Q8K4W8|P51791-2|Q3TF45|E9Q2I1	MOUSE	91894.4	5.6	3568.2	70.03	H(+)/Cl(-) exchange transporter 3	6	9	6580000000	5.60%
Q61418	Clcn4	H(+)/Cl(-) exchange transporter 4	-0.16	-0.341	-0.08	-0.183	-0.138	-0.048	0.074	-0.153	-0.033	-0.123	-0.0373333	-0.193667	0.12596	0.329321	0.795576	10.6099	1.78747	12.7459	1	8	6	Q61418	MOUSE	84644.8	6.9	5192.1	59.72	H(+)/Cl(-) exchange transporter 4	6	8	4660000000	6.90%
B1ATV0	Clcn5	H(+)/Cl(-) exchange transporter 5	-0.211	-0.027	-0.093	-0.215	-0.22	-0.543	-0.029	0.204	0.527	-0.326	0.234	-0.110333	0.265528	0.264853	0.400594	19.5563	7.40255	7.84702	1	20	11	B1ATV0|Q9WVD4	MOUSE	91674.4	12	3568.1	149.37	H(+)/Cl(-) exchange transporter 5	11	20	8310000000	12.00%
O70496	Clcn7	H(+)/Cl(-) exchange transporter 7	-0.111	-0.086	0.086	-0.167	-0.002	-0.164	0.078	-0.119	0.037	-0.111	-0.00133333	-0.037	0.685017	0.350919	0.992031	9.7627	0.0643568	2.23404	1	19	13	O70496|E9PYL4	MOUSE	89224.8	14.8	3647.1	144.57	H(+)/Cl(-) exchange transporter 7	13	19	8190000000	14.80%
F8WHB7	Clec10a	C-type lectin domain family 10 member A	-0.046	-0.268	-0.039	0.429	0.472	0.632	-0.522	-0.63	-0.549	0.511	-0.567	-0.117667	0.23289	0.148866	0.097357	30.4523	37.1096	8.68138	1	13	12	F8WHB7|P49300|J3QPR7|A9XX86|Q8JZN1	MOUSE	35122.7	32.1	3736.1	138	C-type lectin domain family 10 member A	13	13	8270000000	32.10%
Q504P2	Clec12a	C-type lectin domain family 12 member A	-0.048	-0.327	-0.125	-0.183	-0.131	-0.078	0.131	-0.167	-0.054	-0.130667	-0.03	-0.166667	0.17452	0.303266	0.855491	11.8734	1.21635	10.4959	1	45	23	Q504P2	MOUSE	31327.3	64	1827.1	311.22	C-type lectin domain family 12 member A	23	45	49600000000	64.00%
Z4YLG3	Clec16a	Protein CLEC16A	0.039	0.147	0.237	0.12	0.029	0.141	-0.129	0.028	0.026	0.0966667	-0.025	0.141	0.194935	0.372294	0.818465	9.0539	1.55392	9.77747	1	8	3	Z4YLG3|Q80U30|Q80U30-2|Q80U30-3|Q80U30-4|Q80U30-5|H7BXB6	MOUSE	117114	2.7	6133.1	31.43	Protein CLEC16A	3	8	16300000000	2.70%
Q91V08	Clec2d	C-type lectin domain family 2 member D	0.086	0.449	0.425	0.148	0.221	0.371	-0.022	0.35	0.108	0.246667	0.145333	0.32	0.0625315	0.266158	0.44437	16.4486	6.50025	19.7531	1	7	6	Q91V08|F7ASN1|Q9D676|Q9D676-2	MOUSE	24103	32.8	4918.1	72.34	C-type lectin domain family 2 member D	6	7	783000000	32.80%
Q9QZ15	Clec4a	C-type lectin domain family 4 member A	-0.075	-0.046	0.26	-0.139	0.069	0.174	0.036	-0.158	-0.089	0.0346667	-0.0703333	0.0463333	0.682542	0.861139	0.577079	1.4121	4.3041	2.25283	1	17	8	Q9QZ15|Q923C7	MOUSE	27779.2	36.1	4155.1	112.14	C-type lectin domain family 4 member A	8	17	9800000000	36.10%
Q80UI7	Clec4a1	C-type lectin domain family 4, member a1	0.109	0.306	0.677	-0.087	0.292	0.591	0.117	-0.024	-0.025	0.265333	0.0226667	0.364	0.112841	0.488572	0.833136	6.31349	1.42565	13.5951	1	19	9	Q80UI7	MOUSE	28423.6	45.7	3843.1	131.74	C-type lectin domain family 4, member a1	9	19	14300000000	45.70%
Q8JZX6	Clec4a3	C-type lectin domain family 4, member a3	0.092	0.237	0.544	-0.103	0.188	0.65	0.124	-0.002	-0.129	0.245	-0.00233333	0.291	0.117357	0.545877	0.989233	5.34328	0.0896063	13.279	1	14	9	Q8JZX6	MOUSE	27979.9	36.2	3703.1	140.43	C-type lectin domain family 4, member a3	9	14	16800000000	36.20%
Q5YIR8	Clec4a4	C-type lectin domain family 4, member a4	-0.046	0.216	0.478	-0.139	0.298	0.658	0.088	-0.077	-0.184	0.272333	-0.0576667	0.216	0.290214	0.542733	0.706623	5.38952	2.71285	7.27457	1	3	2	Q5YIR8	MOUSE	27761.2	13.9	6639.1	21.61	C-type lectin domain family 4, member a4	2	3	3500000000	13.90%
Q9Z2H6	Clec4d	C-type lectin domain family 4 member D	-0.107	-0.15	-0.043	-0.162	-0.132	-0.159	0.093	0.007	-0.004	-0.151	0.032	-0.1	0.249841	0.270553	0.752379	16.2409	2.21052	8.22681	1	4	3	Q9Z2H6	MOUSE	26246.2	14.6	5818.1	39.35	C-type lectin domain family 4 member D	3	4	1120000000	14.60%
Q9R007	Clec5a	C-type lectin domain family 5 member A	-0.026	-0.365	-0.478	-0.129	-0.512	-0.752	0.312	-0.001	0.264	-0.464333	0.191667	-0.289667	0.109605	0.287592	0.281845	13.1861	11.4666	13.8269	1	3	3	Q9R007|Q9R007-1	MOUSE	22037.6	17.3	5640.1	44.24	C-type lectin domain family 5 member A	3	3	307000000	17.30%
Q9JKF4	Clec6a	C-type lectin domain family 6 member A	-0.272	0.212	0.425	-0.167	0.361	0.91	-0.196	-0.145	-0.266	0.368	-0.202333	0.121667	0.586701	0.54906	0.226865	5.28314	16.5369	3.12431	1	3	3	Q9JKF4|Q3U3M9|Q9JKF4-2|Q9JKF4-3	MOUSE	24950.8	16.7	5874.1	37.78	C-type lectin domain family 6 member A	3	3	609000000	16.70%
Q6QLQ4	Clec7a	C-type lectin domain family 7 member A	-0.432	0.513	0.696	-0.1	0.257	0.241	-0.337	0.26	0.452	0.132667	0.125	0.259	0.413003	0.435349	0.699905	7.37605	2.78703	5.17648	1	2	2	Q6QLQ4|V9GXI5	MOUSE	27819.3	8.6	6283.1	28.13	C-type lectin domain family 7 member A	2	2	288000000	8.60%
Q9Z1Q5	Clic1	Chloride intracellular channel protein 1	0.223	0.17	0.115	-0.008	0.034	0	0.262	0.083	0.1	0.00866667	0.148333	0.169333	0.0996451	0.931805	0.278832	0.672204	11.6141	14.6679	1	128	25	Q9Z1Q5	MOUSE	27354.6	94.6	1181.1	421.15	Chloride intracellular channel protein 1	25	128	676000000000	94.60%
Q9QYB1	Clic4	Chloride intracellular channel protein 4	0.248	0.104	0.038	0.026	-0.058	-0.207	0.18	0.137	0.204	-0.0796667	0.173667	0.13	0.217337	0.594329	0.228337	4.63885	15.6692	9.08892	1	106	27	Q9QYB1	MOUSE	28956.7	88.9	1071.1	445.73	Chloride intracellular channel protein 4	27	106	294000000000	88.90%
Q8BXK9	Clic5	Chloride intracellular channel protein 5	0.271	0.175	0.093	0.012	0.048	-0.036	0.209	0.128	0.103	0.008	0.146667	0.179667	0.1147	0.943141	0.258992	0.55723	12.6289	13.4623	1	8	3	Q8BXK9|Q8BHB9	MOUSE	28457.6	12.3	5689.1	42.67	Chloride intracellular channel protein 5	3	8	83300000000	12.30%
Q5SUH6	Clint1	Clathrin interactor 1	0.136	0.189	0.184	0.011	0.209	0.171	0.127	0.008	-0.03	0.130333	0.035	0.169667	0.0837239	0.346635	0.757682	9.92434	2.14882	16.227	1	47	26	Q5SUH6|Q99KN9-2	MOUSE	69815.1	36	1510.1	355.78	Clathrin interactor 1	26	47	46800000000	36.00%
Q5SUH7	Clint1	Clathrin interactor 1	0.136	0.189	0.138	0.017	0.209	0.208	0.127	0.008	-0.071	0.144667	0.0213333	0.154333	0.0989923	0.299477	0.871643	12.202	1.06344	14.7423	1	49	26	Q5SUH7|Q99KN9	MOUSE	67786.8	34.1	1510.2	348.13	Clathrin interactor 1	26	49	48600000000	34.10%
Q922J3	Clip1	CAP-Gly domain-containing linker protein 1	0.14	0.022	-0.039	0.009	0.037	-0.048	0.106	-0.037	-0.027	-0.000666667	0.014	0.041	0.661246	0.995817	0.898669	0.0445738	0.828105	2.44093	1	143	85	Q922J3|F8WIA1|D3Z2Z1|Q922J3-2|D3Z3M7	MOUSE	156439	61.5	105.1	1169.25	CAP-Gly domain-containing linker protein 1	85	143	85400000000	61.50%
Q9Z0H8-2	Clip2	Isoform 2 of CAP-Gly domain-containing linker protein 2	0.185	0.101	-0.031	-0.01	0.008	-0.124	0.196	0.115	0.131	-0.042	0.147333	0.085	0.409721	0.691928	0.250663	3.31122	13.1936	5.22528	1	69	43	Q9Z0H8-2|Q9Z0H8	MOUSE	112366	45.1	105.2	620.76	Isoform 2 of CAP-Gly domain-containing linker protein 2	43	69	25700000000	45.10%
O35492	Clk3	Dual specificity protein kinase CLK3	0.032	0.449	0.13	0.189	0.013	-0.268	-0.162	0.44	0.396	-0.022	0.224667	0.203667	0.185942	0.94007	0.353369	0.593366	8.59889	10.08	1	2	2	O35492	MOUSE	74766.3	3.1	6415.1	25.42	Dual specificity protein kinase CLK3	2	2	283000000	3.10%
O35493	Clk4	Dual specificity protein kinase CLK4	-0.282	0.014	0.041	-0.073	-0.072	-0.176	-0.192	0.144	0.072	-0.107	0.008	-0.0756667	0.494375	0.328587	0.961626	10.6585	0.300013	4.13291	1	6	5	O35493|P22518|O35493-2	MOUSE	58256.6	13.9	5516.1	48.62	Dual specificity protein kinase CLK4	6	6	567000000	13.90%
[truncated: 6,767 more rows]
