# Supplementary material for: The C9orf72-interacting protein Smcr8 is a negative regulator of autoimmunity and lysosomal exocytosis
Source: Genes Dev. 2018 Jul 1;32(13-14):929–43. doi: 10.1101/gad.313932.118 (PMC6075033; doi:10.1101/gad.313932.118)
Supplement: Supplemental Material [file supp_gad.313932.118_Supplemental_Table_S9.xlsx]

## Sheet: Sheet1
accession_number	geneSymbol	entry_name	adj.P.Val.KOvsWT	logFC.KOvsWT
Q3UMB5	Smcr8	Smith-Magenis syndrome chromosomal region candidate gene 8 protein homolog	0.000989876	-2.17733
Q6GQT1	A2mp	Alpha-2-macroglobulin-P	0.0335578	-0.929
Q64191	Aga	N(4)-(beta-N-acetylglucosaminyl)-L-asparaginase	0.0425764	-0.745333
Q3V2N7	AI413582	Protein AI413582	0.0460346	-0.532333
O08997	Atox1	Copper transport protein ATOX1	0.0425764	0.455
Q8R2X8-2	Blzf1	Isoform 2 of Golgin-45	0.0474433	-0.459667
P01029	C4b	Complement C4-B	0.0436371	-0.805667
P24270	Cat	Catalase	0.0457765	-0.426667
Q8R2G6	Ccdc80	Coiled-coil domain-containing protein 80	0.0425764	-1.50467
Q3U429	Cd37	Leukocyte antigen CD37	0.0425764	-0.463333
P27790	Cenpb	Major centromere autoantigen B	0.0442677	-0.599333
Q9CZX2	Cep89	Centrosomal protein of 89 kDa	0.0431082	-0.781
E9PZD8	Cp	Ceruloplasmin	0.0431082	0.5
Q9WVJ3	Cpq	Carboxypeptidase Q	0.0425764	-0.575333
O88668	Creg1	Protein CREG1	0.0335578	-0.585333
Q8R242	Ctbs	Di-N-acetylchitobiase	0.0436371	-0.579333
P10605	Ctsb	Cathepsin B	0.0425764	-0.553667
P97821	Ctsc	Dipeptidyl peptidase 1, cathepsin	0.0407027	-0.633333
P55097	Ctsk	Cathepsin K	0.0465031	-0.397333
F6WR04	Ctss	Cathepsin S	0.0474433	-0.653
Q9WUU7	Ctsz	Cathepsin Z	0.0335578	-0.644333
H7BX38	Cxcl12	Stromal cell-derived factor 1	0.0335578	0.652
P31428	Dpep1	Dipeptidase 1	0.0335578	0.683
Q9ET22	Dpp7	Dipeptidyl peptidase 2	0.0407027	-0.626333
E9QAU4	Etl4	Sickle tail protein	0.0460346	0.462333
Q05816	Fabp5	Fatty acid-binding protein, epidermal	0.0407027	0.584667
Q99LJ1	Fuca1	Tissue alpha-L-fucosidase	0.0425764	-0.493333
Q99KR8	Fuca2	Plasma alpha-L-fucosidase	0.0425764	-0.430333
P54818	Galc	Galactocerebrosidase	0.0425764	-0.506333
Q571E4	Galns	N-acetylgalactosamine-6-sulfatase	0.0335578	-0.590333
P21614	Gc	Vitamin D-binding protein	0.0480902	-0.395333
Q9Z0L8	Ggh	Gamma-glutamyl hydrolase	0.0425764	-0.623
Q8BGZ6	Gla	Alpha-galactosidase A	0.0407027	-0.595
P23780	Glb1	Beta-galactosidase	0.0425764	-0.444667
Q9CWG1	Glipr1	Glioma pathogenesis-related protein 1	0.0425764	-0.571333
Q60648	Gm2a	Ganglioside GM2 activator	0.0488051	-0.860667
Q8BFR4	Gns	N-acetylglucosamine-6-sulfatase	0.0425764	-0.475333
Q9CR60	Golt1b	Vesicle transport protein GOT1B	0.0426482	-0.621
Q3U9N4	Grn	Granulins	0.0335578	-0.810667
P12265	Gusb	Beta-glucuronidase	0.0425764	-0.804
Q80SU7	Gvin1	Interferon-induced very large GTPase 1	0.0460346	0.448
P29416	Hexa	Beta-hexosaminidase subunit alpha	0.0346767	-0.623667
P20060	Hexb	Beta-hexosaminidase subunit beta	0.0335578	-0.658
Q08890	Ids	Iduronate 2-sulfatase	0.0425764	-0.649333
Q9ESY9	Ifi30	Gamma-interferon-inducible lysosomal thiol reductase	0.0436371	-0.748
Q64345	Ifit3	Interferon-induced protein with tetratricopeptide repeats 3	0.0442677	0.45
P25085-2	Il1rn	Isoform 2 of Interleukin-1 receptor antagonist protein	0.0335578	0.705333
Q63ZW7	Inadl	InaD-like protein	0.0457765	0.436667
G3X977	Itih2	Inter-alpha trypsin inhibitor, heavy chain 2	0.0425764	-0.667333
Q8BUL5	Klhl7	Kelch-like protein 7	0.0368542	-1.294
E9PYF4	Lmo7	Protein Lmo7	0.0335578	-1.03267
P08905	Lyz2	Lysozyme C-2	0.0335578	-0.923667
D6RGR1	Manba	Beta-mannosidase	0.0425764	-0.475
Q8K2I4	Manba	Beta-mannosidase	0.0442677	-0.416
E9QN37	Mpeg1	Macrophage-expressed gene 1 protein	0.0335578	-0.741667
P58058	Nadk	NAD kinase	0.0460346	0.619
O88325	Naglu	Alpha-N-acetylglucosaminidase	0.0425764	-0.490333
O35657	Neu1	Sialidase-1	0.0425764	-0.507333
Q8CCH2	Nhlrc3	NHL repeat-containing protein 3	0.0425764	-0.452333
Q9Z0J0	Npc2	Epididymal secretory protein E1	0.0335578	-0.719333
Q9DCJ9	Npl	N-acetylneuraminate lyase	0.0431082	0.449
H7BX23	P4ha3	Prolyl 4-hydroxylase subunit alpha-3	0.0425764	0.501667
D3Z3J6	Paip1	Polyadenylate-binding protein-interacting protein 1	0.0457765	0.427667
Q61398	Pcolce	Procollagen C-endopeptidase enhancer 1	0.0425764	0.501333
Q8VCI0	Plbd1	Phospholipase B-like 1	0.0425764	-0.737667
O88492	Plin4	Perilipin-4	0.0436371	1.191
Q9R269	Ppl	Periplakin	0.0407027	-0.827
Q7TMR0	Prcp	Lysosomal Pro-X carboxypeptidase	0.0407027	-0.521
Q9D0J8	Ptms	Parathymosin	0.0425764	0.446667
Q8R143	Pttg1ip	Pituitary tumor-transforming gene 1 protein-interacting protein	0.0436371	-0.556333
Q64374	Rgn	Regucalcin	0.0425764	-0.782667
A2APX8	Scn1a	Sodium channel protein	0.0425764	-0.651333
Q60854	Serpinb6	Serpin B6	0.0407027	0.614
F8WIV2	Serpinb6a	Serpin B6	0.0407027	0.614333
Q3UWK8	Serpinb6d	MCG20280	0.0425764	0.637667
P53986	Slc16a1	Monocarboxylate transporter 1	0.0425764	-0.831333
Q8CBA2	Slfn5	Schlafen family member 5	0.0425764	0.530333
G3X973	Stab1	Stabilin 1, isoform CRA_a	0.0497269	-0.431667
Q9EPM5	Sync	Syncoilin	0.0335578	-0.716
O88968	Tcn2	Transcobalamin-2	0.0474433	-0.406333
Q62351	Tfrc	Transferrin receptor protein 1	0.0425764	-0.595
P62075	Timm13	Mitochondrial import inner membrane translocase subunit Tim13	0.0460346	-0.453333
O89023	Tpp1	Tripeptidyl-peptidase 1	0.0433554	-0.418667
Q9CQ88	Tspan31	Tetraspanin-31	0.0436371	-0.521667
P07309	Ttr	Transthyretin	0.0335578	-0.635333
Q9CY34	Ube2f	NEDD8-conjugating enzyme UBE2F	0.0436371	0.433667
Q91W78	Usb1	U6 snRNA phosphodiesterase	0.0425764	0.509333
Q9Z0K8	Vnn1	Pantetheinase	0.0457765	-0.436333
Q8C0E2	Vps26b	Vacuolar protein sorting-associated protein 26B	0.0474433	0.424333
Q9QY24	Zbp1	Z-DNA-binding protein 1	0.0425764	0.469
